# Supplementary material for: A trafficking regulatory subnetwork governs αVβ6 integrin-HER2 cross-talk to control breast cancer invasion and drug resistance
Source: Sci Adv. 2024 Dec 4;10(49):eadk9944. doi: 10.1126/sciadv.adk9944 (PMC11616693; doi:10.1126/sciadv.adk9944)
Supplement: Supplementary file 2 — Supplementary files S1 to S3 [file sciadv.adk9944_supplementary_files_s1_to_s3.zip]

Archive with 3 entries (3 files):
- adk9944_supplementary_files_s1.xlsx
- adk9944_supplementary_files_s2.xlsx
- adk9944_supplementary_files_s3.xlsx
