# Supplementary material for: A trafficking regulatory subnetwork governs αVβ6 integrin-HER2 cross-talk to control breast cancer invasion and drug resistance
Source: Sci Adv. 2024 Dec 4;10(49):eadk9944. doi: 10.1126/sciadv.adk9944 (PMC11616693; doi:10.1126/sciadv.adk9944)
Supplement: Supplementary file 2 — Supplementary files S1 to S3 [file sciadv.adk9944_supplementary_files_s1_to_s3.zip › adk9944_supplementary_files_s1.xlsx]

## Sheet: protein enrichment
				Collagen I vs LAP			Collagen I vs Fibronectin			Fibronectin vs LAP			Quantitative Value (Weighted Spectra)	Quantitative Value (Weighted Spectra)	Quantitative Value (Weighted Spectra)	Quantitative Value (Weighted Spectra)	Quantitative Value (Weighted Spectra)	Quantitative Value (Weighted Spectra)	Quantitative Value (Weighted Spectra)	Quantitative Value (Weighted Spectra)	Quantitative Value (Weighted Spectra)
													Collagen I	Collagen I	Collagen I	Fibronectin	Fibronectin	Fibronectin	LAP	LAP	LAP
Identified Proteins	Accession Number	Alternate ID	Molecular Weight	Fisher's Exact Test (p-value): (p < 0.05)	Fold Change by Category	Quantitative Profile	Fisher's Exact Test (p-value): (p < 0.05)	Fold Change by Category	Quantitative Profile	Fisher's Exact Test (p-value): (p < 0.05)	Fold Change by Category	Quantitative Profile	Biological Replicate 1	Biological Replicate 2	Biological Replicate 3	Biological Replicate 1	Biological Replicate 2	Biological Replicate 3	Biological Replicate 1	Biological Replicate 2	Biological Replicate 3
Integrin beta-6 OS=Homo sapiens GN=ITGB6 PE=1 SV=2	ITB6_HUMAN	ITGB6	86 kDa	0.0001	INF	Collagen I low, LAP high	1	INF	[]	0.0052	INF	Fibronectin low, LAP high	0	0	0	0	0	0	3	1	0
Chloride intracellular channel protein 1 OS=Homo sapiens GN=CLIC1 PE=1 SV=4	CLIC1_HUMAN	CLIC1	27 kDa	0.00011	3.1	Collagen I low, LAP high	0.088	1.8	[]	0.0089	1.7	Fibronectin low, LAP high	0	15	7	2	23	14	24	27	17
Nucleolin OS=Homo sapiens GN=NCL PE=1 SV=3	NUCL_HUMAN	NCL	77 kDa	0.00011	0.9	Collagen I high, LAP low	0.00061	0.9	Collagen I high, Fibronectin low	0.35	1	[]	30	122	75	40	124	34	57	93	53
Protein PML OS=Homo sapiens GN=PML PE=1 SV=1	H3BT57 (+2)		?	0.00011	0	Collagen I high, LAP low	0.00017	0	Collagen I high, Fibronectin low	1	INF	[]	0	0	11	0	0	0	0	0	0
L-lactate dehydrogenase A chain OS=Homo sapiens GN=LDHA PE=1 SV=2	LDHA_HUMAN	LDHA	37 kDa	0.00011	2.8	Collagen I low, LAP high	0.045	1.8	Collagen I low, Fibronectin high	0.023	1.5	Fibronectin low, LAP high	0	22	8	0	25	29	6	61	16
Galectin (Fragment) OS=Homo sapiens PE=2 SV=1	Q59FR8_HUMAN (+8)		27 kDa	0.00011	11	Collagen I low, LAP high	0.0022	8	Collagen I low, Fibronectin high	0.23	1.4	[]	0	1	1	0	12	4	3	15	5
60S ribosomal protein L22 OS=Homo sapiens GN=RPL22 PE=1 SV=2	RL22_HUMAN	RPL22	15 kDa	0.00012	0.8	Collagen I high, LAP low	0.033	0.9	Collagen I high, Fibronectin low	0.034	0.8	Fibronectin high, LAP low	32	23	65	36	37	39	33	18	41
ATP-dependent RNA helicase DDX1 OS=Homo sapiens GN=DDX1 PE=1 SV=2	DDX1_HUMAN	DDX1	82 kDa	0.00013	0.2	Collagen I high, LAP low	0.2	1.6	[]	< 0.00010	0.2	Fibronectin high, LAP low	0	19	2	1	28	4	0	4	1
Histone H1x OS=Homo sapiens GN=H1FX PE=1 SV=1	H1X_HUMAN	H1FX	22 kDa	0.00014	0.7	Collagen I high, LAP low	0.1	1	[]	0.0092	0.7	Fibronectin high, LAP low	25	7	45	33	11	30	24	5	22
Constitutive coactivator of PPAR-gamma-like protein 1 OS=Homo sapiens GN=FAM120A PE=1 SV=2	F120A_HUMAN	FAM120A	122 kDa	0.00014	0.3	Collagen I high, LAP low	0.00031	0.3	Collagen I high, Fibronectin low	0.53	1	[]	1	8	18	0	3	6	5	0	4
Probable ATP-dependent RNA helicase DDX5 OS=Homo sapiens GN=DDX5 PE=1 SV=1	DDX5_HUMAN	DDX5	69 kDa	0.00015	0.8	Collagen I high, LAP low	0.41	1.2	[]	< 0.00010	0.6	Fibronectin high, LAP low	52	48	34	65	79	22	65	24	18
ELAV-like protein 1 OS=Homo sapiens GN=ELAVL1 PE=1 SV=2	ELAV1_HUMAN	ELAVL1	36 kDa	0.00015	0.3	Collagen I high, LAP low	0.54	1.2	[]	< 0.00010	0.2	Fibronectin high, LAP low	4	15	5	5	22	2	3	3	1
Serotransferrin OS=Homo sapiens GN=TF PE=1 SV=3	TRFE_HUMAN	TF	77 kDa	0.00015	3.1	Collagen I low, LAP high	0.41	1.3	[]	0.00028	2.3	Fibronectin low, LAP high	0	13	8	0	0	28	0	15	50
60S ribosomal protein L35a OS=Homo sapiens GN=RPL35A PE=1 SV=2	RL35A_HUMAN	RPL35A	13 kDa	0.00015	0.3	Collagen I high, LAP low	0.0003	0.3	Collagen I high, Fibronectin low	0.55	1	[]	3	11	10	0	4	3	0	2	5
Rho GDP-dissociation inhibitor 1 OS=Homo sapiens GN=ARHGDIA PE=1 SV=3	GDIR1_HUMAN	ARHGDIA	23 kDa	0.00016	7	Collagen I low, LAP high	0.025	3.8	Collagen I low, Fibronectin high	0.053	1.9	[]	0	2	2	2	9	4	12	11	5
Bifunctional glutamate/proline--tRNA ligase OS=Homo sapiens GN=EPRS PE=1 SV=5	SYEP_HUMAN	EPRS	171 kDa	0.00017	0.7	Collagen I high, LAP low	< 0.00010	0.6	Collagen I high, Fibronectin low	0.24	1.3	[]	0	43	42	2	34	11	24	17	18
Interferon-induced, double-stranded RNA-activated protein kinase OS=Homo sapiens GN=EIF2AK2 PE=1 SV=2	E2AK2_HUMAN	EIF2AK2	62 kDa	0.00018	0.4	Collagen I high, LAP low	0.34	1	[]	0.00083	0.3	Fibronectin high, LAP low	0	23	5	0	28	1	2	6	2
Serine/threonine-protein kinase PAK 4 OS=Homo sapiens GN=PAK4 PE=1 SV=1	PAK4_HUMAN	PAK4	64 kDa	0.00018	0.08	Collagen I high, LAP low	0.3	1.5	[]	< 0.00010	0.05	Fibronectin high, LAP low	0	5	8	1	15	4	0	0	1
SRSF protein kinase 2 OS=Homo sapiens GN=SRPK2 PE=1 SV=3	SRPK2_HUMAN	SRPK2	78 kDa	0.00018	0.2	Collagen I high, LAP low	0.36	1	[]	0.00078	0.2	Fibronectin high, LAP low	0	10	7	2	10	5	1	1	1
Eukaryotic translation initiation factor 3 subunit L OS=Homo sapiens GN=EIF3L PE=1 SV=1	EIF3L_HUMAN	EIF3L	67 kDa	0.00018	0.2	Collagen I high, LAP low	0.3	0.9	[]	0.0014	0.2	Fibronectin high, LAP low	0	16	1	0	13	3	0	2	1
CLE7 OS=Homo sapiens GN=C14orf166 PE=2 SV=1	Q549M8_HUMAN (+1)	C14orf166	28 kDa	0.00018	0.08	Collagen I high, LAP low	0.14	1.8	[]	< 0.00010	0.04	Fibronectin high, LAP low	0	13	0	0	24	0	0	1	0
DNA-3-methyladenine glycosylase OS=Homo sapiens GN=MPG PE=1 SV=3	3MG_HUMAN	MPG	33 kDa	0.00018	0.08	Collagen I high, LAP low	0.36	1.5	[]	< 0.00010	0.05	Fibronectin high, LAP low	0	8	5	3	13	3	0	0	1
Immunoglobulin J chain OS=Homo sapiens GN=JCHAIN PE=1 SV=4	IGJ_HUMAN	JCHAIN	18 kDa	0.00018	INF	Collagen I low, LAP high	0.16	INF	[]	0.0057	5	Fibronectin low, LAP high	0	0	0	0	1	2	2	0	13
Alpha-amylase 1 OS=Homo sapiens GN=AMY1A PE=1 SV=2	AMY1_HUMAN (+2)	AMY1A	58 kDa	0.00018	INF	Collagen I low, LAP high	0.55	INF	[]	0.00042	15	Fibronectin low, LAP high	0	0	0	1	0	0	0	0	15
Protein RRP5 homolog OS=Homo sapiens GN=PDCD11 PE=1 SV=3	RRP5_HUMAN	PDCD11	209 kDa	0.00018	0.08	Collagen I high, LAP low	0.02	0.4	Collagen I high, Fibronectin low	0.094	0.2	[]	1	2	10	0	5	0	0	1	0
X-ray repair cross-complementing protein 5 OS=Homo sapiens GN=XRCC5 PE=1 SV=3	XRCC5_HUMAN	XRCC5	83 kDa	0.00018	8.3	Collagen I low, LAP high	0.011	5	Collagen I low, Fibronectin high	0.11	1.7	[]	0	2	1	4	8	3	10	10	5
Casein kinase II subunit alpha OS=Homo sapiens GN=CSNK2A1 PE=1 SV=1	CSK21_HUMAN	CSNK2A1	45 kDa	0.0002	0.1	Collagen I high, LAP low	0.0031	0.3	Collagen I high, Fibronectin low	0.31	0.5	[]	0	8	7	0	4	0	0	2	0
Transcription factor BTF3 OS=Homo sapiens GN=BTF3 PE=1 SV=1	BTF3_HUMAN	BTF3	22 kDa	0.0002	0.1	Collagen I high, LAP low	0.0058	2.6	Collagen I low, Fibronectin high	< 0.00010	0.05	Fibronectin high, LAP low	1	13	1	10	21	8	1	1	0
ADP-ribosylation factor 1 OS=Homo sapiens GN=ARF1 PE=1 SV=2	ARF1_HUMAN	ARF1	21 kDa	0.00021	3	Collagen I low, LAP high	0.0014	2.6	Collagen I low, Fibronectin high	0.32	1.2	[]	0	11	10	0	38	16	17	25	22
40S ribosomal protein S3a OS=Homo sapiens GN=RPS3A PE=1 SV=2	RS3A_HUMAN	RPS3A	30 kDa	0.00024	0.7	Collagen I high, LAP low	0.5	1.2	[]	< 0.00010	0.6	Fibronectin high, LAP low	23	28	39	51	27	31	37	20	8
Serine/arginine-rich splicing factor 7 OS=Homo sapiens GN=SRSF7 PE=1 SV=1	SRSF7_HUMAN	SRSF7	27 kDa	0.00024	0.2	Collagen I high, LAP low	0.28	1	[]	0.002	0.3	Fibronectin high, LAP low	1	6	13	6	8	5	4	0	1
cAMP-dependent protein kinase type II-alpha regulatory subunit OS=Homo sapiens GN=PRKAR2A PE=1 SV=2	KAP2_HUMAN	PRKAR2A	46 kDa	0.00026	0	Collagen I high, LAP low	0.083	0.5	[]	0.026	0	Fibronectin high, LAP low	0	6	4	0	3	2	0	0	0
Lethal(2) giant larvae protein homolog 2 OS=Homo sapiens GN=LLGL2 PE=1 SV=2	L2GL2_HUMAN	LLGL2	113 kDa	0.00026	0	Collagen I high, LAP low	0.046	0.4	Collagen I high, Fibronectin low	0.054	0	[]	0	5	5	0	3	1	0	0	0
60S ribosomal protein L35 OS=Homo sapiens GN=RPL35 PE=1 SV=2	RL35_HUMAN	RPL35	15 kDa	0.00027	0.6	Collagen I high, LAP low	0.044	0.8	Collagen I high, Fibronectin low	0.045	0.7	Fibronectin high, LAP low	11	14	27	9	11	23	11	6	13
Glycogen phosphorylase, brain form OS=Homo sapiens GN=PYGB PE=1 SV=5	PYGB_HUMAN	PYGB	97 kDa	0.00028	18	Collagen I low, LAP high	0.57	2	[]	0.00035	9	Fibronectin low, LAP high	0	1	0	0	2	0	1	12	5
Eukaryotic initiation factor 4A-I OS=Homo sapiens GN=EIF4A1 PE=1 SV=1	IF4A1_HUMAN	EIF4A1	46 kDa	0.00028	2.1	Collagen I low, LAP high	0.0032	1.8	Collagen I low, Fibronectin high	0.25	1.2	[]	0	50	17	4	95	23	44	70	29
Protein tyrosine phosphatase type IVA 1 OS=Homo sapiens GN=PTP4A1 PE=1 SV=2	TP4A1_HUMAN	PTP4A1	20 kDa	0.0003	0.2	Collagen I high, LAP low	0.15	0.8	[]	0.011	0.3	Fibronectin high, LAP low	0	8	10	1	10	3	0	2	2
Non-POU domain-containing octamer-binding protein OS=Homo sapiens GN=NONO PE=1 SV=4	NONO_HUMAN	NONO	54 kDa	0.00032	0.4	Collagen I high, LAP low	0.43	1.3	[]	< 0.00010	0.3	Fibronectin high, LAP low	10	17	4	13	24	3	9	3	1
CCR4-NOT transcription complex subunit 1 OS=Homo sapiens GN=CNOT1 PE=1 SV=2	CNOT1_HUMAN	CNOT1	267 kDa	0.00034	0.3	Collagen I high, LAP low	0.49	1.2	[]	0.00011	0.3	Fibronectin high, LAP low	0	23	1	0	29	1	0	8	0
78 kDa glucose-regulated protein OS=Homo sapiens GN=HSPA5 PE=1 SV=2	GRP78_HUMAN	HSPA5	72 kDa	0.00039	2.7	Collagen I low, LAP high	0.062	1.8	[]	0.035	1.5	Fibronectin low, LAP high	0	18	9	0	17	31	8	50	15
Unconventional myosin-XVIIIa OS=Homo sapiens GN=MYO18A PE=1 SV=3	MY18A_HUMAN	MYO18A	233 kDa	0.0004	0.1	Collagen I high, LAP low	0.27	1.6	[]	< 0.00010	0.09	Fibronectin high, LAP low	0	8	6	0	18	4	0	2	0
Ubiquitin-like protein ISG15 OS=Homo sapiens GN=ISG15 PE=1 SV=5	ISG15_HUMAN	ISG15	18 kDa	0.00041	3.5	Collagen I low, LAP high	0.11	1.9	[]	0.018	1.8	Fibronectin low, LAP high	0	10	3	0	21	4	17	16	13
Stress-70 protein, mitochondrial OS=Homo sapiens GN=HSPA9 PE=1 SV=2	GRP75_HUMAN	HSPA9	74 kDa	0.00044	2.6	Collagen I low, LAP high	< 0.00010	0.3	Collagen I high, Fibronectin low	< 0.00010	8.7	Fibronectin low, LAP high	0	15	15	0	5	4	15	47	16
2'-5'-oligoadenylate synthase 3 OS=Homo sapiens GN=OAS3 PE=1 SV=3	OAS3_HUMAN	OAS3	121 kDa	0.00045	0.8	Collagen I high, LAP low	0.0098	0.8	Collagen I high, Fibronectin low	0.18	0.9	[]	6	65	23	9	54	15	18	39	14
28 kDa heat- and acid-stable phosphoprotein OS=Homo sapiens GN=PDAP1 PE=1 SV=1	HAP28_HUMAN	PDAP1	21 kDa	0.00046	0.3	Collagen I high, LAP low	0.25	1.5	[]	< 0.00010	0.2	Fibronectin high, LAP low	2	12	8	8	23	2	2	5	0
Isoleucine--tRNA ligase, cytoplasmic OS=Homo sapiens GN=IARS PE=1 SV=2	SYIC_HUMAN	IARS	145 kDa	0.00046	0.7	Collagen I high, LAP low	< 0.00010	0.6	Collagen I high, Fibronectin low	0.32	1.2	[]	0	43	24	0	30	7	13	21	11
60S ribosomal protein L32 OS=Homo sapiens GN=RPL32 PE=1 SV=2	RL32_HUMAN	RPL32	16 kDa	0.00046	0.3	Collagen I high, LAP low	0.019	0.5	Collagen I high, Fibronectin low	0.14	0.6	[]	0	0	22	0	0	12	0	0	7
Flavin reductase (NADPH) OS=Homo sapiens GN=BLVRB PE=1 SV=3	BLVRB_HUMAN	BLVRB	22 kDa	0.00047	17	Collagen I low, LAP high	0.0076	11	Collagen I low, Fibronectin high	0.22	1.5	[]	0	1	0	0	8	3	3	6	8
Cathepsin D OS=Homo sapiens GN=CTSD PE=1 SV=1	CATD_HUMAN	CTSD	45 kDa	0.00055	2.5	Collagen I low, LAP high	0.22	1.5	[]	0.0059	1.7	Fibronectin low, LAP high	1	24	10	0	29	22	10	54	22
Multifunctional protein ADE2 OS=Homo sapiens GN=PAICS PE=1 SV=3	PUR6_HUMAN	PAICS	47 kDa	0.00056	5	Collagen I low, LAP high	0.21	2	[]	0.0074	2.5	Fibronectin low, LAP high	0	6	0	0	11	1	4	23	3
Peroxiredoxin-5, mitochondrial OS=Homo sapiens GN=PRDX5 PE=1 SV=4	PRDX5_HUMAN	PRDX5	22 kDa	0.00056	5	Collagen I low, LAP high	0.016	3.3	Collagen I low, Fibronectin high	0.15	1.5	[]	0	4	2	0	7	13	7	12	11
Complement factor H OS=Homo sapiens GN=CFH PE=1 SV=4	CFAH_HUMAN	CFH	139 kDa	0.00056	INF	Collagen I low, LAP high	< 0.00010	INF	Collagen I low, Fibronectin high	0.11	0.7	[]	0	0	0	0	0	20	0	1	12
Biliverdin reductase A OS=Homo sapiens GN=BLVRA PE=1 SV=2	BIEA_HUMAN	BLVRA	33 kDa	0.00056	INF	Collagen I low, LAP high	0.00069	INF	Collagen I low, Fibronectin high	0.57	1.1	[]	0	0	0	0	11	1	4	8	1
RNA-binding protein EWS OS=Homo sapiens GN=EWSR1 PE=1 SV=1	EWS_HUMAN (+1)	EWSR1	68 kDa	0.00057	0.2	Collagen I high, LAP low	0.53	1.2	[]	0.00025	0.2	Fibronectin high, LAP low	1	8	8	5	12	4	1	0	3
Ubiquitin-associated protein 2-like OS=Homo sapiens GN=UBAP2L PE=1 SV=2	UBP2L_HUMAN	UBAP2L	115 kDa	0.00059	0.3	Collagen I high, LAP low	0.26	1.5	[]	< 0.00010	0.2	Fibronectin high, LAP low	0	15	8	0	29	5	2	5	1
Zinc finger CCCH domain-containing protein 15 OS=Homo sapiens GN=ZC3H15 PE=1 SV=1	ZC3HF_HUMAN	ZC3H15	49 kDa	0.00059	0	Collagen I high, LAP low	0.35	0.9	[]	0.003	0	Fibronectin high, LAP low	0	8	1	1	7	0	0	0	0
Serine/threonine-protein kinase N1 OS=Homo sapiens GN=PKN1 PE=1 SV=2	PKN1_HUMAN	PKN1	104 kDa	0.00059	0	Collagen I high, LAP low	0.44	1	[]	0.0014	0	Fibronectin high, LAP low	0	9	0	0	9	0	0	0	0
La-related protein 4 OS=Homo sapiens GN=LARP4 PE=1 SV=3	LARP4_HUMAN	LARP4	81 kDa	0.00059	0	Collagen I high, LAP low	0.27	0.8	[]	0.0061	0	Fibronectin high, LAP low	0	7	2	0	6	1	0	0	0
60S ribosomal protein L13a (Fragment) OS=Homo sapiens GN=RPL13A PE=1 SV=2	M0QYS1		?	0.00059	0.3	Collagen I high, LAP low	0.013	0.5	Collagen I high, Fibronectin low	0.2	0.7	[]	1	0	22	0	0	12	0	0	8
HEAT repeat containing 1 OS=Homo sapiens GN=HEATR1 PE=2 SV=1	B2RWN5 (+1)		?	0.00059	0	Collagen I high, LAP low	0.00083	0	Collagen I high, Fibronectin low	1	INF	[]	0	0	9	0	0	0	0	0	0
Unhealthy ribosome biogenesis protein 2 homolog OS=Homo sapiens GN=URB2 PE=2 SV=2	URB2_HUMAN (+1)	URB2	171 kDa	0.00059	0	Collagen I high, LAP low	0.00083	0	Collagen I high, Fibronectin low	1	INF	[]	0	0	9	0	0	0	0	0	0
Transducin beta-like protein 3 OS=Homo sapiens GN=TBL3 PE=1 SV=2	TBL3_HUMAN	TBL3	89 kDa	0.00059	0	Collagen I high, LAP low	0.00083	0	Collagen I high, Fibronectin low	1	INF	[]	0	0	9	0	0	0	0	0	0
Ras GTPase-activating-like protein IQGAP1 OS=Homo sapiens GN=IQGAP1 PE=1 SV=1	IQGA1_HUMAN	IQGAP1	189 kDa	0.00059	2	Collagen I low, LAP high	0.047	1.5	Collagen I low, Fibronectin high	0.058	1.3	[]	1	63	16	3	89	31	35	95	30
Alanine--tRNA ligase, cytoplasmic OS=Homo sapiens GN=AARS PE=1 SV=2	SYAC_HUMAN	AARS	107 kDa	0.0006	2.3	Collagen I low, LAP high	0.46	1.1	[]	0.00013	2	Fibronectin low, LAP high	0	33	8	3	38	6	32	22	42
Kinesin-1 heavy chain OS=Homo sapiens GN=KIF5B PE=1 SV=1	KINH_HUMAN	KIF5B	110 kDa	0.00076	3.1	Collagen I low, LAP high	0.27	1.5	[]	0.0053	2	Fibronectin low, LAP high	0	17	0	0	22	4	14	29	9
Actin-related protein 2 OS=Homo sapiens GN=ACTR2 PE=1 SV=1	ARP2_HUMAN	ACTR2	45 kDa	0.00079	16	Collagen I low, LAP high	0.036	8	Collagen I low, Fibronectin high	0.1	2	[]	0	1	0	0	6	2	3	6	7
60S ribosomal protein L37a OS=Homo sapiens GN=RPL37A PE=1 SV=1	C9J4Z3 (+1)		?	0.00081	0.2	Collagen I high, LAP low	0.14	0.7	[]	0.025	0.2	Fibronectin high, LAP low	1	0	12	1	0	8	1	0	1
Probable 18S rRNA (guanine-N(7))-methyltransferase OS=Homo sapiens GN=WBSCR22 PE=1 SV=2	WBS22_HUMAN	WBSCR22	32 kDa	0.00082	0.09	Collagen I high, LAP low	0.34	0.9	[]	0.0043	0.1	Fibronectin high, LAP low	0	4	7	3	3	4	1	0	0
WD repeat-containing protein 41 (Fragment) OS=Homo sapiens GN=WDR41 PE=1 SV=1	H0Y9Z3		?	0.00084	0.4	Collagen I high, LAP low	0.00095	0.4	Collagen I high, Fibronectin low	0.57	1.1	[]	3	0	26	1	0	11	3	0	10
Serine/threonine-protein phosphatase 2A 65 kDa regulatory subunit A alpha isoform OS=Homo sapiens GN=PPP2R1A PE=1 SV=4	2AAA_HUMAN	PPP2R1A	65 kDa	0.00092	6	Collagen I low, LAP high	0.038	3.5	Collagen I low, Fibronectin high	0.11	1.7	[]	0	4	0	0	8	6	8	6	10
40S ribosomal protein S25 OS=Homo sapiens GN=RPS25 PE=1 SV=1	RS25_HUMAN	RPS25	14 kDa	0.00097	0.7	Collagen I high, LAP low	0.3	1.3	[]	< 0.00010	0.5	Fibronectin high, LAP low	35	15	22	55	23	17	33	12	7
BPI fold-containing family B member 2 OS=Homo sapiens GN=BPIFB2 PE=1 SV=2	BPIB2_HUMAN	BPIFB2	49 kDa	0.00099	INF	Collagen I low, LAP high	1	INF	[]	0.00037	INF	Fibronectin low, LAP high	0	0	0	0	0	0	0	0	12
Neutral amino acid transporter B(0) OS=Homo sapiens GN=SLC1A5 PE=1 SV=2	AAAT_HUMAN	SLC1A5	57 kDa	0.00099	INF	Collagen I low, LAP high	0.0078	INF	Collagen I low, Fibronectin high	0.3	1.5	[]	0	0	0	0	8	0	0	9	3
DNA replication licensing factor MCM7 OS=Homo sapiens GN=MCM7 PE=1 SV=4	MCM7_HUMAN	MCM7	81 kDa	0.00099	INF	Collagen I low, LAP high	0.0078	INF	Collagen I low, Fibronectin high	0.3	1.5	[]	0	0	0	0	7	1	1	9	2
Junction plakoglobin OS=Homo sapiens GN=JUP PE=1 SV=3	PLAK_HUMAN	JUP	82 kDa	0.0011	2	Collagen I low, LAP high	0.15	1	[]	< 0.00010	2	Fibronectin low, LAP high	0	41	35	0	23	53	0	117	33
Carbonyl reductase [NADPH] 1 OS=Homo sapiens GN=CBR1 PE=1 SV=3	CBR1_HUMAN	CBR1	30 kDa	0.0011	3.4	Collagen I low, LAP high	0.058	2.2	[]	0.076	1.6	[]	0	9	3	0	11	15	5	29	7
Nucleoside diphosphate kinase OS=Homo sapiens GN=NME1-NME2 PE=1 SV=1	Q32Q12_HUMAN	NME1-NME2	33 kDa	0.0011	3.5	Collagen I low, LAP high	0.003	3.1	Collagen I low, Fibronectin high	0.43	1.1	[]	0	11	0	0	34	0	0	39	0
Actin-related protein 3 OS=Homo sapiens GN=ACTR3 PE=1 SV=3	ARP3_HUMAN	ACTR3	47 kDa	0.0011	5.2	Collagen I low, LAP high	0.017	3.6	Collagen I low, Fibronectin high	0.2	1.4	[]	0	3	2	0	10	8	4	12	10
Inorganic pyrophosphatase OS=Homo sapiens GN=PPA1 PE=1 SV=2	IPYR_HUMAN	PPA1	33 kDa	0.0013	9	Collagen I low, LAP high	0.21	3	[]	0.017	3	Fibronectin low, LAP high	0	2	0	0	4	2	7	9	2
Trifunctional purine biosynthetic protein adenosine-3 OS=Homo sapiens GN=GART PE=1 SV=1	PUR2_HUMAN	GART	108 kDa	0.0013	15	Collagen I low, LAP high	0.38	3	[]	0.0057	5	Fibronectin low, LAP high	0	1	0	0	1	2	3	10	2
Signal recognition particle subunit SRP68 OS=Homo sapiens GN=SRP68 PE=1 SV=2	SRP68_HUMAN	SRP68	71 kDa	0.0013	0.2	Collagen I high, LAP low	0.024	0.4	Collagen I high, Fibronectin low	0.22	0.5	[]	0	12	2	2	4	0	0	3	0
Nicotinamide phosphoribosyltransferase OS=Homo sapiens GN=NAMPT PE=1 SV=1	NAMPT_HUMAN	NAMPT	56 kDa	0.0013	9	Collagen I low, LAP high	0.0001	11	Collagen I low, Fibronectin high	0.24	0.8	[]	0	1	1	0	3	19	0	11	7
Eukaryotic translation initiation factor 2 subunit 1 OS=Homo sapiens GN=EIF2S1 PE=1 SV=3	IF2A_HUMAN	EIF2S1	36 kDa	0.0014	0.7	Collagen I high, LAP low	0.32	1.3	[]	< 0.00010	0.5	Fibronectin high, LAP low	6	38	8	14	50	5	10	19	5
WASH complex subunit strumpellin OS=Homo sapiens GN=KIAA0196 PE=1 SV=1	STRUM_HUMAN	KIAA0196	134 kDa	0.0014	0.4	Collagen I high, LAP low	0.15	0.8	[]	0.033	0.5	Fibronectin high, LAP low	0	12	12	0	20	0	0	9	1
Charged multivesicular body protein 4b OS=Homo sapiens GN=CHMP4B PE=1 SV=1	CHM4B_HUMAN	CHMP4B	25 kDa	0.0014	0.3	Collagen I high, LAP low	0.34	1	[]	0.0059	0.3	Fibronectin high, LAP low	1	12	7	3	14	3	3	3	1
RNA-binding protein PNO1 OS=Homo sapiens GN=PNO1 PE=1 SV=1	PNO1_HUMAN	PNO1	28 kDa	0.0014	0	Collagen I high, LAP low	0.19	0.6	[]	0.026	0	Fibronectin high, LAP low	0	4	4	1	3	1	0	0	0
40S ribosomal protein S24 OS=Homo sapiens GN=RPS24 PE=1 SV=1	RS24_HUMAN	RPS24	15 kDa	0.0014	0.6	Collagen I high, LAP low	0.007	0.6	Collagen I high, Fibronectin low	0.35	0.9	[]	1	8	32	0	10	16	7	4	13
Heterogeneous nuclear ribonucleoprotein R OS=Homo sapiens GN=HNRNPR PE=1 SV=1	HNRPR_HUMAN	HNRNPR	71 kDa	0.0014	0.5	Collagen I high, LAP low	< 0.00010	0.3	Collagen I high, Fibronectin low	0.18	1.6	[]	1	8	25	2	4	5	3	5	10
tRNA-splicing ligase RtcB homolog OS=Homo sapiens GN=RTCB PE=1 SV=1	RTCB_HUMAN	RTCB	55 kDa	0.0014	0	Collagen I high, LAP low	0.01	3.1	Collagen I low, Fibronectin high	< 0.00010	0	Fibronectin high, LAP low	0	8	0	2	20	3	0	0	0
Charged multivesicular body protein 5 OS=Homo sapiens GN=CHMP5 PE=1 SV=1	CHMP5_HUMAN	CHMP5	25 kDa	0.0015	0.3	Collagen I high, LAP low	0.24	0.9	[]	0.014	0.3	Fibronectin high, LAP low	4	6	7	1	10	4	0	0	5
Importin subunit alpha-1 OS=Homo sapiens GN=KPNA2 PE=1 SV=1	IMA1_HUMAN (+3)	KPNA2	58 kDa	0.0017	0.1	Collagen I high, LAP low	0.046	0.4	Collagen I high, Fibronectin low	0.17	0.2	[]	0	10	0	0	4	0	1	0	0
Collagen alpha-1(II) chain OS=Homo sapiens GN=COL2A1 PE=1 SV=3	CO2A1_HUMAN	COL2A1	142 kDa	0.0017	0.1	Collagen I high, LAP low	0.0024	0.1	Collagen I high, Fibronectin low	0.73	1	[]	1	1	8	0	1	0	0	1	0
Small nuclear ribonucleoprotein Sm D1 OS=Homo sapiens GN=SNRPD1 PE=2 SV=1	Q7Z5A3		?	0.0017	0.1	Collagen I high, LAP low	0.0086	0.2	Collagen I high, Fibronectin low	0.47	0.5	[]	0	0	10	0	0	2	0	0	1
40S ribosomal protein S5 OS=Homo sapiens GN=RPS5 PE=1 SV=4	RS5_HUMAN	RPS5	23 kDa	0.0018	0.7	Collagen I high, LAP low	0.51	1.2	[]	0.0015	0.6	Fibronectin high, LAP low	15	12	22	28	18	12	11	9	12
Serpin B3 OS=Homo sapiens GN=SERPINB3 PE=1 SV=2	SPB3_HUMAN	SERPINB3	45 kDa	0.0018	1.6	Collagen I low, LAP high	0.46	1.2	[]	0.00068	1.3	Fibronectin low, LAP high	25	163	102	0	129	215	0	346	117
Ubiquitin carboxyl-terminal hydrolase 5 OS=Homo sapiens GN=USP5 PE=1 SV=2	UBP5_HUMAN	USP5	96 kDa	0.0018	6.7	Collagen I low, LAP high	0.18	2.7	[]	0.027	2.5	Fibronectin low, LAP high	0	3	0	0	6	2	7	8	5
Galectin-3-binding protein OS=Homo sapiens GN=LGALS3BP PE=1 SV=1	LG3BP_HUMAN (+1)	LGALS3BP	65 kDa	0.0018	6.7	Collagen I low, LAP high	0.42	0.7	[]	0.00011	10	Fibronectin low, LAP high	0	2	1	0	0	2	0	4	16
Enoyl-CoA hydratase, mitochondrial OS=Homo sapiens GN=ECHS1 PE=1 SV=4	ECHM_HUMAN	ECHS1	31 kDa	0.0018	INF	Collagen I low, LAP high	0.3	INF	[]	0.015	5.5	Fibronectin low, LAP high	0	0	0	0	0	2	0	7	4
cDNA FLJ41981 fis, clone SMINT2011888, highly similar to Protein Tro alpha1 H,myeloma OS=Homo sapiens PE=2 SV=1	Q6ZVX0		?	0.0018	INF	Collagen I low, LAP high	0.3	INF	[]	0.015	5.5	Fibronectin low, LAP high	0	0	0	0	0	2	0	0	11
Ras-related protein Ral-B OS=Homo sapiens GN=RALB PE=1 SV=1	RALB_HUMAN	RALB	23 kDa	0.0018	0.6	Collagen I high, LAP low	0.0088	0.7	Collagen I high, Fibronectin low	0.34	0.9	[]	10	6	32	11	12	10	10	2	19
Proliferation-associated protein 2G4 OS=Homo sapiens GN=PA2G4 PE=1 SV=3	PA2G4_HUMAN (+4)	PA2G4	44 kDa	0.0018	6.7	Collagen I low, LAP high	0.011	5	Collagen I low, Fibronectin high	0.32	1.3	[]	0	3	0	0	14	1	2	16	2
40S ribosomal protein S30 OS=Homo sapiens GN=FAU PE=1 SV=1	RS30_HUMAN	FAU	7 kDa	0.0019	0.5	Collagen I high, LAP low	0.18	0.9	[]	0.029	0.5	Fibronectin high, LAP low	5	5	16	11	8	4	8	2	2
High mobility group protein B3 OS=Homo sapiens GN=HMGB3 PE=1 SV=4	HMGB3_HUMAN	HMGB3	23 kDa	0.002	0.5	Collagen I high, LAP low	0.4	1.1	[]	0.0044	0.5	Fibronectin high, LAP low	9	9	14	9	17	9	8	0	9
Splicing factor U2AF 65 kDa subunit OS=Homo sapiens GN=U2AF2 PE=1 SV=4	U2AF2_HUMAN	U2AF2	54 kDa	0.002	0.3	Collagen I high, LAP low	0.33	1.5	[]	0.00014	0.2	Fibronectin high, LAP low	0	8	7	0	21	1	0	0	4
Cellular retinoic acid-binding protein 2 OS=Homo sapiens GN=CRABP2 PE=1 SV=2	RABP2_HUMAN	CRABP2	16 kDa	0.0021	3.2	Collagen I low, LAP high	0.0051	2.8	Collagen I low, Fibronectin high	0.44	1.1	[]	0	10	3	0	12	24	4	23	14
GTP-binding protein SAR1a OS=Homo sapiens GN=SAR1A PE=1 SV=1	SAR1A_HUMAN	SAR1A	22 kDa	0.0022	14	Collagen I low, LAP high	0.036	8	Collagen I low, Fibronectin high	0.18	1.7	[]	0	1	0	0	5	3	6	5	3
Malate dehydrogenase, mitochondrial OS=Homo sapiens GN=MDH2 PE=1 SV=3	MDHM_HUMAN	MDH2	36 kDa	0.0023	2.4	Collagen I low, LAP high	0.28	1.4	[]	0.012	1.7	Fibronectin low, LAP high	0	26	2	0	25	15	2	52	14
Ras-related protein Rap-1A OS=Homo sapiens GN=RAP1A PE=1 SV=1	RAP1A_HUMAN	RAP1A	21 kDa	0.0025	0.7	Collagen I high, LAP low	0.25	1	[]	0.017	0.6	Fibronectin high, LAP low	5	7	35	6	20	22	5	4	22
Probable ATP-dependent RNA helicase DDX60 OS=Homo sapiens GN=DDX60 PE=1 SV=3	DDX60_HUMAN	DDX60	198 kDa	0.0026	0.2	Collagen I high, LAP low	0.55	1.2	[]	0.0014	0.2	Fibronectin high, LAP low	0	11	2	0	13	3	0	2	1
Protein-glutamine gamma-glutamyltransferase E OS=Homo sapiens GN=TGM3 PE=1 SV=4	TGM3_HUMAN	TGM3	77 kDa	0.0026	2.1	Collagen I low, LAP high	0.36	1.3	[]	0.0066	1.6	Fibronectin low, LAP high	0	22	23	0	6	53	0	73	23
Heterogeneous nuclear ribonucleoprotein U-like protein 2 OS=Homo sapiens GN=HNRNPUL2 PE=1 SV=1	HNRL2_HUMAN	HNRNPUL2	85 kDa	0.0026	0.6	Collagen I high, LAP low	0.0015	0.5	Collagen I high, Fibronectin low	0.46	1.2	[]	5	2	30	5	1	13	8	2	12
Alpha-1-antitrypsin OS=Homo sapiens GN=SERPINA1 PE=1 SV=3	A1AT_HUMAN	SERPINA1	47 kDa	0.0027	2.9	Collagen I low, LAP high	0.045	0.5	Collagen I high, Fibronectin low	< 0.00010	5.5	Fibronectin low, LAP high	0	11	4	0	0	8	0	2	42
Heterogeneous nuclear ribonucleoprotein K OS=Homo sapiens GN=HNRNPK PE=1 SV=1	HNRPK_HUMAN	HNRNPK	51 kDa	0.0027	2.2	Collagen I low, LAP high	0.0077	1.9	Collagen I low, Fibronectin high	0.39	1.1	[]	0	14	25	8	44	24	42	22	22
Eukaryotic translation initiation factor 2 subunit 2 OS=Homo sapiens GN=EIF2S2 PE=1 SV=2	IF2B_HUMAN	EIF2S2	38 kDa	0.0028	0.7	Collagen I high, LAP low	0.52	1.2	[]	0.0016	0.6	Fibronectin high, LAP low	14	21	18	13	39	12	14	11	12
RNA-binding motif protein, X chromosome OS=Homo sapiens GN=RBMX PE=1 SV=3	RBMX_HUMAN	RBMX	42 kDa	0.0028	0.7	Collagen I high, LAP low	0.38	1.1	[]	0.0064	0.6	Fibronectin high, LAP low	21	10	22	28	15	16	23	7	7
Programmed cell death 6-interacting protein OS=Homo sapiens GN=PDCD6IP PE=1 SV=1	PDC6I_HUMAN	PDCD6IP	96 kDa	0.0028	6.3	Collagen I low, LAP high	0.6	1.3	[]	0.0022	4.8	Fibronectin low, LAP high	0	2	1	0	1	3	5	7	7
Leucine--tRNA ligase, cytoplasmic OS=Homo sapiens GN=LARS PE=1 SV=2	SYLC_HUMAN	LARS	134 kDa	0.003	0.5	Collagen I high, LAP low	0.0032	0.4	Collagen I high, Fibronectin low	0.57	1.1	[]	0	16	9	0	6	5	3	6	3
Mortality factor 4-like protein 2 OS=Homo sapiens GN=MORF4L2 PE=1 SV=1	MO4L2_HUMAN	MORF4L2	32 kDa	0.0031	0	Collagen I high, LAP low	0.24	1.9	[]	< 0.00010	0	Fibronectin high, LAP low	3	2	2	8	3	2	0	0	0
Double-stranded RNA-binding protein Staufen homolog 1 OS=Homo sapiens GN=STAU1 PE=1 SV=2	STAU1_HUMAN	STAU1	63 kDa	0.0031	0	Collagen I high, LAP low	0.37	0.9	[]	0.013	0	Fibronectin high, LAP low	0	5	2	2	4	0	0	0	0
ATP-dependent RNA helicase DHX36 OS=Homo sapiens GN=DHX36 PE=1 SV=2	DHX36_HUMAN	DHX36	115 kDa	0.0031	0	Collagen I high, LAP low	0.27	0.7	[]	0.026	0	Fibronectin high, LAP low	0	5	2	0	5	0	0	0	0
Kinesin-like protein KIF2A OS=Homo sapiens GN=KIF2A PE=1 SV=3	KIF2A_HUMAN	KIF2A	80 kDa	0.0031	0	Collagen I high, LAP low	0.18	0.6	[]	0.054	0	[]	0	7	0	0	4	0	0	0	0
Exosome complex component RRP41 OS=Homo sapiens GN=EXOSC4 PE=1 SV=3	EXOS4_HUMAN	EXOSC4	26 kDa	0.0031	0	Collagen I high, LAP low	0.053	0.3	[]	0.23	0	[]	0	5	2	0	2	0	0	0	0
Glutathione S-transferase Mu 3 OS=Homo sapiens GN=GSTM3 PE=1 SV=3	GSTM3_HUMAN (+1)	GSTM3	27 kDa	0.0031	INF	Collagen I low, LAP high	0.3	INF	[]	0.026	5	Fibronectin low, LAP high	0	0	0	0	1	1	7	1	2
Rho GDP-dissociation inhibitor 2 OS=Homo sapiens GN=ARHGDIB PE=1 SV=3	GDIR2_HUMAN	ARHGDIB	23 kDa	0.0031	INF	Collagen I low, LAP high	0.55	INF	[]	0.008	10	Fibronectin low, LAP high	0	0	0	0	0	1	0	1	9
Lactoferrin OS=Homo sapiens PE=2 SV=1	W8QEY1		?	0.0031	INF	Collagen I low, LAP high	0.55	INF	[]	0.008	10	Fibronectin low, LAP high	0	0	0	1	0	0	0	0	10
Probable ATP-dependent RNA helicase DDX10 OS=Homo sapiens GN=DDX10 PE=1 SV=2	DDX10_HUMAN	DDX10	101 kDa	0.0031	0	Collagen I high, LAP low	0.004	0	Collagen I high, Fibronectin low	1	INF	[]	0	0	7	0	0	0	0	0	0
Protein PRRC2A OS=Homo sapiens GN=PRRC2A PE=1 SV=3	PRC2A_HUMAN	PRRC2A	229 kDa	0.0031	0	Collagen I high, LAP low	0.004	0	Collagen I high, Fibronectin low	1	INF	[]	0	0	7	0	0	0	0	0	0
CCAAT/enhancer-binding protein zeta OS=Homo sapiens GN=CEBPZ PE=1 SV=3	CEBPZ_HUMAN	CEBPZ	121 kDa	0.0031	0	Collagen I high, LAP low	0.004	0	Collagen I high, Fibronectin low	1	INF	[]	0	0	7	0	0	0	0	0	0
General transcription factor 3C polypeptide 1 OS=Homo sapiens GN=GTF3C1 PE=1 SV=4	TF3C1_HUMAN	GTF3C1	239 kDa	0.0031	0	Collagen I high, LAP low	0.019	0.1	Collagen I high, Fibronectin low	0.48	0	[]	0	0	7	0	0	1	0	0	0
SPATS2-like protein OS=Homo sapiens GN=SPATS2L PE=1 SV=2	SPS2L_HUMAN	SPATS2L	62 kDa	0.0031	0	Collagen I high, LAP low	0.004	0	Collagen I high, Fibronectin low	1	INF	[]	0	0	7	0	0	0	0	0	0
Probable ATP-dependent RNA helicase DDX31 OS=Homo sapiens GN=DDX31 PE=1 SV=2	DDX31_HUMAN	DDX31	94 kDa	0.0031	0	Collagen I high, LAP low	0.004	0	Collagen I high, Fibronectin low	1	INF	[]	0	0	7	0	0	0	0	0	0
Nuclear export mediator factor NEMF OS=Homo sapiens GN=NEMF PE=1 SV=4	NEMF_HUMAN	NEMF	123 kDa	0.0031	0	Collagen I high, LAP low	0.004	0	Collagen I high, Fibronectin low	1	INF	[]	0	7	0	0	0	0	0	0	0
Heme oxygenase 1 OS=Homo sapiens GN=HMOX1 PE=1 SV=1	HMOX1_HUMAN	HMOX1	33 kDa	0.0031	INF	Collagen I low, LAP high	0.0002	INF	Collagen I low, Fibronectin high	0.22	0.7	[]	0	0	0	0	0	14	0	7	3
Dynein assembly factor 5, axonemal OS=Homo sapiens GN=DNAAF5 PE=1 SV=4	DAAF5_HUMAN	DNAAF5	94 kDa	0.0032	0.2	Collagen I high, LAP low	0.34	0.9	[]	0.014	0.2	Fibronectin high, LAP low	0	5	6	0	5	5	0	0	2
40S ribosomal protein S3 OS=Homo sapiens GN=RPS3 PE=1 SV=2	RS3_HUMAN	RPS3	27 kDa	0.0033	0.9	Collagen I high, LAP low	0.47	1.2	[]	0.0035	0.8	Fibronectin high, LAP low	31	75	54	65	85	39	43	79	28
Heat shock 70 kDa protein 4 OS=Homo sapiens GN=HSPA4 PE=1 SV=4	HSP74_HUMAN	HSPA4	94 kDa	0.0033	5.2	Collagen I low, LAP high	0.61	1.2	[]	0.0022	4.2	Fibronectin low, LAP high	0	4	0	0	4	1	0	15	6
Polyadenylate-binding protein 2 OS=Homo sapiens GN=PABPN1 PE=1 SV=3	PABP2_HUMAN	PABPN1	33 kDa	0.0034	0.4	Collagen I high, LAP low	0.3	0.9	[]	0.018	0.4	Fibronectin high, LAP low	0	8	9	0	12	4	2	2	2
Arachidonate 12-lipoxygenase, 12R-type OS=Homo sapiens GN=ALOX12B PE=1 SV=1	LX12B_HUMAN	ALOX12B	80 kDa	0.0034	8	Collagen I low, LAP high	0.094	4	[]	0.1	2	[]	0	2	0	0	0	8	0	16	0
Phosphate carrier protein, mitochondrial OS=Homo sapiens GN=SLC25A3 PE=1 SV=2	MPCP_HUMAN	SLC25A3	40 kDa	0.0034	8	Collagen I low, LAP high	0.43	2	[]	0.009	4	Fibronectin low, LAP high	0	2	0	0	1	3	1	13	2
ATP-dependent RNA helicase DDX18 OS=Homo sapiens GN=DDX18 PE=1 SV=2	DDX18_HUMAN	DDX18	75 kDa	0.0034	0.4	Collagen I high, LAP low	0.017	0.5	Collagen I high, Fibronectin low	0.35	0.8	[]	6	1	14	5	2	4	5	0	4
Fibrinogen beta chain OS=Homo sapiens GN=FGB PE=1 SV=2	FIBB_HUMAN	FGB	56 kDa	0.0034	8	Collagen I low, LAP high	0.00048	9.5	Collagen I low, Fibronectin high	0.29	0.8	[]	0	2	0	0	1	18	0	7	9
Elongation factor 1-gamma OS=Homo sapiens GN=EEF1G PE=1 SV=3	EF1G_HUMAN	EEF1G	50 kDa	0.0035	1.9	Collagen I low, LAP high	0.28	1.3	[]	0.015	1.5	Fibronectin low, LAP high	8	38	20	15	49	24	34	64	30
Gem-associated protein 5 OS=Homo sapiens GN=GEMIN5 PE=1 SV=3	GEMI5_HUMAN	GEMIN5	169 kDa	0.0036	0.1	Collagen I high, LAP low	0.28	1.7	[]	0.00016	0.07	Fibronectin high, LAP low	0	8	1	0	14	1	1	0	0
40S ribosomal protein S14 OS=Homo sapiens GN=RPS14 PE=1 SV=3	RS14_HUMAN	RPS14	16 kDa	0.004	0.9	Collagen I high, LAP low	0.23	1.3	[]	0.00013	0.6	Fibronectin high, LAP low	27	22	49	66	25	40	45	18	21
Galectin-7 OS=Homo sapiens GN=LGALS7 PE=1 SV=2	LEG7_HUMAN	LGALS7	15 kDa	0.004	0.8	Collagen I high, LAP low	0.27	1.1	[]	0.021	0.7	Fibronectin high, LAP low	8	19	45	0	21	56	1	32	24
THO complex subunit 4 OS=Homo sapiens GN=ALYREF PE=1 SV=3	THOC4_HUMAN	ALYREF	27 kDa	0.0041	0.8	Collagen I high, LAP low	0.18	1	[]	0.044	0.8	Fibronectin high, LAP low	19	24	19	23	31	8	30	9	8
Cleavage and polyadenylation specificity factor subunit 5 OS=Homo sapiens GN=NUDT21 PE=1 SV=1	CPSF5_HUMAN (+2)	NUDT21	26 kDa	0.0043	0.5	Collagen I high, LAP low	0.064	1.8	[]	< 0.00010	0.3	Fibronectin high, LAP low	1	13	9	6	30	6	6	1	4
Ribosome biogenesis protein WDR12 OS=Homo sapiens GN=WDR12 PE=1 SV=2	WDR12_HUMAN	WDR12	48 kDa	0.0043	0.5	Collagen I high, LAP low	0.34	1.4	[]	0.00044	0.3	Fibronectin high, LAP low	4	4	15	7	14	11	4	1	6
Ribosome biogenesis protein BRX1 homolog OS=Homo sapiens GN=BRIX1 PE=1 SV=2	BRX1_HUMAN	BRIX1	41 kDa	0.0043	0.5	Collagen I high, LAP low	0.063	0.7	[]	0.17	0.7	[]	1	2	20	2	5	9	1	2	8
Actin-related protein 2/3 complex subunit 2 OS=Homo sapiens GN=ARPC2 PE=1 SV=1	ARPC2_HUMAN	ARPC2	34 kDa	0.0043	6	Collagen I low, LAP high	0.6	1.3	[]	0.0035	4.5	Fibronectin low, LAP high	0	3	0	0	3	1	0	12	6
T-complex protein 1 subunit beta OS=Homo sapiens GN=CCT2 PE=1 SV=4	TCPB_HUMAN	CCT2	57 kDa	0.0043	2.5	Collagen I low, LAP high	0.0053	2.3	Collagen I low, Fibronectin high	0.52	1.1	[]	0	20	2	0	42	9	9	24	22
Epididymis secretory protein Li 310 OS=Homo sapiens GN=HEL-S-310 PE=2 SV=1	V9HW01		?	0.0046	0.7	Collagen I high, LAP low	0.014	0.7	Collagen I high, Fibronectin low	0.4	1	[]	15	0	27	13	0	16	12	0	16
Microtubule-actin cross-linking factor 1, isoforms 1/2/3/5 OS=Homo sapiens GN=MACF1 PE=1 SV=4	MACF1_HUMAN	MACF1	838 kDa	0.0047	0.5	Collagen I high, LAP low	0.49	1.2	[]	0.002	0.4	Fibronectin high, LAP low	0	18	6	0	28	2	1	10	1
Pre-mRNA-splicing factor ATP-dependent RNA helicase DHX15 OS=Homo sapiens GN=DHX15 PE=1 SV=2	DHX15_HUMAN	DHX15	91 kDa	0.0047	0.5	Collagen I high, LAP low	0.014	0.5	Collagen I high, Fibronectin low	0.43	0.9	[]	3	11	10	0	12	1	0	11	1
60S ribosomal protein L17 OS=Homo sapiens GN=RPL17 PE=1 SV=3	RL17_HUMAN	RPL17	21 kDa	0.0054	0.6	Collagen I high, LAP low	0.16	0.9	[]	0.067	0.7	[]	3	4	27	10	3	18	8	0	13
Heat shock protein beta-1 OS=Homo sapiens GN=HSPB1 PE=1 SV=2	HSPB1_HUMAN	HSPB1	23 kDa	0.0054	1.7	Collagen I low, LAP high	0.24	1.3	[]	0.03	1.3	Fibronectin low, LAP high	22	79	36	37	79	63	68	111	53
Proteasome activator complex subunit 2 OS=Homo sapiens GN=PSME2 PE=1 SV=4	PSME2_HUMAN	PSME2	27 kDa	0.0054	7.5	Collagen I low, LAP high	0.00017	11	Collagen I low, Fibronectin high	0.15	0.7	[]	0	2	0	0	3	18	0	8	7
Ubiquitin-conjugating enzyme E2 N OS=Homo sapiens GN=UBE2N PE=1 SV=1	UBE2N_HUMAN	UBE2N	17 kDa	0.0055	4.4	Collagen I low, LAP high	0.19	2.2	[]	0.06	2	[]	0	5	0	1	4	6	9	8	5
Aminoacyl tRNA synthase complex-interacting multifunctional protein 2 OS=Homo sapiens GN=AIMP2 PE=1 SV=2	AIMP2_HUMAN	AIMP2	35 kDa	0.0055	0.5	Collagen I high, LAP low	0.0025	0.3	Collagen I high, Fibronectin low	0.46	1.3	[]	0	13	7	0	6	1	1	4	4
High mobility group protein B2 OS=Homo sapiens GN=HMGB2 PE=1 SV=2	HMGB2_HUMAN	HMGB2	24 kDa	0.0056	0.5	Collagen I high, LAP low	0.12	1.7	[]	< 0.00010	0.3	Fibronectin high, LAP low	2	18	6	2	29	12	3	3	8
26S proteasome non-ATPase regulatory subunit 2 OS=Homo sapiens GN=PSMD2 PE=1 SV=3	PSMD2_HUMAN	PSMD2	100 kDa	0.0056	3	Collagen I low, LAP high	0.058	2.2	[]	0.19	1.4	[]	0	12	0	0	19	7	0	24	12
Haptoglobin OS=Homo sapiens GN=HP PE=1 SV=1	HPT_HUMAN	HP	45 kDa	0.0056	3	Collagen I low, LAP high	0.26	0.8	[]	0.00019	3.6	Fibronectin low, LAP high	0	7	5	0	0	10	0	0	36
Fructose-1,6-bisphosphatase 1 OS=Homo sapiens GN=FBP1 PE=2 SV=1	Q2TU34		?	0.0056	INF	Collagen I low, LAP high	0.55	INF	[]	0.014	9	Fibronectin low, LAP high	0	0	0	0	0	1	3	0	6
Solute carrier family 2, facilitated glucose transporter member 1 OS=Homo sapiens GN=SLC2A1 PE=1 SV=2	GTR1_HUMAN (+5)	SLC2A1	54 kDa	0.0056	INF	Collagen I low, LAP high	0.55	INF	[]	0.014	9	Fibronectin low, LAP high	0	0	0	0	1	0	0	7	2
60S ribosomal protein L7a OS=Homo sapiens GN=RPL7A PE=1 SV=2	RL7A_HUMAN	RPL7A	30 kDa	0.0056	0.6	Collagen I high, LAP low	0.0033	0.5	Collagen I high, Fibronectin low	0.46	1.2	[]	5	24	6	1	12	6	8	13	1
Hemopexin OS=Homo sapiens GN=HPX PE=1 SV=2	HEMO_HUMAN	HPX	52 kDa	0.0056	INF	Collagen I low, LAP high	0.026	INF	Collagen I low, Fibronectin high	0.35	1.5	[]	0	0	0	0	0	6	0	0	9
Glycolipid transfer protein OS=Homo sapiens GN=GLTP PE=1 SV=3	GLTP_HUMAN	GLTP	24 kDa	0.0056	INF	Collagen I low, LAP high	0.0078	INF	Collagen I low, Fibronectin high	0.56	1.1	[]	0	0	0	0	0	8	0	6	3
Epiplakin OS=Homo sapiens GN=EPPK1 PE=1 SV=1	A0A087X1U6		?	0.0056	INF	Collagen I low, LAP high	0.026	INF	Collagen I low, Fibronectin high	0.35	1.5	[]	0	0	0	1	0	5	5	0	4
Moesin OS=Homo sapiens GN=MSN PE=1 SV=3	MOES_HUMAN	MSN	68 kDa	0.0056	INF	Collagen I low, LAP high	0.048	INF	Collagen I low, Fibronectin high	0.25	1.8	[]	0	0	0	0	0	5	0	6	3
Leukocyte elastase inhibitor OS=Homo sapiens GN=SERPINB1 PE=1 SV=1	ILEU_HUMAN	SERPINB1	43 kDa	0.0058	3.1	Collagen I low, LAP high	0.22	1.7	[]	0.046	1.8	Fibronectin low, LAP high	0	9	2	0	8	11	1	18	15
ADP/ATP translocase 2 OS=Homo sapiens GN=SLC25A5 PE=1 SV=7	ADT2_HUMAN	SLC25A5	33 kDa	0.006	2.2	Collagen I low, LAP high	0.38	1.3	[]	0.013	1.7	Fibronectin low, LAP high	0	14	17	0	10	31	4	51	14
26S proteasome non-ATPase regulatory subunit 1 OS=Homo sapiens GN=PSMD1 PE=1 SV=2	PSMD1_HUMAN	PSMD1	106 kDa	0.006	3.5	Collagen I low, LAP high	0.45	1	[]	0.0012	3.5	Fibronectin low, LAP high	0	8	0	0	6	2	0	20	8
Ig gamma-3 chain C region OS=Homo sapiens GN=IGHG3 PE=1 SV=1	A0A087WXL8_HUMAN	IGHG3	57 kDa	0.006	3.7	Collagen I low, LAP high	0.18	0.6	[]	< 0.00010	6.5	Fibronectin low, LAP high	0	7	0	0	4	0	0	26	0
Splicing factor U2AF 35 kDa subunit OS=Homo sapiens GN=U2AF1 PE=1 SV=3	U2AF1_HUMAN	U2AF1	28 kDa	0.0062	0.5	Collagen I high, LAP low	0.06	0.7	[]	0.22	0.7	[]	3	5	13	1	9	4	2	2	6
Far upstream element-binding protein 3 OS=Homo sapiens GN=FUBP3 PE=1 SV=2	FUBP3_HUMAN	FUBP3	62 kDa	0.0062	0.2	Collagen I high, LAP low	0.19	0.7	[]	0.074	0.3	[]	0	9	1	0	7	0	2	0	0
Guanine nucleotide-binding protein-like 1 OS=Homo sapiens GN=GNL1 PE=1 SV=2	GNL1_HUMAN	GNL1	69 kDa	0.0062	0.2	Collagen I high, LAP low	0.022	0.3	Collagen I high, Fibronectin low	0.47	0.7	[]	0	3	7	0	2	1	0	0	2
DNA topoisomerase 2-beta OS=Homo sapiens GN=TOP2B PE=1 SV=3	TOP2B_HUMAN	TOP2B	183 kDa	0.0065	0.3	Collagen I high, LAP low	0.00029	0.08	Collagen I high, Fibronectin low	0.21	4	[]	0	0	13	0	0	1	2	1	1
14-3-3 protein sigma OS=Homo sapiens GN=SFN PE=1 SV=1	1433S_HUMAN	SFN	28 kDa	0.0066	1.8	Collagen I low, LAP high	0.25	1.3	[]	0.036	1.4	Fibronectin low, LAP high	1	45	29	0	26	75	13	79	46
40S ribosomal protein S6 OS=Homo sapiens GN=RPS6 PE=1 SV=1	RS6_HUMAN	RPS6	29 kDa	0.0067	0.7	Collagen I high, LAP low	0.011	0.7	Collagen I high, Fibronectin low	0.5	1	[]	7	21	15	4	16	9	7	16	7
Splicing factor, proline- and glutamine-rich OS=Homo sapiens GN=SFPQ PE=1 SV=2	SFPQ_HUMAN	SFPQ	76 kDa	0.007	0.8	Collagen I high, LAP low	0.26	1.3	[]	0.00042	0.6	Fibronectin high, LAP low	2	35	26	22	46	17	21	15	14
Staphylococcal nuclease domain-containing protein 1 OS=Homo sapiens GN=SND1 PE=1 SV=1	SND1_HUMAN	SND1	102 kDa	0.007	2.2	Collagen I low, LAP high	0.42	1.1	[]	0.0016	2	Fibronectin low, LAP high	0	22	7	3	25	4	22	39	4
Guanine nucleotide-binding protein G(I)/G(S)/G(T) subunit beta-2 OS=Homo sapiens GN=GNB2 PE=1 SV=3	GBB2_HUMAN	GNB2	37 kDa	0.0071	0.7	Collagen I high, LAP low	0.081	0.9	[]	0.16	0.8	[]	10	14	26	11	14	19	8	8	21
Melanophilin OS=Homo sapiens GN=MLPH PE=1 SV=1	MELPH_HUMAN	MLPH	66 kDa	0.0071	0	Collagen I high, LAP low	0.065	2.7	[]	< 0.00010	0	Fibronectin high, LAP low	0	5	1	0	16	0	0	0	0
Nucleolar and coiled-body phosphoprotein 1 OS=Homo sapiens GN=NOLC1 PE=1 SV=2	NOLC1_HUMAN	NOLC1	74 kDa	0.0071	0	Collagen I high, LAP low	0.59	1.2	[]	0.0061	0	Fibronectin high, LAP low	0	5	1	0	7	0	0	0	0
Uncharacterized protein C7orf50 OS=Homo sapiens GN=C7orf50 PE=1 SV=1	CG050_HUMAN (+1)	C7orf50	22 kDa	0.0071	0	Collagen I high, LAP low	0.38	0.8	[]	0.026	0	Fibronectin high, LAP low	2	1	3	4	0	1	0	0	0
Protein FAM98A OS=Homo sapiens GN=FAM98A PE=1 SV=1	FA98A_HUMAN	FAM98A	55 kDa	0.0071	0	Collagen I high, LAP low	0.17	0.5	[]	0.11	0	[]	0	5	1	0	3	0	0	0	0
Septin-10 OS=Homo sapiens GN=SEPT10 PE=1 SV=2	SEP10_HUMAN	2010-09-01	53 kDa	0.0071	0	Collagen I high, LAP low	0.27	0.7	[]	0.054	0	[]	0	2	4	0	4	0	0	0	0
CDNA FLJ26554 fis, clone LNF01773, highly similar to Galactokinase OS=Homo sapiens PE=2 SV=1	Q6ZP37_HUMAN (+1)		43 kDa	0.0071	0	Collagen I high, LAP low	0.27	0.7	[]	0.054	0	[]	0	6	0	0	4	0	0	0	0
Exosome complex component RRP4 OS=Homo sapiens GN=EXOSC2 PE=1 SV=2	EXOS2_HUMAN	EXOSC2	33 kDa	0.0071	0	Collagen I high, LAP low	0.093	0.3	[]	0.23	0	[]	0	6	0	0	2	0	0	0	0
High mobility group protein B1 OS=Homo sapiens GN=HMGB1 PE=1 SV=3	HMGB1_HUMAN (+1)	HMGB1	25 kDa	0.0071	0.8	Collagen I high, LAP low	0.013	0.8	Collagen I high, Fibronectin low	0.46	1	[]	5	0	51	8	0	34	9	0	34
Probable ATP-dependent RNA helicase DDX56 OS=Homo sapiens GN=DDX56 PE=1 SV=1	DDX56_HUMAN (+1)	DDX56	62 kDa	0.0071	0	Collagen I high, LAP low	0.038	0.2	Collagen I high, Fibronectin low	0.48	0	[]	2	0	4	0	0	1	0	0	0
Nucleolar pre-ribosomal-associated protein 1 OS=Homo sapiens GN=URB1 PE=1 SV=4	NPA1P_HUMAN	URB1	254 kDa	0.0071	0	Collagen I high, LAP low	0.0089	0	Collagen I high, Fibronectin low	1	INF	[]	0	0	6	0	0	0	0	0	0
WD repeat-containing protein 75 OS=Homo sapiens GN=WDR75 PE=1 SV=1	WDR75_HUMAN	WDR75	95 kDa	0.0071	0	Collagen I high, LAP low	0.0089	0	Collagen I high, Fibronectin low	1	INF	[]	0	0	6	0	0	0	0	0	0
Methylosome protein 50 OS=Homo sapiens GN=WDR77 PE=1 SV=1	MEP50_HUMAN (+1)	WDR77	37 kDa	0.0071	0	Collagen I high, LAP low	0.038	0.2	Collagen I high, Fibronectin low	0.48	0	[]	0	6	0	0	1	0	0	0	0
Neutrophil gelatinase-associated lipocalin OS=Homo sapiens GN=LCN2 PE=1 SV=2	NGAL_HUMAN	LCN2	23 kDa	0.0073	2.6	Collagen I low, LAP high	0.11	1.8	[]	0.12	1.4	[]	0	10	8	0	10	22	0	19	27
Protein arginine N-methyltransferase 1 OS=Homo sapiens GN=PRMT1 PE=1 SV=2	ANM1_HUMAN	PRMT1	42 kDa	0.0074	0.1	Collagen I high, LAP low	0.54	1.1	[]	0.0081	0.1	Fibronectin high, LAP low	0	8	0	0	8	1	1	0	0
Y-box-binding protein 3 OS=Homo sapiens GN=YBX3 PE=1 SV=4	YBOX3_HUMAN	YBX3	40 kDa	0.0074	0.1	Collagen I high, LAP low	0.36	0.9	[]	0.028	0.1	Fibronectin high, LAP low	3	3	2	1	6	0	1	0	0
Nucleolar protein 6 OS=Homo sapiens GN=NOL6 PE=1 SV=2	NOL6_HUMAN	NOL6	128 kDa	0.0074	0.1	Collagen I high, LAP low	0.0018	0	Collagen I high, Fibronectin low	0.52	INF	[]	0	0	8	0	0	0	0	0	1
Importin-7 OS=Homo sapiens GN=IPO7 PE=1 SV=1	IPO7_HUMAN	IPO7	120 kDa	0.0075	4.8	Collagen I low, LAP high	0.22	2.2	[]	0.063	2.1	[]	0	4	0	0	7	2	2	15	2
Protein-glutamine gamma-glutamyltransferase K OS=Homo sapiens GN=TGM1 PE=1 SV=4	TGM1_HUMAN	TGM1	90 kDa	0.0077	2.4	Collagen I low, LAP high	0.14	1.7	[]	0.096	1.5	[]	0	12	9	0	3	32	0	44	7
Serpin B4 OS=Homo sapiens GN=SERPINB4 PE=1 SV=2	SPB4_HUMAN	SERPINB4	45 kDa	0.0078	1.7	Collagen I low, LAP high	0.36	1.3	[]	0.018	1.4	Fibronectin low, LAP high	5	57	39	0	37	91	0	139	37
Eukaryotic translation initiation factor 3 subunit I OS=Homo sapiens GN=EIF3I PE=1 SV=1	EIF3I_HUMAN	EIF3I	37 kDa	0.0079	0.4	Collagen I high, LAP low	0.53	1.2	[]	0.0074	0.4	Fibronectin high, LAP low	0	18	0	1	15	5	4	4	0
Exportin-2 OS=Homo sapiens GN=CSE1L PE=1 SV=3	XPO2_HUMAN	CSE1L	110 kDa	0.0079	3	Collagen I low, LAP high	0.14	0.6	[]	< 0.00010	4.7	Fibronectin low, LAP high	0	10	1	0	6	1	12	20	1
Prohibitin-2 OS=Homo sapiens GN=PHB2 PE=1 SV=2	PHB2_HUMAN	PHB2	33 kDa	0.0079	3	Collagen I low, LAP high	0.34	0.9	[]	0.00067	3.3	Fibronectin low, LAP high	0	7	4	0	3	7	4	22	7
Transformer-2 protein homolog beta OS=Homo sapiens GN=TRA2B PE=1 SV=1	TRA2B_HUMAN (+2)	TRA2B	34 kDa	0.0079	0.4	Collagen I high, LAP low	0.0033	0.3	Collagen I high, Fibronectin low	0.45	1.3	[]	0	0	18	0	0	6	0	0	8
Protein disulfide-isomerase A6 OS=Homo sapiens GN=PDIA6 PE=1 SV=1	PDIA6_HUMAN	PDIA6	48 kDa	0.0081	4.2	Collagen I low, LAP high	0.1	2.6	[]	0.16	1.6	[]	0	2	3	0	4	9	0	14	7
Eukaryotic translation initiation factor 3 subunit F OS=Homo sapiens GN=EIF3F PE=1 SV=1	EIF3F_HUMAN (+2)	EIF3F	38 kDa	0.0082	0.4	Collagen I high, LAP low	0.068	0.6	[]	0.25	0.6	[]	0	13	1	0	8	0	0	5	0
Interferon-induced GTP-binding protein Mx1 OS=Homo sapiens GN=MX1 PE=1 SV=4	MX1_HUMAN	MX1	76 kDa	0.0083	3.2	Collagen I low, LAP high	0.063	2.3	[]	0.23	1.4	[]	0	7	2	0	0	21	0	24	5
Protein S100-A9 OS=Homo sapiens GN=S100A9 PE=1 SV=1	S10A9_HUMAN	S100A9	13 kDa	0.0084	1.9	Collagen I low, LAP high	0.41	1.3	[]	0.014	1.5	Fibronectin low, LAP high	2	33	26	0	17	60	0	62	53
Complement C4-B OS=Homo sapiens GN=C4B PE=1 SV=2	CO4B_HUMAN	C4B	193 kDa	0.0084	3.8	Collagen I low, LAP high	0.28	1.8	[]	0.045	2.1	Fibronectin low, LAP high	0	4	2	0	1	10	0	14	9
Ubiquitin thioesterase OTUB1 OS=Homo sapiens GN=OTUB1 PE=1 SV=2	OTUB1_HUMAN	OTUB1	31 kDa	0.0084	3.8	Collagen I low, LAP high	0.44	1.5	[]	0.016	2.6	Fibronectin low, LAP high	0	6	0	0	7	2	10	7	6
60S ribosomal protein L10 OS=Homo sapiens GN=RPL10 PE=1 SV=4	RL10_HUMAN	RPL10	25 kDa	0.0085	0.6	Collagen I high, LAP low	0.14	0.8	[]	0.11	0.7	[]	1	5	19	3	0	18	5	3	6
ATP synthase subunit O, mitochondrial OS=Homo sapiens GN=ATP5O PE=1 SV=1	ATPO_HUMAN	ATP5O	23 kDa	0.0086	7	Collagen I low, LAP high	0.094	4	[]	0.18	1.7	[]	0	2	0	0	3	5	2	6	6
KH domain-containing, RNA-binding, signal transduction-associated protein 1 OS=Homo sapiens GN=KHDRBS1 PE=1 SV=1	KHDR1_HUMAN	KHDRBS1	48 kDa	0.009	0.3	Collagen I high, LAP low	0.57	1.2	[]	0.0074	0.2	Fibronectin high, LAP low	7	0	4	5	8	0	2	1	0
Mitotic checkpoint protein BUB3 OS=Homo sapiens GN=BUB3 PE=1 SV=1	BUB3_HUMAN (+1)	BUB3	37 kDa	0.009	0.3	Collagen I high, LAP low	0.52	1.3	[]	0.0043	0.2	Fibronectin high, LAP low	0	7	4	0	11	3	0	3	0
Poly(U)-binding-splicing factor PUF60 OS=Homo sapiens GN=PUF60 PE=1 SV=1	PUF60_HUMAN	PUF60	60 kDa	0.009	0.3	Collagen I high, LAP low	0.57	1.2	[]	0.0074	0.2	Fibronectin high, LAP low	0	11	0	0	13	0	3	0	0
Basic leucine zipper and W2 domain-containing protein 2 OS=Homo sapiens GN=BZW2 PE=1 SV=1	BZW2_HUMAN	BZW2	48 kDa	0.009	0.3	Collagen I high, LAP low	0.2	0.7	[]	0.093	0.4	[]	0	9	2	0	7	1	1	2	0
AP-3 complex subunit beta-1 OS=Homo sapiens GN=AP3B1 PE=1 SV=3	AP3B1_HUMAN	AP3B1	121 kDa	0.009	0.3	Collagen I high, LAP low	0.14	0.6	[]	0.15	0.4	[]	0	7	4	1	6	0	0	3	0
60S ribosomal protein L8 OS=Homo sapiens GN=RPL8 PE=1 SV=2	RL8_HUMAN	RPL8	28 kDa	0.0092	0.7	Collagen I high, LAP low	0.1	0.9	[]	0.16	0.8	[]	2	13	27	1	13	23	7	10	13
Poly(rC)-binding protein 2 (Fragment) OS=Homo sapiens GN=PCBP2 PE=1 SV=1	H3BRU6_HUMAN	PCBP2	32 kDa	0.0097	0.5	Collagen I high, LAP low	0.34	1	[]	0.033	0.5	Fibronectin high, LAP low	0	20	0	0	20	0	0	10	0
H/ACA ribonucleoprotein complex subunit 2 OS=Homo sapiens GN=NHP2 PE=1 SV=1	NHP2_HUMAN	NHP2	17 kDa	0.0098	0.4	Collagen I high, LAP low	0.33	1.5	[]	0.001	0.3	Fibronectin high, LAP low	4	1	10	15	5	2	4	1	1
2'-5'-oligoadenylate synthase 1 OS=Homo sapiens GN=OAS1 PE=1 SV=4	OAS1_HUMAN	OAS1	46 kDa	0.0098	0.4	Collagen I high, LAP low	0.045	0.5	Collagen I high, Fibronectin low	0.35	0.8	[]	4	0	11	4	2	2	0	0	6
Calnexin OS=Homo sapiens GN=CANX PE=1 SV=2	CALX_HUMAN	CANX	68 kDa	0.01	5.3	Collagen I low, LAP high	0.087	3.3	[]	0.21	1.6	[]	0	2	1	0	0	10	0	11	5
AP-1 complex subunit beta-1 OS=Homo sapiens GN=AP1B1 PE=1 SV=2	AP1B1_HUMAN	AP1B1	105 kDa	0.01	11	Collagen I low, LAP high	0.098	6	[]	0.2	1.8	[]	0	0	1	0	2	4	0	7	4
Carcinoembryonic antigen-related cell adhesion molecule 5 OS=Homo sapiens GN=CEACAM5 PE=1 SV=3	CEAM5_HUMAN	CEACAM5	77 kDa	0.01	INF	Collagen I low, LAP high	0.55	INF	[]	0.025	8	Fibronectin low, LAP high	0	0	0	0	1	0	0	3	5
Cathelicidin antimicrobial peptide OS=Homo sapiens GN=CAMP PE=1 SV=1	CAMP_HUMAN (+1)	CAMP	19 kDa	0.01	INF	Collagen I low, LAP high	1	INF	[]	0.0051	INF	Fibronectin low, LAP high	0	0	0	0	0	0	0	0	8
Protein LEG1 homolog OS=Homo sapiens GN=LEG1 PE=1 SV=2	LEG1H_HUMAN	LEG1	38 kDa	0.01	INF	Collagen I low, LAP high	1	INF	[]	0.0051	INF	Fibronectin low, LAP high	0	0	0	0	0	0	0	0	8
Eosinophil cationic protein OS=Homo sapiens GN=RNASE3 PE=1 SV=2	ECP_HUMAN (+1)	RNASE3	18 kDa	0.01	INF	Collagen I low, LAP high	1	INF	[]	0.0051	INF	Fibronectin low, LAP high	0	0	0	0	0	0	0	0	8
Hypoxanthine-guanine phosphoribosyltransferase OS=Homo sapiens GN=HPRT1 PE=1 SV=2	HPRT_HUMAN	HPRT1	25 kDa	0.01	INF	Collagen I low, LAP high	0.0042	INF	Collagen I low, Fibronectin high	0.44	0.9	[]	0	0	0	0	7	2	2	4	2
Serine/arginine-rich splicing factor 1 OS=Homo sapiens GN=SRSF1 PE=1 SV=2	SRSF1_HUMAN	SRSF1	28 kDa	0.01	INF	Collagen I low, LAP high	0.026	INF	Collagen I low, Fibronectin high	0.45	1.3	[]	0	0	0	0	1	5	1	5	2
Bifunctional 3'-phosphoadenosine 5'-phosphosulfate synthase 2 OS=Homo sapiens GN=PAPSS2 PE=1 SV=2	PAPS2_HUMAN (+1)	PAPSS2	70 kDa	0.011	0.5	Collagen I high, LAP low	0.03	2	Collagen I low, Fibronectin high	< 0.00010	0.3	Fibronectin high, LAP low	0	22	0	0	44	0	8	3	1
Casein kinase I isoform alpha OS=Homo sapiens GN=CSNK1A1 PE=1 SV=2	KC1A_HUMAN	CSNK1A1	39 kDa	0.012	0.7	Collagen I high, LAP low	0.35	1.3	[]	0.0021	0.5	Fibronectin high, LAP low	0	22	18	2	32	19	0	17	12
WD repeat-containing protein 36 OS=Homo sapiens GN=WDR36 PE=1 SV=1	WDR36_HUMAN	WDR36	105 kDa	0.012	0.3	Collagen I high, LAP low	0.48	1.1	[]	0.017	0.3	Fibronectin high, LAP low	0	4	8	0	10	3	0	4	0
Myosin regulatory light chain 12A OS=Homo sapiens GN=MYL12A PE=1 SV=2	ML12A_HUMAN (+1)	MYL12A	20 kDa	0.012	0.7	Collagen I high, LAP low	0.017	0.7	Collagen I high, Fibronectin low	0.52	1	[]	5	8	23	4	7	13	7	8	10
Ribosome production factor 2 homolog OS=Homo sapiens GN=RPF2 PE=1 SV=2	RPF2_HUMAN (+2)	RPF2	36 kDa	0.012	0.2	Collagen I high, LAP low	0.0049	0.1	Collagen I high, Fibronectin low	0.53	2	[]	0	0	9	0	0	1	0	1	1
Suppressor of SWI4 1 homolog OS=Homo sapiens GN=PPAN PE=2 SV=1	SSF1_HUMAN	PPAN	53 kDa	0.012	0.2	Collagen I high, LAP low	0.00083	0	Collagen I high, Fibronectin low	0.27	INF	[]	0	0	9	0	0	0	0	0	2
Integrin alpha-2 OS=Homo sapiens GN=ITGA2 PE=1 SV=1	ITA2_HUMAN	ITGA2	129 kDa	0.012	0.2	Collagen I high, LAP low	0.0049	0.1	Collagen I high, Fibronectin low	0.53	2	[]	0	0	9	0	1	0	0	2	0
Envoplakin OS=Homo sapiens GN=EVPL PE=1 SV=3	EVPL_HUMAN	EVPL	232 kDa	0.012	3.4	Collagen I low, LAP high	0.00013	4.9	Collagen I low, Fibronectin high	0.074	0.7	[]	0	2	5	0	12	22	0	22	2
Protein DEK OS=Homo sapiens GN=DEK PE=1 SV=1	DEK_HUMAN	DEK	43 kDa	0.013	0.8	Collagen I high, LAP low	0.18	1	[]	0.1	0.8	[]	14	11	25	16	18	15	14	11	14
Heterogeneous nuclear ribonucleoprotein D0 OS=Homo sapiens GN=HNRNPD PE=1 SV=1	HNRPD_HUMAN	HNRNPD	38 kDa	0.013	0.8	Collagen I high, LAP low	0.29	1.4	[]	0.0012	0.6	Fibronectin high, LAP low	8	25	11	16	36	8	12	15	6
Rho GTPase-activating protein 1 OS=Homo sapiens GN=ARHGAP1 PE=1 SV=1	RHG01_HUMAN	ARHGAP1	50 kDa	0.013	6.5	Collagen I low, LAP high	0.061	4.5	[]	0.32	1.4	[]	0	0	2	0	5	4	4	4	5
Glutathione S-transferase omega-1 OS=Homo sapiens GN=GSTO1 PE=1 SV=2	GSTO1_HUMAN	GSTO1	28 kDa	0.013	6.5	Collagen I low, LAP high	0.43	2	[]	0.034	3.2	Fibronectin low, LAP high	0	1	1	0	2	2	1	8	4
DNA-dependent protein kinase catalytic subunit OS=Homo sapiens GN=PRKDC PE=1 SV=3	PRKDC_HUMAN	PRKDC	469 kDa	0.013	2	Collagen I low, LAP high	0.026	1.8	Collagen I low, Fibronectin high	0.43	1.1	[]	2	23	12	1	56	10	18	48	9
Midkine OS=Homo sapiens GN=MDK PE=1 SV=1	MK_HUMAN	MDK	16 kDa	0.014	0.6	Collagen I high, LAP low	0.14	0.8	[]	0.15	0.7	[]	7	2	17	10	5	7	6	2	8
Heterogeneous nuclear ribonucleoprotein A/B OS=Homo sapiens GN=HNRNPAB PE=1 SV=1	A0A087WZV1_HUMAN (+5)	HNRNPAB	37 kDa	0.014	0.4	Collagen I high, LAP low	0.21	1.7	[]	0.00041	0.2	Fibronectin high, LAP low	0	13	0	0	22	0	0	5	0
60S ribosomal protein L22-like 1 OS=Homo sapiens GN=RPL22L1 PE=1 SV=2	RL22L_HUMAN	RPL22L1	15 kDa	0.014	0.4	Collagen I high, LAP low	0.14	0.7	[]	0.18	0.6	[]	0	7	6	0	5	4	1	0	4
T-complex protein 1 subunit epsilon OS=Homo sapiens GN=CCT5 PE=1 SV=1	TCPE_HUMAN	CCT5	60 kDa	0.014	2.4	Collagen I low, LAP high	0.19	1.6	[]	0.1	1.5	[]	0	18	2	1	25	6	11	27	9
Eukaryotic translation initiation factor 4E type 2 OS=Homo sapiens GN=EIF4E2 PE=1 SV=1	IF4E2_HUMAN	EIF4E2	28 kDa	0.015	0.1	Collagen I high, LAP low	0.56	1.1	[]	0.015	0.1	Fibronectin high, LAP low	0	5	2	0	8	0	0	0	1
Heat shock 70 kDa protein 14 OS=Homo sapiens GN=HSPA14 PE=1 SV=1	HSP7E_HUMAN	HSPA14	55 kDa	0.015	0.1	Collagen I high, LAP low	0.56	1.1	[]	0.015	0.1	Fibronectin high, LAP low	0	7	0	0	8	0	0	1	0
U3 small nucleolar ribonucleoprotein protein IMP4 OS=Homo sapiens GN=IMP4 PE=1 SV=1	IMP4_HUMAN (+1)	IMP4	34 kDa	0.015	0.1	Collagen I high, LAP low	0.27	0.7	[]	0.094	0.2	[]	0	0	7	3	0	2	0	0	1
Probable 28S rRNA (cytosine-C(5))-methyltransferase OS=Homo sapiens GN=NSUN5 PE=1 SV=2	NSUN5_HUMAN	NSUN5	47 kDa	0.015	0.1	Collagen I high, LAP low	0.47	1	[]	0.028	0.1	Fibronectin high, LAP low	0	3	4	0	4	3	1	0	0
cDNA, FLJ93148, highly similar to Homo sapiens RCD1 required for cell differentiation1 homolog (S. pombe) (RQCD1), mRNA OS=Homo sapiens PE=2 SV=1	B2RE59_HUMAN (+2)		34 kDa	0.015	0.1	Collagen I high, LAP low	0.18	0.6	[]	0.17	0.2	[]	0	7	0	0	4	0	0	1	0
La-related protein 4B OS=Homo sapiens GN=LARP4B PE=1 SV=3	LAR4B_HUMAN	LARP4B	81 kDa	0.015	0.1	Collagen I high, LAP low	0.11	0.4	[]	0.29	0.3	[]	0	5	2	0	3	0	0	0	1
ATP-dependent 6-phosphofructokinase, platelet type OS=Homo sapiens GN=PFKP PE=1 SV=2	PFKAP_HUMAN	PFKP	86 kDa	0.015	2.3	Collagen I low, LAP high	0.15	1.6	[]	0.14	1.4	[]	0	17	5	1	32	3	9	32	9
Purine nucleoside phosphorylase OS=Homo sapiens GN=PNP PE=1 SV=2	PNPH_HUMAN	PNP	32 kDa	0.015	2.9	Collagen I low, LAP high	0.37	1.5	[]	0.041	1.9	Fibronectin low, LAP high	0	10	0	0	9	6	0	22	7
Eukaryotic translation initiation factor 3 subunit A OS=Homo sapiens GN=EIF3A PE=1 SV=1	EIF3A_HUMAN	EIF3A	167 kDa	0.015	0.8	Collagen I high, LAP low	0.011	0.8	Collagen I high, Fibronectin low	0.47	1.1	[]	0	46	15	0	31	15	4	34	13
60S ribosomal protein L36 OS=Homo sapiens GN=RPL36 PE=1 SV=3	RL36_HUMAN	RPL36	12 kDa	0.015	0.1	Collagen I high, LAP low	0.019	0.1	Collagen I high, Fibronectin low	0.73	1	[]	1	4	2	0	1	0	1	0	0
Nuclear receptor subfamily 2, group F, member 2, isoform CRA_a OS=Homo sapiens GN=NR2F2 PE=2 SV=1	F1D8R0		?	0.015	0.1	Collagen I high, LAP low	0.004	0	Collagen I high, Fibronectin low	0.52	INF	[]	0	0	7	0	0	0	0	0	1
Proteasome activator complex subunit 1 OS=Homo sapiens GN=PSME1 PE=1 SV=1	PSME1_HUMAN	PSME1	29 kDa	0.015	5	Collagen I low, LAP high	0.0069	5.3	Collagen I low, Fibronectin high	0.42	0.9	[]	0	3	0	0	5	11	1	9	5
Splicing factor 3B subunit 2 OS=Homo sapiens GN=SF3B2 PE=1 SV=2	SF3B2_HUMAN	SF3B2	100 kDa	0.016	0	Collagen I high, LAP low	0.32	1.8	[]	0.0014	0	Fibronectin high, LAP low	0	1	4	0	7	2	0	0	0
Fragile X mental retardation syndrome-related protein 1 OS=Homo sapiens GN=FXR1 PE=1 SV=3	FXR1_HUMAN	FXR1	70 kDa	0.016	0	Collagen I high, LAP low	0.051	3	[]	< 0.00010	0	Fibronectin high, LAP low	0	5	0	1	14	0	0	0	0
Eukaryotic translation elongation factor 1 epsilon-1 OS=Homo sapiens GN=EEF1E1 PE=1 SV=1	MCA3_HUMAN (+2)	EEF1E1	20 kDa	0.016	0.3	Collagen I high, LAP low	0.19	0.7	[]	0.15	0.4	[]	0	7	3	0	7	0	0	2	1
WW domain-binding protein 11 OS=Homo sapiens GN=WBP11 PE=1 SV=1	WBP11_HUMAN	WBP11	70 kDa	0.016	0	Collagen I high, LAP low	0.51	1.4	[]	0.0061	0	Fibronectin high, LAP low	0	5	0	0	6	1	0	0	0
Zinc finger protein 593 OS=Homo sapiens GN=ZNF593 PE=1 SV=2	ZN593_HUMAN	ZNF593	15 kDa	0.016	0	Collagen I high, LAP low	0.51	1.4	[]	0.0061	0	Fibronectin high, LAP low	3	0	2	7	0	0	0	0	0
Paraspeckle component 1 OS=Homo sapiens GN=PSPC1 PE=1 SV=1	PSPC1_HUMAN	PSPC1	59 kDa	0.016	0	Collagen I high, LAP low	0.25	2	[]	0.00069	0	Fibronectin high, LAP low	0	5	0	1	9	0	0	0	0
Cold-inducible RNA-binding protein OS=Homo sapiens GN=CIRBP PE=1 SV=1	CIRBP_HUMAN	CIRBP	19 kDa	0.016	0	Collagen I high, LAP low	0.32	1.8	[]	0.0014	0	Fibronectin high, LAP low	1	1	3	2	5	2	0	0	0
Chromosome 1 open reading frame 57, isoform CRA_d OS=Homo sapiens GN=C1orf57 PE=2 SV=1	Q5TDE9_HUMAN (+1)	C1orf57	21 kDa	0.016	0	Collagen I high, LAP low	0.32	1.8	[]	0.0014	0	Fibronectin high, LAP low	0	5	0	0	9	0	0	0	0
Partner of Y14 and mago OS=Homo sapiens GN=PYM1 PE=1 SV=1	PYM1_HUMAN	PYM1	23 kDa	0.016	0	Collagen I high, LAP low	0.51	1.4	[]	0.0061	0	Fibronectin high, LAP low	1	3	1	2	5	0	0	0	0
Ankyrin repeat and KH domain-containing protein 1 OS=Homo sapiens GN=ANKHD1 PE=1 SV=1	ANKH1_HUMAN	ANKHD1	269 kDa	0.016	0	Collagen I high, LAP low	0.51	1	[]	0.026	0	Fibronectin high, LAP low	0	5	0	0	5	0	0	0	0
Large subunit GTPase 1 homolog OS=Homo sapiens GN=LSG1 PE=1 SV=2	LSG1_HUMAN	LSG1	75 kDa	0.016	0	Collagen I high, LAP low	0.27	0.6	[]	0.11	0	[]	0	3	2	2	1	0	0	0	0
Pescadillo homolog OS=Homo sapiens GN=PES1 PE=1 SV=1	PESC_HUMAN	PES1	68 kDa	0.016	0	Collagen I high, LAP low	0.16	0.4	[]	0.23	0	[]	0	1	4	0	0	2	0	0	0
Putative 60S ribosomal protein L39-like 5 OS=Homo sapiens GN=RPL39P5 PE=5 SV=2	R39L5_HUMAN (+1)	RPL39P5	6 kDa	0.016	0	Collagen I high, LAP low	0.16	0.4	[]	0.23	0	[]	0	0	5	0	0	2	0	0	0
RRP15-like protein OS=Homo sapiens GN=RRP15 PE=1 SV=2	RRP15_HUMAN	RRP15	31 kDa	0.016	0	Collagen I high, LAP low	0.073	0.2	[]	0.48	0	[]	1	2	2	0	0	1	0	0	0
Proline-rich protein 36 OS=Homo sapiens GN=PRR36 PE=1 SV=2	PRR36_HUMAN	PRR36	133 kDa	0.016	0	Collagen I high, LAP low	0.16	0.4	[]	0.23	0	[]	0	0	5	0	0	2	0	0	0
ATP synthase subunit beta, mitochondrial OS=Homo sapiens GN=ATP5B PE=1 SV=3	ATPB_HUMAN	ATP5B	57 kDa	0.016	2.2	Collagen I low, LAP high	0.18	0.9	[]	0.00038	2.5	Fibronectin low, LAP high	0	16	8	1	8	12	5	39	9
Poly [ADP-ribose] polymerase 4 OS=Homo sapiens GN=PARP4 PE=1 SV=3	PARP4_HUMAN	PARP4	193 kDa	0.016	0	Collagen I high, LAP low	0.019	0	Collagen I high, Fibronectin low	1	INF	[]	0	1	4	0	0	0	0	0	0
Barrier-to-autointegration factor OS=Homo sapiens GN=BANF1 PE=1 SV=1	BAF_HUMAN	BANF1	10 kDa	0.016	0	Collagen I high, LAP low	0.019	0	Collagen I high, Fibronectin low	1	INF	[]	0	1	4	0	0	0	0	0	0
Flotillin-1 OS=Homo sapiens GN=FLOT1 PE=1 SV=3	FLOT1_HUMAN (+3)	FLOT1	47 kDa	0.016	0	Collagen I high, LAP low	0.019	0	Collagen I high, Fibronectin low	1	INF	[]	0	0	5	0	0	0	0	0	0
60S ribosomal protein L30 OS=Homo sapiens GN=RPL30 PE=1 SV=2	RL30_HUMAN	RPL30	13 kDa	0.017	0.9	Collagen I high, LAP low	0.064	0.9	[]	0.3	1	[]	29	19	46	26	30	33	26	24	37
Small nuclear ribonucleoprotein Sm D2 OS=Homo sapiens GN=SNRPD2 PE=1 SV=1	SMD2_HUMAN	SNRPD2	14 kDa	0.017	0.7	Collagen I high, LAP low	0.52	1.2	[]	0.015	0.6	Fibronectin high, LAP low	11	15	12	17	20	8	11	9	8
40S ribosomal protein S10 OS=Homo sapiens GN=RPS10 PE=1 SV=1	RS10_HUMAN	RPS10	19 kDa	0.017	0.7	Collagen I high, LAP low	0.22	1	[]	0.1	0.8	[]	5	12	21	7	13	17	4	13	11
40S ribosomal protein S27 OS=Homo sapiens GN=RPS27 PE=1 SV=3	RS27_HUMAN	RPS27	9 kDa	0.017	0.7	Collagen I high, LAP low	0.51	1.2	[]	0.01	0.6	Fibronectin high, LAP low	20	6	10	25	11	8	16	6	4
Cytosolic purine 5'-nucleotidase OS=Homo sapiens GN=NT5C2 PE=1 SV=1	5NTC_HUMAN (+1)	NT5C2	65 kDa	0.017	3.8	Collagen I low, LAP high	0.62	1.2	[]	0.012	3.2	Fibronectin low, LAP high	0	4	1	0	4	2	10	1	8
Ras-related protein Rab-5A OS=Homo sapiens GN=RAB5A PE=1 SV=2	RAB5A_HUMAN	RAB5A	24 kDa	0.017	4.2	Collagen I low, LAP high	0.55	3.2	[]	0.36	1.3	[]	0	2	2	0	5	8	5	8	4
Voltage-dependent anion-selective channel protein 1 OS=Homo sapiens GN=VDAC1 PE=1 SV=2	VDAC1_HUMAN	VDAC1	31 kDa	0.017	4.2	Collagen I low, LAP high	0.16	2.5	[]	0.16	1.7	[]	0	4	0	0	3	7	0	12	5
Heat shock protein 75 kDa, mitochondrial OS=Homo sapiens GN=TRAP1 PE=1 SV=3	TRAP1_HUMAN	TRAP1	80 kDa	0.017	10	Collagen I low, LAP high	0.38	3	[]	0.059	3.3	[]	0	1	0	0	3	0	0	9	1
60S ribosomal protein L10a OS=Homo sapiens GN=RPL10A PE=1 SV=2	RL10A_HUMAN	RPL10A	25 kDa	0.018	0.5	Collagen I high, LAP low	0.1	0.7	[]	0.27	0.7	[]	4	10	1	1	5	4	2	5	0
UTP--glucose-1-phosphate uridylyltransferase OS=Homo sapiens GN=UGP2 PE=1 SV=5	UGPA_HUMAN	UGP2	57 kDa	0.018	INF	Collagen I low, LAP high	0.088	INF	[]	0.31	1.7	[]	0	0	0	0	4	0	2	5	0
ATPase ASNA1 OS=Homo sapiens GN=ASNA1 PE=1 SV=2	ASNA_HUMAN	ASNA1	39 kDa	0.018	INF	Collagen I low, LAP high	0.088	INF	[]	0.31	1.7	[]	0	0	0	0	2	2	3	3	1
Beta-2-microglobulin OS=Homo sapiens GN=B2M PE=1 SV=1	H0YL18		?	0.018	INF	Collagen I low, LAP high	1	INF	[]	0.0099	INF	Fibronectin low, LAP high	0	0	0	0	0	0	0	1	6
Poly [ADP-ribose] polymerase 1 OS=Homo sapiens GN=PARP1 PE=1 SV=4	PARP1_HUMAN	PARP1	113 kDa	0.018	INF	Collagen I low, LAP high	0.16	INF	[]	0.2	2.3	[]	0	0	0	0	3	0	5	0	2
Stomatin-like protein 2, mitochondrial OS=Homo sapiens GN=STOML2 PE=1 SV=1	STML2_HUMAN	STOML2	39 kDa	0.018	INF	Collagen I low, LAP high	0.3	INF	[]	0.11	3.5	[]	0	0	0	0	0	2	0	4	3
MICOS complex subunit MIC60 OS=Homo sapiens GN=IMMT PE=1 SV=1	MIC60_HUMAN	IMMT	84 kDa	0.018	INF	Collagen I low, LAP high	0.55	INF	[]	0.043	7	Fibronectin low, LAP high	0	0	0	0	0	1	2	5	0
Ig heavy chain variable region (Fragment) OS=Homo sapiens PE=4 SV=1	A0A068LKQ0_HUMAN		13 kDa	0.018	INF	Collagen I low, LAP high	1	INF	[]	0.0099	INF	Fibronectin low, LAP high	0	0	0	0	0	0	0	7	0
6-phosphogluconolactonase OS=Homo sapiens GN=PGLS PE=1 SV=2	6PGL_HUMAN	PGLS	28 kDa	0.018	INF	Collagen I low, LAP high	0.026	INF	Collagen I low, Fibronectin high	0.55	1.2	[]	0	0	0	0	3	3	2	4	1
DNA replication licensing factor MCM6 OS=Homo sapiens GN=MCM6 PE=1 SV=1	MCM6_HUMAN (+1)	MCM6	93 kDa	0.018	INF	Collagen I low, LAP high	0.026	INF	Collagen I low, Fibronectin high	0.55	1.2	[]	0	0	0	0	6	0	0	6	1
40S ribosomal protein S29 OS=Homo sapiens GN=RPS29 PE=1 SV=2	RS29_HUMAN	RPS29	7 kDa	0.019	0.6	Collagen I high, LAP low	0.23	0.9	[]	0.11	0.7	[]	7	2	14	11	2	8	4	2	8
eIF-2-alpha kinase activator GCN1 OS=Homo sapiens GN=GCN1 PE=1 SV=6	GCN1_HUMAN	GCN1	293 kDa	0.019	1	Collagen I high, LAP low	0.032	0.9	Collagen I high, Fibronectin low	0.45	1	[]	0	104	19	2	104	9	30	79	11
Serine/arginine-rich splicing factor 3 OS=Homo sapiens GN=SRSF3 PE=1 SV=1	SRSF3_HUMAN	SRSF3	19 kDa	0.02	0.8	Collagen I high, LAP low	0.29	1.1	[]	0.074	0.8	[]	11	19	23	18	31	7	18	13	13
U2 small nuclear ribonucleoprotein A' OS=Homo sapiens GN=SNRPA1 PE=1 SV=2	RU2A_HUMAN	SNRPA1	28 kDa	0.02	0.5	Collagen I high, LAP low	0.46	1.3	[]	0.0074	0.4	Fibronectin high, LAP low	0	15	1	0	19	2	1	7	0
La-related protein 1 OS=Homo sapiens GN=LARP1 PE=1 SV=2	LARP1_HUMAN	LARP1	124 kDa	0.02	0.4	Collagen I high, LAP low	0.32	1.5	[]	0.0022	0.2	Fibronectin high, LAP low	0	9	2	0	16	1	0	3	1
Extended synaptotagmin-2 (Fragment) OS=Homo sapiens GN=ESYT2 PE=1 SV=1	H7BXI1		?	0.02	0.4	Collagen I high, LAP low	0.013	0.3	Collagen I high, Fibronectin low	0.54	1.3	[]	0	0	11	0	0	3	0	0	4
Protein disulfide-isomerase OS=Homo sapiens GN=P4HB PE=1 SV=3	PDIA1_HUMAN	P4HB	57 kDa	0.02	2.2	Collagen I low, LAP high	0.0011	2.6	Collagen I low, Fibronectin high	0.15	0.9	[]	0	13	8	0	7	48	0	30	17
Eukaryotic translation initiation factor 3 subunit E OS=Homo sapiens GN=EIF3E PE=1 SV=1	EIF3E_HUMAN	EIF3E	52 kDa	0.021	0.7	Collagen I high, LAP low	0.48	1.1	[]	0.027	0.6	Fibronectin high, LAP low	0	25	3	2	26	4	3	14	2
Cytoplasmic dynein 1 heavy chain 1 OS=Homo sapiens GN=DYNC1H1 PE=1 SV=5	DYHC1_HUMAN	DYNC1H1	532 kDa	0.021	1.6	Collagen I low, LAP high	0.088	1	[]	0.00014	1.6	Fibronectin low, LAP high	0	110	22	3	98	32	53	131	29
Hexokinase-1 OS=Homo sapiens GN=HK1 PE=1 SV=3	HXK1_HUMAN	HK1	102 kDa	0.021	6	Collagen I low, LAP high	0.31	2.5	[]	0.093	2.4	[]	0	1	1	0	1	4	0	9	3
Cytosol aminopeptidase OS=Homo sapiens GN=LAP3 PE=1 SV=3	AMPL_HUMAN	LAP3	56 kDa	0.021	6	Collagen I low, LAP high	0.025	5.5	Collagen I low, Fibronectin high	0.57	1.1	[]	0	2	0	0	5	6	1	9	2
Probable ATP-dependent RNA helicase DDX6 OS=Homo sapiens GN=DDX6 PE=1 SV=2	DDX6_HUMAN	DDX6	54 kDa	0.022	0.7	Collagen I high, LAP low	0.36	1.1	[]	0.054	0.7	[]	0	25	6	0	30	3	4	18	0
Coatomer subunit beta' OS=Homo sapiens GN=COPB2 PE=1 SV=2	COPB2_HUMAN	COPB2	102 kDa	0.022	2.5	Collagen I low, LAP high	0.53	1.2	[]	0.013	2.2	Fibronectin low, LAP high	0	12	1	0	13	2	6	24	3
RNA-binding protein Raly OS=Homo sapiens GN=RALY PE=1 SV=1	RALY_HUMAN	RALY	32 kDa	0.022	0.8	Collagen I high, LAP low	0.0051	0.6	Collagen I high, Fibronectin low	0.3	1.3	[]	9	5	28	11	3	12	10	3	20
Serine-threonine kinase receptor-associated protein OS=Homo sapiens GN=STRAP PE=1 SV=1	STRAP_HUMAN	STRAP	38 kDa	0.023	0.2	Collagen I high, LAP low	0.065	0.4	[]	0.47	0.7	[]	0	6	2	0	3	0	0	2	0
TATA box-binding protein-like protein 1 OS=Homo sapiens GN=TBPL1 PE=1 SV=1	TBPL1_HUMAN	TBPL1	21 kDa	0.023	0.2	Collagen I high, LAP low	0.065	0.4	[]	0.47	0.7	[]	0	2	6	0	1	2	0	0	2
3-hydroxyacyl-CoA dehydrogenase type-2 OS=Homo sapiens GN=HSD17B10 PE=1 SV=3	HCD2_HUMAN	HSD17B10	27 kDa	0.023	4.7	Collagen I low, LAP high	0.6	1.3	[]	0.022	3.5	Fibronectin low, LAP high	0	0	3	0	0	4	0	11	3
Exportin-1 OS=Homo sapiens GN=XPO1 PE=1 SV=1	XPO1_HUMAN	XPO1	123 kDa	0.023	4.7	Collagen I low, LAP high	0.57	1	[]	0.0093	4.7	Fibronectin low, LAP high	0	3	0	0	2	1	0	11	3
Nuclear migration protein nudC OS=Homo sapiens GN=NUDC PE=1 SV=1	NUDC_HUMAN	NUDC	38 kDa	0.023	4.7	Collagen I low, LAP high	0.47	1.7	[]	0.044	2.8	Fibronectin low, LAP high	0	3	0	0	5	0	8	5	1
Synaptotagmin-like protein 2 OS=Homo sapiens GN=SYTL2 PE=1 SV=3	SYTL2_HUMAN	SYTL2	105 kDa	0.023	0.6	Collagen I high, LAP low	0.035	0.6	Collagen I high, Fibronectin low	0.53	1	[]	0	1	17	0	5	5	0	0	10
Triosephosphate isomerase OS=Homo sapiens GN=TPI1 PE=1 SV=3	TPIS_HUMAN	TPI1	31 kDa	0.024	2	Collagen I low, LAP high	0.086	1.6	[]	0.3	1.2	[]	0	15	19	0	19	37	3	42	22
40S ribosomal protein S12 OS=Homo sapiens GN=RPS12 PE=1 SV=3	RS12_HUMAN	RPS12	15 kDa	0.024	4	Collagen I low, LAP high	0.055	3.2	[]	0.43	1.2	[]	0	4	0	0	6	7	3	9	4
Proteasome subunit alpha type-6 OS=Homo sapiens GN=PSMA6 PE=1 SV=1	PSA6_HUMAN	PSMA6	27 kDa	0.024	3.6	Collagen I low, LAP high	0.51	1.4	[]	0.032	2.6	Fibronectin low, LAP high	0	4	1	0	4	3	1	15	2
Spermidine synthase OS=Homo sapiens GN=SRM PE=1 SV=1	SPEE_HUMAN	SRM	34 kDa	0.024	3.6	Collagen I low, LAP high	0.32	1.8	[]	0.086	2	[]	0	5	0	0	8	1	7	9	2
Macrophage migration inhibitory factor OS=Homo sapiens GN=MIF PE=1 SV=4	MIF_HUMAN	MIF	12 kDa	0.024	3.3	Collagen I low, LAP high	0.35	1.7	[]	0.072	2	[]	0	4	2	0	6	4	9	8	3
Sepiapterin reductase OS=Homo sapiens GN=SPR PE=1 SV=1	SPRE_HUMAN	SPR	28 kDa	0.024	4	Collagen I low, LAP high	0.49	1.5	[]	0.038	2.7	Fibronectin low, LAP high	0	0	4	0	5	1	3	4	9
KRR1 small subunit processome component homolog OS=Homo sapiens GN=KRR1 PE=1 SV=4	KRR1_HUMAN (+1)	KRR1	44 kDa	0.024	0.4	Collagen I high, LAP low	0.016	0.3	Collagen I high, Fibronectin low	0.54	1.2	[]	2	0	10	0	0	4	0	0	5
Putative uncharacterized protein DKFZp686E1893 OS=Homo sapiens GN=DKFZp686E1893 PE=2 SV=1	Q5HYL4		?	0.024	0.4	Collagen I high, LAP low	0.007	0.2	Collagen I high, Fibronectin low	0.4	1.7	[]	0	0	12	0	0	3	0	0	5
Single-stranded DNA-binding protein, mitochondrial OS=Homo sapiens GN=SSBP1 PE=1 SV=1	SSBP_HUMAN (+2)	SSBP1	17 kDa	0.025	0.6	Collagen I high, LAP low	0.081	0.7	[]	0.35	0.8	[]	5	7	7	4	5	4	2	7	2
Tubulin alpha-1B chain OS=Homo sapiens GN=TUBA1B PE=1 SV=1	TBA1B_HUMAN	TUBA1B	50 kDa	0.025	1.5	Collagen I low, LAP high	0.1	1.1	[]	0.00027	1.4	Fibronectin low, LAP high	23	217	90	52	217	89	145	239	104
T-complex protein 1 subunit theta OS=Homo sapiens GN=CCT8 PE=1 SV=4	TCPQ_HUMAN	CCT8	60 kDa	0.025	2.1	Collagen I low, LAP high	0.31	1.4	[]	0.077	1.5	[]	0	23	1	3	22	9	20	26	5
40S ribosomal protein S8 OS=Homo sapiens GN=RPS8 PE=1 SV=2	RS8_HUMAN	RPS8	24 kDa	0.025	0.9	Collagen I high, LAP low	0.035	0.8	Collagen I high, Fibronectin low	0.49	1	[]	11	16	30	4	19	24	20	21	8
Spectrin alpha chain, non-erythrocytic 1 OS=Homo sapiens GN=SPTAN1 PE=1 SV=3	SPTN1_HUMAN	SPTAN1	285 kDa	0.025	1.9	Collagen I low, LAP high	0.0035	2.1	Collagen I low, Fibronectin high	0.23	0.9	[]	0	28	8	0	55	20	9	42	19
ADP-ribosylation factor 6 OS=Homo sapiens GN=ARF6 PE=1 SV=2	ARF6_HUMAN	ARF6	20 kDa	0.026	0.6	Collagen I high, LAP low	0.03	2.1	Collagen I low, Fibronectin high	< 0.00010	0.3	Fibronectin high, LAP low	0	13	7	8	26	7	4	4	4
Serine/arginine-rich splicing factor 5 OS=Homo sapiens GN=SRSF5 PE=1 SV=1	SRSF5_HUMAN	SRSF5	31 kDa	0.027	0.6	Collagen I high, LAP low	0.23	0.9	[]	0.14	0.7	[]	7	8	6	12	7	0	8	2	3
Ras-related protein Ral-A OS=Homo sapiens GN=RALA PE=1 SV=1	RALA_HUMAN	RALA	24 kDa	0.028	0.7	Collagen I high, LAP low	0.15	0.8	[]	0.24	0.8	[]	4	6	13	6	6	7	4	4	7
Annexin A5 OS=Homo sapiens GN=ANXA5 PE=1 SV=2	ANXA5_HUMAN	ANXA5	36 kDa	0.028	2.3	Collagen I low, LAP high	0.31	1.5	[]	0.088	1.6	[]	0	15	2	0	16	9	7	24	8
H/ACA ribonucleoprotein complex subunit 1 OS=Homo sapiens GN=GAR1 PE=1 SV=1	GAR1_HUMAN	GAR1	22 kDa	0.029	0.3	Collagen I high, LAP low	0.57	1.2	[]	0.021	0.3	Fibronectin high, LAP low	0	2	7	2	4	5	1	0	2
Interleukin enhancer-binding factor 3 OS=Homo sapiens GN=ILF3 PE=1 SV=3	ILF3_HUMAN	ILF3	95 kDa	0.029	0.3	Collagen I high, LAP low	0.44	1	[]	0.058	0.3	[]	3	2	4	0	7	2	0	3	0
60S ribosomal protein L7-like 1 OS=Homo sapiens GN=RPL7L1 PE=1 SV=1	RL7L_HUMAN (+1)	RPL7L1	29 kDa	0.029	0.3	Collagen I high, LAP low	0.0049	0.1	Collagen I high, Fibronectin low	0.34	3	[]	0	1	8	0	0	1	0	1	2
Flap endonuclease 1 OS=Homo sapiens GN=FEN1 PE=1 SV=1	FEN1_HUMAN	FEN1	43 kDa	0.029	0.3	Collagen I high, LAP low	0.034	2.6	Collagen I low, Fibronectin high	< 0.00010	0.1	Fibronectin high, LAP low	0	7	2	2	19	2	0	3	0
Interleukin enhancer-binding factor 2 OS=Homo sapiens GN=ILF2 PE=1 SV=2	ILF2_HUMAN (+3)	ILF2	43 kDa	0.03	0.7	Collagen I high, LAP low	0.38	1.3	[]	0.0073	0.6	Fibronectin high, LAP low	0	22	8	4	32	4	6	15	1
Histone H2B type 1-D OS=Homo sapiens GN=HIST1H2BD PE=1 SV=2	H2B1D_HUMAN	HIST1H2BD	14 kDa	0.03	1	Collagen I low, LAP high	0.26	1.1	[]	0.11	0.9	[]	35	62	39	49	64	37	44	57	37
Eukaryotic translation initiation factor 3 subunit D OS=Homo sapiens GN=EIF3D PE=1 SV=1	EIF3D_HUMAN	EIF3D	64 kDa	0.031	0.2	Collagen I high, LAP low	0.53	1.3	[]	0.015	0.1	Fibronectin high, LAP low	0	6	0	0	8	0	0	0	1
5'-3' exoribonuclease 2 OS=Homo sapiens GN=XRN2 PE=1 SV=1	XRN2_HUMAN	XRN2	109 kDa	0.031	0.2	Collagen I high, LAP low	0.093	0.3	[]	0.47	0.5	[]	0	4	2	0	2	0	0	1	0
Ataxin-2-like protein OS=Homo sapiens GN=ATXN2L PE=1 SV=2	ATX2L_HUMAN	ATXN2L	113 kDa	0.031	0.2	Collagen I high, LAP low	0.53	1.3	[]	0.015	0.1	Fibronectin high, LAP low	0	5	1	0	8	0	1	0	0
MKI67 FHA domain-interacting nucleolar phosphoprotein (Fragment) OS=Homo sapiens GN=NIFK PE=1 SV=1	C9J6C5		?	0.031	0.2	Collagen I high, LAP low	0.17	0.5	[]	0.29	0.3	[]	1	0	5	0	0	3	0	0	1
Interferon-induced protein with tetratricopeptide repeats 5 OS=Homo sapiens GN=IFIT5 PE=1 SV=1	IFIT5_HUMAN	IFIT5	56 kDa	0.031	0.2	Collagen I high, LAP low	0.093	0.3	[]	0.47	0.5	[]	0	4	2	0	2	0	0	1	0
Eukaryotic translation initiation factor 4 gamma 2 OS=Homo sapiens GN=EIF4G2 PE=1 SV=1	IF4G2_HUMAN	EIF4G2	102 kDa	0.031	0.2	Collagen I high, LAP low	0.033	3	Collagen I low, Fibronectin high	< 0.00010	0.06	Fibronectin high, LAP low	0	6	0	0	18	0	0	1	0
Protein FAM102A OS=Homo sapiens GN=FAM102A PE=1 SV=2	F102A_HUMAN	FAM102A	42 kDa	0.032	0.5	Collagen I high, LAP low	0.071	0.6	[]	0.44	0.9	[]	0	5	10	0	6	3	0	4	4
Neutral alpha-glucosidase AB OS=Homo sapiens GN=GANAB PE=1 SV=3	GANAB_HUMAN	GANAB	107 kDa	0.032	INF	Collagen I low, LAP high	0.16	INF	[]	0.29	2	[]	0	0	0	0	0	3	0	4	2
Glycogen phosphorylase, liver form OS=Homo sapiens GN=PYGL PE=1 SV=4	PYGL_HUMAN	PYGL	97 kDa	0.032	INF	Collagen I low, LAP high	0.3	INF	[]	0.17	3	[]	0	0	0	0	0	2	0	3	3
Nucleoside diphosphate kinase A OS=Homo sapiens GN=NME1 PE=1 SV=1	NDKA_HUMAN	NME1	17 kDa	0.032	INF	Collagen I low, LAP high	0.55	INF	[]	0.075	6	[]	0	0	0	0	1	0	0	4	2
Aflatoxin B1 aldehyde reductase member 2 OS=Homo sapiens GN=AKR7A2 PE=1 SV=3	ARK72_HUMAN	AKR7A2	40 kDa	0.032	INF	Collagen I low, LAP high	0.16	INF	[]	0.29	2	[]	0	0	0	0	2	1	1	2	3
Protein FAM49B OS=Homo sapiens GN=FAM49B PE=1 SV=1	FA49B_HUMAN	FAM49B	37 kDa	0.032	INF	Collagen I low, LAP high	0.16	INF	[]	0.29	2	[]	0	0	0	0	3	0	1	3	2
Delta-1-pyrroline-5-carboxylate synthase OS=Homo sapiens GN=ALDH18A1 PE=1 SV=2	P5CS_HUMAN	ALDH18A1	87 kDa	0.032	INF	Collagen I low, LAP high	1	INF	[]	0.019	INF	Fibronectin low, LAP high	0	0	0	0	0	0	0	5	1
Mucin-7 OS=Homo sapiens GN=MUC7 PE=1 SV=2	MUC7_HUMAN	MUC7	39 kDa	0.032	INF	Collagen I low, LAP high	1	INF	[]	0.019	INF	Fibronectin low, LAP high	0	0	0	0	0	0	0	0	6
Hemoglobin subunit delta OS=Homo sapiens GN=HBD PE=1 SV=2	HBD_HUMAN	HBD	16 kDa	0.032	INF	Collagen I low, LAP high	1	INF	[]	0.019	INF	Fibronectin low, LAP high	0	0	0	0	0	0	0	0	6
ALDH3A1 protein (Fragment) OS=Homo sapiens GN=ALDH3A1 PE=2 SV=1	Q6PKA6		?	0.032	INF	Collagen I low, LAP high	1	INF	[]	0.019	INF	Fibronectin low, LAP high	0	0	0	0	0	0	0	0	6
Mitochondrial fission 1 protein OS=Homo sapiens GN=FIS1 PE=1 SV=2	FIS1_HUMAN	FIS1	17 kDa	0.032	INF	Collagen I low, LAP high	0.048	INF	Collagen I low, Fibronectin high	0.55	1.2	[]	0	0	0	0	2	3	0	4	2
L-xylulose reductase (Fragment) OS=Homo sapiens GN=DCXR PE=1 SV=1	J3QS36_HUMAN	DCXR	24 kDa	0.032	INF	Collagen I low, LAP high	0.048	INF	Collagen I low, Fibronectin high	0.55	1.2	[]	0	0	0	0	5	0	0	6	0
Vesicle-fusing ATPase OS=Homo sapiens GN=NSF PE=1 SV=3	NSF_HUMAN	NSF	83 kDa	0.033	5.5	Collagen I low, LAP high	0.58	1.5	[]	0.038	3.7	Fibronectin low, LAP high	0	2	0	0	3	0	0	10	1
Ceruloplasmin OS=Homo sapiens GN=CP PE=1 SV=1	CERU_HUMAN	CP	122 kDa	0.033	5.5	Collagen I low, LAP high	0.58	1.5	[]	0.038	3.7	Fibronectin low, LAP high	0	1	1	0	0	3	0	0	11
Transformer-2 protein homolog alpha OS=Homo sapiens GN=TRA2A PE=1 SV=1	TRA2A_HUMAN	TRA2A	33 kDa	0.035	0.4	Collagen I high, LAP low	0.083	0.5	[]	0.46	0.8	[]	0	0	10	0	0	5	0	0	4
F-actin-capping protein subunit beta OS=Homo sapiens GN=CAPZB PE=1 SV=4	CAPZB_HUMAN	CAPZB	31 kDa	0.035	3.4	Collagen I low, LAP high	0.41	1.6	[]	0.075	2.1	[]	0	4	1	0	3	5	2	12	3
2,4-dienoyl-CoA reductase, mitochondrial OS=Homo sapiens GN=DECR1 PE=1 SV=1	DECR_HUMAN	DECR1	36 kDa	0.035	3.8	Collagen I low, LAP high	0.53	1	[]	0.014	3.8	Fibronectin low, LAP high	0	2	2	0	2	2	1	12	2
Signal recognition particle 9 kDa protein OS=Homo sapiens GN=SRP9 PE=1 SV=2	SRP09_HUMAN	SRP9	10 kDa	0.035	0.6	Collagen I high, LAP low	0.033	0.5	Collagen I high, Fibronectin low	0.56	1.1	[]	2	2	13	1	3	5	2	3	5
Misshapen-like kinase 1 OS=Homo sapiens GN=MINK1 PE=1 SV=2	MINK1_HUMAN	MINK1	150 kDa	0.035	0.4	Collagen I high, LAP low	0.046	0.4	Collagen I high, Fibronectin low	0.6	1	[]	0	3	7	0	4	0	0	4	0
High mobility group protein HMG-I/HMG-Y OS=Homo sapiens GN=HMGA1 PE=1 SV=3	HMGA1_HUMAN	HMGA1	12 kDa	0.037	0	Collagen I high, LAP low	0.29	2	[]	0.003	0	Fibronectin high, LAP low	3	0	1	5	1	2	0	0	0
Lariat debranching enzyme OS=Homo sapiens GN=DBR1 PE=1 SV=2	DBR1_HUMAN	DBR1	62 kDa	0.037	0	Collagen I high, LAP low	0.4	0.8	[]	0.11	0	[]	0	4	0	0	3	0	0	0	0
Putative RNA-binding protein Luc7-like 1 OS=Homo sapiens GN=LUC7L PE=1 SV=1	LUC7L_HUMAN	LUC7L	44 kDa	0.037	0	Collagen I high, LAP low	0.11	2.8	[]	0.00033	0	Fibronectin high, LAP low	0	2	2	1	10	0	0	0	0
Transcriptional activator protein Pur-alpha OS=Homo sapiens GN=PURA PE=1 SV=2	PURA_HUMAN (+4)	PURA	35 kDa	0.037	0	Collagen I high, LAP low	0.14	0.2	[]	0.48	0	[]	0	1	3	0	1	0	0	0	0
Ankyrin repeat domain-containing protein 17 OS=Homo sapiens GN=ANKRD17 PE=1 SV=3	ANR17_HUMAN	ANKRD17	274 kDa	0.037	0	Collagen I high, LAP low	0.53	1	[]	0.054	0	[]	0	3	1	0	4	0	0	0	0
Ribose-5-phosphate isomerase OS=Homo sapiens GN=RPIA PE=1 SV=3	RPIA_HUMAN	RPIA	33 kDa	0.037	0	Collagen I high, LAP low	0.16	2.5	[]	0.00069	0	Fibronectin high, LAP low	0	4	0	0	10	0	0	0	0
Peptide deformylase, mitochondrial OS=Homo sapiens GN=PDF PE=1 SV=1	DEFM_HUMAN (+1)	PDF	27 kDa	0.037	0	Collagen I high, LAP low	0.53	1	[]	0.054	0	[]	0	0	4	1	0	3	0	0	0
DnaJ homolog subfamily C member 8 OS=Homo sapiens GN=DNAJC8 PE=1 SV=2	DNJC8_HUMAN	DNAJC8	30 kDa	0.037	0	Collagen I high, LAP low	0.61	1.2	[]	0.026	0	Fibronectin high, LAP low	0	4	0	0	5	0	0	0	0
Coiled-coil domain-containing protein 9 OS=Homo sapiens GN=CCDC9 PE=1 SV=1	CCDC9_HUMAN	CCDC9	60 kDa	0.037	0	Collagen I high, LAP low	0.26	0.5	[]	0.23	0	[]	0	2	2	1	1	0	0	0	0
Exosome complex component MTR3 OS=Homo sapiens GN=EXOSC6 PE=1 SV=1	EXOS6_HUMAN	EXOSC6	28 kDa	0.037	0	Collagen I high, LAP low	0.53	1	[]	0.054	0	[]	0	4	0	1	3	0	0	0	0
TBC1 domain family member 10B OS=Homo sapiens GN=TBC1D10B PE=1 SV=3	TB10B_HUMAN	TBC1D10B	87 kDa	0.037	0	Collagen I high, LAP low	0.14	0.2	[]	0.48	0	[]	0	0	4	0	1	0	0	0	0
RNA-binding protein NOB1 OS=Homo sapiens GN=NOB1 PE=1 SV=1	NOB1_HUMAN (+1)	NOB1	47 kDa	0.037	0	Collagen I high, LAP low	0.53	1	[]	0.054	0	[]	0	4	0	0	4	0	0	0	0
tRNA 2'-phosphotransferase 1 OS=Homo sapiens GN=TRPT1 PE=1 SV=2	TRPT1_HUMAN	TRPT1	28 kDa	0.037	0	Collagen I high, LAP low	0.53	1	[]	0.054	0	[]	0	3	1	0	4	0	0	0	0
Activator of basal transcription 1 OS=Homo sapiens GN=ABT1 PE=1 SV=1	ABT1_HUMAN (+1)	ABT1	31 kDa	0.037	0	Collagen I high, LAP low	0.26	0.5	[]	0.23	0	[]	0	0	4	0	0	2	0	0	0
Anaphase-promoting complex subunit 1 OS=Homo sapiens GN=ANAPC1 PE=1 SV=1	APC1_HUMAN	ANAPC1	217 kDa	0.037	0	Collagen I high, LAP low	0.26	0.5	[]	0.23	0	[]	0	0	4	0	0	2	0	0	0
Myomegalin OS=Homo sapiens GN=PDE4DIP PE=1 SV=2	A0A075B749_HUMAN (+1)	PDE4DIP	280 kDa	0.037	0	Collagen I high, LAP low	0.4	0.8	[]	0.11	0	[]	0	4	0	0	3	0	0	0	0
Activating signal cointegrator 1 complex subunit 2, isoform CRA_a OS=Homo sapiens GN=ASCC2 PE=4 SV=1	A0A024R1E1_HUMAN (+3)	ASCC2	73 kDa	0.037	0	Collagen I high, LAP low	0.26	0.5	[]	0.23	0	[]	0	4	0	0	2	0	0	0	0
7SK snRNA methylphosphate capping enzyme OS=Homo sapiens GN=MEPCE PE=1 SV=1	MEPCE_HUMAN	MEPCE	74 kDa	0.037	0	Collagen I high, LAP low	0.26	0.5	[]	0.23	0	[]	0	0	4	0	0	2	0	0	0
Periodic tryptophan protein 2 homolog OS=Homo sapiens GN=PWP2 PE=2 SV=2	PWP2_HUMAN	PWP2	102 kDa	0.037	0	Collagen I high, LAP low	0.14	0.2	[]	0.48	0	[]	0	0	4	0	1	0	0	0	0
Echinoderm microtubule-associated protein-like 3 OS=Homo sapiens GN=EML3 PE=1 SV=1	EMAL3_HUMAN	EML3	95 kDa	0.037	0	Collagen I high, LAP low	0.14	0.2	[]	0.48	0	[]	0	4	0	0	1	0	0	0	0
Putative ATP-dependent RNA helicase DHX57 OS=Homo sapiens GN=DHX57 PE=1 SV=2	DHX57_HUMAN	DHX57	156 kDa	0.037	0	Collagen I high, LAP low	0.043	0	Collagen I high, Fibronectin low	1	INF	[]	0	1	3	0	0	0	0	0	0
Putative ATP-dependent RNA helicase DHX30 OS=Homo sapiens GN=DHX30 PE=1 SV=1	DHX30_HUMAN	DHX30	134 kDa	0.037	0	Collagen I high, LAP low	0.043	0	Collagen I high, Fibronectin low	1	INF	[]	0	1	3	0	0	0	0	0	0
Putative methyltransferase C9orf114 OS=Homo sapiens GN=C9orf114 PE=1 SV=3	CI114_HUMAN	C9orf114	42 kDa	0.037	0	Collagen I high, LAP low	0.043	0	Collagen I high, Fibronectin low	1	INF	[]	0	0	4	0	0	0	0	0	0
Nuclear autoantigen Sp-100 OS=Homo sapiens GN=SP100 PE=1 SV=3	SP100_HUMAN	SP100	100 kDa	0.037	0	Collagen I high, LAP low	0.043	0	Collagen I high, Fibronectin low	1	INF	[]	0	0	4	0	0	0	0	0	0
Heterogeneous nuclear ribonucleoprotein A1 OS=Homo sapiens GN=HNRNPA1 PE=1 SV=5	ROA1_HUMAN	HNRNPA1	39 kDa	0.038	0.8	Collagen I high, LAP low	0.13	1.5	[]	0.00069	0.5	Fibronectin high, LAP low	3	26	12	5	45	13	13	16	5
Protein S100-A8 OS=Homo sapiens GN=S100A8 PE=1 SV=1	S10A8_HUMAN	S100A8	11 kDa	0.038	1.6	Collagen I low, LAP high	0.18	1.4	[]	0.21	1.2	[]	19	31	41	5	31	89	8	81	60
Ras-related protein Rab-7a OS=Homo sapiens GN=RAB7A PE=1 SV=1	RAB7A_HUMAN	RAB7A	23 kDa	0.038	2.4	Collagen I low, LAP high	0.25	1.6	[]	0.16	1.5	[]	0	8	5	0	10	11	4	18	9
Splicing factor 3B subunit 1 OS=Homo sapiens GN=SF3B1 PE=1 SV=3	SF3B1_HUMAN	SF3B1	146 kDa	0.039	0.8	Collagen I high, LAP low	0.087	0.8	[]	0.39	1	[]	1	22	16	0	33	0	0	31	1
SRA stem-loop-interacting RNA-binding protein, mitochondrial (Fragment) OS=Homo sapiens GN=SLIRP PE=1 SV=1	H0YJ40		?	0.039	0.5	Collagen I high, LAP low	0.41	1	[]	0.082	0.5	[]	6	0	5	8	0	3	4	0	1
Serum albumin OS=Homo sapiens GN=ALB PE=1 SV=2	ALBU_HUMAN	ALB	69 kDa	0.04	1.4	Collagen I low, LAP high	< 0.00010	0.9	Collagen I high, Fibronectin low	< 0.00010	1.6	Fibronectin low, LAP high	350	219	290	299	156	299	358	247	587
14-3-3 protein gamma OS=Homo sapiens GN=YWHAG PE=1 SV=2	1433G_HUMAN	YWHAG	28 kDa	0.042	2.8	Collagen I low, LAP high	0.26	1.7	[]	0.17	1.6	[]	2	4	2	4	6	4	8	9	5
Ras-related protein Rab-1B OS=Homo sapiens GN=RAB1B PE=1 SV=1	RAB1B_HUMAN	RAB1B	22 kDa	0.042	2	Collagen I low, LAP high	0.034	1.9	Collagen I low, Fibronectin high	0.49	1	[]	3	6	16	7	18	23	9	23	18
Involucrin OS=Homo sapiens GN=IVL PE=1 SV=2	INVO_HUMAN	IVL	68 kDa	0.042	2.8	Collagen I low, LAP high	0.0011	3.9	Collagen I low, Fibronectin high	0.089	0.7	[]	0	6	2	0	10	21	0	22	0
40S ribosomal protein S15 OS=Homo sapiens GN=RPS15 PE=1 SV=1	S4R417		?	0.043	0.5	Collagen I high, LAP low	0.058	0.5	[]	0.57	1	[]	0	0	12	0	0	6	2	0	4
Solute carrier family 12 member 2 OS=Homo sapiens GN=SLC12A2 PE=1 SV=1	S12A2_HUMAN (+1)	SLC12A2	131 kDa	0.043	0.3	Collagen I high, LAP low	0.053	0.3	[]	0.66	1	[]	1	0	6	1	0	1	0	0	2
39S ribosomal protein L41, mitochondrial OS=Homo sapiens GN=MRPL41 PE=1 SV=1	RM41_HUMAN	MRPL41	15 kDa	0.043	0.3	Collagen I high, LAP low	0.37	0.9	[]	0.12	0.3	[]	0	0	7	0	0	6	0	0	2
Ribosomal RNA processing protein 1 homolog A OS=Homo sapiens GN=RRP1 PE=1 SV=1	RRP1_HUMAN (+2)	RRP1	53 kDa	0.043	0.3	Collagen I high, LAP low	0.053	0.3	[]	0.66	1	[]	4	0	3	1	0	1	2	0	0
Signal recognition particle subunit SRP72 OS=Homo sapiens GN=SRP72 PE=1 SV=3	SRP72_HUMAN	SRP72	75 kDa	0.043	0.3	Collagen I high, LAP low	0.11	0.4	[]	0.47	0.7	[]	1	4	2	0	3	0	1	0	1
14-3-3 protein epsilon OS=Homo sapiens GN=YWHAE PE=1 SV=1	1433E_HUMAN	YWHAE	29 kDa	0.044	2.2	Collagen I low, LAP high	0.19	1.6	[]	0.24	1.3	[]	3	8	6	6	12	10	7	18	12
Actin, alpha skeletal muscle OS=Homo sapiens GN=ACTA1 PE=1 SV=1	ACTS_HUMAN	ACTA1	42 kDa	0.044	2.5	Collagen I low, LAP high	0.14	1.9	[]	0.31	1.3	[]	8	1	2	0	18	3	11	9	7
Protein POF1B OS=Homo sapiens GN=POF1B PE=1 SV=3	POF1B_HUMAN	POF1B	68 kDa	0.045	2	Collagen I low, LAP high	0.47	1.3	[]	0.056	1.6	[]	0	12	10	0	5	23	0	40	5
Annexin A8-like protein 1 OS=Homo sapiens GN=ANXA8L1 PE=2 SV=2	AXA81_HUMAN	ANXA8L1	37 kDa	0.045	8	Collagen I low, LAP high	0.098	6	[]	0.45	1.3	[]	0	1	0	0	1	5	0	6	2
Erythrocyte band 7 integral membrane protein OS=Homo sapiens GN=STOM PE=1 SV=3	STOM_HUMAN	STOM	32 kDa	0.045	8	Collagen I low, LAP high	0.7	1	[]	0.025	8	Fibronectin low, LAP high	0	0	1	0	0	1	0	0	8
Fructose-bisphosphate aldolase OS=Homo sapiens PE=2 SV=1	B7Z3K9		?	0.045	8	Collagen I low, LAP high	0.38	3	[]	0.14	2.7	[]	0	0	1	0	0	3	3	0	5
40S ribosomal protein SA OS=Homo sapiens GN=RPSA PE=1 SV=4	RSSA_HUMAN	RPSA	33 kDa	0.046	1.9	Collagen I low, LAP high	0.0075	2	Collagen I low, Fibronectin high	0.23	0.9	[]	2	21	10	8	36	23	22	32	8
Hsp90 co-chaperone Cdc37 OS=Homo sapiens GN=CDC37 PE=1 SV=1	CDC37_HUMAN (+2)	CDC37	44 kDa	0.047	3	Collagen I low, LAP high	0.16	2.2	[]	0.3	1.4	[]	0	5	1	0	11	2	8	5	5
Tropomyosin alpha-1 chain OS=Homo sapiens GN=TPM1 PE=1 SV=2	TPM1_HUMAN	TPM1	33 kDa	0.048	2.5	Collagen I low, LAP high	0.031	2.5	Collagen I low, Fibronectin high	0.46	1	[]	0	10	0	0	20	5	10	12	3
Phosphatidylinositol 5-phosphate 4-kinase type-2 alpha OS=Homo sapiens GN=PIP4K2A PE=1 SV=2	PI42A_HUMAN	PIP4K2A	46 kDa	0.049	0.6	Collagen I high, LAP low	0.32	0.9	[]	0.15	0.6	[]	2	3	9	4	2	7	1	2	5
GTP-binding nuclear protein Ran OS=Homo sapiens GN=RAN PE=1 SV=3	RAN_HUMAN	RAN	24 kDa	0.049	1.7	Collagen I low, LAP high	0.17	1.4	[]	0.26	1.2	[]	18	15	25	25	37	21	44	37	18
Voltage-dependent anion-selective channel protein 2 OS=Homo sapiens GN=VDAC2 PE=1 SV=2	VDAC2_HUMAN	VDAC2	32 kDa	0.049	3.2	Collagen I low, LAP high	0.25	2	[]	0.21	1.6	[]	0	5	0	0	3	7	0	12	4
Thymidine phosphorylase OS=Homo sapiens GN=TYMP PE=1 SV=2	TYPH_HUMAN	TYMP	50 kDa	0.05	1.8	[]	0.29	1	[]	0.0076	1.8	Fibronectin low, LAP high	0	22	14	0	5	32	0	54	12
Ras-related protein Rab-5C OS=Homo sapiens GN=RAB5C PE=1 SV=2	RAB5C_HUMAN	RAB5C	23 kDa	<0.001	3	Collagen I low, LAP high	0.16	2.5	[]	0.48	1.2	[]	0	3	1	0	7	3	5	4	3
Integrin alpha-V OS=Homo sapiens GN=ITGAV PE=1 SV=2	ITAV_HUMAN (+2)	ITGAV	116 kDa	<0.0001	INF	Collagen I low, LAP high	1	INF	[]	0.072	INF	[]	0	0	0	0	0	0	3	0	1
Nucleolar complex protein 3 homolog OS=Homo sapiens GN=NOC3L PE=1 SV=1	NOC3L_HUMAN (+2)	NOC3L	93 kDa	<0.0001	0	Collagen I high, LAP low	0.0089	0	Collagen I high, Fibronectin low	1	INF	[]	0	0	6	0	0	0	0	0	0
40S ribosomal protein S4, X isoform OS=Homo sapiens GN=RPS4X PE=1 SV=2	RS4X_HUMAN	RPS4X	30 kDa	< 0.00010	0.7	Collagen I high, LAP low	0.42	1.2	[]	< 0.00010	0.6	Fibronectin high, LAP low	40	43	95	66	60	82	47	48	37
40S ribosomal protein S7 OS=Homo sapiens GN=RPS7 PE=1 SV=1	RS7_HUMAN	RPS7	22 kDa	< 0.00010	0.4	Collagen I high, LAP low	0.16	1.1	[]	< 0.00010	0.4	Fibronectin high, LAP low	56	55	98	90	65	72	29	29	25
Polyadenylate-binding protein 1 OS=Homo sapiens GN=PABPC1 PE=1 SV=2	PABP1_HUMAN	PABPC1	71 kDa	< 0.00010	0.6	Collagen I high, LAP low	0.16	1.1	[]	< 0.00010	0.6	Fibronectin high, LAP low	3	157	42	17	177	25	36	80	8
40S ribosomal protein S18 OS=Homo sapiens GN=RPS18 PE=1 SV=3	RS18_HUMAN	RPS18	18 kDa	< 0.00010	0.7	Collagen I high, LAP low	0.38	1.2	[]	< 0.00010	0.6	Fibronectin high, LAP low	54	40	59	75	48	53	53	33	20
40S ribosomal protein S15a OS=Homo sapiens GN=RPS15A PE=1 SV=2	RS15A_HUMAN	RPS15A	15 kDa	< 0.00010	0.7	Collagen I high, LAP low	0.27	1.1	[]	< 0.00010	0.6	Fibronectin high, LAP low	25	32	50	41	45	31	21	27	22
Ras GTPase-activating protein-binding protein 1 OS=Homo sapiens GN=G3BP1 PE=1 SV=1	G3BP1_HUMAN	G3BP1	52 kDa	< 0.00010	0.2	Collagen I high, LAP low	0.11	1	[]	< 0.00010	0.2	Fibronectin high, LAP low	28	115	31	37	132	13	18	15	6
Histone H1.5 OS=Homo sapiens GN=HIST1H1B PE=1 SV=3	H15_HUMAN	HIST1H1B	23 kDa	< 0.00010	0.7	Collagen I high, LAP low	0.13	1	[]	< 0.00010	0.6	Fibronectin high, LAP low	77	10	55	76	23	49	53	9	33
40S ribosomal protein S13 OS=Homo sapiens GN=RPS13 PE=1 SV=2	RS13_HUMAN	RPS13	17 kDa	< 0.00010	0.5	Collagen I high, LAP low	0.21	1.1	[]	< 0.00010	0.4	Fibronectin high, LAP low	35	26	66	55	37	45	23	16	20
40S ribosomal protein S16 OS=Homo sapiens GN=RPS16 PE=1 SV=2	RS16_HUMAN	RPS16	16 kDa	< 0.00010	0.6	Collagen I high, LAP low	0.057	1	[]	< 0.00010	0.6	Fibronectin high, LAP low	41	33	57	46	40	42	29	33	17
ATP-dependent RNA helicase DDX3X OS=Homo sapiens GN=DDX3X PE=1 SV=3	DDX3X_HUMAN	DDX3X	73 kDa	< 0.00010	0.4	Collagen I high, LAP low	0.14	1.4	[]	< 0.00010	0.3	Fibronectin high, LAP low	0	84	30	6	130	21	8	30	13
40S ribosomal protein S11 OS=Homo sapiens GN=RPS11 PE=1 SV=3	RS11_HUMAN	RPS11	18 kDa	< 0.00010	0.4	Collagen I high, LAP low	0.4	1.1	[]	< 0.00010	0.3	Fibronectin high, LAP low	42	12	53	73	16	34	23	10	5
60S ribosomal protein L31 OS=Homo sapiens GN=RPL31 PE=1 SV=1	RL31_HUMAN	RPL31	14 kDa	< 0.00010	0.6	Collagen I high, LAP low	0.082	1	[]	0.00021	0.6	Fibronectin high, LAP low	39	22	57	46	23	48	31	11	32
Septin-9 OS=Homo sapiens GN=SEPT9 PE=1 SV=2	SEPT9_HUMAN	2009-09-01	65 kDa	< 0.00010	0.4	Collagen I high, LAP low	0.083	1.4	[]	< 0.00010	0.3	Fibronectin high, LAP low	12	73	23	29	109	17	23	11	5
Nascent polypeptide-associated complex subunit alpha, muscle-specific form OS=Homo sapiens GN=NACA PE=1 SV=1	NACAM_HUMAN	NACA	205 kDa	< 0.00010	0.7	Collagen I high, LAP low	0.12	1	[]	0.00017	0.6	Fibronectin high, LAP low	19	63	39	24	65	35	25	30	24
40S ribosomal protein S19 OS=Homo sapiens GN=RPS19 PE=1 SV=2	RS19_HUMAN	RPS19	16 kDa	< 0.00010	0.6	Collagen I high, LAP low	0.44	1.2	[]	< 0.00010	0.5	Fibronectin high, LAP low	42	22	35	66	29	20	28	20	15
Heterogeneous nuclear ribonucleoprotein Q OS=Homo sapiens GN=SYNCRIP PE=1 SV=2	HNRPQ_HUMAN	SYNCRIP	70 kDa	< 0.00010	0.5	Collagen I high, LAP low	0.078	1	[]	< 0.00010	0.6	Fibronectin high, LAP low	6	64	31	10	73	15	16	27	11
40S ribosomal protein S9 OS=Homo sapiens GN=RPS9 PE=1 SV=3	RS9_HUMAN	RPS9	23 kDa	< 0.00010	0.7	Collagen I high, LAP low	0.076	1	[]	0.0066	0.7	Fibronectin high, LAP low	11	37	43	10	54	23	15	36	10
Eukaryotic translation initiation factor 2 subunit 3 OS=Homo sapiens GN=EIF2S3 PE=1 SV=3	IF2G_HUMAN	EIF2S3	51 kDa	< 0.00010	0.6	Collagen I high, LAP low	0.32	1.3	[]	< 0.00010	0.5	Fibronectin high, LAP low	11	57	20	20	91	3	18	28	8
Probable ATP-dependent RNA helicase DDX27 OS=Homo sapiens GN=DDX27 PE=1 SV=2	DDX27_HUMAN	DDX27	90 kDa	< 0.00010	0.7	Collagen I high, LAP low	0.15	1	[]	0.0029	0.7	Fibronectin high, LAP low	19	25	41	29	38	19	23	21	13
40S ribosomal protein S17 OS=Homo sapiens GN=RPS17 PE=1 SV=2	RS17_HUMAN	RPS17	16 kDa	< 0.00010	0.5	Collagen I high, LAP low	0.14	1.4	[]	< 0.00010	0.3	Fibronectin high, LAP low	19	9	43	55	14	33	22	2	9
Ras-related C3 botulinum toxin substrate 1 OS=Homo sapiens GN=RAC1 PE=1 SV=1	RAC1_HUMAN	RAC1	21 kDa	< 0.00010	0.6	Collagen I high, LAP low	0.11	1	[]	0.006	0.7	Fibronectin high, LAP low	20	11	42	23	22	25	14	8	24
Septin-7 OS=Homo sapiens GN=SEPT7 PE=1 SV=2	SEPT7_HUMAN	2007-09-01	51 kDa	< 0.00010	0.2	Collagen I high, LAP low	0.17	1	[]	< 0.00010	0.2	Fibronectin high, LAP low	2	34	30	6	49	11	1	9	2
Septin-2 OS=Homo sapiens GN=SEPT2 PE=1 SV=1	SEPT2_HUMAN	2002-09-01	41 kDa	< 0.00010	0.2	Collagen I high, LAP low	0.079	0.9	[]	< 0.00010	0.2	Fibronectin high, LAP low	7	34	32	11	48	9	5	6	3
Plasminogen activator inhibitor 1 RNA-binding protein OS=Homo sapiens GN=SERBP1 PE=1 SV=2	PAIRB_HUMAN	SERBP1	45 kDa	< 0.00010	0.4	Collagen I high, LAP low	0.49	1.2	[]	< 0.00010	0.3	Fibronectin high, LAP low	3	17	13	11	23	7	6	5	1
Caprin-1 OS=Homo sapiens GN=CAPRIN1 PE=1 SV=2	CAPR1_HUMAN	CAPRIN1	78 kDa	< 0.00010	0.2	Collagen I high, LAP low	0.22	1.4	[]	< 0.00010	0.1	Fibronectin high, LAP low	1	35	10	9	48	8	5	4	0
Microtubule-associated protein 4 OS=Homo sapiens GN=MAP4 PE=1 SV=3	MAP4_HUMAN	MAP4	121 kDa	< 0.00010	0.3	Collagen I high, LAP low	0.27	1	[]	< 0.00010	0.3	Fibronectin high, LAP low	0	30	12	3	32	8	11	1	1
RNA-binding protein 39 OS=Homo sapiens GN=RBM39 PE=1 SV=2	RBM39_HUMAN	RBM39	59 kDa	< 0.00010	0.2	Collagen I high, LAP low	0.066	0.9	[]	< 0.00010	0.2	Fibronectin high, LAP low	6	26	22	10	28	9	2	2	5
RNA-binding protein FUS OS=Homo sapiens GN=FUS PE=1 SV=1	FUS_HUMAN	FUS	53 kDa	< 0.00010	0.1	Collagen I high, LAP low	0.5	1.2	[]	< 0.00010	0.1	Fibronectin high, LAP low	8	32	11	11	40	9	2	0	5
Multifunctional methyltransferase subunit TRM112-like protein OS=Homo sapiens GN=TRMT112 PE=1 SV=1	TR112_HUMAN	TRMT112	14 kDa	< 0.00010	0.2	Collagen I high, LAP low	0.23	1	[]	< 0.00010	0.2	Fibronectin high, LAP low	10	10	15	19	8	7	1	2	3
Heterochromatin protein 1-binding protein 3 OS=Homo sapiens GN=HP1BP3 PE=1 SV=1	HP1B3_HUMAN	HP1BP3	61 kDa	< 0.00010	0.3	Collagen I high, LAP low	0.21	0.9	[]	0.0016	0.3	Fibronectin high, LAP low	6	1	21	10	1	15	3	0	6
Ras-GTPase activating protein SH3 domain-binding protein 2, isoform CRA_b OS=Homo sapiens GN=G3BP2 PE=4 SV=1	A0A024RDB2_HUMAN (+1)	G3BP2	51 kDa	< 0.00010	0.09	Collagen I high, LAP low	0.39	1.1	[]	< 0.00010	0.08	Fibronectin high, LAP low	0	33	0	0	36	0	0	3	0
SAP domain-containing ribonucleoprotein OS=Homo sapiens GN=SARNP PE=1 SV=3	SARNP_HUMAN	SARNP	24 kDa	< 0.00010	0.1	Collagen I high, LAP low	0.27	1	[]	< 0.00010	0.1	Fibronectin high, LAP low	6	18	10	7	22	5	1	3	0
Probable ATP-dependent RNA helicase DDX17 OS=Homo sapiens GN=DDX17 PE=1 SV=2	DDX17_HUMAN	DDX17	80 kDa	< 0.00010	0.2	Collagen I high, LAP low	0.36	1.4	[]	< 0.00010	0.2	Fibronectin high, LAP low	5	14	6	4	30	0	3	2	1
ATP-dependent RNA helicase DDX42 OS=Homo sapiens GN=DDX42 PE=1 SV=1	DDX42_HUMAN	DDX42	103 kDa	< 0.00010	0.03	Collagen I high, LAP low	0.46	1.3	[]	< 0.00010	0.03	Fibronectin high, LAP low	0	27	3	0	38	0	0	1	0
Semaphorin-3C OS=Homo sapiens GN=SEMA3C PE=2 SV=2	SEM3C_HUMAN	SEMA3C	85 kDa	< 0.00010	0.2	Collagen I high, LAP low	0.45	1.1	[]	< 0.00010	0.1	Fibronectin high, LAP low	0	8	12	3	16	3	0	3	0
Eukaryotic translation initiation factor 1A, X-chromosomal OS=Homo sapiens GN=EIF1AX PE=1 SV=2	IF1AX_HUMAN	EIF1AX	16 kDa	< 0.00010	0.2	Collagen I high, LAP low	0.23	0.9	[]	0.00075	0.2	Fibronectin high, LAP low	0	12	9	3	11	5	1	3	0
E3 ubiquitin/ISG15 ligase TRIM25 OS=Homo sapiens GN=TRIM25 PE=1 SV=2	TRI25_HUMAN	TRIM25	71 kDa	< 0.00010	0.2	Collagen I high, LAP low	0.19	0.9	[]	0.0013	0.2	Fibronectin high, LAP low	0	13	8	0	12	6	3	0	1
Coiled-coil and C2 domain-containing protein 1A OS=Homo sapiens GN=CC2D1A PE=1 SV=1	C2D1A_HUMAN	CC2D1A	104 kDa	< 0.00010	0.06	Collagen I high, LAP low	0.36	1.4	[]	< 0.00010	0.04	Fibronectin high, LAP low	0	14	3	0	23	1	0	1	0
Eukaryotic translation initiation factor 5B OS=Homo sapiens GN=EIF5B PE=1 SV=4	IF2P_HUMAN	EIF5B	139 kDa	< 0.00010	0.1	Collagen I high, LAP low	0.34	1	[]	< 0.00010	0.1	Fibronectin high, LAP low	0	20	0	0	20	0	0	2	0
ATP-binding cassette sub-family F member 1 OS=Homo sapiens GN=ABCF1 PE=1 SV=2	ABCF1_HUMAN	ABCF1	96 kDa	< 0.00010	0.2	Collagen I high, LAP low	0.39	1.1	[]	< 0.00010	0.1	Fibronectin high, LAP low	0	19	1	0	21	0	1	2	0
Septin-11 OS=Homo sapiens GN=SEPT11 PE=1 SV=3	SEP11_HUMAN (+2)	2011-09-01	49 kDa	< 0.00010	0	Collagen I high, LAP low	0.18	1.7	[]	< 0.00010	0	Fibronectin high, LAP low	0	7	7	0	21	3	0	0	0
Regulator of nonsense transcripts 2 OS=Homo sapiens GN=UPF2 PE=1 SV=1	RENT2_HUMAN	UPF2	148 kDa	< 0.00010	0.06	Collagen I high, LAP low	0.15	0.8	[]	0.0006	0.08	Fibronectin high, LAP low	0	14	3	0	13	0	0	0	1
Septin-8 OS=Homo sapiens GN=SEPT8 PE=1 SV=4	SEPT8_HUMAN	2008-09-01	56 kDa	< 0.00010	0.07	Collagen I high, LAP low	0.15	0.7	[]	0.0022	0.09	Fibronectin high, LAP low	3	2	10	0	9	2	0	0	1
Eukaryotic translation initiation factor 5 OS=Homo sapiens GN=EIF5 PE=1 SV=2	IF5_HUMAN (+2)	EIF5	49 kDa	< 0.00010	0.07	Collagen I high, LAP low	0.25	0.9	[]	0.0006	0.08	Fibronectin high, LAP low	0	15	0	0	13	0	0	1	0
Eukaryotic translation initiation factor 3 subunit M OS=Homo sapiens GN=EIF3M PE=1 SV=1	EIF3M_HUMAN	EIF3M	43 kDa	< 0.00010	0.1	Collagen I high, LAP low	0.11	0.7	[]	0.0081	0.2	Fibronectin high, LAP low	0	16	0	0	7	4	0	2	0
Leucine-rich repeat-containing protein 47 OS=Homo sapiens GN=LRRC47 PE=1 SV=1	LRC47_HUMAN (+1)	LRRC47	63 kDa	< 0.00010	0	Collagen I high, LAP low	0.2	0.8	[]	0.00069	0	Fibronectin high, LAP low	0	12	1	0	10	0	0	0	0
Fatty acid synthase OS=Homo sapiens GN=FASN PE=1 SV=3	FAS_HUMAN	FASN	273 kDa	< 0.00010	2.2	Collagen I low, LAP high	0.28	1.3	[]	< 0.00010	1.8	Fibronectin low, LAP high	0	278	54	25	294	97	130	437	169
Myosin-9 OS=Homo sapiens GN=MYH9 PE=1 SV=4	MYH9_HUMAN	MYH9	227 kDa	< 0.00010	2.4	Collagen I low, LAP high	0.28	1.1	[]	< 0.00010	2.1	Fibronectin low, LAP high	13	59	125	2	79	141	60	281	133
Clathrin heavy chain 1 OS=Homo sapiens GN=CLTC PE=1 SV=5	CLH1_HUMAN	CLTC	192 kDa	< 0.00010	2.8	Collagen I low, LAP high	0.38	1.2	[]	< 0.00010	2.2	Fibronectin low, LAP high	0	99	38	10	110	51	60	220	101
Alpha-enolase OS=Homo sapiens GN=ENO1 PE=1 SV=2	ENOA_HUMAN	ENO1	47 kDa	< 0.00010	2.2	Collagen I low, LAP high	0.22	1.4	[]	0.00038	1.6	Fibronectin low, LAP high	4	41	30	2	44	56	14	93	60
Transitional endoplasmic reticulum ATPase OS=Homo sapiens GN=VCP PE=1 SV=4	TERA_HUMAN	VCP	89 kDa	< 0.00010	2.7	Collagen I low, LAP high	0.3	1.3	[]	< 0.00010	2	Fibronectin low, LAP high	0	42	23	2	43	41	22	106	45
Transforming growth factor beta-1 OS=Homo sapiens GN=TGFB1 PE=1 SV=2	TGFB1_HUMAN	TGFB1	44 kDa	< 0.00010	INF	Collagen I low, LAP high	1	INF	[]	< 0.00010	INF	Fibronectin low, LAP high	0	0	0	0	0	0	88	94	81
Phosphoglycerate kinase 1 OS=Homo sapiens GN=PGK1 PE=1 SV=3	PGK1_HUMAN	PGK1	45 kDa	< 0.00010	2.8	Collagen I low, LAP high	0.18	1.5	[]	0.00096	1.8	Fibronectin low, LAP high	0	23	11	0	31	20	12	62	20
60 kDa heat shock protein, mitochondrial OS=Homo sapiens GN=HSPD1 PE=1 SV=2	CH60_HUMAN	HSPD1	61 kDa	< 0.00010	5.8	Collagen I low, LAP high	0.39	1	[]	< 0.00010	5.5	Fibronectin low, LAP high	3	15	3	1	11	10	12	75	35
Profilin-1 OS=Homo sapiens GN=PFN1 PE=1 SV=2	PROF1_HUMAN	PFN1	15 kDa	< 0.00010	3.4	Collagen I low, LAP high	0.079	1.8	[]	0.0012	1.9	Fibronectin low, LAP high	0	17	6	0	26	15	19	33	27
Fibrinogen gamma chain OS=Homo sapiens GN=FGG PE=1 SV=3	FIBG_HUMAN	FGG	52 kDa	< 0.00010	6.4	Collagen I low, LAP high	0.2	1.8	[]	< 0.00010	3.6	Fibronectin low, LAP high	0	10	0	0	0	18	0	50	14
Hemoglobin subunit alpha OS=Homo sapiens GN=HBA1 PE=1 SV=2	HBA_HUMAN	HBA1	15 kDa	< 0.00010	8.8	Collagen I low, LAP high	0.27	0.8	[]	< 0.00010	12	Fibronectin low, LAP high	0	8	0	0	1	5	3	12	55
Elongation factor Tu, mitochondrial OS=Homo sapiens GN=TUFM PE=1 SV=2	EFTU_HUMAN	TUFM	50 kDa	< 0.00010	4	Collagen I low, LAP high	0.32	0.9	[]	< 0.00010	4.3	Fibronectin low, LAP high	0	4	9	2	7	3	8	31	13
Heat shock protein 105 kDa OS=Homo sapiens GN=HSPH1 PE=1 SV=1	HS105_HUMAN	HSPH1	97 kDa	< 0.00010	5	Collagen I low, LAP high	0.21	1.9	[]	0.0012	2.7	Fibronectin low, LAP high	0	7	1	0	15	0	17	20	3
Endoplasmin OS=Homo sapiens GN=HSP90B1 PE=1 SV=1	ENPL_HUMAN	HSP90B1	92 kDa	< 0.00010	6.9	Collagen I low, LAP high	0.18	2	[]	< 0.00010	3.4	Fibronectin low, LAP high	0	6	1	0	4	10	4	34	10
Alpha-2-macroglobulin OS=Homo sapiens GN=A2M PE=1 SV=3	A2MG_HUMAN	A2M	163 kDa	< 0.00010	6.3	Collagen I low, LAP high	0.089	2.5	[]	0.0024	2.5	Fibronectin low, LAP high	0	3	3	0	0	15	0	9	29
Adenosylhomocysteinase OS=Homo sapiens GN=AHCY PE=1 SV=4	SAHH_HUMAN	AHCY	48 kDa	< 0.00010	6.4	Collagen I low, LAP high	0.19	2.2	[]	0.002	2.9	Fibronectin low, LAP high	0	4	1	0	8	3	6	18	8
Mucin 5AC, oligomeric mucus/gel-forming OS=Homo sapiens GN=MUC5AC PE=4 SV=1	A7Y9J9		?	< 0.00010	INF	Collagen I low, LAP high	0.55	INF	[]	< 0.00010	55	Fibronectin low, LAP high	0	0	0	1	0	0	7	0	48
Glycine--tRNA ligase OS=Homo sapiens GN=GARS PE=1 SV=3	SYG_HUMAN	GARS	83 kDa	< 0.00010	7.2	Collagen I low, LAP high	0.079	3	[]	0.01	2.4	Fibronectin low, LAP high	0	3	1	0	6	6	2	15	12
Neutrophil elastase OS=Homo sapiens GN=ELANE PE=1 SV=1	ELNE_HUMAN	ELANE	29 kDa	< 0.00010	INF	Collagen I low, LAP high	0.3	INF	[]	< 0.00010	18	Fibronectin low, LAP high	0	0	0	0	2	0	0	2	35
Myeloperoxidase OS=Homo sapiens GN=MPO PE=1 SV=1	PERM_HUMAN	MPO	84 kDa	< 0.00010	INF	Collagen I low, LAP high	0.3	INF	[]	< 0.00010	20	Fibronectin low, LAP high	0	0	0	0	2	0	0	0	39
Vinculin OS=Homo sapiens GN=VCL PE=1 SV=4	VINC_HUMAN	VCL	124 kDa	< 0.00010	35	Collagen I low, LAP high	0.06	7	[]	< 0.00010	5	Fibronectin low, LAP high	0	1	0	0	5	2	9	13	13
Deleted in malignant brain tumors 1 protein OS=Homo sapiens GN=DMBT1 PE=1 SV=2	DMBT1_HUMAN	DMBT1	261 kDa	< 0.00010	INF	Collagen I low, LAP high	0.3	INF	[]	< 0.00010	17	Fibronectin low, LAP high	0	0	0	2	0	0	6	1	26
cDNA, FLJ93674 OS=Homo sapiens PE=2 SV=1	B2R7Z6		?	< 0.00010	INF	Collagen I low, LAP high	1	INF	[]	< 0.00010	INF	Fibronectin low, LAP high	0	0	0	0	0	0	3	0	33
Zymogen granule protein 16 homolog B OS=Homo sapiens GN=ZG16B PE=1 SV=1	A0A0C4DGN4		?	< 0.00010	INF	Collagen I low, LAP high	0.55	INF	[]	< 0.00010	32	Fibronectin low, LAP high	0	0	0	0	0	1	0	0	32
Latexin OS=Homo sapiens GN=LXN PE=1 SV=2	LXN_HUMAN	LXN	26 kDa	< 0.00010	13	Collagen I low, LAP high	0.21	3	[]	0.00053	4.3	Fibronectin low, LAP high	0	2	0	0	6	0	12	11	3
Trifunctional enzyme subunit alpha, mitochondrial OS=Homo sapiens GN=HADHA PE=1 SV=2	ECHA_HUMAN	HADHA	83 kDa	< 0.00010	13	Collagen I low, LAP high	0.62	1	[]	< 0.00010	13	Fibronectin low, LAP high	0	1	1	0	0	2	0	22	4
BPI fold-containing family A member 1 OS=Homo sapiens GN=BPIFA1 PE=1 SV=1	BPIA1_HUMAN	BPIFA1	27 kDa	< 0.00010	INF	Collagen I low, LAP high	0.55	INF	[]	< 0.00010	27	Fibronectin low, LAP high	0	0	0	0	1	0	0	0	27
Annexin A3 OS=Homo sapiens GN=ANXA3 PE=1 SV=3	ANXA3_HUMAN	ANXA3	36 kDa	< 0.00010	21	Collagen I low, LAP high	0.25	4	[]	0.00081	5.2	Fibronectin low, LAP high	0	1	0	0	2	2	0	8	13
Plastin-2 OS=Homo sapiens GN=LCP1 PE=1 SV=6	PLSL_HUMAN (+3)	LCP1	70 kDa	< 0.00010	20	Collagen I low, LAP high	0.7	1	[]	< 0.00010	20	Fibronectin low, LAP high	0	1	0	0	0	1	0	2	18
Matrix metalloproteinase-9 OS=Homo sapiens GN=MMP9 PE=1 SV=3	MMP9_HUMAN	MMP9	78 kDa	< 0.00010	INF	Collagen I low, LAP high	1	INF	[]	< 0.00010	INF	Fibronectin low, LAP high	0	0	0	0	0	0	0	0	25
Mucin-5AC OS=Homo sapiens GN=MUC5AC PE=1 SV=4	MUC5A_HUMAN	MUC5AC	586 kDa	< 0.00010	INF	Collagen I low, LAP high	1	INF	[]	< 0.00010	INF	Fibronectin low, LAP high	0	0	0	0	0	0	0	0	23
Azurocidin OS=Homo sapiens GN=AZU1 PE=1 SV=3	CAP7_HUMAN	AZU1	27 kDa	< 0.00010	INF	Collagen I low, LAP high	0.16	INF	[]	0.00044	6.7	Fibronectin low, LAP high	0	0	0	0	3	0	0	2	18
Sodium/potassium-transporting ATPase subunit alpha-1 OS=Homo sapiens GN=ATP1A1 PE=1 SV=1	AT1A1_HUMAN	ATP1A1	113 kDa	< 0.00010	INF	Collagen I low, LAP high	0.088	INF	[]	0.0022	4.8	Fibronectin low, LAP high	0	0	0	0	4	0	4	9	6
Integrin alpha-M OS=Homo sapiens GN=ITGAM PE=1 SV=2	ITAM_HUMAN	ITGAM	127 kDa	< 0.00010	INF	Collagen I low, LAP high	0.55	INF	[]	< 0.00010	18	Fibronectin low, LAP high	0	0	0	0	0	1	0	0	18
Collagen alpha-1(I) chain OS=Homo sapiens GN=COL1A1 PE=1 SV=5	CO1A1_HUMAN	COL1A1	139 kDa	< 0.00010	0.004	Collagen I high, LAP low	< 0.00010	0.02	Collagen I high, Fibronectin low	< 0.00010	0.2	Fibronectin high, LAP low	692	457	492	3	1	36	0	2	4
Histone H1.2 OS=Homo sapiens GN=HIST1H1C PE=1 SV=2	H12_HUMAN	HIST1H1C	21 kDa	< 0.00010	0.8	Collagen I high, LAP low	0.005	0.9	Collagen I high, Fibronectin low	0.0025	0.8	Fibronectin high, LAP low	148	18	79	128	49	54	79	40	68
Collagen alpha-2(I) chain OS=Homo sapiens GN=COL1A2 PE=1 SV=7	CO1A2_HUMAN	COL1A2	129 kDa	< 0.00010	0.004	Collagen I high, LAP low	< 0.00010	0.01	Collagen I high, Fibronectin low	0.12	0.3	[]	242	140	121	0	0	6	0	0	2
Heterogeneous nuclear ribonucleoprotein U OS=Homo sapiens GN=HNRNPU PE=1 SV=6	HNRPU_HUMAN	HNRNPU	91 kDa	< 0.00010	0.7	Collagen I high, LAP low	< 0.00010	0.7	Collagen I high, Fibronectin low	0.28	1	[]	37	59	112	35	59	44	38	46	53
Pre-mRNA-processing-splicing factor 8 OS=Homo sapiens GN=PRPF8 PE=1 SV=2	PRP8_HUMAN	PRPF8	274 kDa	< 0.00010	0.2	Collagen I high, LAP low	< 0.00010	0.4	Collagen I high, Fibronectin low	< 0.00010	0.4	Fibronectin high, LAP low	18	63	196	0	88	12	2	37	3
Ribosomal L1 domain-containing protein 1 OS=Homo sapiens GN=RSL1D1 PE=1 SV=3	RL1D1_HUMAN	RSL1D1	55 kDa	< 0.00010	0.6	Collagen I high, LAP low	< 0.00010	0.7	Collagen I high, Fibronectin low	0.11	0.9	[]	29	17	103	28	31	39	34	18	35
60S ribosomal protein L23 OS=Homo sapiens GN=RPL23 PE=1 SV=1	RL23_HUMAN	RPL23	15 kDa	< 0.00010	0.5	Collagen I high, LAP low	0.0015	0.8	Collagen I high, Fibronectin low	0.0024	0.7	Fibronectin high, LAP low	45	26	49	41	19	35	24	15	25
60S ribosomal protein L13 OS=Homo sapiens GN=RPL13 PE=1 SV=4	RL13_HUMAN	RPL13	24 kDa	< 0.00010	0.7	Collagen I high, LAP low	0.014	0.9	Collagen I high, Fibronectin low	0.051	0.8	[]	34	27	38	30	28	27	33	20	16
60S ribosomal protein L23a OS=Homo sapiens GN=RPL23A PE=1 SV=1	RL23A_HUMAN	RPL23A	18 kDa	< 0.00010	0.6	Collagen I high, LAP low	< 0.00010	0.7	Collagen I high, Fibronectin low	0.12	0.9	[]	23	26	61	28	18	29	23	15	27
60S ribosomal protein L4 OS=Homo sapiens GN=RPL4 PE=1 SV=5	RL4_HUMAN	RPL4	48 kDa	< 0.00010	0.4	Collagen I high, LAP low	0.00011	0.7	Collagen I high, Fibronectin low	0.0035	0.6	Fibronectin high, LAP low	26	30	49	19	10	42	19	12	14
Serine protease 23 OS=Homo sapiens GN=PRSS23 PE=1 SV=1	PRS23_HUMAN	PRSS23	43 kDa	< 0.00010	0.5	Collagen I high, LAP low	0.002	0.8	Collagen I high, Fibronectin low	0.022	0.7	Fibronectin high, LAP low	18	24	51	18	33	19	12	17	22
40S ribosomal protein S2 OS=Homo sapiens GN=RPS2 PE=1 SV=2	RS2_HUMAN	RPS2	31 kDa	< 0.00010	0.6	Collagen I high, LAP low	0.0079	0.8	Collagen I high, Fibronectin low	0.042	0.8	Fibronectin high, LAP low	19	29	40	14	31	26	20	28	7
DNA topoisomerase 1 OS=Homo sapiens GN=TOP1 PE=1 SV=2	TOP1_HUMAN	TOP1	91 kDa	< 0.00010	0.5	Collagen I high, LAP low	< 0.00010	0.5	Collagen I high, Fibronectin low	0.53	1.1	[]	25	13	58	16	21	8	17	20	11
60S ribosomal protein L9 OS=Homo sapiens GN=RPL9 PE=1 SV=1	RL9_HUMAN	RPL9	22 kDa	< 0.00010	0.5	Collagen I high, LAP low	0.012	0.8	Collagen I high, Fibronectin low	0.0025	0.6	Fibronectin high, LAP low	6	17	63	19	23	29	10	9	25
SWI/SNF-related matrix-associated actin-dependent regulator of chromatin subfamily A member 5 OS=Homo sapiens GN=SMARCA5 PE=1 SV=1	SMCA5_HUMAN	SMARCA5	122 kDa	< 0.00010	0.5	Collagen I high, LAP low	< 0.00010	0.5	Collagen I high, Fibronectin low	0.26	0.9	[]	17	8	44	15	11	10	11	6	15
60S ribosomal protein L7 OS=Homo sapiens GN=RPL7 PE=1 SV=1	RL7_HUMAN	RPL7	29 kDa	< 0.00010	0.3	Collagen I high, LAP low	< 0.00010	0.4	Collagen I high, Fibronectin low	0.26	0.9	[]	36	0	47	6	0	27	19	0	10
rRNA 2'-O-methyltransferase fibrillarin OS=Homo sapiens GN=FBL PE=1 SV=2	FBRL_HUMAN	FBL	34 kDa	< 0.00010	0.4	Collagen I high, LAP low	0.00072	0.6	Collagen I high, Fibronectin low	0.022	0.6	Fibronectin high, LAP low	5	13	46	7	15	18	7	6	12
Midasin OS=Homo sapiens GN=MDN1 PE=1 SV=2	MDN1_HUMAN	MDN1	633 kDa	< 0.00010	0.5	Collagen I high, LAP low	< 0.00010	0.3	Collagen I high, Fibronectin low	0.12	1.7	[]	48	0	0	13	0	0	15	7	0
Regulator of nonsense transcripts 1 OS=Homo sapiens GN=UPF1 PE=1 SV=2	RENT1_HUMAN	UPF1	124 kDa	< 0.00010	0.4	Collagen I high, LAP low	0.023	0.8	Collagen I high, Fibronectin low	0.0009	0.5	Fibronectin high, LAP low	0	46	19	2	51	0	11	13	3
Nuclease-sensitive element-binding protein 1 OS=Homo sapiens GN=YBX1 PE=1 SV=3	YBOX1_HUMAN	YBX1	36 kDa	< 0.00010	0.3	Collagen I high, LAP low	0.041	0.9	Collagen I high, Fibronectin low	< 0.00010	0.3	Fibronectin high, LAP low	15	37	20	16	38	9	12	3	7
Growth/differentiation factor 15 OS=Homo sapiens GN=GDF15 PE=2 SV=3	GDF15_HUMAN	GDF15	34 kDa	< 0.00010	0.4	Collagen I high, LAP low	0.043	0.8	Collagen I high, Fibronectin low	0.0016	0.5	Fibronectin high, LAP low	9	9	41	13	21	16	7	6	13
60S ribosomal protein L11 OS=Homo sapiens GN=RPL11 PE=1 SV=2	RL11_HUMAN	RPL11	20 kDa	< 0.00010	0.6	Collagen I high, LAP low	0.0046	0.7	Collagen I high, Fibronectin low	0.11	0.8	[]	18	11	31	16	12	14	18	8	7
116 kDa U5 small nuclear ribonucleoprotein component OS=Homo sapiens GN=EFTUD2 PE=1 SV=1	U5S1_HUMAN	EFTUD2	109 kDa	< 0.00010	0.2	Collagen I high, LAP low	< 0.00010	0.2	Collagen I high, Fibronectin low	0.39	1.2	[]	10	21	67	1	13	2	2	7	11
ATP-dependent RNA helicase DDX54 OS=Homo sapiens GN=DDX54 PE=1 SV=2	DDX54_HUMAN	DDX54	99 kDa	< 0.00010	0.4	Collagen I high, LAP low	0.00026	0.6	Collagen I high, Fibronectin low	0.042	0.6	Fibronectin high, LAP low	9	5	46	8	14	12	4	3	15
60S ribosomal protein L6 OS=Homo sapiens GN=RPL6 PE=2 SV=1	Q8N5Z7		?	< 0.00010	0.4	Collagen I high, LAP low	< 0.00010	0.6	Collagen I high, Fibronectin low	0.028	0.6	Fibronectin high, LAP low	7	0	63	0	0	39	5	0	20
Myosin-10 OS=Homo sapiens GN=MYH10 PE=1 SV=3	MYH10_HUMAN	MYH10	229 kDa	< 0.00010	0.1	Collagen I high, LAP low	< 0.00010	0.1	Collagen I high, Fibronectin low	0.32	1.4	[]	1	4	84	0	7	2	3	9	1
Developmentally-regulated GTP-binding protein 1 OS=Homo sapiens GN=DRG1 PE=1 SV=1	DRG1_HUMAN	DRG1	41 kDa	< 0.00010	0.2	Collagen I high, LAP low	0.014	0.8	Collagen I high, Fibronectin low	< 0.00010	0.2	Fibronectin high, LAP low	5	40	14	8	34	3	3	5	3
60S ribosomal protein L38 OS=Homo sapiens GN=RPL38 PE=1 SV=2	RL38_HUMAN	RPL38	8 kDa	< 0.00010	0.3	Collagen I high, LAP low	0.017	0.8	Collagen I high, Fibronectin low	0.00013	0.4	Fibronectin high, LAP low	8	14	32	12	13	16	5	2	8
Myosin-14 OS=Homo sapiens GN=MYH14 PE=1 SV=2	MYH14_HUMAN	MYH14	228 kDa	< 0.00010	0.4	Collagen I high, LAP low	< 0.00010	0.2	Collagen I high, Fibronectin low	0.11	1.7	[]	10	4	54	0	7	8	7	8	10
60S ribosomal protein L3 OS=Homo sapiens GN=RPL3 PE=1 SV=2	RL3_HUMAN	RPL3	46 kDa	< 0.00010	0.4	Collagen I high, LAP low	< 0.00010	0.5	Collagen I high, Fibronectin low	0.24	0.8	[]	4	10	34	4	3	15	5	5	8
Helicase with zinc finger domain 2 OS=Homo sapiens GN=HELZ2 PE=1 SV=6	HELZ2_HUMAN	HELZ2	295 kDa	< 0.00010	0.05	Collagen I high, LAP low	0.0031	0.7	Collagen I high, Fibronectin low	< 0.00010	0.08	Fibronectin high, LAP low	0	30	27	0	31	7	0	3	0
60S ribosomal protein L27 OS=Homo sapiens GN=RPL27 PE=1 SV=2	RL27_HUMAN (+1)	RPL27	16 kDa	< 0.00010	0.5	Collagen I high, LAP low	0.011	0.7	Collagen I high, Fibronectin low	0.065	0.7	[]	6	6	32	5	10	15	4	6	10
LINE-1 retrotransposable element ORF1 protein OS=Homo sapiens GN=L1RE1 PE=1 SV=1	LORF1_HUMAN	L1RE1	40 kDa	< 0.00010	0.09	Collagen I high, LAP low	< 0.00010	0.4	Collagen I high, Fibronectin low	0.00013	0.2	Fibronectin high, LAP low	1	40	24	0	25	1	2	3	1
60S ribosomal protein L18 (Fragment) OS=Homo sapiens GN=RPL18 PE=1 SV=1	H0YHA7		?	< 0.00010	0.5	Collagen I high, LAP low	0.00031	0.5	Collagen I high, Fibronectin low	0.3	0.9	[]	26	0	25	6	0	21	13	0	11
60S ribosomal protein L26-like 1 OS=Homo sapiens GN=RPL26L1 PE=1 SV=1	RL26L_HUMAN	RPL26L1	17 kDa	< 0.00010	0.4	Collagen I high, LAP low	0.0012	0.6	Collagen I high, Fibronectin low	0.16	0.8	[]	12	8	25	7	8	10	6	3	10
Major vault protein OS=Homo sapiens GN=MVP PE=1 SV=4	MVP_HUMAN	MVP	99 kDa	< 0.00010	0.1	Collagen I high, LAP low	< 0.00010	0.06	Collagen I high, Fibronectin low	0.33	1.6	[]	8	17	52	0	0	5	0	0	8
Pre-rRNA-processing protein TSR1 homolog OS=Homo sapiens GN=TSR1 PE=1 SV=1	TSR1_HUMAN	TSR1	92 kDa	< 0.00010	0.2	Collagen I high, LAP low	0.02	0.7	Collagen I high, Fibronectin low	0.00028	0.3	Fibronectin high, LAP low	4	20	21	12	13	8	4	1	6
60S ribosomal protein L18a OS=Homo sapiens GN=RPL18A PE=1 SV=2	RL18A_HUMAN (+2)	RPL18A	21 kDa	< 0.00010	0.3	Collagen I high, LAP low	0.0012	0.5	Collagen I high, Fibronectin low	0.06	0.5	[]	6	3	26	2	2	13	3	1	5
Arginine--tRNA ligase, cytoplasmic OS=Homo sapiens GN=RARS PE=1 SV=2	SYRC_HUMAN	RARS	75 kDa	< 0.00010	0.4	Collagen I high, LAP low	< 0.00010	0.3	Collagen I high, Fibronectin low	0.56	1.1	[]	0	27	20	0	12	4	3	11	3
Ubiquitin carboxyl-terminal hydrolase 10 OS=Homo sapiens GN=USP10 PE=1 SV=2	UBP10_HUMAN	USP10	87 kDa	< 0.00010	0.1	Collagen I high, LAP low	0.02	0.7	Collagen I high, Fibronectin low	< 0.00010	0.2	Fibronectin high, LAP low	0	37	7	0	32	0	1	4	0
Methionine--tRNA ligase, cytoplasmic OS=Homo sapiens GN=MARS PE=1 SV=2	SYMC_HUMAN	MARS	101 kDa	< 0.00010	0.3	Collagen I high, LAP low	< 0.00010	0.3	Collagen I high, Fibronectin low	0.5	1	[]	0	29	11	1	12	1	7	7	0
H/ACA ribonucleoprotein complex subunit 4 OS=Homo sapiens GN=DKC1 PE=1 SV=3	DKC1_HUMAN	DKC1	58 kDa	< 0.00010	0.2	Collagen I high, LAP low	0.0098	0.6	Collagen I high, Fibronectin low	0.017	0.4	Fibronectin high, LAP low	6	6	20	10	5	4	7	1	0
Nucleolar protein 56 OS=Homo sapiens GN=NOP56 PE=1 SV=4	NOP56_HUMAN (+1)	NOP56	66 kDa	< 0.00010	0.2	Collagen I high, LAP low	< 0.00010	0.3	Collagen I high, Fibronectin low	0.16	0.6	[]	7	0	41	4	0	10	2	0	7
RNA cytidine acetyltransferase OS=Homo sapiens GN=NAT10 PE=1 SV=2	NAT10_HUMAN	NAT10	116 kDa	< 0.00010	0.3	Collagen I high, LAP low	< 0.00010	0.3	Collagen I high, Fibronectin low	0.48	1.2	[]	9	0	30	2	0	8	1	0	11
Unconventional myosin-Ic OS=Homo sapiens GN=MYO1C PE=1 SV=4	MYO1C_HUMAN	MYO1C	122 kDa	< 0.00010	0.2	Collagen I high, LAP low	0.0012	0.5	Collagen I high, Fibronectin low	0.011	0.4	Fibronectin high, LAP low	0	16	19	0	17	0	1	3	2
cDNA FLJ75163, highly similar to Homo sapiens heterogeneous nuclear ribonucleoprotein U-like 1 (HNRPUL1), transcript variant 4, mRNA OS=Homo sapiens PE=2 SV=1	A8K3W4		?	< 0.00010	0.07	Collagen I high, LAP low	< 0.00010	0.05	Collagen I high, Fibronectin low	0.54	1.3	[]	0	0	55	0	0	3	0	0	4
pre-rRNA processing protein FTSJ3 OS=Homo sapiens GN=FTSJ3 PE=1 SV=2	SPB1_HUMAN	FTSJ3	97 kDa	< 0.00010	0.2	Collagen I high, LAP low	< 0.00010	0.3	Collagen I high, Fibronectin low	0.26	0.7	[]	8	2	21	1	4	4	1	2	3
Aspartate--tRNA ligase, cytoplasmic OS=Homo sapiens GN=DARS PE=1 SV=2	SYDC_HUMAN	DARS	57 kDa	< 0.00010	0.2	Collagen I high, LAP low	0.00062	0.4	Collagen I high, Fibronectin low	0.078	0.5	[]	0	27	7	0	12	3	0	5	3
Myb-binding protein 1A OS=Homo sapiens GN=MYBBP1A PE=1 SV=2	MBB1A_HUMAN	MYBBP1A	149 kDa	< 0.00010	0.4	Collagen I high, LAP low	< 0.00010	0.3	Collagen I high, Fibronectin low	0.38	1.4	[]	1	2	28	0	4	4	1	4	6
Putative helicase MOV-10 OS=Homo sapiens GN=MOV10 PE=1 SV=2	MOV10_HUMAN	MOV10	114 kDa	< 0.00010	0.06	Collagen I high, LAP low	0.00018	0.4	Collagen I high, Fibronectin low	0.0081	0.2	Fibronectin high, LAP low	0	12	19	0	7	4	0	2	0
Apolipoprotein D (Fragment) OS=Homo sapiens GN=APOD PE=1 SV=1	C9JF17		?	< 0.00010	0.2	Collagen I high, LAP low	< 0.00010	0.1	Collagen I high, Fibronectin low	0.55	1.2	[]	0	0	38	0	0	5	0	0	6
RRP12-like protein OS=Homo sapiens GN=RRP12 PE=1 SV=2	RRP12_HUMAN	RRP12	144 kDa	< 0.00010	0.1	Collagen I high, LAP low	< 0.00010	0.06	Collagen I high, Fibronectin low	0.53	1.5	[]	3	7	21	1	1	0	2	1	0
Testis-specific Y-encoded-like protein 5 OS=Homo sapiens GN=TSPYL5 PE=1 SV=2	TSYL5_HUMAN	TSPYL5	45 kDa	< 0.00010	0.07	Collagen I high, LAP low	0.0069	0.5	Collagen I high, Fibronectin low	0.0014	0.1	Fibronectin high, LAP low	8	9	10	8	3	3	2	0	0
Ensconsin OS=Homo sapiens GN=MAP7 PE=1 SV=1	MAP7_HUMAN	MAP7	84 kDa	< 0.00010	0.06	Collagen I high, LAP low	0.022	0.5	Collagen I high, Fibronectin low	0.0081	0.1	Fibronectin high, LAP low	0	9	9	3	4	2	0	0	1
Proline-, glutamic acid- and leucine-rich protein 1 OS=Homo sapiens GN=PELP1 PE=1 SV=2	PELP1_HUMAN	PELP1	120 kDa	< 0.00010	0	Collagen I high, LAP low	< 0.00010	0.06	Collagen I high, Fibronectin low	0.23	0	[]	4	0	29	0	0	2	0	0	0
Nucleolar protein 58 OS=Homo sapiens GN=NOP58 PE=1 SV=1	NOP58_HUMAN	NOP58	60 kDa	< 0.00010	0.1	Collagen I high, LAP low	< 0.00010	0.1	Collagen I high, Fibronectin low	0.47	0.7	[]	5	0	16	0	0	3	1	0	1
Nuclear RNA export factor 1 OS=Homo sapiens GN=NXF1 PE=1 SV=1	NXF1_HUMAN	NXF1	70 kDa	< 0.00010	0.06	Collagen I high, LAP low	0.011	0.4	Collagen I high, Fibronectin low	0.028	0.1	Fibronectin high, LAP low	0	11	6	0	7	0	0	1	0
Nucleolar GTP-binding protein 1 OS=Homo sapiens GN=GTPBP4 PE=3 SV=1	D2CFK9 (+3)		?	< 0.00010	0.08	Collagen I high, LAP low	< 0.00010	0	Collagen I high, Fibronectin low	0.27	INF	[]	12	0	13	0	0	0	0	0	2
Epithelial splicing regulatory protein 1 OS=Homo sapiens GN=ESRP1 PE=1 SV=2	ESRP1_HUMAN	ESRP1	76 kDa	< 0.00010	0	Collagen I high, LAP low	< 0.00010	0.1	Collagen I high, Fibronectin low	0.23	0	[]	0	1	19	0	2	0	0	0	0
Ribosome biogenesis protein BOP1 OS=Homo sapiens GN=BOP1 PE=2 SV=1	B4DEN9		?	< 0.00010	0.1	Collagen I high, LAP low	0.00017	0.1	Collagen I high, Fibronectin low	0.66	1	[]	5	0	11	1	0	1	1	0	1
Nucleolar complex protein 2 homolog OS=Homo sapiens GN=NOC2L PE=1 SV=4	NOC2L_HUMAN	NOC2L	85 kDa	< 0.00010	0	Collagen I high, LAP low	< 0.00010	0	Collagen I high, Fibronectin low	1	INF	[]	1	2	17	0	0	0	0	0	0
Polyadenylate-binding protein 4 OS=Homo sapiens GN=PABPC4 PE=1 SV=1	PABP4_HUMAN	PABPC4	71 kDa	< 0.00010	0	Collagen I high, LAP low	0.022	0.5	Collagen I high, Fibronectin low	0.0014	0	Fibronectin high, LAP low	0	18	0	0	9	0	0	0	0
Cyclin-dependent kinase 11B OS=Homo sapiens GN=CDK11B PE=1 SV=3	CD11B_HUMAN	CDK11B	93 kDa	< 0.00010	0	Collagen I high, LAP low	0.03	0.5	Collagen I high, Fibronectin low	0.003	0	Fibronectin high, LAP low	0	16	0	0	8	0	0	0	0
Thrombospondin-1 OS=Homo sapiens GN=THBS1 PE=1 SV=2	TSP1_HUMAN	THBS1	129 kDa	< 0.00010	0.07	Collagen I high, LAP low	0.0011	0.2	Collagen I high, Fibronectin low	0.29	0.3	[]	0	5	10	0	3	0	0	0	1
Pre-mRNA-processing factor 6 OS=Homo sapiens GN=PRPF6 PE=1 SV=1	PRP6_HUMAN	PRPF6	107 kDa	< 0.00010	0.1	Collagen I high, LAP low	< 0.00010	0	Collagen I high, Fibronectin low	0.27	INF	[]	6	0	12	0	0	0	1	0	1
Aminoacyl tRNA synthase complex-interacting multifunctional protein 1 OS=Homo sapiens GN=AIMP1 PE=1 SV=2	AIMP1_HUMAN	AIMP1	34 kDa	< 0.00010	0.06	Collagen I high, LAP low	< 0.00010	0.06	Collagen I high, Fibronectin low	0.73	1	[]	0	13	5	0	1	0	0	0	1
ATP-binding cassette sub-family F member 2 OS=Homo sapiens GN=ABCF2 PE=1 SV=2	ABCF2_HUMAN	ABCF2	71 kDa	< 0.00010	0	Collagen I high, LAP low	0.024	0.4	Collagen I high, Fibronectin low	0.013	0	Fibronectin high, LAP low	0	13	1	0	6	0	0	0	0
WD repeat-containing protein 18 OS=Homo sapiens GN=WDR18 PE=1 SV=2	WDR18_HUMAN (+1)	WDR18	47 kDa	< 0.00010	0	Collagen I high, LAP low	< 0.00010	0	Collagen I high, Fibronectin low	1	INF	[]	4	0	13	0	0	0	0	0	0
Testis-expressed sequence 10 protein OS=Homo sapiens GN=TEX10 PE=1 SV=2	TEX10_HUMAN (+1)	TEX10	106 kDa	< 0.00010	0	Collagen I high, LAP low	< 0.00010	0	Collagen I high, Fibronectin low	1	INF	[]	0	1	17	0	0	0	0	0	0
Ribosomal biogenesis protein LAS1L OS=Homo sapiens GN=LAS1L PE=1 SV=2	LAS1L_HUMAN	LAS1L	83 kDa	< 0.00010	0	Collagen I high, LAP low	< 0.00010	0	Collagen I high, Fibronectin low	1	INF	[]	0	0	18	0	0	0	0	0	0
Guanine nucleotide-binding protein-like 3 OS=Homo sapiens GN=GNL3 PE=1 SV=2	GNL3_HUMAN	GNL3	62 kDa	< 0.00010	0	Collagen I high, LAP low	< 0.00010	0.07	Collagen I high, Fibronectin low	0.48	0	[]	2	0	13	0	0	1	0	0	0
Ribosome biogenesis protein BMS1 homolog OS=Homo sapiens GN=BMS1 PE=1 SV=1	BMS1_HUMAN	BMS1	146 kDa	< 0.00010	0	Collagen I high, LAP low	< 0.00010	0	Collagen I high, Fibronectin low	1	INF	[]	2	1	9	0	0	0	0	0	0
Polynucleotide 5'-hydroxyl-kinase NOL9 OS=Homo sapiens GN=NOL9 PE=1 SV=1	NOL9_HUMAN	NOL9	79 kDa	< 0.00010	0	Collagen I high, LAP low	< 0.00010	0	Collagen I high, Fibronectin low	1	INF	[]	0	0	12	0	0	0	0	0	0
Ig gamma-1 chain C region OS=Homo sapiens GN=IGHG1 PE=1 SV=1	A0A087WV47_HUMAN (+1)	IGHG1	51 kDa	< 0.00010	2.1	Collagen I low, LAP high	0.026	0.9	Collagen I high, Fibronectin low	< 0.00010	2.4	Fibronectin low, LAP high	0	91	0	0	80	0	0	194	0
Hemoglobin subunit beta OS=Homo sapiens GN=HBB PE=1 SV=2	HBB_HUMAN	HBB	16 kDa	< 0.00010	5.4	Collagen I low, LAP high	0.011	0.6	Collagen I high, Fibronectin low	< 0.00010	9.7	Fibronectin low, LAP high	0	22	5	0	6	9	5	26	115
Leucine-rich PPR motif-containing protein, mitochondrial OS=Homo sapiens GN=LRPPRC PE=1 SV=3	LPPRC_HUMAN	LRPPRC	158 kDa	< 0.00010	4.5	Collagen I low, LAP high	0.00014	0.2	Collagen I high, Fibronectin low	< 0.00010	20	Fibronectin low, LAP high	0	9	13	0	0	5	18	72	10
Eukaryotic translation initiation factor 4 gamma 1 OS=Homo sapiens GN=EIF4G1 PE=1 SV=4	IF4G1_HUMAN	EIF4G1	175 kDa	< 0.00010	0.7	Collagen I high, LAP low	< 0.00010	1.9	Collagen I low, Fibronectin high	< 0.00010	0.4	Fibronectin high, LAP low	1	95	6	7	178	11	28	35	10
Protein RCC2 OS=Homo sapiens GN=RCC2 PE=1 SV=2	RCC2_HUMAN	RCC2	56 kDa	< 0.00010	0	Collagen I high, LAP low	0.018	2.2	Collagen I low, Fibronectin high	< 0.00010	0	Fibronectin high, LAP low	0	16	2	0	38	2	0	0	0
Fibronectin OS=Homo sapiens GN=FN1 PE=1 SV=4	FINC_HUMAN	FN1	263 kDa	< 0.00010	INF	Collagen I low, LAP high	< 0.00010	INF	Collagen I low, Fibronectin high	< 0.00010	0.01	Fibronectin high, LAP low	0	0	0	920	802	445	14	2	8
Desmoplakin OS=Homo sapiens GN=DSP PE=1 SV=3	DESP_HUMAN	DSP	332 kDa	< 0.00010	3	Collagen I low, LAP high	< 0.00010	2	Collagen I low, Fibronectin high	< 0.00010	1.5	Fibronectin low, LAP high	1	166	109	4	165	388	14	650	176
Actin, cytoplasmic 1 OS=Homo sapiens GN=ACTB PE=1 SV=1	ACTB_HUMAN	ACTB	42 kDa	< 0.00010	1.9	Collagen I low, LAP high	0.047	1.3	Collagen I low, Fibronectin high	< 0.00010	1.4	Fibronectin low, LAP high	111	150	142	111	248	181	250	325	201
Filamin-A OS=Homo sapiens GN=FLNA PE=1 SV=4	FLNA_HUMAN	FLNA	281 kDa	< 0.00010	3.3	Collagen I low, LAP high	< 0.00010	1.9	Collagen I low, Fibronectin high	< 0.00010	1.8	Fibronectin low, LAP high	0	171	72	56	307	87	266	375	163
Heat shock protein HSP 90-beta OS=Homo sapiens GN=HSP90AB1 PE=1 SV=4	HS90B_HUMAN	HSP90AB1	83 kDa	< 0.00010	2.6	Collagen I low, LAP high	0.0011	1.5	Collagen I low, Fibronectin high	< 0.00010	1.7	Fibronectin low, LAP high	43	154	60	85	217	92	197	315	169
Pyruvate kinase PKM OS=Homo sapiens GN=PKM PE=1 SV=4	KPYM_HUMAN	PKM	58 kDa	< 0.00010	2.5	Collagen I low, LAP high	< 0.00010	1.6	Collagen I low, Fibronectin high	< 0.00010	1.5	Fibronectin low, LAP high	33	156	77	69	280	89	150	343	163
Plectin OS=Homo sapiens GN=PLEC PE=1 SV=3	PLEC_HUMAN	PLEC	532 kDa	< 0.00010	6.3	Collagen I low, LAP high	< 0.00010	3.9	Collagen I low, Fibronectin high	< 0.00010	1.6	Fibronectin low, LAP high	0	45	39	28	168	133	164	286	76
Heat shock cognate 71 kDa protein OS=Homo sapiens GN=HSPA8 PE=1 SV=1	HSP7C_HUMAN	HSPA8	71 kDa	< 0.00010	1.9	Collagen I low, LAP high	0.015	1.5	Collagen I low, Fibronectin high	0.0025	1.3	Fibronectin low, LAP high	19	155	41	57	187	69	108	230	76
Elongation factor 2 OS=Homo sapiens GN=EEF2 PE=1 SV=4	EF2_HUMAN	EEF2	95 kDa	< 0.00010	3.7	Collagen I low, LAP high	0.0014	1.7	Collagen I low, Fibronectin high	< 0.00010	2.2	Fibronectin low, LAP high	5	79	38	27	103	76	115	238	94
Heat shock protein HSP 90-alpha OS=Homo sapiens GN=HSP90AA1 PE=1 SV=5	HS90A_HUMAN	HSP90AA1	85 kDa	< 0.00010	3.6	Collagen I low, LAP high	0.0064	1.7	Collagen I low, Fibronectin high	< 0.00010	2.2	Fibronectin low, LAP high	7	51	37	22	83	53	94	155	97
Epiplakin OS=Homo sapiens GN=EPPK1 PE=1 SV=2	EPIPL_HUMAN	EPPK1	556 kDa	< 0.00010	5.3	Collagen I low, LAP high	< 0.00010	4.5	Collagen I low, Fibronectin high	0.19	1.2	[]	0	36	17	2	57	182	66	160	54
Alpha-actinin-4 OS=Homo sapiens GN=ACTN4 PE=1 SV=2	ACTN4_HUMAN	ACTN4	105 kDa	< 0.00010	4.1	Collagen I low, LAP high	0.019	1.6	Collagen I low, Fibronectin high	< 0.00010	2.5	Fibronectin low, LAP high	0	50	26	6	78	40	78	164	73
Fructose-bisphosphate aldolase A OS=Homo sapiens GN=ALDOA PE=1 SV=2	ALDOA_HUMAN	ALDOA	39 kDa	< 0.00010	5.5	Collagen I low, LAP high	< 0.00010	2.3	Collagen I low, Fibronectin high	< 0.00010	2.4	Fibronectin low, LAP high	7	31	14	11	79	29	91	147	47
Glucose-6-phosphate 1-dehydrogenase OS=Homo sapiens GN=G6PD PE=1 SV=4	G6PD_HUMAN	G6PD	59 kDa	< 0.00010	8.3	Collagen I low, LAP high	< 0.00010	3.3	Collagen I low, Fibronectin high	< 0.00010	2.5	Fibronectin low, LAP high	0	22	7	3	83	9	80	107	55
Neuroblast differentiation-associated protein AHNAK OS=Homo sapiens GN=AHNAK PE=1 SV=2	AHNK_HUMAN	AHNAK	629 kDa	< 0.00010	4.4	Collagen I low, LAP high	< 0.00010	4.2	Collagen I low, Fibronectin high	0.44	1	[]	0	14	22	15	102	35	63	71	25
Heat shock 70 kDa protein 1A OS=Homo sapiens GN=HSPA1A PE=1 SV=1	HS71A_HUMAN (+1)	HSPA1A	70 kDa	< 0.00010	2.5	Collagen I low, LAP high	0.042	1.5	Collagen I low, Fibronectin high	0.00013	1.6	Fibronectin low, LAP high	4	59	23	14	82	36	62	106	44
Peroxiredoxin-1 OS=Homo sapiens GN=PRDX1 PE=1 SV=1	PRDX1_HUMAN	PRDX1	22 kDa	< 0.00010	2.8	Collagen I low, LAP high	0.0019	1.9	Collagen I low, Fibronectin high	0.0032	1.5	Fibronectin low, LAP high	5	41	15	23	72	21	66	81	26
Annexin A1 OS=Homo sapiens GN=ANXA1 PE=1 SV=2	ANXA1_HUMAN	ANXA1	39 kDa	< 0.00010	2.8	Collagen I low, LAP high	0.035	1.6	Collagen I low, Fibronectin high	< 0.00010	1.7	Fibronectin low, LAP high	3	40	20	1	42	59	3	103	68
Lactotransferrin OS=Homo sapiens GN=LTF PE=1 SV=6	TRFL_HUMAN	LTF	78 kDa	< 0.00010	51	Collagen I low, LAP high	0.00065	4.7	Collagen I low, Fibronectin high	< 0.00010	11	Fibronectin low, LAP high	0	5	1	12	8	8	16	14	274
Prelamin-A/C OS=Homo sapiens GN=LMNA PE=1 SV=1	LMNA_HUMAN	LMNA	74 kDa	< 0.00010	2.9	Collagen I low, LAP high	0.0097	1.8	Collagen I low, Fibronectin high	0.0011	1.6	Fibronectin low, LAP high	1	39	14	7	40	50	39	95	21
UDP-glucose 6-dehydrogenase OS=Homo sapiens GN=UGDH PE=1 SV=1	UGDH_HUMAN	UGDH	55 kDa	< 0.00010	5.4	Collagen I low, LAP high	0.00076	2.3	Collagen I low, Fibronectin high	< 0.00010	2.4	Fibronectin low, LAP high	3	14	17	10	58	10	75	79	31
Signal transducer and activator of transcription 1-alpha/beta OS=Homo sapiens GN=STAT1 PE=1 SV=2	STAT1_HUMAN	STAT1	87 kDa	< 0.00010	3	Collagen I low, LAP high	0.017	1.8	Collagen I low, Fibronectin high	0.0036	1.6	Fibronectin low, LAP high	0	24	15	0	42	30	43	47	26
14-3-3 protein zeta/delta OS=Homo sapiens GN=YWHAZ PE=1 SV=1	1433Z_HUMAN	YWHAZ	28 kDa	< 0.00010	3	Collagen I low, LAP high	0.0018	2.1	Collagen I low, Fibronectin high	0.04	1.4	Fibronectin low, LAP high	3	22	13	10	38	33	34	44	35
Filamin-B OS=Homo sapiens GN=FLNB PE=1 SV=2	FLNB_HUMAN	FLNB	278 kDa	< 0.00010	5.3	Collagen I low, LAP high	< 0.00010	3.5	Collagen I low, Fibronectin high	0.012	1.5	Fibronectin low, LAP high	0	12	10	1	32	45	37	44	36
Ubiquitin-like modifier-activating enzyme 1 OS=Homo sapiens GN=UBA1 PE=1 SV=3	UBA1_HUMAN	UBA1	118 kDa	< 0.00010	11	Collagen I low, LAP high	< 0.00010	4.3	Collagen I low, Fibronectin high	< 0.00010	2.7	Fibronectin low, LAP high	0	10	4	1	35	24	39	86	35
Alpha-2-macroglobulin-like protein 1 OS=Homo sapiens GN=A2ML1 PE=1 SV=3	A2ML1_HUMAN	A2ML1	161 kDa	< 0.00010	4.8	Collagen I low, LAP high	0.00037	2.7	Collagen I low, Fibronectin high	0.00063	1.8	Fibronectin low, LAP high	0	19	4	0	5	57	0	96	15
CDNA FLJ25298 fis, clone STM07683, highly similar to Protein Tro alpha1 H,myeloma OS=Homo sapiens PE=2 SV=1	Q96DK0		?	< 0.00010	6.7	Collagen I low, LAP high	0.0023	2.6	Collagen I low, Fibronectin high	< 0.00010	2.6	Fibronectin low, LAP high	2	0	17	7	0	42	18	0	110
60S acidic ribosomal protein P0 OS=Homo sapiens GN=RPLP0 PE=1 SV=1	RLA0_HUMAN	RPLP0	34 kDa	< 0.00010	3.3	Collagen I low, LAP high	0.02	2	Collagen I low, Fibronectin high	0.0051	1.7	Fibronectin low, LAP high	0	24	4	5	35	15	36	44	12
Periplakin OS=Homo sapiens GN=PPL PE=1 SV=4	PEPL_HUMAN	PPL	205 kDa	< 0.00010	4	Collagen I low, LAP high	< 0.00010	5.1	Collagen I low, Fibronectin high	0.046	0.8	Fibronectin high, LAP low	0	11	4	0	28	48	5	43	12
C-1-tetrahydrofolate synthase, cytoplasmic OS=Homo sapiens GN=MTHFD1 PE=1 SV=3	C1TC_HUMAN	MTHFD1	102 kDa	< 0.00010	3.7	Collagen I low, LAP high	0.012	2.1	Collagen I low, Fibronectin high	0.0038	1.7	Fibronectin low, LAP high	9	12	3	22	26	3	38	39	11
Complement C3 OS=Homo sapiens GN=C3 PE=1 SV=2	CO3_HUMAN	C3	187 kDa	< 0.00010	4.3	Collagen I low, LAP high	0.0003	3.1	Collagen I low, Fibronectin high	0.1	1.4	[]	0	10	6	0	0	50	0	26	43
Lysozyme C OS=Homo sapiens GN=LYZ PE=1 SV=1	LYSC_HUMAN	LYZ	17 kDa	< 0.00010	14	Collagen I low, LAP high	0.005	3.6	Collagen I low, Fibronectin high	< 0.00010	3.9	Fibronectin low, LAP high	0	3	4	6	7	12	13	7	78
Cullin-associated NEDD8-dissociated protein 1 OS=Homo sapiens GN=CAND1 PE=1 SV=2	CAND1_HUMAN	CAND1	136 kDa	< 0.00010	6.8	Collagen I low, LAP high	0.0069	2.7	Collagen I low, Fibronectin high	< 0.00010	2.5	Fibronectin low, LAP high	0	9	4	0	24	11	23	47	18
Cofilin-1 OS=Homo sapiens GN=CFL1 PE=1 SV=3	COF1_HUMAN	CFL1	19 kDa	< 0.00010	3.4	Collagen I low, LAP high	0.00012	3	Collagen I low, Fibronectin high	0.38	1.1	[]	0	17	4	13	33	16	27	28	16
Rab GDP dissociation inhibitor beta OS=Homo sapiens GN=GDI2 PE=1 SV=2	GDIB_HUMAN	GDI2	51 kDa	< 0.00010	11	Collagen I low, LAP high	< 0.00010	5	Collagen I low, Fibronectin high	< 0.00010	2.2	Fibronectin low, LAP high	0	5	3	0	24	16	19	54	14
Peroxiredoxin-6 OS=Homo sapiens GN=PRDX6 PE=1 SV=3	PRDX6_HUMAN	PRDX6	25 kDa	< 0.00010	5.6	Collagen I low, LAP high	0.0086	2.6	Collagen I low, Fibronectin high	0.00016	2.2	Fibronectin low, LAP high	0	12	2	1	21	14	32	27	20
Gelsolin OS=Homo sapiens GN=GSN PE=1 SV=1	GELS_HUMAN	GSN	86 kDa	< 0.00010	4.8	Collagen I low, LAP high	0.033	2.1	Collagen I low, Fibronectin high	< 0.00010	2.2	Fibronectin low, LAP high	0	10	7	1	16	19	24	26	31
Uncharacterized protein OS=Homo sapiens PE=2 SV=1	Q8NEJ1		?	< 0.00010	3.7	Collagen I low, LAP high	0.00015	3.2	Collagen I low, Fibronectin high	0.42	1.1	[]	1	0	15	1	0	51	10	0	49
Peptidyl-prolyl cis-trans isomerase FKBP4 OS=Homo sapiens GN=FKBP4 PE=1 SV=3	FKBP4_HUMAN	FKBP4	52 kDa	< 0.00010	6.5	Collagen I low, LAP high	0.0022	3.3	Collagen I low, Fibronectin high	0.0024	2	Fibronectin low, LAP high	0	9	1	4	25	4	30	13	22
Polymeric immunoglobulin receptor OS=Homo sapiens GN=PIGR PE=1 SV=4	PIGR_HUMAN	PIGR	83 kDa	< 0.00010	INF	Collagen I low, LAP high	0.026	INF	Collagen I low, Fibronectin high	< 0.00010	19	Fibronectin low, LAP high	0	0	0	0	2	4	5	0	108
Phosphoglycerate mutase 1 OS=Homo sapiens GN=PGAM1 PE=1 SV=2	PGAM1_HUMAN	PGAM1	29 kDa	< 0.00010	5.5	Collagen I low, LAP high	0.0042	3	Collagen I low, Fibronectin high	0.0086	1.8	Fibronectin low, LAP high	0	5	6	0	15	18	14	30	16
6-phosphogluconate dehydrogenase, decarboxylating OS=Homo sapiens GN=PGD PE=1 SV=3	6PGD_HUMAN	PGD	53 kDa	< 0.00010	10	Collagen I low, LAP high	0.00018	5.2	Collagen I low, Fibronectin high	0.0033	2	Fibronectin low, LAP high	0	4	2	2	20	9	15	29	17
Transgelin-2 OS=Homo sapiens GN=TAGLN2 PE=1 SV=3	TAGL2_HUMAN	TAGLN2	22 kDa	< 0.00010	3.9	Collagen I low, LAP high	0.041	2.1	Collagen I low, Fibronectin high	0.01	1.8	Fibronectin low, LAP high	0	12	3	0	13	19	19	19	20
ATP synthase subunit alpha, mitochondrial OS=Homo sapiens GN=ATP5A1 PE=1 SV=1	ATPA_HUMAN	ATP5A1	60 kDa	< 0.00010	5.4	Collagen I low, LAP high	0.00073	3.6	Collagen I low, Fibronectin high	0.071	1.5	[]	0	7	3	1	9	26	2	41	11
Tryptophan--tRNA ligase, cytoplasmic OS=Homo sapiens GN=WARS PE=1 SV=2	SYWC_HUMAN	WARS	53 kDa	< 0.00010	5.1	Collagen I low, LAP high	0.014	3	Collagen I low, Fibronectin high	0.043	1.7	Fibronectin low, LAP high	0	7	1	0	9	15	7	25	9
Stress-induced-phosphoprotein 1 OS=Homo sapiens GN=STIP1 PE=1 SV=1	STIP1_HUMAN	STIP1	63 kDa	< 0.00010	8.3	Collagen I low, LAP high	0.016	3.3	Collagen I low, Fibronectin high	0.00061	2.5	Fibronectin low, LAP high	0	6	0	1	16	3	26	18	6
Receptor tyrosine-protein kinase erbB-2 OS=Homo sapiens GN=ERBB2 PE=1 SV=1	ERBB2_HUMAN	ERBB2	138 kDa	< 0.00010	17	Collagen I low, LAP high	0.039	4	Collagen I low, Fibronectin high	< 0.00010	4.2	Fibronectin low, LAP high	0	0	3	0	11	1	23	16	11
Transketolase OS=Homo sapiens GN=TKT PE=1 SV=3	TKT_HUMAN	TKT	68 kDa	< 0.00010	5.3	Collagen I low, LAP high	0.042	2.7	Collagen I low, Fibronectin high	0.021	1.9	Fibronectin low, LAP high	0	6	1	1	8	10	7	17	13
Adenylyl cyclase-associated protein 1 OS=Homo sapiens GN=CAP1 PE=1 SV=5	CAP1_HUMAN	CAP1	52 kDa	< 0.00010	16	Collagen I low, LAP high	0.0017	6.3	Collagen I low, Fibronectin high	0.0005	2.6	Fibronectin low, LAP high	0	2	1	0	10	9	21	8	20
14-3-3 protein beta/alpha OS=Homo sapiens GN=YWHAB PE=1 SV=3	1433B_HUMAN	YWHAB	28 kDa	< 0.00010	6	Collagen I low, LAP high	0.0075	3.7	Collagen I low, Fibronectin high	0.073	1.6	[]	0	6	0	0	12	10	16	10	10
4F2 cell-surface antigen heavy chain OS=Homo sapiens GN=SLC3A2 PE=1 SV=3	4F2_HUMAN	SLC3A2	68 kDa	< 0.00010	49	Collagen I low, LAP high	< 0.00010	21	Collagen I low, Fibronectin high	0.0014	2.3	Fibronectin low, LAP high	0	1	0	1	20	0	16	26	7
Alpha-actinin-1 OS=Homo sapiens GN=ACTN1 PE=1 SV=2	ACTN1_HUMAN	ACTN1	103 kDa	< 0.00010	23	Collagen I low, LAP high	0.00029	10	Collagen I low, Fibronectin high	0.0031	2.2	Fibronectin low, LAP high	0	2	0	0	15	5	4	22	19
Neutrophil defensin 3 OS=Homo sapiens GN=DEFA3 PE=1 SV=1	DEF3_HUMAN	DEFA3	10 kDa	< 0.00010	35	Collagen I low, LAP high	0.022	9	Collagen I low, Fibronectin high	0.00013	3.9	Fibronectin low, LAP high	0	0	1	0	4	5	0	0	35
Ig mu chain C region OS=Homo sapiens GN=IGHM PE=1 SV=1	A0A087X2C0		?	< 0.00010	12	Collagen I low, LAP high	0.025	5.5	Collagen I low, Fibronectin high	0.033	2.2	Fibronectin low, LAP high	0	0	2	0	0	11	0	0	24
Antileukoproteinase OS=Homo sapiens GN=SLPI PE=1 SV=2	SLPI_HUMAN	SLPI	14 kDa	< 0.00010	INF	Collagen I low, LAP high	0.026	INF	Collagen I low, Fibronectin high	< 0.00010	5	Fibronectin low, LAP high	0	0	0	3	0	3	5	0	25
Cathepsin G OS=Homo sapiens GN=CTSG PE=1 SV=2	CATG_HUMAN	CTSG	29 kDa	< 0.00010	27	Collagen I low, LAP high	0.022	9	Collagen I low, Fibronectin high	0.0037	3	Fibronectin low, LAP high	0	1	0	0	9	0	0	3	24
Lipocalin-1 OS=Homo sapiens GN=LCN1 PE=1 SV=1	LCN1_HUMAN (+1)	LCN1	19 kDa	< 0.00010	INF	Collagen I low, LAP high	< 0.00010	INF	Collagen I low, Fibronectin high	0.49	1	[]	0	0	0	13	1	2	11	1	4
Ubiquitin-conjugating enzyme E2 variant 1 OS=Homo sapiens GN=UBE2V1 PE=1 SV=2	UB2V1_HUMAN	UBE2V1	16 kDa	< 0.00010	INF	Collagen I low, LAP high	0.026	INF	Collagen I low, Fibronectin high	0.012	3.2	Fibronectin low, LAP high	0	0	0	0	4	2	7	11	1
ATP-binding cassette sub-family A member 12 OS=Homo sapiens GN=ABCA12 PE=1 SV=3	ABCAC_HUMAN	ABCA12	293 kDa	1	INF	[]	0.55	INF	[]	0.48	0	[]	0	0	0	0	0	1	0	0	0
Superkiller viralicidic activity 2-like 2 OS=Homo sapiens GN=SKIV2L2 PE=1 SV=3	SK2L2_HUMAN	SKIV2L2	118 kDa	1	INF	[]	0.16	INF	[]	0.11	0	[]	0	0	0	0	3	0	0	0	0
Serine/threonine-protein kinase SMG1 OS=Homo sapiens GN=SMG1 PE=1 SV=3	SMG1_HUMAN	SMG1	410 kDa	1	INF	[]	0.55	INF	[]	0.48	0	[]	0	0	0	0	1	0	0	0	0
Neural Wiskott-Aldrich syndrome protein OS=Homo sapiens GN=WASL PE=1 SV=2	WASL_HUMAN (+2)	WASL	55 kDa	1	INF	[]	0.55	INF	[]	0.48	0	[]	0	0	0	0	1	0	0	0	0
Catenin delta-1 OS=Homo sapiens GN=CTNND1 PE=1 SV=1	CTND1_HUMAN	CTNND1	108 kDa	1	INF	[]	0.16	INF	[]	0.11	0	[]	0	0	0	0	1	2	0	0	0
Proteasome assembly chaperone 2 OS=Homo sapiens GN=PSMG2 PE=1 SV=1	PSMG2_HUMAN	PSMG2	29 kDa	1	INF	[]	0.3	INF	[]	0.23	0	[]	0	0	0	0	1	1	0	0	0
Peroxisomal acyl-coenzyme A oxidase 1 OS=Homo sapiens GN=ACOX1 PE=1 SV=3	ACOX1_HUMAN	ACOX1	74 kDa	1	INF	[]	0.16	INF	[]	0.11	0	[]	0	0	0	0	0	3	0	0	0
Vacuolar protein sorting-associated protein 28 homolog OS=Homo sapiens GN=VPS28 PE=1 SV=1	VPS28_HUMAN (+1)	VPS28	25 kDa	1	INF	[]	0.55	INF	[]	0.48	0	[]	0	0	0	0	0	1	0	0	0
Serine/threonine-protein kinase N2 OS=Homo sapiens GN=PKN2 PE=1 SV=1	PKN2_HUMAN	PKN2	112 kDa	1	INF	[]	0.16	INF	[]	0.11	0	[]	0	0	0	0	3	0	0	0	0
Protein LSM14 homolog A OS=Homo sapiens GN=LSM14A PE=1 SV=3	LS14A_HUMAN	LSM14A	51 kDa	1	INF	[]	0.55	INF	[]	0.48	0	[]	0	0	0	0	0	1	0	0	0
Exocyst complex component 3 OS=Homo sapiens GN=EXOC3 PE=1 SV=2	EXOC3_HUMAN	EXOC3	87 kDa	1	INF	[]	0.3	INF	[]	0.23	0	[]	0	0	0	0	2	0	0	0	0
Structural maintenance of chromosomes protein 1A OS=Homo sapiens GN=SMC1A PE=1 SV=2	SMC1A_HUMAN	SMC1A	143 kDa	1	INF	[]	0.16	INF	[]	0.11	0	[]	0	0	0	0	3	0	0	0	0
Vacuolar protein sorting-associated protein 4B OS=Homo sapiens GN=VPS4B PE=1 SV=2	VPS4B_HUMAN	VPS4B	49 kDa	1	INF	[]	0.088	INF	[]	0.054	0	[]	0	0	0	0	2	2	0	0	0
Proteasomal ubiquitin receptor ADRM1 OS=Homo sapiens GN=ADRM1 PE=1 SV=2	ADRM1_HUMAN	ADRM1	42 kDa	1	INF	[]	0.3	INF	[]	0.23	0	[]	0	0	0	0	2	0	0	0	0
Probable E3 ubiquitin-protein ligase HERC6 OS=Homo sapiens GN=HERC6 PE=2 SV=2	HERC6_HUMAN	HERC6	115 kDa	1	INF	[]	0.16	INF	[]	0.11	0	[]	0	0	0	0	0	3	0	0	0
Phosphatidylinositol 3,4,5-trisphosphate-dependent Rac exchanger 1 protein OS=Homo sapiens GN=PREX1 PE=1 SV=3	PREX1_HUMAN	PREX1	186 kDa	1	INF	[]	0.088	INF	[]	0.054	0	[]	0	0	0	0	4	0	0	0	0
SLIT-ROBO Rho GTPase-activating protein 1 OS=Homo sapiens GN=SRGAP1 PE=1 SV=1	SRGP1_HUMAN	SRGAP1	124 kDa	1	INF	[]	0.088	INF	[]	0.054	0	[]	0	0	0	0	4	0	0	0	0
Prolyl 3-hydroxylase 2 OS=Homo sapiens GN=P3H2 PE=1 SV=1	P3H2_HUMAN	P3H2	81 kDa	1	INF	[]	0.55	INF	[]	0.48	0	[]	0	0	0	1	0	0	0	0	0
Peptidyl-prolyl cis-trans isomerase F, mitochondrial OS=Homo sapiens GN=PPIF PE=1 SV=1	PPIF_HUMAN	PPIF	22 kDa	1	INF	[]	0.088	INF	[]	0.054	0	[]	0	0	0	0	0	4	0	0	0
PERQ amino acid-rich with GYF domain-containing protein 2 OS=Homo sapiens GN=GIGYF2 PE=1 SV=1	PERQ2_HUMAN	GIGYF2	150 kDa	1	INF	[]	0.088	INF	[]	0.054	0	[]	0	0	0	0	3	1	0	0	0
Platelet-activating factor acetylhydrolase IB subunit alpha OS=Homo sapiens GN=PAFAH1B1 PE=1 SV=2	LIS1_HUMAN	PAFAH1B1	47 kDa	1	INF	[]	0.16	INF	[]	0.11	0	[]	0	0	0	0	0	3	0	0	0
Phosphofurin acidic cluster sorting protein 1 OS=Homo sapiens GN=PACS1 PE=1 SV=2	PACS1_HUMAN	PACS1	105 kDa	1	INF	[]	0.088	INF	[]	0.054	0	[]	0	0	0	0	4	0	0	0	0
Vacuolar protein-sorting-associated protein 36 OS=Homo sapiens GN=VPS36 PE=1 SV=1	VPS36_HUMAN	VPS36	44 kDa	1	INF	[]	0.16	INF	[]	0.11	0	[]	0	0	0	0	3	0	0	0	0
Dipeptidyl peptidase 1 OS=Homo sapiens GN=CTSC PE=1 SV=2	CATC_HUMAN	CTSC	52 kDa	1	INF	[]	0.16	INF	[]	0.11	0	[]	0	0	0	0	0	3	0	0	0
Histone-lysine N-methyltransferase setd3 OS=Homo sapiens GN=SETD3 PE=1 SV=1	SETD3_HUMAN	SETD3	67 kDa	1	INF	[]	0.088	INF	[]	0.054	0	[]	0	0	0	0	4	0	0	0	0
Sterol-4-alpha-carboxylate 3-dehydrogenase, decarboxylating OS=Homo sapiens GN=NSDHL PE=1 SV=2	NSDHL_HUMAN	NSDHL	42 kDa	1	INF	[]	0.3	INF	[]	0.23	0	[]	0	0	0	0	0	2	0	0	0
Glycogen phosphorylase, muscle form OS=Homo sapiens GN=PYGM PE=1 SV=6	PYGM_HUMAN	PYGM	97 kDa	1	INF	[]	0.3	INF	[]	0.23	0	[]	0	0	0	0	2	0	0	0	0
MAP/microtubule affinity-regulating kinase 3 OS=Homo sapiens GN=MARK3 PE=1 SV=4	MARK3_HUMAN	MARK3	84 kDa	1	INF	[]	0.55	INF	[]	0.48	0	[]	0	0	0	0	1	0	0	0	0
S-phase kinase-associated protein 1 OS=Homo sapiens GN=SKP1 PE=1 SV=2	SKP1_HUMAN	SKP1	19 kDa	1	INF	[]	0.16	INF	[]	0.11	0	[]	0	0	0	0	2	1	0	0	0
26S proteasome non-ATPase regulatory subunit 10 OS=Homo sapiens GN=PSMD10 PE=1 SV=1	PSD10_HUMAN (+2)	PSMD10	24 kDa	1	INF	[]	0.16	INF	[]	0.11	0	[]	0	0	0	0	2	1	0	0	0
Regulator of nonsense transcripts 3B OS=Homo sapiens GN=UPF3B PE=1 SV=1	REN3B_HUMAN	UPF3B	58 kDa	1	INF	[]	0.16	INF	[]	0.11	0	[]	0	0	0	0	3	0	0	0	0
Antigen peptide transporter 1 OS=Homo sapiens GN=TAP1 PE=1 SV=2	TAP1_HUMAN	TAP1	87 kDa	1	INF	[]	0.3	INF	[]	0.23	0	[]	0	0	0	0	0	2	0	0	0
Cingulin OS=Homo sapiens GN=CGN PE=1 SV=2	CING_HUMAN	CGN	136 kDa	1	INF	[]	0.3	INF	[]	0.23	0	[]	0	0	0	0	2	0	0	0	0
Adenylate kinase isoenzyme 1 OS=Homo sapiens GN=AK1 PE=1 SV=3	KAD1_HUMAN (+3)	AK1	22 kDa	1	INF	[]	0.3	INF	[]	0.23	0	[]	0	0	0	0	2	0	0	0	0
NLR family member X1 OS=Homo sapiens GN=NLRX1 PE=1 SV=1	NLRX1_HUMAN	NLRX1	108 kDa	1	INF	[]	0.3	INF	[]	0.23	0	[]	0	0	0	0	0	2	0	0	0
Corneodesmosin OS=Homo sapiens GN=CDSN PE=1 SV=1	Q2L6G8		?	1	INF	[]	0.3	INF	[]	0.23	0	[]	0	0	0	0	0	2	0	0	0
ERO1-like protein alpha OS=Homo sapiens GN=ERO1A PE=1 SV=2	ERO1A_HUMAN	ERO1A	54 kDa	1	INF	[]	0.16	INF	[]	0.11	0	[]	0	0	0	0	0	3	0	0	0
Sarcoplasmic/endoplasmic reticulum calcium ATPase 1 OS=Homo sapiens GN=ATP2A1 PE=1 SV=1	AT2A1_HUMAN (+1)	ATP2A1	110 kDa	1	INF	[]	0.3	INF	[]	0.23	0	[]	0	0	0	0	2	0	0	0	0
Fumarate hydratase, mitochondrial OS=Homo sapiens GN=FH PE=1 SV=3	FUMH_HUMAN	FH	55 kDa	1	INF	[]	0.16	INF	[]	0.11	0	[]	0	0	0	0	0	3	0	0	0
Reticulon-4 OS=Homo sapiens GN=RTN4 PE=1 SV=2	RTN4_HUMAN	RTN4	130 kDa	1	INF	[]	0.3	INF	[]	0.23	0	[]	0	0	0	0	0	2	0	0	0
NADH dehydrogenase [ubiquinone] iron-sulfur protein 8, mitochondrial OS=Homo sapiens GN=NDUFS8 PE=1 SV=1	NDUS8_HUMAN	NDUFS8	24 kDa	1	INF	[]	0.3	INF	[]	0.23	0	[]	0	0	0	0	0	2	0	0	0
G2/mitotic-specific cyclin-B1 OS=Homo sapiens GN=CCNB1 PE=1 SV=1	CCNB1_HUMAN	CCNB1	48 kDa	1	INF	[]	0.16	INF	[]	0.11	0	[]	0	0	0	0	3	0	0	0	0
Hexokinase-2 OS=Homo sapiens GN=HK2 PE=1 SV=2	HXK2_HUMAN (+2)	HK2	102 kDa	1	INF	[]	0.088	INF	[]	0.054	0	[]	0	0	0	0	0	4	0	0	0
Protein MEMO1 OS=Homo sapiens GN=MEMO1 PE=1 SV=1	MEMO1_HUMAN	MEMO1	34 kDa	1	INF	[]	0.088	INF	[]	0.054	0	[]	0	0	0	0	0	4	0	0	0
Potassium-transporting ATPase alpha chain 2 OS=Homo sapiens GN=ATP12A PE=1 SV=3	AT12A_HUMAN	ATP12A	116 kDa	1	INF	[]	0.16	INF	[]	0.11	0	[]	0	0	0	0	0	3	0	0	0
Myosin light chain 1/3, skeletal muscle isoform OS=Homo sapiens GN=MYL1 PE=2 SV=3	MYL1_HUMAN	MYL1	21 kDa	1	INF	[]	0.16	INF	[]	0.11	0	[]	0	0	0	0	3	0	0	0	0
Protein NDRG2 OS=Homo sapiens GN=NDRG2 PE=1 SV=2	NDRG2_HUMAN (+2)	NDRG2	41 kDa	1	INF	[]	0.3	INF	[]	0.23	0	[]	0	0	0	0	0	2	0	0	0
Calpain small subunit 2 OS=Homo sapiens GN=CAPNS2 PE=2 SV=2	CPNS2_HUMAN	CAPNS2	28 kDa	1	INF	[]	0.16	INF	[]	0.11	0	[]	0	0	0	0	0	3	0	0	0
p53 apoptosis effector related to PMP-22 OS=Homo sapiens GN=PERP PE=2 SV=1	PERP_HUMAN	PERP	21 kDa	1	INF	[]	0.088	INF	[]	0.054	0	[]	0	0	0	0	0	4	0	0	0
Survival of motor neuron-related-splicing factor 30 OS=Homo sapiens GN=SMNDC1 PE=1 SV=1	SPF30_HUMAN	SMNDC1	27 kDa	1	INF	[]	0.16	INF	[]	0.11	0	[]	0	0	0	0	3	0	0	0	0
E3 ubiquitin-protein ligase RNF213 OS=Homo sapiens GN=RNF213 PE=1 SV=3	RN213_HUMAN	RNF213	591 kDa	1	INF	[]	0.3	INF	[]	0.23	0	[]	0	0	0	0	0	2	0	0	0
Nuclear protein localization protein 4 homolog OS=Homo sapiens GN=NPLOC4 PE=1 SV=3	NPL4_HUMAN (+1)	NPLOC4	68 kDa	1	INF	[]	0.55	INF	[]	0.48	0	[]	0	0	0	0	1	0	0	0	0
Cathepsin B OS=Homo sapiens GN=CTSB PE=1 SV=3	CATB_HUMAN (+2)	CTSB	38 kDa	1	INF	[]	0.16	INF	[]	0.11	0	[]	0	0	0	0	0	3	0	0	0
Regulator of microtubule dynamics protein 1 OS=Homo sapiens GN=RMDN1 PE=1 SV=1	RMD1_HUMAN (+3)	RMDN1	36 kDa	1	INF	[]	0.088	INF	[]	0.054	0	[]	0	0	0	0	0	4	0	0	0
DNA mismatch repair protein OS=Homo sapiens GN=MSH2 PE=1 SV=1	E9PHA6_HUMAN (+9)	MSH2	103 kDa	1	INF	[]	0.3	INF	[]	0.23	0	[]	0	0	0	0	2	0	0	0	0
Pseudouridylate synthase 7 homolog OS=Homo sapiens GN=PUS7 PE=1 SV=2	PUS7_HUMAN (+2)	PUS7	75 kDa	1	INF	[]	0.3	INF	[]	0.23	0	[]	0	0	0	0	2	0	0	0	0
Polypeptide N-acetylgalactosaminyltransferase 5 OS=Homo sapiens GN=GALNT5 PE=1 SV=1	GALT5_HUMAN	GALNT5	106 kDa	1	INF	[]	0.3	INF	[]	0.23	0	[]	0	0	0	0	0	2	0	0	0
Transcription elongation regulator 1 OS=Homo sapiens GN=TCERG1 PE=1 SV=2	TCRG1_HUMAN	TCERG1	124 kDa	1	INF	[]	0.3	INF	[]	0.23	0	[]	0	0	0	0	1	1	0	0	0
Specifically androgen-regulated gene protein OS=Homo sapiens GN=SARG PE=1 SV=2	SARG_HUMAN	SARG	64 kDa	1	INF	[]	0.55	INF	[]	0.48	0	[]	0	0	0	0	0	1	0	0	0
Serine/threonine-protein kinase VRK1 OS=Homo sapiens GN=VRK1 PE=1 SV=1	VRK1_HUMAN	VRK1	45 kDa	1	INF	[]	0.3	INF	[]	0.23	0	[]	0	0	0	0	2	0	0	0	0
Cystathionine beta-synthase OS=Homo sapiens GN=CBS PE=1 SV=2	CBS_HUMAN	CBS	61 kDa	1	INF	[]	0.55	INF	[]	0.48	0	[]	0	0	0	0	1	0	0	0	0
COP9 signalosome complex subunit 8 OS=Homo sapiens GN=COPS8 PE=1 SV=1	CSN8_HUMAN (+4)	COPS8	23 kDa	1	INF	[]	0.3	INF	[]	0.23	0	[]	0	0	0	0	0	2	0	0	0
Transmembrane protein 40 OS=Homo sapiens GN=TMEM40 PE=1 SV=2	TMM40_HUMAN	TMEM40	25 kDa	1	INF	[]	0.3	INF	[]	0.23	0	[]	0	0	0	0	0	2	0	0	0
FERM, RhoGEF and pleckstrin domain-containing protein 2 OS=Homo sapiens GN=FARP2 PE=1 SV=3	FARP2_HUMAN	FARP2	120 kDa	1	INF	[]	0.55	INF	[]	0.48	0	[]	0	0	0	0	1	0	0	0	0
Transmembrane 9 superfamily member 3 OS=Homo sapiens GN=TM9SF3 PE=1 SV=2	TM9S3_HUMAN	TM9SF3	68 kDa	1	INF	[]	0.55	INF	[]	0.48	0	[]	0	0	0	0	0	1	0	0	0
Chitinase-3-like protein 2 OS=Homo sapiens GN=CHI3L2 PE=1 SV=1	CH3L2_HUMAN (+1)	CHI3L2	44 kDa	1	INF	[]	0.16	INF	[]	0.11	0	[]	0	0	0	0	0	3	0	0	0
N-terminal kinase-like protein OS=Homo sapiens GN=SCYL1 PE=1 SV=1	NTKL_HUMAN	SCYL1	90 kDa	1	INF	[]	0.16	INF	[]	0.11	0	[]	0	0	0	0	3	0	0	0	0
cDNA FLJ51818, highly similar to Phosphoglucomutase-1 (EC 5.4.2.2) OS=Homo sapiens PE=2 SV=1	B4DFP1_HUMAN (+1)		59 kDa	1	INF	[]	0.16	INF	[]	0.11	0	[]	0	0	0	0	3	0	0	0	0
Myosin-binding protein C, fast-type OS=Homo sapiens GN=MYBPC2 PE=1 SV=2	MYPC2_HUMAN	MYBPC2	128 kDa	1	INF	[]	0.3	INF	[]	0.23	0	[]	0	0	0	0	2	0	0	0	0
6-phosphofructo-2-kinase/fructose-2, 6-bisphosphatase 2 transcript variant 3 OS=Homo sapiens GN=PFKFB2 PE=2 SV=1	B0FLL2_HUMAN (+1)	PFKFB2	55 kDa	1	INF	[]	0.16	INF	[]	0.11	0	[]	0	0	0	0	3	0	0	0	0
DENN domain-containing protein 2D OS=Homo sapiens GN=DENND2D PE=1 SV=2	DEN2D_HUMAN (+3)	DENND2D	54 kDa	1	INF	[]	0.16	INF	[]	0.11	0	[]	0	0	0	0	3	0	0	0	0
Desmoglein-3 OS=Homo sapiens GN=DSG3 PE=1 SV=2	DSG3_HUMAN (+1)	DSG3	108 kDa	1	INF	[]	0.16	INF	[]	0.11	0	[]	0	0	0	0	0	3	0	0	0
cDNA FLJ38665 fis, clone HLUNG2003378, highly similar to Rho guanine nucleotide exchange factor 16 OS=Homo sapiens PE=2 SV=1	B3KTS4_HUMAN		80 kDa	1	INF	[]	0.16	INF	[]	0.11	0	[]	0	0	0	0	3	0	0	0	0
cDNA FLJ53577, highly similar to pre-mRNA-splicing factor ATP-dependentRNA helicase DHX16 (EC 3.6.1.-) OS=Homo sapiens PE=2 SV=1	B4DZ28_HUMAN (+4)		112 kDa	1	INF	[]	0.3	INF	[]	0.23	0	[]	0	0	0	0	2	0	0	0	0
Late cornified envelope protein 2B OS=Homo sapiens GN=LCE2B PE=2 SV=1	LCE2B_HUMAN (+1)	LCE2B	11 kDa	1	INF	[]	0.3	INF	[]	0.23	0	[]	0	0	0	0	0	2	0	0	0
DNA mismatch repair protein Msh6 OS=Homo sapiens GN=MSH6 PE=1 SV=2	MSH6_HUMAN	MSH6	153 kDa	1	INF	[]	0.16	INF	[]	0.11	0	[]	0	0	0	0	3	0	0	0	0
Uncharacterized protein C2orf54 OS=Homo sapiens GN=C2orf54 PE=2 SV=2	CB054_HUMAN	C2orf54	50 kDa	1	INF	[]	0.3	INF	[]	0.23	0	[]	0	0	0	0	0	2	0	0	0
Phosphoglycerate kinase 2 OS=Homo sapiens GN=PGK2 PE=1 SV=3	PGK2_HUMAN	PGK2	45 kDa	1	INF	[]	0.3	INF	[]	0.23	0	[]	0	0	0	0	0	2	0	0	0
cDNA FLJ55237, highly similar to Homo sapiens activating signal cointegrator 1 complex subunit 1 (ASCC1), mRNA OS=Homo sapiens PE=2 SV=1	B7Z518_HUMAN (+1)		44 kDa	1	INF	[]	0.3	INF	[]	0.23	0	[]	0	0	0	0	2	0	0	0	0
Ig gamma-4 chain C region OS=Homo sapiens GN=IGHG4 PE=1 SV=1	IGHG4_HUMAN	IGHG4	36 kDa	1	INF	[]	0.55	INF	[]	0.48	0	[]	0	0	0	0	0	1	0	0	0
F-BAR and double SH3 domains protein 1 OS=Homo sapiens GN=FCHSD1 PE=1 SV=1	FCSD1_HUMAN	FCHSD1	77 kDa	1	INF	[]	0.3	INF	[]	0.23	0	[]	0	0	0	0	0	2	0	0	0
Cysteine and glycine-rich protein 1 OS=Homo sapiens GN=CSRP1 PE=1 SV=3	CSRP1_HUMAN (+13)	CSRP1	21 kDa	1	INF	[]	0.3	INF	[]	0.23	0	[]	0	0	0	0	2	0	0	0	0
ATP-binding cassette sub-family D member 3 OS=Homo sapiens GN=ABCD3 PE=1 SV=1	ABCD3_HUMAN	ABCD3	75 kDa	1	INF	[]	0.3	INF	[]	0.23	0	[]	0	0	0	0	0	2	0	0	0
Sialidase-2 OS=Homo sapiens GN=NEU2 PE=1 SV=2	NEUR2_HUMAN	NEU2	42 kDa	1	INF	[]	0.3	INF	[]	0.23	0	[]	0	0	0	0	0	2	0	0	0
FLYWCH family member 2 OS=Homo sapiens GN=FLYWCH2 PE=1 SV=1	I3L1Y9_HUMAN (+1)	FLYWCH2	16 kDa	1	INF	[]	0.55	INF	[]	0.48	0	[]	0	0	0	0	1	0	0	0	0
BRCA1-A complex subunit BRE OS=Homo sapiens GN=BRE PE=1 SV=2	BRE_HUMAN	BRE	44 kDa	1	INF	[]	0.55	INF	[]	0.48	0	[]	0	0	0	0	1	0	0	0	0
Disco-interacting protein 2 homolog A OS=Homo sapiens GN=DIP2A PE=1 SV=2	DIP2A_HUMAN	DIP2A	170 kDa	1	INF	[]	0.55	INF	[]	0.48	0	[]	0	0	0	0	1	0	0	0	0
ATP synthase subunit e, mitochondrial OS=Homo sapiens GN=ATP5I PE=1 SV=2	ATP5I_HUMAN	ATP5I	8 kDa	1	INF	[]	0.16	INF	[]	0.11	0	[]	0	0	0	0	0	3	0	0	0
Ras-related protein Rab-25 OS=Homo sapiens GN=RAB25 PE=1 SV=2	RAB25_HUMAN	RAB25	23 kDa	1	INF	[]	0.3	INF	[]	0.23	0	[]	0	0	0	0	1	1	0	0	0
Vacuolar protein sorting-associated protein VTA1 homolog OS=Homo sapiens GN=VTA1 PE=1 SV=1	VTA1_HUMAN (+2)	VTA1	34 kDa	1	INF	[]	0.3	INF	[]	0.23	0	[]	0	0	0	0	1	1	0	0	0
WD repeat-containing protein 82 OS=Homo sapiens GN=WDR82 PE=1 SV=1	WDR82_HUMAN	WDR82	35 kDa	1	INF	[]	0.3	INF	[]	0.23	0	[]	0	0	0	0	1	1	0	0	0
Fatty aldehyde dehydrogenase OS=Homo sapiens GN=ALDH3A2 PE=1 SV=1	AL3A2_HUMAN	ALDH3A2	55 kDa	1	INF	[]	0.55	INF	[]	0.48	0	[]	0	0	0	0	0	1	0	0	0
Guanine deaminase OS=Homo sapiens GN=GDA PE=1 SV=1	GUAD_HUMAN (+2)	GDA	51 kDa	1	INF	[]	0.3	INF	[]	0.23	0	[]	0	0	0	0	0	2	0	0	0
1-acylglycerol-3-phosphate O-acyltransferase ABHD5 (Fragment) OS=Homo sapiens GN=ABHD5 PE=1 SV=1	H7BZY9		?	1	INF	[]	0.3	INF	[]	0.23	0	[]	0	0	0	0	0	2	0	0	0
Transmembrane protein 45A OS=Homo sapiens GN=TMEM45A PE=2 SV=1	TM45A_HUMAN (+1)	TMEM45A	32 kDa	1	INF	[]	0.3	INF	[]	0.23	0	[]	0	0	0	0	0	2	0	0	0
Cytosolic phospholipase A2 zeta OS=Homo sapiens GN=PLA2G4F PE=2 SV=3	PA24F_HUMAN	PLA2G4F	95 kDa	1	INF	[]	0.3	INF	[]	0.23	0	[]	0	0	0	0	0	2	0	0	0
BRI3-binding protein OS=Homo sapiens GN=BRI3BP PE=1 SV=1	BRI3B_HUMAN	BRI3BP	28 kDa	1	INF	[]	0.3	INF	[]	0.23	0	[]	0	0	0	0	0	2	0	0	0
Elongator complex protein 3 OS=Homo sapiens GN=ELP3 PE=1 SV=2	ELP3_HUMAN (+3)	ELP3	62 kDa	1	INF	[]	0.3	INF	[]	0.23	0	[]	0	0	0	0	2	0	0	0	0
tRNA pseudouridine synthase OS=Homo sapiens GN=PUS1 PE=3 SV=1	A0A024RBS6_HUMAN (+5)	PUS1	38 kDa	1	INF	[]	0.3	INF	[]	0.23	0	[]	0	0	0	0	2	0	0	0	0
Partitioning defective 6 homolog beta OS=Homo sapiens GN=PARD6B PE=1 SV=1	PAR6B_HUMAN	PARD6B	41 kDa	1	INF	[]	0.3	INF	[]	0.23	0	[]	0	0	0	0	2	0	0	0	0
Cytochrome P450 4F22 OS=Homo sapiens GN=CYP4F22 PE=2 SV=1	CP4FN_HUMAN	CYP4F22	62 kDa	1	INF	[]	0.3	INF	[]	0.23	0	[]	0	0	0	0	0	2	0	0	0
Caspase recruitment domain-containing protein 18 OS=Homo sapiens GN=CARD18 PE=1 SV=1	CAR18_HUMAN (+1)	CARD18	10 kDa	1	INF	[]	0.3	INF	[]	0.23	0	[]	0	0	0	0	0	2	0	0	0
SH3 domain-binding glutamic acid-rich-like protein OS=Homo sapiens GN=SH3BGRL PE=1 SV=1	SH3L1_HUMAN (+1)	SH3BGRL	13 kDa	1	INF	[]	0.3	INF	[]	0.23	0	[]	0	0	0	0	0	2	0	0	0
Serine/threonine-protein kinase 10 OS=Homo sapiens GN=STK10 PE=1 SV=1	STK10_HUMAN	STK10	112 kDa	1	INF	[]	0.3	INF	[]	0.23	0	[]	0	0	0	0	2	0	0	0	0
Glutaredoxin-1 OS=Homo sapiens GN=GLRX PE=1 SV=2	GLRX1_HUMAN (+1)	GLRX	12 kDa	1	INF	[]	0.3	INF	[]	0.23	0	[]	0	0	0	0	0	2	0	0	0
cDNA, FLJ92810, highly similar to Homo sapiens protein phosphatase 1G (formerly 2C), magnesium-dependent, gamma isoform (PPM1G), mRNA OS=Homo sapiens PE=2 SV=1	B2R665_HUMAN (+4)		59 kDa	1	INF	[]	0.3	INF	[]	0.23	0	[]	0	0	0	0	2	0	0	0	0
Protein arginine N-methyltransferase 6 OS=Homo sapiens GN=PRMT6 PE=1 SV=1	ANM6_HUMAN	PRMT6	42 kDa	1	INF	[]	0.3	INF	[]	0.23	0	[]	0	0	0	0	2	0	0	0	0
Alpha-aminoadipic semialdehyde dehydrogenase OS=Homo sapiens GN=ALDH7A1 PE=1 SV=5	AL7A1_HUMAN	ALDH7A1	58 kDa	1	INF	[]	0.55	INF	[]	0.48	0	[]	0	0	0	0	0	1	0	0	0
Adenylosuccinate lyase OS=Homo sapiens GN=ADSL PE=1 SV=2	PUR8_HUMAN	ADSL	55 kDa	1	INF	[]	0.55	INF	[]	0.48	0	[]	0	0	0	0	0	1	0	0	0
Importin subunit alpha-3 OS=Homo sapiens GN=KPNA4 PE=1 SV=1	IMA3_HUMAN	KPNA4	58 kDa	1	INF	[]	0.55	INF	[]	0.48	0	[]	0	0	0	0	1	0	0	0	0
Prosaposin OS=Homo sapiens GN=PSAP PE=1 SV=2	SAP_HUMAN (+6)	PSAP	58 kDa	1	INF	[]	0.55	INF	[]	0.48	0	[]	0	0	0	0	0	1	0	0	0
Ribosomal protein S6 kinase beta-2 OS=Homo sapiens GN=RPS6KB2 PE=1 SV=2	KS6B2_HUMAN	RPS6KB2	53 kDa	1	INF	[]	0.55	INF	[]	0.48	0	[]	0	0	0	0	1	0	0	0	0
Vesicle-associated membrane protein-associated protein A OS=Homo sapiens GN=VAPA PE=1 SV=3	VAPA_HUMAN	VAPA	28 kDa	1	INF	[]	0.55	INF	[]	0.48	0	[]	0	0	0	0	0	1	0	0	0
Small nuclear ribonucleoprotein G OS=Homo sapiens GN=SNRPG PE=1 SV=1	RUXG_HUMAN (+2)	SNRPG	8 kDa	1	INF	[]	0.55	INF	[]	0.48	0	[]	0	0	0	0	0	1	0	0	0
Proline-rich protein 15 OS=Homo sapiens GN=PRR15 PE=2 SV=1	PRR15_HUMAN (+2)	PRR15	14 kDa	1	INF	[]	0.55	INF	[]	0.48	0	[]	0	0	0	0	1	0	0	0	0
N-alpha-acetyltransferase 10 OS=Homo sapiens GN=NAA10 PE=1 SV=1	NAA10_HUMAN	NAA10	26 kDa	1	INF	[]	0.55	INF	[]	0.48	0	[]	0	0	0	0	1	0	0	0	0
Tight junction protein ZO-1 OS=Homo sapiens GN=TJP1 PE=1 SV=3	ZO1_HUMAN (+5)	TJP1	195 kDa	1	INF	[]	0.55	INF	[]	0.48	0	[]	0	0	0	0	0	1	0	0	0
Leucine-rich repeat kinase 2 OS=Homo sapiens GN=LRRK2 PE=2 SV=1	Q17RV3		?	1	INF	[]	0.55	INF	[]	0.48	0	[]	0	0	0	0	0	1	0	0	0
Ubiquitin-like protein 3 OS=Homo sapiens GN=UBL3 PE=1 SV=1	UBL3_HUMAN (+1)	UBL3	13 kDa	1	INF	[]	0.55	INF	[]	0.48	0	[]	0	0	0	0	0	1	0	0	0
E3 ubiquitin-protein ligase HECTD1 OS=Homo sapiens GN=HECTD1 PE=1 SV=3	HECD1_HUMAN	HECTD1	289 kDa	1	INF	[]	0.3	INF	[]	0.23	0	[]	0	0	0	0	0	2	0	0	0
Alpha-parvin OS=Homo sapiens GN=PARVA PE=1 SV=1	PARVA_HUMAN	PARVA	42 kDa	1	INF	[]	0.55	INF	[]	0.48	0	[]	0	0	0	0	1	0	0	0	0
Eukaryotic initiation factor 4A-II OS=Homo sapiens GN=EIF4A2 PE=1 SV=2	IF4A2_HUMAN	EIF4A2	46 kDa	1	INF	[]	0.55	INF	[]	0.48	0	[]	0	0	0	0	1	0	0	0	0
Diphosphomevalonate decarboxylase OS=Homo sapiens GN=MVD PE=1 SV=1	MVD1_HUMAN	MVD	43 kDa	1	INF	[]	0.55	INF	[]	0.48	0	[]	0	0	0	0	0	1	0	0	0
EPS8-like 1, isoform CRA_d OS=Homo sapiens GN=EPS8L1 PE=1 SV=1	K7EN83		?	1	INF	[]	0.55	INF	[]	0.48	0	[]	0	0	0	0	0	1	0	0	0
Ubiquitin thioesterase OTUB2 OS=Homo sapiens GN=OTUB2 PE=1 SV=2	OTUB2_HUMAN	OTUB2	27 kDa	1	INF	[]	0.55	INF	[]	0.48	0	[]	0	0	0	0	0	1	0	0	0
Gap junction beta-2 protein OS=Homo sapiens GN=GJB2 PE=1 SV=3	CXB2_HUMAN (+4)	GJB2	26 kDa	1	INF	[]	0.3	INF	[]	0.23	0	[]	0	0	0	0	0	2	0	0	0
Ig kappa chain V-I region Wes OS=Homo sapiens PE=1 SV=1	KV119_HUMAN		12 kDa	1	INF	[]	0.3	INF	[]	0.23	0	[]	0	0	0	0	0	2	0	0	0
NAD(P)H-hydrate epimerase OS=Homo sapiens GN=NAXE PE=1 SV=2	NNRE_HUMAN (+1)	NAXE	32 kDa	1	INF	[]	0.3	INF	[]	0.23	0	[]	0	0	0	0	0	2	0	0	0
Small proline-rich protein 2D OS=Homo sapiens GN=SPRR2D PE=2 SV=2	SPR2D_HUMAN	SPRR2D	8 kDa	1	INF	[]	0.3	INF	[]	0.23	0	[]	0	0	0	0	0	2	0	0	0
Tripeptidyl-peptidase 1 OS=Homo sapiens GN=TPP1 PE=1 SV=2	TPP1_HUMAN (+5)	TPP1	61 kDa	1	INF	[]	0.55	INF	[]	0.48	0	[]	0	0	0	0	0	1	0	0	0
Haloacid dehalogenase-like hydrolase domain-containing protein 2 OS=Homo sapiens GN=HDHD2 PE=1 SV=1	HDHD2_HUMAN (+2)	HDHD2	29 kDa	1	INF	[]	0.55	INF	[]	0.48	0	[]	0	0	0	0	0	1	0	0	0
V-Ki-ras2 Kirsten rat sarcoma viral oncogene homolog, isoform CRA_b OS=Homo sapiens GN=KRAS PE=1 SV=1	A0A024RAV5_HUMAN	KRAS	21 kDa	1	INF	[]	0.3	INF	[]	0.23	0	[]	0	0	0	0	2	0	0	0	0
cDNA FLJ39996 fis, clone STOMA2002166, highly similar to Splicing factor 3B subunit 4 OS=Homo sapiens PE=2 SV=1	B3KUJ0_HUMAN (+2)		44 kDa	1	INF	[]	0.3	INF	[]	0.23	0	[]	0	0	0	0	2	0	0	0	0
Cyclin-dependent kinase 2 OS=Homo sapiens GN=CDK2 PE=1 SV=1	E7ESI2_HUMAN (+4)	CDK2	27 kDa	1	INF	[]	0.3	INF	[]	0.23	0	[]	0	0	0	0	2	0	0	0	0
Eukaryotic translation initiation factor 4 gamma 1 OS=Homo sapiens GN=EIF4G1 PE=1 SV=1	E7EX73_HUMAN	EIF4G1	159 kDa	1	INF	[]	0.3	INF	[]	0.23	0	[]	0	0	0	0	2	0	0	0	0
Fragile X mental retardation syndrome-related protein 2 OS=Homo sapiens GN=FXR2 PE=1 SV=2	FXR2_HUMAN	FXR2	74 kDa	1	INF	[]	0.3	INF	[]	0.23	0	[]	0	0	0	0	2	0	0	0	0
Microtubule-actin cross-linking factor 1, isoforms 1/2/3/5 OS=Homo sapiens GN=MACF1 PE=1 SV=1	H3BPE1_HUMAN (+1)	MACF1	857 kDa	1	INF	[]	0.3	INF	[]	0.23	0	[]	0	0	0	0	2	0	0	0	0
Ribonuclease P protein subunit p30 OS=Homo sapiens GN=RPP30 PE=1 SV=1	RPP30_HUMAN	RPP30	29 kDa	1	INF	[]	0.3	INF	[]	0.23	0	[]	0	0	0	0	2	0	0	0	0
UBX domain-containing protein 1 OS=Homo sapiens GN=UBXN1 PE=1 SV=2	UBXN1_HUMAN	UBXN1	33 kDa	1	INF	[]	0.3	INF	[]	0.23	0	[]	0	0	0	0	2	0	0	0	0
cDNA FLJ50123 OS=Homo sapiens PE=2 SV=1	B7Z1V1_HUMAN (+1)		43 kDa	1	INF	[]	0.55	INF	[]	0.48	0	[]	0	0	0	0	1	0	0	0	0
cDNA, FLJ93619, highly similar to Homo sapiens PRP4 pre-mRNA processing factor 4 homolog (yeast) (PRPF4), mRNA OS=Homo sapiens PE=2 SV=1	B2R7V4_HUMAN (+4)		58 kDa	1	INF	[]	0.55	INF	[]	0.48	0	[]	0	0	0	0	1	0	0	0	0
Nitric oxide synthase-interacting protein OS=Homo sapiens GN=NOSIP PE=1 SV=1	NOSIP_HUMAN (+4)	NOSIP	33 kDa	1	INF	[]	0.3	INF	[]	0.23	0	[]	0	0	0	0	2	0	0	0	0
Hephaestin-like protein 1 OS=Homo sapiens GN=HEPHL1 PE=2 SV=2	HPHL1_HUMAN	HEPHL1	132 kDa	1	INF	[]	0.55	INF	[]	0.48	0	[]	0	0	0	0	0	1	0	0	0
Calmodulin-regulated spectrin-associated protein 3 OS=Homo sapiens GN=CAMSAP3 PE=1 SV=2	CAMP3_HUMAN	CAMSAP3	135 kDa	1	INF	[]	0.55	INF	[]	0.48	0	[]	0	0	0	0	0	1	0	0	0
NADH-ubiquinone oxidoreductase chain 3 OS=Homo sapiens GN=ND3 PE=3 SV=1	A0A059QER5		?	1	INF	[]	0.55	INF	[]	0.48	0	[]	0	0	0	0	0	1	0	0	0
28S ribosomal protein S30, mitochondrial OS=Homo sapiens GN=MRPS30 PE=1 SV=1	A0A087WV52		?	1	INF	[]	0.55	INF	[]	0.48	0	[]	0	0	0	0	0	1	0	0	0
AMP deaminase 3 OS=Homo sapiens GN=AMPD3 PE=1 SV=1	AMPD3_HUMAN (+2)	AMPD3	89 kDa	1	INF	[]	0.55	INF	[]	0.48	0	[]	0	0	0	0	0	1	0	0	0
Zinc finger protein 721 OS=Homo sapiens GN=ZNF721 PE=2 SV=1	B4E159		?	1	INF	[]	0.55	INF	[]	0.48	0	[]	0	0	0	0	0	1	0	0	0
Uncharacterized protein OS=Homo sapiens PE=2 SV=1	B7ZKM5 (+1)		?	1	INF	[]	0.55	INF	[]	0.48	0	[]	0	0	0	0	0	1	0	0	0
Bridging integrator 3 OS=Homo sapiens GN=BIN3 PE=1 SV=1	BIN3_HUMAN	BIN3	30 kDa	1	INF	[]	0.55	INF	[]	0.48	0	[]	0	0	0	0	0	1	0	0	0
Cytochrome c oxidase subunit 6B1 OS=Homo sapiens GN=COX6B1 PE=1 SV=2	CX6B1_HUMAN	COX6B1	10 kDa	1	INF	[]	0.55	INF	[]	0.48	0	[]	0	0	0	0	0	1	0	0	0
Dynein light chain roadblock-type 1 OS=Homo sapiens GN=DYNLRB1 PE=1 SV=3	DLRB1_HUMAN (+4)	DYNLRB1	11 kDa	1	INF	[]	0.55	INF	[]	0.48	0	[]	0	0	0	0	0	1	0	0	0
Protein FAM207A OS=Homo sapiens GN=FAM207A PE=1 SV=2	F207A_HUMAN	FAM207A	25 kDa	1	INF	[]	0.55	INF	[]	0.48	0	[]	0	0	0	0	0	1	0	0	0
Interleukin-18 OS=Homo sapiens GN=IL18 PE=1 SV=1	IL18_HUMAN (+2)	IL18	22 kDa	1	INF	[]	0.55	INF	[]	0.48	0	[]	0	0	0	0	0	1	0	0	0
Immediate early response 3-interacting protein 1 OS=Homo sapiens GN=IER3IP1 PE=1 SV=1	IR3IP_HUMAN	IER3IP1	9 kDa	1	INF	[]	0.55	INF	[]	0.48	0	[]	0	0	0	0	0	1	0	0	0
Creatine kinase B-type OS=Homo sapiens GN=CKB PE=1 SV=1	KCRB_HUMAN (+4)	CKB	43 kDa	1	INF	[]	0.55	INF	[]	0.48	0	[]	0	0	0	0	0	1	0	0	0
Protein kish-A OS=Homo sapiens GN=TMEM167A PE=1 SV=1	KISHA_HUMAN	TMEM167A	8 kDa	1	INF	[]	0.55	INF	[]	0.48	0	[]	0	0	0	0	0	1	0	0	0
Ig kappa chain V-III region POM OS=Homo sapiens PE=1 SV=1	KV306_HUMAN		12 kDa	1	INF	[]	0.55	INF	[]	0.48	0	[]	0	0	0	0	0	1	0	0	0
LanC-like protein 1 OS=Homo sapiens GN=LANCL1 PE=1 SV=1	LANC1_HUMAN (+4)	LANCL1	45 kDa	1	INF	[]	0.55	INF	[]	0.48	0	[]	0	0	0	0	0	1	0	0	0
Acyl-protein thioesterase 2 OS=Homo sapiens GN=LYPLA2 PE=1 SV=1	LYPA2_HUMAN (+2)	LYPLA2	25 kDa	1	INF	[]	0.55	INF	[]	0.48	0	[]	0	0	0	0	0	1	0	0	0
Persulfide dioxygenase ETHE1, mitochondrial OS=Homo sapiens GN=ETHE1 PE=1 SV=1	M0QY80		?	1	INF	[]	0.55	INF	[]	0.48	0	[]	0	0	0	0	0	1	0	0	0
Homeobox protein MSX-2 OS=Homo sapiens GN=MSX2 PE=1 SV=3	MSX2_HUMAN	MSX2	29 kDa	1	INF	[]	0.55	INF	[]	0.48	0	[]	0	0	0	0	0	1	0	0	0
Nucleus accumbens-associated protein 2 OS=Homo sapiens GN=NACC2 PE=1 SV=1	NACC2_HUMAN	NACC2	63 kDa	1	INF	[]	0.55	INF	[]	0.48	0	[]	0	0	0	0	0	1	0	0	0
Normal mucosa of esophagus-specific gene 1 protein OS=Homo sapiens GN=NMES1 PE=2 SV=1	NMES1_HUMAN (+1)	NMES1	10 kDa	1	INF	[]	0.55	INF	[]	0.48	0	[]	0	0	0	0	0	1	0	0	0
Esterase OVCA2 OS=Homo sapiens GN=OVCA2 PE=1 SV=1	OVCA2_HUMAN	OVCA2	24 kDa	1	INF	[]	0.55	INF	[]	0.48	0	[]	0	0	0	0	0	1	0	0	0
Prolyl 3-hydroxylase 1 OS=Homo sapiens GN=P3H1 PE=1 SV=2	P3H1_HUMAN	P3H1	83 kDa	1	INF	[]	0.55	INF	[]	0.48	0	[]	0	0	0	0	0	1	0	0	0
Astrocytic phosphoprotein PEA-15 OS=Homo sapiens GN=PEA15 PE=1 SV=2	PEA15_HUMAN (+3)	PEA15	15 kDa	1	INF	[]	0.55	INF	[]	0.48	0	[]	0	0	0	0	0	1	0	0	0
Geranylgeranyl transferase type-2 subunit alpha OS=Homo sapiens GN=RABGGTA PE=1 SV=2	PGTA_HUMAN (+2)	RABGGTA	65 kDa	1	INF	[]	0.55	INF	[]	0.48	0	[]	0	0	0	0	0	1	0	0	0
Phospholipase D3 OS=Homo sapiens GN=PLD3 PE=1 SV=1	PLD3_HUMAN (+1)	PLD3	55 kDa	1	INF	[]	0.55	INF	[]	0.48	0	[]	0	0	0	0	0	1	0	0	0
Retinol dehydrogenase 14 OS=Homo sapiens GN=RDH14 PE=1 SV=1	RDH14_HUMAN	RDH14	37 kDa	1	INF	[]	0.55	INF	[]	0.48	0	[]	0	0	0	0	0	1	0	0	0
Retinol-binding protein 4 OS=Homo sapiens GN=RBP4 PE=1 SV=3	RET4_HUMAN (+2)	RBP4	23 kDa	1	INF	[]	0.55	INF	[]	0.48	0	[]	0	0	0	0	0	1	0	0	0
39S ribosomal protein L55, mitochondrial OS=Homo sapiens GN=MRPL55 PE=1 SV=1	RM55_HUMAN (+1)	MRPL55	15 kDa	1	INF	[]	0.55	INF	[]	0.48	0	[]	0	0	0	0	0	1	0	0	0
Small integral membrane protein 20 OS=Homo sapiens GN=SMIM20 PE=1 SV=2	SMI20_HUMAN	SMIM20	18 kDa	1	INF	[]	0.55	INF	[]	0.48	0	[]	0	0	0	0	0	1	0	0	0
Superoxide dismutase [Cu-Zn] OS=Homo sapiens GN=SOD1 PE=1 SV=2	SODC_HUMAN (+3)	SOD1	16 kDa	1	INF	[]	0.55	INF	[]	0.48	0	[]	0	0	0	0	0	1	0	0	0
Serine palmitoyltransferase 1 OS=Homo sapiens GN=SPTLC1 PE=1 SV=1	SPTC1_HUMAN	SPTLC1	53 kDa	1	INF	[]	0.55	INF	[]	0.48	0	[]	0	0	0	0	0	1	0	0	0
Sulfide:quinone oxidoreductase, mitochondrial OS=Homo sapiens GN=SQRDL PE=1 SV=1	SQRD_HUMAN (+4)	SQRDL	50 kDa	1	INF	[]	0.55	INF	[]	0.48	0	[]	0	0	0	0	0	1	0	0	0
Mitochondrial import inner membrane translocase subunit Tim13 OS=Homo sapiens GN=TIMM13 PE=1 SV=1	TIM13_HUMAN	TIMM13	11 kDa	1	INF	[]	0.55	INF	[]	0.48	0	[]	0	0	0	0	0	1	0	0	0
Transmembrane protein 14C OS=Homo sapiens GN=TMEM14C PE=1 SV=1	TM14C_HUMAN (+2)	TMEM14C	12 kDa	1	INF	[]	0.55	INF	[]	0.48	0	[]	0	0	0	0	0	1	0	0	0
Tristetraprolin OS=Homo sapiens GN=ZFP36 PE=1 SV=1	TTP_HUMAN (+2)	ZFP36	34 kDa	1	INF	[]	0.55	INF	[]	0.48	0	[]	0	0	0	0	0	1	0	0	0
Up-regulated during skeletal muscle growth protein 5 OS=Homo sapiens GN=USMG5 PE=1 SV=1	USMG5_HUMAN	USMG5	6 kDa	1	INF	[]	0.55	INF	[]	0.48	0	[]	0	0	0	0	0	1	0	0	0
Palmitoyltransferase ZDHHC21 OS=Homo sapiens GN=ZDHHC21 PE=2 SV=1	ZDH21_HUMAN	ZDHHC21	31 kDa	1	INF	[]	0.55	INF	[]	0.48	0	[]	0	0	0	0	0	1	0	0	0
Nucleoporin Nup43 OS=Homo sapiens GN=NUP43 PE=1 SV=1	NUP43_HUMAN (+3)	NUP43	42 kDa	1	INF	[]	0.55	INF	[]	0.48	0	[]	0	0	0	0	0	1	0	0	0
cDNA FLJ56323, highly similar to Methylated-DNA--protein-cysteinemethyltransferase (EC 2.1.1.63) OS=Homo sapiens PE=2 SV=1	B4DEE8_HUMAN		25 kDa	1	INF	[]	0.55	INF	[]	0.48	0	[]	0	0	0	0	1	0	0	0	0
cDNA FLJ57179, highly similar to Homo sapiens ATP-binding cassette, sub-family F (GCN20), member 3 (ABCF3), mRNA OS=Homo sapiens PE=2 SV=1	B4DRU9_HUMAN		76 kDa	1	INF	[]	0.55	INF	[]	0.48	0	[]	0	0	0	0	1	0	0	0	0
Epithelial cell adhesion molecule OS=Homo sapiens GN=EPCAM PE=1 SV=1	B5MCA4_HUMAN (+1)	EPCAM	38 kDa	1	INF	[]	0.55	INF	[]	0.48	0	[]	0	0	0	0	1	0	0	0	0
Brefeldin A-inhibited guanine nucleotide-exchange protein 3 OS=Homo sapiens GN=ARFGEF3 PE=1 SV=3	BIG3_HUMAN	ARFGEF3	241 kDa	1	INF	[]	0.55	INF	[]	0.48	0	[]	0	0	0	0	1	0	0	0	0
Carbonic anhydrase 3 OS=Homo sapiens GN=CA3 PE=1 SV=3	CAH3_HUMAN (+4)	CA3	30 kDa	1	INF	[]	0.55	INF	[]	0.48	0	[]	0	0	0	0	1	0	0	0	0
Collagen, type I, alpha 1, isoform CRA_a OS=Homo sapiens GN=COL1A1 PE=4 SV=1	D3DTX7_HUMAN	COL1A1	85 kDa	1	INF	[]	0.55	INF	[]	0.48	0	[]	0	0	0	0	1	0	0	0	0
DCN1-like protein 1 OS=Homo sapiens GN=DCUN1D1 PE=1 SV=1	DCNL1_HUMAN (+6)	DCUN1D1	30 kDa	1	INF	[]	0.55	INF	[]	0.48	0	[]	0	0	0	0	1	0	0	0	0
m7GpppX diphosphatase OS=Homo sapiens GN=DCPS PE=1 SV=2	DCPS_HUMAN (+1)	DCPS	39 kDa	1	INF	[]	0.55	INF	[]	0.48	0	[]	0	0	0	0	1	0	0	0	0
DnaJ homolog subfamily C member 7 OS=Homo sapiens GN=DNAJC7 PE=1 SV=2	DNJC7_HUMAN	DNAJC7	56 kDa	1	INF	[]	0.55	INF	[]	0.48	0	[]	0	0	0	0	1	0	0	0	0
Cleavage and polyadenylation-specificity factor subunit 7 (Fragment) OS=Homo sapiens GN=CPSF7 PE=1 SV=1	F5H6M0_HUMAN	CPSF7	24 kDa	1	INF	[]	0.55	INF	[]	0.48	0	[]	0	0	0	0	1	0	0	0	0
Glutamate-rich WD repeat-containing protein 1 OS=Homo sapiens GN=GRWD1 PE=1 SV=1	GRWD1_HUMAN	GRWD1	49 kDa	1	INF	[]	0.55	INF	[]	0.48	0	[]	0	0	0	0	1	0	0	0	0
cAMP-dependent protein kinase catalytic subunit beta OS=Homo sapiens GN=PRKACB PE=1 SV=2	KAPCB_HUMAN (+5)	PRKACB	41 kDa	1	INF	[]	0.55	INF	[]	0.48	0	[]	0	0	0	0	1	0	0	0	0
RNA-binding protein Musashi homolog 2 OS=Homo sapiens GN=MSI2 PE=1 SV=1	MSI2H_HUMAN	MSI2	35 kDa	1	INF	[]	0.55	INF	[]	0.48	0	[]	0	0	0	0	1	0	0	0	0
Myosin-6 OS=Homo sapiens GN=MYH6 PE=1 SV=5	MYH6_HUMAN	MYH6	224 kDa	1	INF	[]	0.55	INF	[]	0.48	0	[]	0	0	0	0	1	0	0	0	0
Myosin light chain 3 OS=Homo sapiens GN=MYL3 PE=1 SV=3	MYL3_HUMAN	MYL3	22 kDa	1	INF	[]	0.55	INF	[]	0.48	0	[]	0	0	0	0	1	0	0	0	0
Nuclear transcription factor Y subunit alpha OS=Homo sapiens GN=NFYA PE=1 SV=2	NFYA_HUMAN (+2)	NFYA	37 kDa	1	INF	[]	0.55	INF	[]	0.48	0	[]	0	0	0	0	1	0	0	0	0
60S ribosomal export protein NMD3 OS=Homo sapiens GN=NMD3 PE=1 SV=1	NMD3_HUMAN (+12)	NMD3	58 kDa	1	INF	[]	0.55	INF	[]	0.48	0	[]	0	0	0	0	1	0	0	0	0
Protein kinase C and casein kinase substrate in neurons protein 3 OS=Homo sapiens GN=PACSIN3 PE=1 SV=2	PACN3_HUMAN (+7)	PACSIN3	48 kDa	1	INF	[]	0.55	INF	[]	0.48	0	[]	0	0	0	0	1	0	0	0	0
PDZ and LIM domain protein 7 OS=Homo sapiens GN=PDLIM7 PE=1 SV=1	PDLI7_HUMAN	PDLIM7	50 kDa	1	INF	[]	0.55	INF	[]	0.48	0	[]	0	0	0	0	1	0	0	0	0
Protein phosphatase methylesterase 1 OS=Homo sapiens GN=PPME1 PE=1 SV=3	PPME1_HUMAN	PPME1	42 kDa	1	INF	[]	0.55	INF	[]	0.48	0	[]	0	0	0	0	1	0	0	0	0
Pre-mRNA splicing factor 17 variant (Fragment) OS=Homo sapiens PE=2 SV=1	Q53H60_HUMAN (+2)		66 kDa	1	INF	[]	0.55	INF	[]	0.48	0	[]	0	0	0	0	1	0	0	0	0
BAF53A protein OS=Homo sapiens GN=BAF53A PE=2 SV=1	Q6FI97_HUMAN	BAF53A	47 kDa	1	INF	[]	0.55	INF	[]	0.48	0	[]	0	0	0	0	1	0	0	0	0
TATA-box-binding protein OS=Homo sapiens GN=TBP PE=1 SV=2	TBP_HUMAN (+5)	TBP	38 kDa	1	INF	[]	0.55	INF	[]	0.48	0	[]	0	0	0	0	1	0	0	0	0
TRPM8 channel-associated factor 1 OS=Homo sapiens GN=TCAF1 PE=1 SV=3	TCAF1_HUMAN	TCAF1	102 kDa	1	INF	[]	0.55	INF	[]	0.48	0	[]	0	0	0	0	1	0	0	0	0
Tropomyosin beta chain OS=Homo sapiens GN=TPM2 PE=1 SV=1	TPM2_HUMAN (+1)	TPM2	33 kDa	1	INF	[]	0.55	INF	[]	0.48	0	[]	0	0	0	0	1	0	0	0	0
Twinfilin-2 OS=Homo sapiens GN=TWF2 PE=1 SV=2	TWF2_HUMAN	TWF2	40 kDa	1	INF	[]	0.55	INF	[]	0.48	0	[]	0	0	0	0	1	0	0	0	0
Protein kinase C delta type OS=Homo sapiens GN=PRKCD PE=1 SV=2	KPCD_HUMAN	PRKCD	78 kDa	1	INF	[]	0.55	INF	[]	0.48	0	[]	0	0	0	0	1	0	0	0	0
Ig gamma-1 chain C region OS=Homo sapiens GN=IGHG1 PE=1 SV=1	A0A087WYE1		?	1	INF	[]	0.55	INF	[]	0.48	0	[]	0	0	0	0	0	1	0	0	0
Ig gamma-1 chain C region OS=Homo sapiens GN=IGHG1 PE=1 SV=1	A0A087WYC5		?	1	INF	[]	0.55	INF	[]	0.48	0	[]	0	0	0	0	0	1	0	0	0
Eukaryotic translation initiation factor 2A (Fragment) OS=Homo sapiens GN=EIF2A PE=1 SV=7	C9IZE1_HUMAN (+1)	EIF2A	26 kDa	1	INF	[]	0.55	INF	[]	0.48	0	[]	0	0	0	0	1	0	0	0	0
Endophilin-B2 OS=Homo sapiens GN=SH3GLB2 PE=1 SV=1	SHLB2_HUMAN (+4)	SH3GLB2	44 kDa	1	INF	[]	0.55	INF	[]	0.48	0	[]	0	0	0	0	1	0	0	0	0
CCR4-NOT transcription complex subunit 3 OS=Homo sapiens GN=CNOT3 PE=1 SV=1	CNOT3_HUMAN (+4)	CNOT3	82 kDa	1	INF	[]	0.55	INF	[]	0.48	0	[]	0	0	0	0	1	0	0	0	0
Diacylglycerol kinase eta OS=Homo sapiens GN=DGKH PE=1 SV=1	DGKH_HUMAN (+3)	DGKH	135 kDa	1	INF	[]	0.55	INF	[]	0.48	0	[]	0	0	0	0	0	1	0	0	0
39S ribosomal protein L54, mitochondrial OS=Homo sapiens GN=MRPL54 PE=1 SV=1	RM54_HUMAN	MRPL54	16 kDa	1	INF	[]	0.55	INF	[]	0.48	0	[]	0	0	0	1	0	0	0	0	0
MHC class II HLA-DQ-alpha chain (Fragment) OS=Homo sapiens GN=HLA-DQA1 PE=2 SV=1	O19704 (+7)		?	1	INF	[]	0.55	INF	[]	0.48	0	[]	0	0	0	0	0	1	0	0	0
Neuroblastoma-amplified sequence OS=Homo sapiens GN=NBAS PE=1 SV=2	NBAS_HUMAN	NBAS	269 kDa	1	INF	[]	0.55	INF	[]	0.48	0	[]	0	0	0	0	0	1	0	0	0
Coiled-coil and C2 domain-containing protein 1B OS=Homo sapiens GN=CC2D1B PE=1 SV=1	C2D1B_HUMAN (+1)	CC2D1B	94 kDa	1	INF	[]	0.55	INF	[]	0.48	0	[]	0	0	0	0	1	0	0	0	0
Integrin, alpha 5 (Fibronectin receptor, alpha polypeptide), isoform CRA_b OS=Homo sapiens GN=ITGA5 PE=3 SV=1	A0A024RB01_HUMAN	ITGA5	119 kDa	1	INF	[]	0.55	INF	[]	0.48	0	[]	0	0	0	0	1	0	0	0	0
Diacylglycerol kinase epsilon OS=Homo sapiens GN=DGKE PE=1 SV=1	DGKE_HUMAN (+3)	DGKE	64 kDa	1	INF	[]	0.55	INF	[]	0.48	0	[]	0	0	0	0	1	0	0	0	0
Myosin-1 OS=Homo sapiens GN=MYH1 PE=1 SV=3	MYH1_HUMAN	MYH1	223 kDa	1	INF	[]	< 0.00010	INF	Collagen I low, Fibronectin high	< 0.00010	0	Fibronectin high, LAP low	0	0	0	0	60	0	0	0	0
Myosin-7 OS=Homo sapiens GN=MYH7 PE=1 SV=5	MYH7_HUMAN	MYH7	223 kDa	1	INF	[]	0.026	INF	Collagen I low, Fibronectin high	0.013	0	Fibronectin high, LAP low	0	0	0	0	6	0	0	0	0
Vacuolar protein-sorting-associated protein 25 OS=Homo sapiens GN=VPS25 PE=1 SV=1	VPS25_HUMAN (+1)	VPS25	21 kDa	1	INF	[]	0.0078	INF	Collagen I low, Fibronectin high	0.003	0	Fibronectin high, LAP low	0	0	0	0	8	0	0	0	0
Myosin-4 OS=Homo sapiens GN=MYH4 PE=1 SV=2	MYH4_HUMAN	MYH4	223 kDa	1	INF	[]	0.0042	INF	Collagen I low, Fibronectin high	0.0014	0	Fibronectin high, LAP low	0	0	0	0	9	0	0	0	0
Desmocollin-3 OS=Homo sapiens GN=DSC3 PE=1 SV=3	DSC3_HUMAN (+2)	DSC3	100 kDa	1	INF	[]	0.014	INF	Collagen I low, Fibronectin high	0.0061	0	Fibronectin high, LAP low	0	0	0	0	0	7	0	0	0
Nucleoprotein TPR OS=Homo sapiens GN=TPR PE=1 SV=3	TPR_HUMAN	TPR	267 kDa	1	INF	[]	0.026	INF	Collagen I low, Fibronectin high	0.013	0	Fibronectin high, LAP low	0	0	0	0	4	2	0	0	0
Membrane-associated progesterone receptor component 2 OS=Homo sapiens GN=PGRMC2 PE=1 SV=1	PGRC2_HUMAN	PGRMC2	24 kDa	1	INF	[]	0.048	INF	Collagen I low, Fibronectin high	0.026	0	Fibronectin high, LAP low	0	0	0	0	0	5	0	0	0
Beta-enolase OS=Homo sapiens GN=ENO3 PE=1 SV=5	ENOB_HUMAN	ENO3	47 kDa	1	INF	[]	0.0078	INF	Collagen I low, Fibronectin high	0.003	0	Fibronectin high, LAP low	0	0	0	0	8	0	0	0	0
Myosin regulatory light chain 2, skeletal muscle isoform OS=Homo sapiens GN=MYLPF PE=2 SV=1	MLRS_HUMAN (+4)	MYLPF	19 kDa	1	INF	[]	0.0078	INF	Collagen I low, Fibronectin high	0.003	0	Fibronectin high, LAP low	0	0	0	0	8	0	0	0	0
Myosin-2 OS=Homo sapiens GN=MYH2 PE=1 SV=1	MYH2_HUMAN	MYH2	223 kDa	1	INF	[]	0.014	INF	Collagen I low, Fibronectin high	0.0061	0	Fibronectin high, LAP low	0	0	0	0	7	0	0	0	0
Ethylmalonyl-CoA decarboxylase OS=Homo sapiens GN=ECHDC1 PE=1 SV=2	ECHD1_HUMAN	ECHDC1	34 kDa	1	INF	[]	0.014	INF	Collagen I low, Fibronectin high	0.0061	0	Fibronectin high, LAP low	0	0	0	0	6	1	0	0	0
Alpha-actinin-3 OS=Homo sapiens GN=ACTN3 PE=1 SV=2	ACTN3_HUMAN	ACTN3	103 kDa	1	INF	[]	0.026	INF	Collagen I low, Fibronectin high	0.013	0	Fibronectin high, LAP low	0	0	0	0	6	0	0	0	0
Brain-specific serine protease 4 OS=Homo sapiens GN=PRSS22 PE=1 SV=1	BSSP4_HUMAN	PRSS22	34 kDa	1	INF	[]	0.048	INF	Collagen I low, Fibronectin high	0.026	0	Fibronectin high, LAP low	0	0	0	0	0	5	0	0	0
Ly6/PLAUR domain-containing protein 3 OS=Homo sapiens GN=LYPD3 PE=1 SV=2	LYPD3_HUMAN (+3)	LYPD3	36 kDa	1	INF	[]	0.048	INF	Collagen I low, Fibronectin high	0.026	0	Fibronectin high, LAP low	0	0	0	0	0	5	0	0	0
TOM1 OS=Homo sapiens GN=TOM1 PE=1 SV=1	Q6UW50 (+1)		?	1	INF	[]	0.048	INF	Collagen I low, Fibronectin high	0.026	0	Fibronectin high, LAP low	0	0	0	0	0	5	0	0	0
WD repeat domain phosphoinositide-interacting protein 2 OS=Homo sapiens GN=WIPI2 PE=1 SV=1	WIPI2_HUMAN (+2)	WIPI2	49 kDa	0.68	1	[]	0.45	0	[]	0.52	INF	[]	0	0	1	0	0	0	0	0	1
Titin OS=Homo sapiens GN=TTN PE=1 SV=1	A0A0A0MTS7		?	0.68	1	[]	0.57	2	[]	0.47	0.5	[]	0	0	1	0	0	2	0	0	1
Obscurin OS=Homo sapiens GN=OBSCN PE=1 SV=3	OBSCN_HUMAN	OBSCN	868 kDa	0.68	1	[]	0.57	2	[]	0.47	0.5	[]	0	0	1	0	0	2	0	0	1
Chloride intracellular channel protein 4 OS=Homo sapiens GN=CLIC4 PE=1 SV=4	CLIC4_HUMAN	CLIC4	29 kDa	0.68	1	[]	0.38	3	[]	0.29	0.3	[]	0	1	0	0	3	0	0	0	1
14-3-3 protein eta OS=Homo sapiens GN=YWHAH PE=1 SV=4	1433F_HUMAN	YWHAH	28 kDa	0.68	1	[]	0.16	5	[]	0.094	0.2	[]	0	1	0	0	4	1	0	0	1
Tyrosine-protein kinase CSK OS=Homo sapiens GN=CSK PE=1 SV=1	CSK_HUMAN (+5)	CSK	51 kDa	0.68	1	[]	0.38	3	[]	0.29	0.3	[]	0	1	0	0	2	1	0	0	1
Dual specificity protein phosphatase 23 OS=Homo sapiens GN=DUSP23 PE=1 SV=1	DUS23_HUMAN	DUSP23	17 kDa	0.68	1	[]	0.38	3	[]	0.29	0.3	[]	0	1	0	0	2	1	0	1	0
Hydroxymethylglutaryl-CoA synthase, cytoplasmic OS=Homo sapiens GN=HMGCS1 PE=1 SV=2	HMCS1_HUMAN	HMGCS1	57 kDa	0.68	1	[]	0.098	6	[]	0.052	0.2	[]	0	1	0	0	0	6	0	1	0
26S proteasome non-ATPase regulatory subunit 8 (Fragment) OS=Homo sapiens GN=PSMD8 PE=1 SV=7	K7EJR3_HUMAN (+4)	PSMD8	28 kDa	0.68	1	[]	0.38	3	[]	0.29	0.3	[]	0	1	0	0	3	0	0	1	0
Beta-defensin 103 OS=Homo sapiens GN=DEFB103A PE=1 SV=2	D103A_HUMAN	DEFB103A	8 kDa	0.68	1	[]	0.16	5	[]	0.094	0.2	[]	0	0	1	0	0	5	0	0	1
Nucleosome assembly protein 1-like 4 OS=Homo sapiens GN=NAP1L4 PE=1 SV=1	NP1L4_HUMAN	NAP1L4	43 kDa	0.68	1	[]	0.25	4	[]	0.17	0.2	[]	0	0	1	0	1	3	0	0	1
Vitronectin OS=Homo sapiens GN=VTN PE=1 SV=1	VTNC_HUMAN (+1)	VTN	54 kDa	0.68	1	[]	0.16	5	[]	0.094	0.2	[]	0	0	1	0	0	5	0	0	1
U3 small nucleolar RNA-associated protein 18 homolog OS=Homo sapiens GN=UTP18 PE=1 SV=3	UTP18_HUMAN	UTP18	62 kDa	0.68	1	[]	0.16	5	[]	0.094	0.2	[]	0	0	1	0	4	1	0	0	1
28S ribosomal protein S21, mitochondrial OS=Homo sapiens GN=MRPS21 PE=1 SV=2	RT21_HUMAN (+1)	MRPS21	11 kDa	0.68	1	[]	0.25	4	[]	0.17	0.2	[]	0	0	1	0	0	4	0	0	1
Troponin T, fast skeletal muscle OS=Homo sapiens GN=TNNT3 PE=1 SV=3	TNNT3_HUMAN	TNNT3	32 kDa	0.68	1	[]	0.38	3	[]	0.29	0.3	[]	0	1	0	0	1	2	0	1	0
Kallikrein-13 OS=Homo sapiens GN=KLK13 PE=2 SV=1	KLK13_HUMAN	KLK13	31 kDa	0.68	1	[]	0.38	3	[]	0.29	0.3	[]	0	1	0	0	0	3	0	0	1
Protein THEM6 OS=Homo sapiens GN=THEM6 PE=1 SV=2	THEM6_HUMAN	THEM6	24 kDa	0.68	1	[]	0.7	1	[]	0.73	1	[]	0	1	0	0	1	0	0	0	1
Nuclear valosin-containing protein-like OS=Homo sapiens GN=NVL PE=1 SV=1	NVL_HUMAN	NVL	95 kDa	0.68	1	[]	0.7	1	[]	0.73	1	[]	0	0	1	0	0	1	0	0	1
Acetyl-CoA acetyltransferase, cytosolic OS=Homo sapiens GN=ACAT2 PE=1 SV=2	THIC_HUMAN	ACAT2	41 kDa	0.68	1	[]	0.57	2	[]	0.47	0.5	[]	0	1	0	0	1	1	0	0	1
Rho guanine nucleotide exchange factor 1 OS=Homo sapiens GN=ARHGEF1 PE=1 SV=2	ARHG1_HUMAN	ARHGEF1	102 kDa	0.68	1	[]	0.57	2	[]	0.47	0.5	[]	0	1	0	0	2	0	0	0	1
Guanylate-binding protein 1 OS=Homo sapiens GN=GBP1 PE=1 SV=2	GBP1_HUMAN	GBP1	68 kDa	0.68	1	[]	0.38	3	[]	0.29	0.3	[]	0	1	0	0	0	3	0	1	0
Protein transport protein Sec24A OS=Homo sapiens GN=SEC24A PE=1 SV=2	SC24A_HUMAN	SEC24A	120 kDa	0.68	1	[]	0.57	2	[]	0.47	0.5	[]	0	0	1	0	2	0	0	1	0
Nuclear receptor-binding protein OS=Homo sapiens GN=NRBP1 PE=1 SV=1	NRBP_HUMAN (+2)	NRBP1	60 kDa	0.68	1	[]	0.7	1	[]	0.73	1	[]	0	1	0	0	1	0	0	1	0
Ubiquitin-conjugating enzyme E2 K OS=Homo sapiens GN=UBE2K PE=1 SV=3	UBE2K_HUMAN	UBE2K	22 kDa	0.68	1	[]	0.38	3	[]	0.29	0.3	[]	0	1	0	0	3	0	1	0	0
39S ribosomal protein L10, mitochondrial OS=Homo sapiens GN=MRPL10 PE=1 SV=3	RM10_HUMAN (+1)	MRPL10	29 kDa	0.68	1	[]	0.57	2	[]	0.47	0.5	[]	0	0	1	0	0	2	0	0	1
Ladinin-1 OS=Homo sapiens GN=LAD1 PE=1 SV=2	LAD1_HUMAN	LAD1	57 kDa	0.68	1	[]	0.38	3	[]	0.29	0.3	[]	0	1	0	0	1	2	1	0	0
Serrate RNA effector molecule homolog OS=Homo sapiens GN=SRRT PE=1 SV=1	SRRT_HUMAN	SRRT	101 kDa	0.68	1	[]	0.57	2	[]	0.47	0.5	[]	0	1	0	0	2	0	0	1	0
EH domain-containing protein 4 OS=Homo sapiens GN=EHD4 PE=1 SV=1	EHD4_HUMAN	EHD4	61 kDa	0.68	1	[]	0.57	2	[]	0.47	0.5	[]	0	1	0	0	2	0	0	0	1
Protein transport protein Sec23A OS=Homo sapiens GN=SEC23A PE=1 SV=2	SC23A_HUMAN	SEC23A	86 kDa	0.68	1	[]	0.7	1	[]	0.73	1	[]	0	0	1	0	1	0	0	0	1
39S ribosomal protein L13, mitochondrial OS=Homo sapiens GN=MRPL13 PE=1 SV=1	RM13_HUMAN	MRPL13	21 kDa	0.68	1	[]	0.7	1	[]	0.73	1	[]	0	0	1	0	0	1	0	0	1
Apolipoprotein L2 OS=Homo sapiens GN=APOL2 PE=1 SV=1	APOL2_HUMAN	APOL2	37 kDa	0.68	1	[]	0.57	2	[]	0.47	0.5	[]	0	1	0	0	0	2	0	1	0
Uncharacterized protein OS=Homo sapiens PE=2 SV=1	Q6GMV8		?	0.68	1	[]	0.57	2	[]	0.47	0.5	[]	0	0	1	0	0	2	0	0	1
mRNA cap guanine-N7 methyltransferase OS=Homo sapiens GN=RNMT PE=1 SV=1	MCES_HUMAN	RNMT	55 kDa	0.68	1	[]	0.57	2	[]	0.47	0.5	[]	0	1	0	0	2	0	0	0	1
Pyrroline-5-carboxylate reductase 3 OS=Homo sapiens GN=PYCRL PE=1 SV=3	P5CR3_HUMAN (+2)	PYCRL	29 kDa	0.68	1	[]	0.57	2	[]	0.47	0.5	[]	0	1	0	0	2	0	0	1	0
Mitochondrial import inner membrane translocase subunit TIM14 OS=Homo sapiens GN=DNAJC19 PE=1 SV=3	TIM14_HUMAN	DNAJC19	12 kDa	0.68	1	[]	0.7	1	[]	0.73	1	[]	0	0	1	0	0	1	0	0	1
Cullin-3 OS=Homo sapiens GN=CUL3 PE=1 SV=2	CUL3_HUMAN	CUL3	89 kDa	0.68	1	[]	0.45	0	[]	0.52	INF	[]	0	1	0	0	0	0	0	1	0
Nuclear pore complex protein Nup160 OS=Homo sapiens GN=NUP160 PE=1 SV=3	NU160_HUMAN (+2)	NUP160	162 kDa	0.68	1	[]	0.45	0	[]	0.52	INF	[]	0	1	0	0	0	0	0	1	0
rRNA-processing protein FCF1 homolog OS=Homo sapiens GN=FCF1 PE=2 SV=1	FCF1_HUMAN (+4)	FCF1	23 kDa	0.68	1	[]	0.7	1	[]	0.73	1	[]	0	0	1	0	0	1	1	0	0
cDNA FLJ57640, highly similar to Serpin B5 OS=Homo sapiens PE=2 SV=1	B4DWS9		?	0.68	1	[]	0.7	1	[]	0.73	1	[]	0	0	1	0	0	1	0	0	1
60 kDa SS-A/Ro ribonucleoprotein OS=Homo sapiens GN=TROVE2 PE=1 SV=2	RO60_HUMAN	TROVE2	61 kDa	0.68	1	[]	0.7	1	[]	0.73	1	[]	0	1	0	0	1	0	1	0	0
V-type proton ATPase subunit d 1 OS=Homo sapiens GN=ATP6V0D1 PE=1 SV=1	VA0D1_HUMAN	ATP6V0D1	40 kDa	0.68	1	[]	0.7	1	[]	0.73	1	[]	0	1	0	0	0	1	0	1	0
Protein LLP homolog OS=Homo sapiens GN=LLPH PE=1 SV=1	LLPH_HUMAN (+1)	LLPH	15 kDa	0.68	1	[]	0.7	1	[]	0.73	1	[]	0	0	1	0	0	1	0	0	1
AP-3 complex subunit sigma-1 OS=Homo sapiens GN=AP3S1 PE=1 SV=1	AP3S1_HUMAN (+1)	AP3S1	22 kDa	0.68	1	[]	0.7	1	[]	0.73	1	[]	0	1	0	0	1	0	0	1	0
Regulation of nuclear pre-mRNA domain-containing protein 1B OS=Homo sapiens GN=RPRD1B PE=1 SV=1	RPR1B_HUMAN	RPRD1B	37 kDa	0.68	1	[]	0.7	1	[]	0.73	1	[]	0	1	0	0	1	0	0	1	0
Sorting nexin-1 OS=Homo sapiens GN=SNX1 PE=1 SV=3	SNX1_HUMAN	SNX1	59 kDa	0.68	1	[]	0.7	1	[]	0.73	1	[]	0	1	0	0	1	0	1	0	0
UPF0553 protein C9orf64 OS=Homo sapiens GN=C9orf64 PE=1 SV=1	CI064_HUMAN	C9orf64	39 kDa	0.68	1	[]	0.45	0	[]	0.52	INF	[]	0	1	0	0	0	0	0	0	1
Density-regulated protein OS=Homo sapiens GN=DENR PE=1 SV=2	DENR_HUMAN (+2)	DENR	22 kDa	0.68	1	[]	0.7	1	[]	0.73	1	[]	0	0	1	0	1	0	1	0	0
Arginine/serine-rich coiled-coil protein 2 OS=Homo sapiens GN=RSRC2 PE=1 SV=1	RSRC2_HUMAN	RSRC2	51 kDa	0.68	1	[]	0.7	1	[]	0.73	1	[]	0	0	1	1	0	0	1	0	0
Dynactin subunit 3 OS=Homo sapiens GN=DCTN3 PE=1 SV=1	DCTN3_HUMAN	DCTN3	21 kDa	0.68	1	[]	0.45	0	[]	0.52	INF	[]	0	1	0	0	0	0	0	0	1
Methionine adenosyltransferase 2 subunit beta OS=Homo sapiens GN=MAT2B PE=1 SV=1	MAT2B_HUMAN (+1)	MAT2B	38 kDa	0.68	1	[]	0.45	0	[]	0.52	INF	[]	0	1	0	0	0	0	0	1	0
Hornerin OS=Homo sapiens GN=HRNR PE=1 SV=2	HORN_HUMAN	HRNR	282 kDa	0.68	1	[]	0.45	0	[]	0.52	INF	[]	0	0	1	0	0	0	0	1	0
Long-chain-fatty-acid--CoA ligase 1 OS=Homo sapiens GN=ACSL1 PE=1 SV=1	ACSL1_HUMAN	ACSL1	78 kDa	0.68	1	[]	0.45	0	[]	0.52	INF	[]	0	0	1	0	0	0	0	1	0
Cytoplasmic FMR1-interacting protein 1 OS=Homo sapiens GN=CYFIP1 PE=1 SV=1	CYFP1_HUMAN	CYFIP1	145 kDa	0.63	1.3	[]	0.35	2	[]	0.34	0.7	[]	0	3	0	0	4	2	2	1	1
Putative uncharacterized protein DKFZp686C11235 OS=Homo sapiens GN=DKFZp686C11235 PE=2 SV=1	Q6MZV7		?	0.63	1.3	[]	0.18	2.7	[]	0.16	0.5	[]	0	0	3	0	0	8	0	0	4
26S protease regulatory subunit 6B OS=Homo sapiens GN=PSMC4 PE=1 SV=2	PRS6B_HUMAN	PSMC4	47 kDa	0.63	1.3	[]	0.47	1.7	[]	0.46	0.8	[]	0	2	1	0	2	3	0	2	2
V-type proton ATPase subunit E 1 OS=Homo sapiens GN=ATP6V1E1 PE=1 SV=1	VATE1_HUMAN	ATP6V1E1	26 kDa	0.63	1.3	[]	0.26	2.3	[]	0.24	0.6	[]	0	3	0	0	2	5	0	3	1
DnaJ homolog subfamily A member 2 OS=Homo sapiens GN=DNAJA2 PE=1 SV=1	DNJA2_HUMAN (+1)	DNAJA2	46 kDa	0.63	1.3	[]	0.6	1.3	[]	0.6	1	[]	0	1	2	0	2	2	1	1	2
Superoxide dismutase [Mn], mitochondrial OS=Homo sapiens GN=SOD2 PE=1 SV=2	SODM_HUMAN	SOD2	25 kDa	0.63	1.3	[]	0.6	1.3	[]	0.6	1	[]	0	2	1	0	0	4	0	3	1
Protein phosphatase 1 regulatory subunit 7 OS=Homo sapiens GN=PPP1R7 PE=1 SV=1	PP1R7_HUMAN (+1)	PPP1R7	42 kDa	0.63	1.3	[]	0.57	1	[]	0.54	1.3	[]	0	2	1	0	3	0	0	1	3
Uncharacterized protein OS=Homo sapiens PE=2 SV=1	A0A5E4		?	0.63	1.3	[]	0.57	1	[]	0.54	1.3	[]	2	0	1	0	0	3	0	0	4
UPF0160 protein MYG1, mitochondrial OS=Homo sapiens GN=C12orf10 PE=1 SV=2	MYG1_HUMAN	C12orf10	42 kDa	0.63	1.3	[]	0.57	1	[]	0.54	1.3	[]	0	3	0	0	3	0	0	4	0
Bifunctional coenzyme A synthase OS=Homo sapiens GN=COASY PE=1 SV=4	COASY_HUMAN	COASY	62 kDa	0.63	1.3	[]	0.25	0.3	[]	0.21	4	[]	0	1	2	0	0	1	0	0	4
Serine hydroxymethyltransferase, mitochondrial OS=Homo sapiens GN=SHMT2 PE=1 SV=3	GLYM_HUMAN	SHMT2	56 kDa	0.63	1.3	[]	0.094	0	[]	0.072	INF	[]	0	0	3	0	0	0	0	2	2
Dystrophin OS=Homo sapiens GN=DMD PE=1 SV=3	DMD_HUMAN	DMD	427 kDa	0.62	1.5	[]	0.43	0.5	[]	0.34	3	[]	0	0	2	0	0	1	0	1	2
Ras suppressor protein 1 OS=Homo sapiens GN=RSU1 PE=1 SV=3	RSU1_HUMAN	RSU1	32 kDa	0.62	1.5	[]	0.43	2	[]	0.46	0.8	[]	0	2	0	0	4	0	0	1	2
Nitric oxide synthase, inducible OS=Homo sapiens GN=NOS2 PE=1 SV=2	NOS2_HUMAN	NOS2	131 kDa	0.62	1.5	[]	0.094	4	[]	0.093	0.4	[]	0	0	2	0	0	8	0	3	0
Rab11 family-interacting protein 1 OS=Homo sapiens GN=RAB11FIP1 PE=1 SV=3	RFIP1_HUMAN	RAB11FIP1	137 kDa	0.62	1.5	[]	0.43	2	[]	0.46	0.8	[]	0	2	0	0	3	1	0	1	2
Kallikrein-6 OS=Homo sapiens GN=KLK6 PE=1 SV=1	KLK6_HUMAN (+1)	KLK6	27 kDa	0.62	1.5	[]	0.31	2.5	[]	0.33	0.6	[]	0	2	0	0	2	3	0	2	1
FACT complex subunit SSRP1 OS=Homo sapiens GN=SSRP1 PE=1 SV=1	SSRP1_HUMAN	SSRP1	81 kDa	0.62	1.5	[]	0.62	1	[]	0.53	1.5	[]	0	2	0	0	2	0	0	3	0
Nuclear transport factor 2 OS=Homo sapiens GN=NUTF2 PE=1 SV=1	NTF2_HUMAN	NUTF2	14 kDa	0.62	1.5	[]	0.58	1.5	[]	0.62	1	[]	0	1	1	0	1	2	0	1	2
cDNA, FLJ94551 OS=Homo sapiens PE=2 SV=1	B2R9T9_HUMAN		26 kDa	0.62	1.5	[]	0.43	0.5	[]	0.34	3	[]	0	2	0	0	1	0	0	3	0
Acid phosphatase type 7 OS=Homo sapiens GN=ACP7 PE=2 SV=2	ACP7_HUMAN	ACP7	50 kDa	0.62	1.5	[]	0.43	0.5	[]	0.34	3	[]	0	1	1	0	0	1	0	2	1
IGK@ protein OS=Homo sapiens GN=IGK@ PE=1 SV=1	Q6PJF2_HUMAN	IGK	26 kDa	0.62	1.5	[]	0.43	0.5	[]	0.34	3	[]	0	2	0	0	1	0	0	3	0
Brain acid soluble protein 1 OS=Homo sapiens GN=BASP1 PE=1 SV=2	BASP1_HUMAN	BASP1	23 kDa	0.61	1.2	[]	0.38	1.7	[]	0.34	0.7	[]	3	0	1	3	4	0	4	0	1
Translation initiation factor eIF-2B subunit alpha OS=Homo sapiens GN=EIF2B1 PE=1 SV=1	EI2BA_HUMAN	EIF2B1	34 kDa	0.61	1.2	[]	0.4	0.8	[]	0.4	1.7	[]	0	4	0	0	3	0	0	5	0
Serine/threonine-protein phosphatase 2A 55 kDa regulatory subunit B beta isoform OS=Homo sapiens GN=PPP2R2B PE=1 SV=1	2ABB_HUMAN	PPP2R2B	52 kDa	0.6	1.3	[]	0.18	0.6	[]	0.16	2.2	[]	0	2	5	0	0	4	0	3	6
Plakophilin-3 OS=Homo sapiens GN=PKP3 PE=1 SV=1	PKP3_HUMAN	PKP3	87 kDa	0.6	1.3	[]	0.03	2.9	Collagen I low, Fibronectin high	0.02	0.5	Fibronectin high, LAP low	0	4	3	0	8	12	0	9	0
Protein deglycase DJ-1 OS=Homo sapiens GN=PARK7 PE=1 SV=2	PARK7_HUMAN	PARK7	20 kDa	0.59	1	[]	0.094	4	[]	0.044	0.2	Fibronectin high, LAP low	0	2	0	0	3	5	0	1	1
Protein kinase C iota type OS=Homo sapiens GN=PRKCI PE=1 SV=2	KPCI_HUMAN	PRKCI	68 kDa	0.59	1	[]	0.43	0.5	[]	0.53	2	[]	0	0	2	0	0	1	0	1	1
Charged multivesicular body protein 2a OS=Homo sapiens GN=CHMP2A PE=1 SV=1	CHM2A_HUMAN (+1)	CHMP2A	25 kDa	0.59	1	[]	0.14	3.5	[]	0.074	0.3	[]	0	2	0	0	7	0	0	2	0
Protein S100-A6 OS=Homo sapiens GN=S100A6 PE=1 SV=1	S10A6_HUMAN	S100A6	10 kDa	0.59	1	[]	0.14	3.5	[]	0.074	0.3	[]	0	0	2	0	0	7	0	0	2
Serine/threonine-protein phosphatase PP1-beta catalytic subunit OS=Homo sapiens GN=PPP1CB PE=1 SV=3	PP1B_HUMAN	PPP1CB	37 kDa	0.59	2	[]	0.098	6	[]	0.12	0.3	[]	0	1	0	0	3	3	0	1	1
Beta-defensin 4A OS=Homo sapiens GN=DEFB4A PE=1 SV=1	DFB4A_HUMAN	DEFB4A	7 kDa	0.59	2	[]	0.098	6	[]	0.12	0.3	[]	0	0	1	0	0	6	0	0	2
Skin-specific protein 32 OS=Homo sapiens GN=XP32 PE=1 SV=1	XP32_HUMAN	XP32	26 kDa	0.59	2	[]	0.098	6	[]	0.12	0.3	[]	0	0	1	1	1	4	0	1	1
Transportin-3 OS=Homo sapiens GN=TNPO3 PE=1 SV=3	TNPO3_HUMAN	TNPO3	104 kDa	0.59	1	[]	0.43	0.5	[]	0.53	2	[]	0	2	0	0	1	0	0	1	1
Vacuolar protein sorting-associated protein 29 OS=Homo sapiens GN=VPS29 PE=1 SV=1	VPS29_HUMAN	VPS29	21 kDa	0.59	2	[]	0.16	5	[]	0.2	0.4	[]	0	1	0	0	2	3	0	2	0
Microtubule-associated protein RP/EB family member 1 OS=Homo sapiens GN=MAPRE1 PE=1 SV=3	MARE1_HUMAN	MAPRE1	30 kDa	0.59	2	[]	0.38	3	[]	0.47	0.7	[]	0	1	0	0	3	0	0	1	1
Peptidyl-prolyl cis-trans isomerase FKBP3 OS=Homo sapiens GN=FKBP3 PE=1 SV=1	FKBP3_HUMAN (+1)	FKBP3	25 kDa	0.59	2	[]	0.25	4	[]	0.31	0.5	[]	0	1	0	0	4	0	0	2	0
Cysteine-rich protein 2 OS=Homo sapiens GN=CRIP2 PE=1 SV=1	CRIP2_HUMAN	CRIP2	22 kDa	0.59	1	[]	0.21	3	[]	0.12	0.3	[]	0	0	2	0	6	0	2	0	0
28S ribosomal protein S34, mitochondrial OS=Homo sapiens GN=MRPS34 PE=1 SV=2	RT34_HUMAN (+1)	MRPS34	26 kDa	0.59	1	[]	0.58	1.5	[]	0.47	0.7	[]	0	0	2	0	0	3	0	0	2
SH3 domain-binding glutamic acid-rich-like protein 3 OS=Homo sapiens GN=SH3BGRL3 PE=1 SV=1	A0A087WV23 (+1)		?	0.59	1	[]	0.31	2.5	[]	0.2	0.4	[]	0	0	2	0	0	5	0	0	2
COP9 signalosome complex subunit 4 OS=Homo sapiens GN=COPS4 PE=1 SV=1	CSN4_HUMAN	COPS4	46 kDa	0.59	1	[]	0.43	2	[]	0.31	0.5	[]	0	2	0	0	4	0	0	1	1
2'-5'-oligoadenylate synthase-like protein OS=Homo sapiens GN=OASL PE=1 SV=2	OASL_HUMAN	OASL	59 kDa	0.59	2	[]	0.098	6	[]	0.12	0.3	[]	0	1	0	0	0	6	0	2	0
Adenylyl cyclase-associated protein OS=Homo sapiens GN=CAP1 PE=2 SV=1	D3DPU2_HUMAN	CAP1	52 kDa	0.59	1	[]	0.62	1	[]	0.66	1	[]	0	2	0	0	2	0	0	2	0
Phosphomannomutase 2 OS=Homo sapiens GN=PMM2 PE=1 SV=1	PMM2_HUMAN (+2)	PMM2	28 kDa	0.59	2	[]	0.7	1	[]	0.53	2	[]	0	1	0	0	1	0	0	2	0
Epsilon subunit of coatomer protein complex isoform a variant (Fragment) OS=Homo sapiens PE=2 SV=1	Q53HJ6_HUMAN		35 kDa	0.59	1	[]	0.43	2	[]	0.31	0.5	[]	0	2	0	0	4	0	0	2	0
DNA replication licensing factor MCM4 OS=Homo sapiens GN=MCM4 PE=1 SV=5	MCM4_HUMAN (+2)	MCM4	97 kDa	0.59	1	[]	0.43	2	[]	0.31	0.5	[]	0	2	0	0	4	0	0	2	0
Aldehyde dehydrogenase family 16 member A1 OS=Homo sapiens GN=ALDH16A1 PE=1 SV=2	A16A1_HUMAN	ALDH16A1	85 kDa	0.59	1	[]	0.58	1.5	[]	0.47	0.7	[]	0	2	0	0	2	1	0	1	1
Synaptophysin-like protein 1 OS=Homo sapiens GN=SYPL1 PE=1 SV=1	SYPL1_HUMAN (+2)	SYPL1	29 kDa	0.59	1	[]	0.62	1	[]	0.66	1	[]	0	1	1	0	0	2	0	0	2
ATP-dependent RNA helicase DDX39A OS=Homo sapiens GN=DDX39A PE=1 SV=2	DX39A_HUMAN	DDX39A	49 kDa	0.59	2	[]	0.57	2	[]	0.66	1	[]	0	1	0	0	2	0	0	1	1
Annexin A9 OS=Homo sapiens GN=ANXA9 PE=1 SV=3	ANXA9_HUMAN	ANXA9	38 kDa	0.59	2	[]	0.38	3	[]	0.47	0.7	[]	0	1	0	0	1	2	0	2	0
Synaptotagmin-1 OS=Homo sapiens GN=SYT1 PE=1 SV=1	SYT1_HUMAN	SYT1	48 kDa	0.59	2	[]	0.57	2	[]	0.66	1	[]	0	1	0	0	1	1	0	2	0
28S ribosomal protein S14, mitochondrial OS=Homo sapiens GN=MRPS14 PE=1 SV=1	RT14_HUMAN	MRPS14	15 kDa	0.59	2	[]	0.38	3	[]	0.47	0.7	[]	0	0	1	0	0	3	0	0	2
AP-3 complex subunit delta-1 OS=Homo sapiens GN=AP3D1 PE=1 SV=1	AP3D1_HUMAN	AP3D1	130 kDa	0.59	1	[]	0.43	0.5	[]	0.53	2	[]	0	0	2	0	0	1	1	0	1
Tubulin-specific chaperone A OS=Homo sapiens GN=TBCA PE=1 SV=3	TBCA_HUMAN (+3)	TBCA	13 kDa	0.59	1	[]	0.43	0.5	[]	0.53	2	[]	0	2	0	0	0	1	0	2	0
Ras-related protein Rab-3D OS=Homo sapiens GN=RAB3D PE=1 SV=1	RAB3D_HUMAN	RAB3D	24 kDa	0.59	2	[]	0.57	2	[]	0.66	1	[]	0	1	0	0	0	2	0	2	0
Cellular nucleic acid-binding protein OS=Homo sapiens GN=CNBP PE=1 SV=1	CNBP_HUMAN	CNBP	19 kDa	0.59	2	[]	0.38	3	[]	0.47	0.7	[]	0	1	0	0	2	1	2	0	0
Immunoglobulin heavy variable 3-49 OS=Homo sapiens GN=IGHV3-49 PE=3 SV=1	A0A0A0MS15 (+5)	IGHV3-49	13 kDa	0.59	2	[]	0.57	2	[]	0.66	1	[]	0	1	0	0	0	2	0	0	2
IgG L chain OS=Homo sapiens PE=2 SV=1	S6B2A1 (+1)		?	0.59	2	[]	0.38	3	[]	0.47	0.7	[]	0	0	1	0	0	3	0	0	2
Translin OS=Homo sapiens GN=TSN PE=1 SV=1	TSN_HUMAN (+10)	TSN	26 kDa	0.59	2	[]	0.57	2	[]	0.66	1	[]	0	1	0	0	2	0	0	1	1
Nucleolar transcription factor 1 OS=Homo sapiens GN=UBTF PE=1 SV=1	UBF1_HUMAN	UBTF	89 kDa	0.59	2	[]	0.57	2	[]	0.66	1	[]	0	0	1	0	1	1	2	0	0
Actin-related protein 2/3 complex subunit 1A OS=Homo sapiens GN=ARPC1A PE=1 SV=2	ARC1A_HUMAN	ARPC1A	42 kDa	0.59	2	[]	0.57	2	[]	0.66	1	[]	0	1	0	0	2	0	0	2	0
Chromosome 7 open reading frame 20, isoform CRA_a OS=Homo sapiens GN=C7orf20 PE=4 SV=1	A0A024R847_HUMAN (+1)	C7orf20	32 kDa	0.59	2	[]	0.57	2	[]	0.66	1	[]	0	1	0	0	2	0	0	2	0
Apoptosis regulator BAX OS=Homo sapiens GN=BAX PE=1 SV=1	BAX_HUMAN	BAX	21 kDa	0.59	2	[]	0.57	2	[]	0.66	1	[]	0	1	0	0	2	0	0	0	2
Protein NipSnap homolog 2 OS=Homo sapiens GN=GBAS PE=1 SV=1	NIPS2_HUMAN	GBAS	34 kDa	0.59	2	[]	0.57	2	[]	0.66	1	[]	0	0	1	1	0	1	2	0	0
Sister chromatid cohesion protein PDS5 homolog A OS=Homo sapiens GN=PDS5A PE=1 SV=1	PDS5A_HUMAN (+1)	PDS5A	151 kDa	0.59	2	[]	0.45	0	[]	0.27	INF	[]	0	0	1	0	0	0	0	0	2
Histone deacetylase 2 OS=Homo sapiens GN=HDAC2 PE=1 SV=2	HDAC2_HUMAN	HDAC2	55 kDa	0.59	2	[]	0.7	1	[]	0.53	2	[]	0	0	1	0	0	1	0	0	2
Something about silencing protein 10 OS=Homo sapiens GN=UTP3 PE=1 SV=1	SAS10_HUMAN	UTP3	55 kDa	0.59	1	[]	0.21	0	[]	0.27	INF	[]	1	0	1	0	0	0	2	0	0
La 4.1 protein (Fragment) OS=Homo sapiens PE=2 SV=1	Q14730		?	0.59	2	[]	0.7	1	[]	0.53	2	[]	0	0	1	0	0	1	2	0	0
Oxysterol-binding protein-related protein 8 OS=Homo sapiens GN=OSBPL8 PE=1 SV=3	OSBL8_HUMAN	OSBPL8	101 kDa	0.59	2	[]	0.45	0	[]	0.27	INF	[]	0	0	1	0	0	0	0	1	1
Acetoacetyl-CoA synthetase OS=Homo sapiens GN=AACS PE=1 SV=1	AACS_HUMAN	AACS	75 kDa	0.59	1	[]	0.21	0	[]	0.27	INF	[]	0	2	0	0	0	0	0	2	0
Protein transport protein Sec23B OS=Homo sapiens GN=SEC23B PE=1 SV=2	SC23B_HUMAN (+3)	SEC23B	86 kDa	0.59	2	[]	0.45	0	[]	0.27	INF	[]	0	0	1	0	0	0	0	1	1
Interferon-induced transmembrane protein 1 OS=Homo sapiens GN=IFITM1 PE=1 SV=3	IFM1_HUMAN (+7)	IFITM1	14 kDa	0.59	2	[]	0.45	0	[]	0.27	INF	[]	0	0	1	0	0	0	0	0	2
Prefoldin subunit 2 OS=Homo sapiens GN=PFDN2 PE=1 SV=1	PFD2_HUMAN	PFDN2	17 kDa	0.59	2	[]	0.45	0	[]	0.27	INF	[]	0	1	0	0	0	0	1	1	0
Importin subunit alpha-5 OS=Homo sapiens GN=KPNA1 PE=1 SV=3	IMA5_HUMAN	KPNA1	60 kDa	0.59	2	[]	0.45	0	[]	0.27	INF	[]	0	0	1	0	0	0	2	0	0
Putative uncharacterized protein DKFZp686G11190 OS=Homo sapiens GN=DKFZp686G11190 PE=2 SV=1	Q6MZQ6_HUMAN	DKFZp686G11190	52 kDa	0.59	2	[]	0.45	0	[]	0.27	INF	[]	0	1	0	0	0	0	0	2	0
N-alpha-acetyltransferase 50 OS=Homo sapiens GN=NAA50 PE=1 SV=1	NAA50_HUMAN	NAA50	19 kDa	0.59	2	[]	0.013	10	Collagen I low, Fibronectin high	0.014	0.2	Fibronectin high, LAP low	0	1	0	0	9	1	0	1	1
Vacuolar protein sorting-associated protein 26A OS=Homo sapiens GN=VPS26A PE=1 SV=2	VP26A_HUMAN	VPS26A	38 kDa	0.58	1.3	[]	0.49	1	[]	0.45	1.3	[]	0	6	0	0	3	3	2	4	2
U5 small nuclear ribonucleoprotein 200 kDa helicase OS=Homo sapiens GN=SNRNP200 PE=1 SV=2	U520_HUMAN	SNRNP200	245 kDa	0.58	1.3	[]	0.016	3.3	Collagen I low, Fibronectin high	0.011	0.4	Fibronectin high, LAP low	0	4	2	0	19	1	3	4	1
Epididymis secretory sperm binding protein Li 2a OS=Homo sapiens GN=HEL-S-2a PE=2 SV=1	V9HW12_HUMAN	HEL-S-2a	22 kDa	0.57	1.3	[]	0.085	2.1	[]	0.063	0.6	[]	0	11	0	0	23	0	0	14	0
Alpha-centractin OS=Homo sapiens GN=ACTR1A PE=1 SV=1	ACTZ_HUMAN	ACTR1A	43 kDa	0.57	1.2	[]	0.41	1.6	[]	0.35	0.8	[]	0	5	0	0	5	3	0	3	3
Probable ATP-dependent RNA helicase DDX46 OS=Homo sapiens GN=DDX46 PE=1 SV=2	DDX46_HUMAN	DDX46	117 kDa	0.57	1.2	[]	0.39	0.8	[]	0.42	1.5	[]	0	0	5	1	2	1	0	1	5
Low molecular weight phosphotyrosine protein phosphatase OS=Homo sapiens GN=ACP1 PE=1 SV=3	PPAC_HUMAN (+1)	ACP1	18 kDa	0.57	1.2	[]	0.62	1.2	[]	0.57	1	[]	0	2	3	0	5	1	3	3	0
ADP-ribosylation factor-like protein 1 OS=Homo sapiens GN=ARL1 PE=1 SV=1	ARL1_HUMAN	ARL1	20 kDa	0.56	1.4	[]	0.51	1	[]	0.43	1.4	[]	0	2	3	0	4	1	4	0	3
Leucine-rich repeat-containing protein 37A OS=Homo sapiens GN=LRRC37A PE=2 SV=3	L37A1_HUMAN	LRRC37A	188 kDa	0.56	INF	[]	0.55	INF	[]	0.73	1	[]	0	0	0	0	0	1	0	0	1
Protein phosphatase 1 regulatory subunit 12A OS=Homo sapiens GN=PPP1R12A PE=1 SV=1	MYPT1_HUMAN	PPP1R12A	115 kDa	0.56	INF	[]	0.088	INF	[]	0.17	0.2	[]	0	0	0	0	4	0	1	0	0
Ig gamma-2 chain C region OS=Homo sapiens GN=IGHG2 PE=1 SV=2	IGHG2_HUMAN	IGHG2	36 kDa	0.56	INF	[]	0.088	INF	[]	0.17	0.2	[]	0	0	0	0	0	4	0	0	1
Dynamin-1-like protein OS=Homo sapiens GN=DNM1L PE=1 SV=2	DNM1L_HUMAN	DNM1L	82 kDa	0.56	INF	[]	0.16	INF	[]	0.29	0.3	[]	0	0	0	0	3	0	0	0	1
HLA class I histocompatibility antigen, B-55 alpha chain OS=Homo sapiens GN=HLA-B PE=1 SV=1	1B55_HUMAN (+61)	HLA-B	40 kDa	0.56	INF	[]	0.16	INF	[]	0.29	0.3	[]	0	0	0	0	0	3	0	0	1
Tetratricopeptide repeat protein 9C OS=Homo sapiens GN=TTC9C PE=1 SV=1	TTC9C_HUMAN	TTC9C	20 kDa	0.56	INF	[]	0.55	INF	[]	0.73	1	[]	0	0	0	0	1	0	0	0	1
U6 snRNA-associated Sm-like protein LSm2 OS=Homo sapiens GN=LSM2 PE=1 SV=1	LSM2_HUMAN	LSM2	11 kDa	0.56	INF	[]	0.088	INF	[]	0.17	0.2	[]	0	0	0	0	1	3	0	0	1
Protein translocation complex beta variant (Fragment) OS=Homo sapiens PE=2 SV=1	Q53FA5 (+1)		?	0.56	INF	[]	0.088	INF	[]	0.17	0.2	[]	0	0	0	2	0	2	1	0	0
Cysteine--tRNA ligase, cytoplasmic OS=Homo sapiens GN=CARS PE=1 SV=3	SYCC_HUMAN	CARS	85 kDa	0.56	INF	[]	0.3	INF	[]	0.47	0.5	[]	0	0	0	0	2	0	0	1	0
NADH-cytochrome b5 reductase 2 OS=Homo sapiens GN=CYB5R2 PE=1 SV=1	NB5R2_HUMAN	CYB5R2	31 kDa	0.56	INF	[]	0.16	INF	[]	0.29	0.3	[]	0	0	0	0	0	3	0	1	0
Lysine-specific histone demethylase 1A OS=Homo sapiens GN=KDM1A PE=1 SV=2	KDM1A_HUMAN	KDM1A	93 kDa	0.56	INF	[]	0.3	INF	[]	0.47	0.5	[]	0	0	0	0	2	0	0	0	1
Serine/threonine-protein kinase PAK 2 OS=Homo sapiens GN=PAK2 PE=1 SV=3	PAK2_HUMAN	PAK2	58 kDa	0.56	INF	[]	0.55	INF	[]	0.73	1	[]	0	0	0	0	0	1	1	0	0
Protein TFG OS=Homo sapiens GN=TFG PE=1 SV=2	TFG_HUMAN	TFG	43 kDa	0.56	INF	[]	0.55	INF	[]	0.73	1	[]	0	0	0	0	1	0	0	1	0
Vimentin OS=Homo sapiens GN=VIM PE=1 SV=4	VIME_HUMAN	VIM	54 kDa	0.56	INF	[]	0.3	INF	[]	0.47	0.5	[]	0	0	0	0	0	2	0	0	1
Carbonyl reductase [NADPH] 3 OS=Homo sapiens GN=CBR3 PE=1 SV=3	CBR3_HUMAN (+1)	CBR3	31 kDa	0.56	INF	[]	0.3	INF	[]	0.47	0.5	[]	0	0	0	0	0	2	0	0	1
Serine/threonine-protein kinase MRCK alpha OS=Homo sapiens GN=CDC42BPA PE=1 SV=1	MRCKA_HUMAN	CDC42BPA	197 kDa	0.56	INF	[]	0.16	INF	[]	0.29	0.3	[]	0	0	0	0	3	0	0	1	0
Vesicle-trafficking protein SEC22b OS=Homo sapiens GN=SEC22B PE=1 SV=4	SC22B_HUMAN	SEC22B	25 kDa	0.56	INF	[]	0.3	INF	[]	0.47	0.5	[]	0	0	0	0	1	1	1	0	0
Splicing factor, arginine/serine-rich 15 OS=Homo sapiens GN=SCAF4 PE=1 SV=3	SFR15_HUMAN	SCAF4	126 kDa	0.56	INF	[]	0.16	INF	[]	0.29	0.3	[]	0	0	0	0	2	1	0	0	1
ATP synthase F(0) complex subunit B1, mitochondrial OS=Homo sapiens GN=ATP5F1 PE=1 SV=2	AT5F1_HUMAN	ATP5F1	29 kDa	0.56	INF	[]	0.16	INF	[]	0.29	0.3	[]	0	0	0	0	0	3	0	1	0
Interleukin-36 alpha OS=Homo sapiens GN=IL36A PE=1 SV=1	IL36A_HUMAN	IL36A	18 kDa	0.56	INF	[]	0.3	INF	[]	0.47	0.5	[]	0	0	0	0	0	2	0	1	0
Ig gamma-1 chain C region OS=Homo sapiens GN=IGHG1 PE=1 SV=1	A0A087WV47 (+1)		?	0.56	INF	[]	0.16	INF	[]	0.29	0.3	[]	0	0	0	0	0	3	0	0	1
Ras-related protein Rab-5B OS=Homo sapiens GN=RAB5B PE=1 SV=1	RAB5B_HUMAN	RAB5B	24 kDa	0.56	INF	[]	0.3	INF	[]	0.47	0.5	[]	0	0	0	0	0	2	0	1	0
Tyrosine-protein phosphatase non-receptor type 3 OS=Homo sapiens GN=PTPN3 PE=1 SV=2	PTN3_HUMAN (+2)	PTPN3	104 kDa	0.56	INF	[]	0.3	INF	[]	0.47	0.5	[]	0	0	0	0	0	2	0	0	1
Histidine-rich glycoprotein OS=Homo sapiens GN=HRG PE=1 SV=1	HRG_HUMAN (+1)	HRG	60 kDa	0.56	INF	[]	0.16	INF	[]	0.29	0.3	[]	0	0	0	0	0	3	0	1	0
Cytochrome b-c1 complex subunit 1, mitochondrial OS=Homo sapiens GN=UQCRC1 PE=1 SV=3	QCR1_HUMAN	UQCRC1	53 kDa	0.56	INF	[]	0.3	INF	[]	0.47	0.5	[]	0	0	0	0	0	2	0	1	0
Integrator complex subunit 6 OS=Homo sapiens GN=INTS6 PE=1 SV=1	INT6_HUMAN	INTS6	100 kDa	0.56	INF	[]	0.16	INF	[]	0.29	0.3	[]	0	0	0	0	0	3	0	0	1
Truncated profilaggrin OS=Homo sapiens GN=FLG PE=4 SV=1	I0B0K8		?	0.56	INF	[]	0.088	INF	[]	0.17	0.2	[]	0	0	0	0	0	4	0	0	1
SUMO-conjugating enzyme UBC9 OS=Homo sapiens GN=UBE2I PE=1 SV=1	UBC9_HUMAN	UBE2I	18 kDa	0.56	INF	[]	0.3	INF	[]	0.47	0.5	[]	0	0	0	0	2	0	0	1	0
RNA-binding protein 25 OS=Homo sapiens GN=RBM25 PE=1 SV=3	RBM25_HUMAN	RBM25	100 kDa	0.56	INF	[]	0.3	INF	[]	0.47	0.5	[]	0	0	0	0	2	0	0	1	0
Protein ABHD14B OS=Homo sapiens GN=ABHD14B PE=1 SV=1	ABHEB_HUMAN (+4)	ABHD14B	22 kDa	0.56	INF	[]	0.16	INF	[]	0.29	0.3	[]	0	0	0	0	1	2	0	0	1
Cytosolic phospholipase A2 epsilon OS=Homo sapiens GN=PLA2G4E PE=2 SV=3	PA24E_HUMAN	PLA2G4E	98 kDa	0.56	INF	[]	0.55	INF	[]	0.73	1	[]	0	0	0	0	0	1	0	1	0
NADH dehydrogenase [ubiquinone] iron-sulfur protein 7, mitochondrial OS=Homo sapiens GN=NDUFS7 PE=1 SV=3	NDUS7_HUMAN	NDUFS7	24 kDa	0.56	INF	[]	1	INF	[]	0.52	INF	[]	0	0	0	0	0	0	0	1	0
3'(2'),5'-bisphosphate nucleotidase 1 OS=Homo sapiens GN=BPNT1 PE=1 SV=1	BPNT1_HUMAN	BPNT1	33 kDa	0.56	INF	[]	0.3	INF	[]	0.47	0.5	[]	0	0	0	0	1	1	0	1	0
Emerin OS=Homo sapiens GN=EMD PE=1 SV=1	EMD_HUMAN (+1)	EMD	29 kDa	0.56	INF	[]	0.55	INF	[]	0.73	1	[]	0	0	0	0	0	1	0	0	1
Adenosine kinase OS=Homo sapiens GN=ADK PE=1 SV=2	ADK_HUMAN	ADK	41 kDa	0.56	INF	[]	0.55	INF	[]	0.73	1	[]	0	0	0	0	0	1	0	0	1
Acidic leucine-rich nuclear phosphoprotein 32 family member E OS=Homo sapiens GN=ANP32E PE=1 SV=1	AN32E_HUMAN	ANP32E	31 kDa	0.56	INF	[]	0.3	INF	[]	0.47	0.5	[]	0	0	0	0	0	2	0	0	1
Dehydrogenase/reductase SDR family member 1 OS=Homo sapiens GN=DHRS1 PE=1 SV=1	DHRS1_HUMAN	DHRS1	34 kDa	0.56	INF	[]	0.55	INF	[]	0.73	1	[]	0	0	0	0	0	1	0	1	0
Ubiquinol-cytochrome-c reductase complex assembly factor 1 OS=Homo sapiens GN=UQCC1 PE=1 SV=3	UQCC1_HUMAN	UQCC1	35 kDa	0.56	INF	[]	0.55	INF	[]	0.73	1	[]	0	0	0	0	0	1	0	0	1
THO complex subunit 2 OS=Homo sapiens GN=THOC2 PE=1 SV=2	THOC2_HUMAN	THOC2	183 kDa	0.56	INF	[]	0.55	INF	[]	0.73	1	[]	0	0	0	0	1	0	0	1	0
Ig kappa chain V-II region TEW OS=Homo sapiens PE=1 SV=1	KV204_HUMAN (+2)		12 kDa	0.56	INF	[]	0.16	INF	[]	0.29	0.3	[]	0	0	0	0	0	3	0	0	1
Oligosaccharyltransferase complex subunit OSTC OS=Homo sapiens GN=OSTC PE=1 SV=1	OSTC_HUMAN (+4)	OSTC	17 kDa	0.56	INF	[]	0.16	INF	[]	0.29	0.3	[]	0	0	0	0	0	3	0	1	0
Kinesin light chain 2 OS=Homo sapiens GN=KLC2 PE=1 SV=1	KLC2_HUMAN	KLC2	69 kDa	0.56	INF	[]	0.55	INF	[]	0.73	1	[]	0	0	0	0	1	0	1	0	0
Clathrin coat assembly protein AP180 (Fragment) OS=Homo sapiens GN=SNAP91 PE=1 SV=6	E5RGY9 (+1)		?	0.56	INF	[]	0.3	INF	[]	0.47	0.5	[]	0	0	0	0	0	2	0	0	1
Zinc finger protein 185 OS=Homo sapiens GN=ZNF185 PE=1 SV=3	ZN185_HUMAN	ZNF185	74 kDa	0.56	INF	[]	0.3	INF	[]	0.47	0.5	[]	0	0	0	0	0	2	0	0	1
Putative cytochrome b-c1 complex subunit Rieske-like protein 1 OS=Homo sapiens GN=UQCRFS1P1 PE=5 SV=1	UCRIL_HUMAN	UQCRFS1P1	31 kDa	0.56	INF	[]	0.55	INF	[]	0.73	1	[]	0	0	0	0	0	1	0	0	1
Leucine-rich alpha-2-glycoprotein OS=Homo sapiens GN=LRG1 PE=1 SV=2	A2GL_HUMAN (+2)	LRG1	38 kDa	0.56	INF	[]	1	INF	[]	0.52	INF	[]	0	0	0	0	0	0	0	1	0
Pyridoxal kinase OS=Homo sapiens GN=PDXK PE=1 SV=1	F2Z2Y4 (+1)		?	0.56	INF	[]	1	INF	[]	0.52	INF	[]	0	0	0	0	0	0	0	0	1
Myotrophin OS=Homo sapiens GN=MTPN PE=1 SV=2	MTPN_HUMAN (+4)	MTPN	13 kDa	0.56	INF	[]	0.3	INF	[]	0.47	0.5	[]	0	0	0	0	1	1	1	0	0
Synaptogyrin-2 OS=Homo sapiens GN=SYNGR2 PE=1 SV=1	SNG2_HUMAN	SYNGR2	25 kDa	0.56	INF	[]	0.3	INF	[]	0.47	0.5	[]	0	0	0	0	1	1	0	1	0
Tropomyosin alpha-3 chain OS=Homo sapiens GN=TPM3 PE=1 SV=1	A0A087WWU8 (+1)		?	0.56	INF	[]	0.3	INF	[]	0.47	0.5	[]	0	0	0	0	0	2	0	0	1
Nardilysin OS=Homo sapiens GN=NRDC PE=1 SV=2	NRDC_HUMAN	NRDC	132 kDa	0.56	INF	[]	0.55	INF	[]	0.73	1	[]	0	0	0	0	0	1	0	1	0
Proteasome subunit beta type-8 OS=Homo sapiens GN=PSMB8 PE=1 SV=3	PSB8_HUMAN	PSMB8	30 kDa	0.56	INF	[]	0.3	INF	[]	0.47	0.5	[]	0	0	0	0	0	2	0	1	0
cDNA FLJ77715, highly similar to Homo sapiens cisplatin resistance-associated overexpressed protein(LUC7A), mRNA OS=Homo sapiens PE=2 SV=1	A8K3C5 (+4)		?	0.56	INF	[]	0.55	INF	[]	0.73	1	[]	0	0	0	0	0	1	0	0	1
Arachidonate 15-lipoxygenase B OS=Homo sapiens GN=ALOX15B PE=1 SV=3	LX15B_HUMAN	ALOX15B	76 kDa	0.56	INF	[]	0.3	INF	[]	0.47	0.5	[]	0	0	0	0	0	2	0	1	0
Ras-related protein Rap-2b OS=Homo sapiens GN=RAP2B PE=1 SV=1	RAP2B_HUMAN (+1)	RAP2B	21 kDa	0.56	INF	[]	0.3	INF	[]	0.47	0.5	[]	0	0	0	0	2	0	0	0	1
Glutaminyl-peptide cyclotransferase OS=Homo sapiens GN=QPCT PE=1 SV=1	QPCT_HUMAN	QPCT	41 kDa	0.56	INF	[]	0.3	INF	[]	0.47	0.5	[]	0	0	0	0	0	2	0	1	0
Guanine nucleotide-binding protein subunit alpha-13 OS=Homo sapiens GN=GNA13 PE=1 SV=2	GNA13_HUMAN (+2)	GNA13	44 kDa	0.56	INF	[]	0.55	INF	[]	0.73	1	[]	0	0	0	0	1	0	0	1	0
Deoxynucleoside triphosphate triphosphohydrolase SAMHD1 OS=Homo sapiens GN=SAMHD1 PE=1 SV=2	SAMH1_HUMAN	SAMHD1	72 kDa	0.56	INF	[]	0.3	INF	[]	0.47	0.5	[]	0	0	0	0	1	1	0	1	0
Protein phosphatase Slingshot homolog 3 OS=Homo sapiens GN=SSH3 PE=1 SV=2	SSH3_HUMAN (+1)	SSH3	73 kDa	0.56	INF	[]	0.3	INF	[]	0.47	0.5	[]	0	0	0	0	2	0	0	1	0
Coronin OS=Homo sapiens GN=CORO7-PAM16 PE=3 SV=1	A0A0A6YYL4		?	0.56	INF	[]	0.55	INF	[]	0.73	1	[]	0	0	0	0	0	1	0	0	1
Translocon-associated protein subunit gamma OS=Homo sapiens GN=SSR3 PE=1 SV=1	C9JA28_HUMAN (+2)	SSR3	20 kDa	0.56	INF	[]	0.55	INF	[]	0.73	1	[]	0	0	0	0	0	1	0	1	0
Rho-related GTP-binding protein RhoG OS=Homo sapiens GN=RHOG PE=1 SV=1	RHOG_HUMAN (+1)	RHOG	21 kDa	0.56	INF	[]	0.55	INF	[]	0.73	1	[]	0	0	0	0	0	1	0	0	1
Protein scribble homolog OS=Homo sapiens GN=SCRIB PE=1 SV=4	SCRIB_HUMAN (+3)	SCRIB	175 kDa	0.56	INF	[]	0.55	INF	[]	0.73	1	[]	0	0	0	0	1	0	1	0	0
Thioredoxin domain-containing protein 5 OS=Homo sapiens GN=TXNDC5 PE=1 SV=2	TXND5_HUMAN	TXNDC5	48 kDa	0.56	INF	[]	0.55	INF	[]	0.73	1	[]	0	0	0	0	0	1	0	1	0
Glucosidase 2 subunit beta OS=Homo sapiens GN=PRKCSH PE=1 SV=2	GLU2B_HUMAN	PRKCSH	59 kDa	0.56	INF	[]	1	INF	[]	0.52	INF	[]	0	0	0	0	0	0	0	1	0
Ubiquitin-protein ligase E3C OS=Homo sapiens GN=UBE3C PE=1 SV=3	UBE3C_HUMAN	UBE3C	124 kDa	0.56	INF	[]	0.55	INF	[]	0.73	1	[]	0	0	0	0	0	1	0	0	1
Interferon-induced protein with tetratricopeptide repeats 1 OS=Homo sapiens GN=IFIT1 PE=1 SV=2	IFIT1_HUMAN	IFIT1	55 kDa	0.56	INF	[]	1	INF	[]	0.52	INF	[]	0	0	0	0	0	0	0	0	1
Alpha-1B-glycoprotein OS=Homo sapiens GN=A1BG PE=1 SV=4	A1BG_HUMAN (+2)	A1BG	54 kDa	0.56	INF	[]	1	INF	[]	0.52	INF	[]	0	0	0	0	0	0	0	0	1
Phosphatidylinositol transfer protein alpha isoform OS=Homo sapiens GN=PITPNA PE=1 SV=2	PIPNA_HUMAN	PITPNA	32 kDa	0.56	INF	[]	1	INF	[]	0.52	INF	[]	0	0	0	0	0	0	0	0	1
Histone H2B type 1-M OS=Homo sapiens GN=HIST1H2BM PE=1 SV=3	H2B1M_HUMAN	HIST1H2BM	14 kDa	0.56	INF	[]	1	INF	[]	0.52	INF	[]	0	0	0	0	0	0	1	0	0
Ran GTPase-activating protein 1 OS=Homo sapiens GN=RANGAP1 PE=1 SV=1	RAGP1_HUMAN (+3)	RANGAP1	64 kDa	0.56	INF	[]	0.55	INF	[]	0.73	1	[]	0	0	0	0	0	1	1	0	0
cDNA, FLJ95025, highly similar to Homo sapiens transcription factor AP-2 gamma (activating enhancerbinding protein 2 gamma) (TFAP2C), mRNA OS=Homo sapiens PE=2 SV=1	B2RAN6		?	0.56	INF	[]	0.55	INF	[]	0.73	1	[]	0	0	0	0	0	1	0	0	1
Dolichyl-diphosphooligosaccharide--protein glycosyltransferase subunit DAD1 OS=Homo sapiens GN=DAD1 PE=1 SV=3	DAD1_HUMAN	DAD1	12 kDa	0.56	INF	[]	0.55	INF	[]	0.73	1	[]	0	0	0	0	0	1	0	0	1
Ig heavy chain V-II region ARH-77 OS=Homo sapiens PE=4 SV=1	HV209_HUMAN		16 kDa	0.56	INF	[]	0.55	INF	[]	0.73	1	[]	0	0	0	0	0	1	0	0	1
Ig lambda chain V-III region SH OS=Homo sapiens PE=1 SV=1	LV301_HUMAN	IGLV3-1	11 kDa	0.56	INF	[]	0.55	INF	[]	0.73	1	[]	0	0	0	0	0	1	0	0	1
Microsomal glutathione S-transferase 3 OS=Homo sapiens GN=MGST3 PE=1 SV=1	MGST3_HUMAN (+4)	MGST3	17 kDa	0.56	INF	[]	0.55	INF	[]	0.73	1	[]	0	0	0	0	0	1	0	0	1
Ras-responsive element-binding protein 1 OS=Homo sapiens GN=RREB1 PE=1 SV=3	RREB1_HUMAN	RREB1	181 kDa	0.56	INF	[]	0.55	INF	[]	0.73	1	[]	0	0	0	0	0	1	0	0	1
Inositol monophosphatase 2 OS=Homo sapiens GN=IMPA2 PE=1 SV=1	IMPA2_HUMAN	IMPA2	31 kDa	0.56	INF	[]	0.55	INF	[]	0.73	1	[]	0	0	0	0	0	1	0	1	0
PDZ domain-containing protein GIPC1 OS=Homo sapiens GN=GIPC1 PE=1 SV=2	GIPC1_HUMAN	GIPC1	36 kDa	0.56	INF	[]	0.55	INF	[]	0.73	1	[]	0	0	0	0	0	1	0	0	1
DAZ-associated protein 1 OS=Homo sapiens GN=DAZAP1 PE=1 SV=1	DAZP1_HUMAN	DAZAP1	43 kDa	0.56	INF	[]	0.55	INF	[]	0.73	1	[]	0	0	0	0	1	0	0	1	0
26S proteasome non-ATPase regulatory subunit 9 OS=Homo sapiens GN=PSMD9 PE=1 SV=3	PSMD9_HUMAN	PSMD9	25 kDa	0.56	INF	[]	0.55	INF	[]	0.73	1	[]	0	0	0	0	1	0	0	1	0
CTP synthase 2 OS=Homo sapiens GN=CTPS2 PE=1 SV=1	PYRG2_HUMAN	CTPS2	66 kDa	0.56	INF	[]	0.55	INF	[]	0.73	1	[]	0	0	0	0	1	0	0	0	1
Interleukin-1 receptor antagonist protein OS=Homo sapiens GN=IL1RN PE=1 SV=1	IL1RA_HUMAN (+1)	IL1RN	20 kDa	0.56	INF	[]	0.55	INF	[]	0.73	1	[]	0	0	0	0	0	1	0	0	1
28S ribosomal protein S29, mitochondrial OS=Homo sapiens GN=DAP3 PE=1 SV=1	RT29_HUMAN	DAP3	46 kDa	0.56	INF	[]	0.55	INF	[]	0.73	1	[]	0	0	0	0	0	1	0	0	1
BPI fold-containing family B member 1 OS=Homo sapiens GN=BPIFB1 PE=1 SV=1	BPIB1_HUMAN	BPIFB1	52 kDa	0.56	INF	[]	0.55	INF	[]	0.73	1	[]	0	0	0	0	1	0	0	0	1
Integrator complex subunit 11 OS=Homo sapiens GN=CPSF3L PE=1 SV=2	INT11_HUMAN (+4)	CPSF3L	68 kDa	0.56	INF	[]	0.55	INF	[]	0.73	1	[]	0	0	0	0	1	0	0	1	0
Interferon-stimulated gene 20 kDa protein OS=Homo sapiens GN=ISG20 PE=1 SV=2	ISG20_HUMAN (+1)	ISG20	20 kDa	0.56	INF	[]	0.55	INF	[]	0.73	1	[]	0	0	0	0	1	0	0	0	1
Protein sel-1 homolog 1 OS=Homo sapiens GN=SEL1L PE=1 SV=3	SE1L1_HUMAN	SEL1L	89 kDa	0.56	INF	[]	0.55	INF	[]	0.73	1	[]	0	0	0	0	0	1	0	1	0
Endoplasmic reticulum resident protein 44 OS=Homo sapiens GN=ERP44 PE=1 SV=1	ERP44_HUMAN	ERP44	47 kDa	0.56	INF	[]	0.55	INF	[]	0.73	1	[]	0	0	0	0	0	1	0	0	1
Phosphoserine phosphatase, isoform CRA_b OS=Homo sapiens GN=PSPH PE=4 SV=1	A0A024RDL9_HUMAN	PSPH	28 kDa	0.56	INF	[]	0.55	INF	[]	0.73	1	[]	0	0	0	0	1	0	0	1	0
Beta-microseminoprotein OS=Homo sapiens GN=MSMB PE=1 SV=1	MSMB_HUMAN	MSMB	13 kDa	0.56	INF	[]	1	INF	[]	0.52	INF	[]	0	0	0	0	0	0	0	0	1
28S ribosomal protein S35, mitochondrial OS=Homo sapiens GN=MRPS35 PE=1 SV=1	RT35_HUMAN	MRPS35	37 kDa	0.56	INF	[]	1	INF	[]	0.52	INF	[]	0	0	0	0	0	0	0	1	0
cDNA FLJ54671, highly similar to Calcium-binding mitochondrial carrier protein Aralar2 OS=Homo sapiens PE=2 SV=1	B7Z2E2_HUMAN (+2)		62 kDa	0.56	INF	[]	1	INF	[]	0.52	INF	[]	0	0	0	0	0	0	0	1	0
Ragulator complex protein LAMTOR1 OS=Homo sapiens GN=LAMTOR1 PE=1 SV=2	LTOR1_HUMAN	LAMTOR1	18 kDa	0.56	INF	[]	1	INF	[]	0.52	INF	[]	0	0	0	0	0	0	0	1	0
Protein MAL2 OS=Homo sapiens GN=MAL2 PE=1 SV=1	MAL2_HUMAN (+1)	MAL2	19 kDa	0.56	INF	[]	1	INF	[]	0.52	INF	[]	0	0	0	0	0	0	0	1	0
Acyl-CoA dehydrogenase family member 9, mitochondrial OS=Homo sapiens GN=ACAD9 PE=1 SV=1	ACAD9_HUMAN (+2)	ACAD9	69 kDa	0.56	INF	[]	1	INF	[]	0.52	INF	[]	0	0	0	0	0	0	0	0	1
sp|Q9UHB9|SRP68_HUMAN-DECOY Signal recognition particle subunit SRP68 OS=Homo sapiens...	SRP68_HUMAN-DECOY		?	0.56	INF	[]	1	INF	[]	0.52	INF	[]	0	0	0	0	0	0	0	0	1
Renin receptor OS=Homo sapiens GN=ATP6AP2 PE=1 SV=2	RENR_HUMAN (+3)	ATP6AP2	39 kDa	0.56	INF	[]	1	INF	[]	0.52	INF	[]	0	0	0	0	0	0	0	0	1
Histone H2B type 1-H OS=Homo sapiens GN=HIST1H2BH PE=1 SV=3	H2B1H_HUMAN (+1)	HIST1H2BH	14 kDa	0.56	INF	[]	1	INF	[]	0.52	INF	[]	0	0	0	0	0	0	1	0	0
NADH dehydrogenase [ubiquinone] 1 alpha subcomplex subunit 13 OS=Homo sapiens GN=NDUFA13 PE=2 SV=1	B4DEZ3_HUMAN (+5)	NDUFA13	14 kDa	0.56	INF	[]	1	INF	[]	0.52	INF	[]	0	0	0	0	0	0	0	1	0
Profilin-2 OS=Homo sapiens GN=PFN2 PE=1 SV=3	PROF2_HUMAN	PFN2	15 kDa	0.56	INF	[]	1	INF	[]	0.52	INF	[]	0	0	0	0	0	0	0	0	1
Large neutral amino acids transporter small subunit 1 OS=Homo sapiens GN=SLC7A5 PE=1 SV=2	LAT1_HUMAN	SLC7A5	55 kDa	0.56	INF	[]	1	INF	[]	0.52	INF	[]	0	0	0	0	0	0	0	0	1
Apoptosis-inducing factor 1, mitochondrial OS=Homo sapiens GN=AIFM1 PE=1 SV=1	AIFM1_HUMAN	AIFM1	67 kDa	0.56	INF	[]	1	INF	[]	0.52	INF	[]	0	0	0	0	0	0	0	1	0
Coilin OS=Homo sapiens GN=COIL PE=1 SV=1	COIL_HUMAN	COIL	63 kDa	0.56	INF	[]	1	INF	[]	0.52	INF	[]	0	0	0	0	0	0	0	0	1
Neurolysin, mitochondrial OS=Homo sapiens GN=NLN PE=1 SV=1	NEUL_HUMAN	NLN	81 kDa	0.56	INF	[]	1	INF	[]	0.52	INF	[]	0	0	0	0	0	0	0	1	0
Calpain-2 catalytic subunit OS=Homo sapiens GN=CAPN2 PE=1 SV=6	CAN2_HUMAN (+2)	CAPN2	80 kDa	0.56	INF	[]	1	INF	[]	0.52	INF	[]	0	0	0	0	0	0	0	0	1
Fascin OS=Homo sapiens GN=FSCN1 PE=1 SV=3	FSCN1_HUMAN	FSCN1	55 kDa	0.56	INF	[]	1	INF	[]	0.52	INF	[]	0	0	0	0	0	0	0	1	0
Peptidyl-prolyl cis-trans isomerase FKBP2 OS=Homo sapiens GN=FKBP2 PE=1 SV=2	FKBP2_HUMAN (+1)	FKBP2	16 kDa	0.56	INF	[]	1	INF	[]	0.52	INF	[]	0	0	0	0	0	0	0	1	0
Galectin-1 OS=Homo sapiens GN=LGALS1 PE=1 SV=2	LEG1_HUMAN	LGALS1	15 kDa	0.56	INF	[]	1	INF	[]	0.52	INF	[]	0	0	0	0	0	0	1	0	0
Immunoglobulin heavy variable 5-51 OS=Homo sapiens GN=IGHV5-51 PE=3 SV=1	A0A0C4DH38	IGHV5-51	13 kDa	0.56	INF	[]	1	INF	[]	0.52	INF	[]	0	0	0	0	0	0	0	0	1
Proteasome subunit beta type OS=Homo sapiens GN=PSMB9 PE=1 SV=1	A0A0G2JJA7 (+1)		?	0.56	INF	[]	1	INF	[]	0.52	INF	[]	0	0	0	0	0	0	0	0	1
Angiotensinogen OS=Homo sapiens GN=AGT PE=1 SV=1	ANGT_HUMAN (+6)	AGT	53 kDa	0.56	INF	[]	1	INF	[]	0.52	INF	[]	0	0	0	0	0	0	0	0	1
Carcinoembryonic antigen-related cell adhesion molecule 1 OS=Homo sapiens GN=CEACAM1 PE=1 SV=2	CEAM1_HUMAN	CEACAM1	58 kDa	0.56	INF	[]	1	INF	[]	0.52	INF	[]	0	0	0	0	0	0	0	0	1
Chitotriosidase-1 OS=Homo sapiens GN=CHIT1 PE=1 SV=1	CHIT1_HUMAN (+1)	CHIT1	52 kDa	0.56	INF	[]	1	INF	[]	0.52	INF	[]	0	0	0	0	0	0	0	0	1
Peripheral plasma membrane protein CASK OS=Homo sapiens GN=CASK PE=1 SV=3	CSKP_HUMAN	CASK	105 kDa	0.56	INF	[]	1	INF	[]	0.52	INF	[]	0	0	0	0	0	0	0	0	1
Cystatin-D OS=Homo sapiens GN=CST5 PE=1 SV=1	CYTD_HUMAN	CST5	16 kDa	0.56	INF	[]	1	INF	[]	0.52	INF	[]	0	0	0	0	0	0	0	0	1
Histatin-1 OS=Homo sapiens GN=HTN1 PE=1 SV=2	HIS1_HUMAN	HTN1	7 kDa	0.56	INF	[]	1	INF	[]	0.52	INF	[]	0	0	0	0	0	0	0	0	1
Ig alpha-1 chain C region OS=Homo sapiens GN=IGHA1 PE=1 SV=2	IGHA1_HUMAN	IGHA1	38 kDa	0.56	INF	[]	1	INF	[]	0.52	INF	[]	0	0	0	0	0	0	0	0	1
Cytosolic Fe-S cluster assembly factor NUBP2 OS=Homo sapiens GN=NUBP2 PE=1 SV=1	NUBP2_HUMAN (+1)	NUBP2	29 kDa	0.56	INF	[]	1	INF	[]	0.52	INF	[]	0	0	0	0	0	0	0	0	1
Phospholipase A-2-activating protein OS=Homo sapiens GN=PLAA PE=1 SV=2	PLAP_HUMAN	PLAA	87 kDa	0.56	INF	[]	1	INF	[]	0.52	INF	[]	0	0	0	0	0	0	0	0	1
IGL@ protein OS=Homo sapiens GN=IGL@ PE=1 SV=1	Q6GMX4		?	0.56	INF	[]	1	INF	[]	0.52	INF	[]	0	0	0	0	0	0	0	0	1
Putative uncharacterized protein DKFZp686G11190 OS=Homo sapiens GN=DKFZp686G11190 PE=2 SV=1	Q6MZQ6		?	0.56	INF	[]	1	INF	[]	0.52	INF	[]	0	0	0	0	0	0	0	0	1
Amyloid lambda 6 light chain variable region SAR (Fragment) OS=Homo sapiens PE=2 SV=1	Q96JD0		?	0.56	INF	[]	1	INF	[]	0.52	INF	[]	0	0	0	0	0	0	0	0	1
Regulator of microtubule dynamics protein 3 OS=Homo sapiens GN=RMDN3 PE=1 SV=2	RMD3_HUMAN (+4)	RMDN3	52 kDa	0.56	INF	[]	1	INF	[]	0.52	INF	[]	0	0	0	0	0	0	0	0	1
Non-secretory ribonuclease OS=Homo sapiens GN=RNASE2 PE=1 SV=2	RNAS2_HUMAN (+2)	RNASE2	18 kDa	0.56	INF	[]	1	INF	[]	0.52	INF	[]	0	0	0	0	0	0	0	0	1
Ribonuclease 4 OS=Homo sapiens GN=RNASE4 PE=1 SV=3	RNAS4_HUMAN (+1)	RNASE4	17 kDa	0.56	INF	[]	1	INF	[]	0.52	INF	[]	0	0	0	0	0	0	0	0	1
Phosphatidylinositol 3,4,5-trisphosphate 5-phosphatase 2 OS=Homo sapiens GN=INPPL1 PE=1 SV=2	SHIP2_HUMAN	INPPL1	139 kDa	0.56	INF	[]	1	INF	[]	0.52	INF	[]	0	0	0	0	0	0	0	0	1
Ribonucleoside-diphosphate reductase subunit M2 B OS=Homo sapiens GN=RRM2B PE=1 SV=1	RIR2B_HUMAN (+1)	RRM2B	41 kDa	0.56	INF	[]	1	INF	[]	0.52	INF	[]	0	0	0	0	0	0	0	0	1
Peptidoglycan recognition protein 1 OS=Homo sapiens GN=PGLYRP1 PE=1 SV=1	PGRP1_HUMAN	PGLYRP1	22 kDa	0.56	INF	[]	1	INF	[]	0.52	INF	[]	0	0	0	0	0	0	0	0	1
NADH dehydrogenase (Ubiquinone) 1 alpha subcomplex, 10, 42kDa, isoform CRA_b OS=Homo sapiens GN=NDUFA10 PE=4 SV=1	A0A024R4B3_HUMAN (+8)	NDUFA10	41 kDa	0.56	INF	[]	1	INF	[]	0.52	INF	[]	0	0	0	0	0	0	0	1	0
Sodium/potassium-transporting ATPase subunit beta OS=Homo sapiens GN=ATP1B1 PE=2 SV=1	A3KLL5_HUMAN (+3)	ATP1B1	35 kDa	0.56	INF	[]	1	INF	[]	0.52	INF	[]	0	0	0	0	0	0	0	1	0
cDNA FLJ76823, highly similar to Homo sapiens splicing factor, arginine/serine-rich 6 (SFRS6), mRNA OS=Homo sapiens PE=2 SV=1	A8K588_HUMAN (+1)		39 kDa	0.56	INF	[]	1	INF	[]	0.52	INF	[]	0	0	0	0	0	0	0	1	0
Syntaxin-12 (Fragment) OS=Homo sapiens GN=STX12 PE=1 SV=2	B1AJQ6_HUMAN (+2)	STX12	25 kDa	0.56	INF	[]	1	INF	[]	0.52	INF	[]	0	0	0	0	0	0	0	1	0
cDNA FLJ60331, highly similar to Nicastrin OS=Homo sapiens PE=2 SV=1	B4DR82_HUMAN (+1)		63 kDa	0.56	INF	[]	1	INF	[]	0.52	INF	[]	0	0	0	0	0	0	0	1	0
cDNA FLJ57201, highly similar to NADH-ubiquinone oxidoreductase 51 kDa subunit, mitochondrial (EC 1.6.5.3) OS=Homo sapiens PE=2 SV=1	B4DUN7_HUMAN (+5)		37 kDa	0.56	INF	[]	1	INF	[]	0.52	INF	[]	0	0	0	0	0	0	0	1	0
Ester hydrolase C11orf54 OS=Homo sapiens GN=C11orf54 PE=1 SV=1	CK054_HUMAN (+11)	C11orf54	35 kDa	0.56	INF	[]	1	INF	[]	0.52	INF	[]	0	0	0	0	0	0	0	1	0
Deoxyribonuclease-1-like 2 OS=Homo sapiens GN=DNASE1L2 PE=1 SV=1	DNSL2_HUMAN (+1)	DNASE1L2	33 kDa	0.56	INF	[]	1	INF	[]	0.52	INF	[]	0	0	0	0	0	0	0	1	0
Elongation factor Ts, mitochondrial OS=Homo sapiens GN=TSFM PE=1 SV=2	EFTS_HUMAN	TSFM	35 kDa	0.56	INF	[]	1	INF	[]	0.52	INF	[]	0	0	0	0	0	0	0	1	0
Ig kappa chain V-III region CLL OS=Homo sapiens PE=4 SV=2	KV308_HUMAN (+3)		14 kDa	0.56	INF	[]	1	INF	[]	0.52	INF	[]	0	0	0	0	0	0	0	1	0
Hydroperoxide isomerase ALOXE3 OS=Homo sapiens GN=ALOXE3 PE=1 SV=1	LOXE3_HUMAN	ALOXE3	81 kDa	0.56	INF	[]	1	INF	[]	0.52	INF	[]	0	0	0	0	0	0	0	1	0
Omega-amidase NIT2 OS=Homo sapiens GN=NIT2 PE=1 SV=1	NIT2_HUMAN	NIT2	31 kDa	0.56	INF	[]	1	INF	[]	0.52	INF	[]	0	0	0	0	0	0	0	1	0
Succinyl-CoA ligase [GDP-forming] subunit beta, mitochondrial OS=Homo sapiens GN=SUCLG2 PE=1 SV=2	SUCB2_HUMAN (+4)	SUCLG2	47 kDa	0.56	INF	[]	1	INF	[]	0.52	INF	[]	0	0	0	0	0	0	0	1	0
Aspartate--tRNA ligase, mitochondrial OS=Homo sapiens GN=DARS2 PE=1 SV=1	SYDM_HUMAN	DARS2	74 kDa	0.56	INF	[]	1	INF	[]	0.52	INF	[]	0	0	0	0	0	0	0	1	0
Torsin-1A-interacting protein 1 OS=Homo sapiens GN=TOR1AIP1 PE=1 SV=2	TOIP1_HUMAN	TOR1AIP1	66 kDa	0.56	INF	[]	1	INF	[]	0.52	INF	[]	0	0	0	0	0	0	0	1	0
Immunoglobulin kappa variable 2-24 OS=Homo sapiens GN=IGKV2-24 PE=3 SV=1	A0A0C4DH68 (+1)	IGKV2-24	13 kDa	0.56	INF	[]	1	INF	[]	0.52	INF	[]	0	0	0	0	0	0	0	0	1
Xaa-Pro aminopeptidase 1 OS=Homo sapiens GN=XPNPEP1 PE=1 SV=3	XPP1_HUMAN	XPNPEP1	70 kDa	0.56	INF	[]	1	INF	[]	0.52	INF	[]	0	0	0	0	0	0	0	1	0
Annexin A6 OS=Homo sapiens GN=ANXA6 PE=1 SV=3	ANXA6_HUMAN	ANXA6	76 kDa	0.56	INF	[]	1	INF	[]	0.52	INF	[]	0	0	0	0	0	0	0	1	0
Cytochrome c oxidase subunit 5B, mitochondrial OS=Homo sapiens GN=COX5B PE=1 SV=2	COX5B_HUMAN (+1)	COX5B	14 kDa	0.56	INF	[]	1	INF	[]	0.52	INF	[]	0	0	0	0	0	0	0	1	0
Olfactomedin-4 OS=Homo sapiens GN=OLFM4 PE=1 SV=1	OLFM4_HUMAN (+2)	OLFM4	57 kDa	0.56	INF	[]	1	INF	[]	0.52	INF	[]	0	0	0	0	0	0	0	0	1
Glycerol-3-phosphate phosphatase OS=Homo sapiens GN=PGP PE=1 SV=1	PGP_HUMAN	PGP	34 kDa	0.56	INF	[]	1	INF	[]	0.52	INF	[]	0	0	0	0	0	0	0	1	0
Endoplasmic reticulum resident protein 29 OS=Homo sapiens GN=ERP29 PE=1 SV=4	ERP29_HUMAN	ERP29	29 kDa	0.56	INF	[]	0.014	INF	Collagen I low, Fibronectin high	0.028	0.1	Fibronectin high, LAP low	0	0	0	0	0	7	0	1	0
Protein S100-A2 OS=Homo sapiens GN=S100A2 PE=1 SV=3	S10A2_HUMAN	S100A2	11 kDa	0.56	INF	[]	0.048	INF	Collagen I low, Fibronectin high	0.094	0.2	[]	0	0	0	0	0	5	0	0	1
V-type proton ATPase subunit B, brain isoform OS=Homo sapiens GN=ATP6V1B2 PE=1 SV=3	VATB2_HUMAN	ATP6V1B2	57 kDa	0.56	INF	[]	0.014	INF	Collagen I low, Fibronectin high	0.028	0.1	Fibronectin high, LAP low	0	0	0	0	1	6	0	1	0
S100 calcium binding protein A10 (Annexin II ligand, calpactin I, light polypeptide (P11)), isoform CRA_b (Fragment) OS=Homo sapiens GN=S100A10 PE=4 SV=1	D3DV26		?	0.56	INF	[]	0.048	INF	Collagen I low, Fibronectin high	0.094	0.2	[]	0	0	0	0	0	5	0	0	1
NADP-dependent malic enzyme OS=Homo sapiens GN=ME1 PE=1 SV=1	MAOX_HUMAN (+1)	ME1	64 kDa	0.56	INF	[]	0.048	INF	Collagen I low, Fibronectin high	0.094	0.2	[]	0	0	0	0	0	5	0	1	0
ATP synthase subunit g, mitochondrial OS=Homo sapiens GN=ATP5L PE=1 SV=3	ATP5L_HUMAN (+1)	ATP5L	11 kDa	0.56	INF	[]	0.026	INF	Collagen I low, Fibronectin high	0.052	0.2	[]	0	0	0	0	0	6	0	0	1
Ceramide synthase 3 OS=Homo sapiens GN=CERS3 PE=1 SV=2	CERS3_HUMAN (+2)	CERS3	46 kDa	0.56	INF	[]	0.048	INF	Collagen I low, Fibronectin high	0.094	0.2	[]	0	0	0	0	0	5	0	1	0
HBS1-like protein OS=Homo sapiens GN=HBS1L PE=1 SV=1	HBS1L_HUMAN	HBS1L	75 kDa	0.56	INF	[]	0.048	INF	Collagen I low, Fibronectin high	0.094	0.2	[]	0	0	0	0	4	1	0	0	1
40S ribosomal protein S21 OS=Homo sapiens GN=RPS21 PE=1 SV=1	RS21_HUMAN	RPS21	9 kDa	0.56	INF	[]	0.048	INF	Collagen I low, Fibronectin high	0.094	0.2	[]	0	0	0	0	0	5	0	0	1
Puromycin-sensitive aminopeptidase OS=Homo sapiens GN=NPEPPS PE=1 SV=2	PSA_HUMAN	NPEPPS	103 kDa	0.55	1.2	[]	0.14	0.7	[]	0.14	1.9	[]	0	11	1	0	4	4	0	12	3
RuvB-like 1 OS=Homo sapiens GN=RUVBL1 PE=1 SV=1	RUVB1_HUMAN	RUVBL1	50 kDa	0.54	1.3	[]	0.53	1.2	[]	0.51	1	[]	2	14	6	0	24	3	16	8	4
Probable 28S rRNA (cytosine(4447)-C(5))-methyltransferase OS=Homo sapiens GN=NOP2 PE=1 SV=2	NOP2_HUMAN	NOP2	89 kDa	0.54	1.2	[]	0.23	1.8	[]	0.17	0.7	[]	2	1	6	10	6	0	6	5	0
Mothers against decapentaplegic homolog 2 OS=Homo sapiens GN=SMAD2 PE=1 SV=1	SMAD2_HUMAN	SMAD2	52 kDa	0.54	1.5	[]	0.38	1.7	[]	0.45	0.9	[]	0	1	3	2	2	3	1	2	3
39S ribosomal protein L17, mitochondrial OS=Homo sapiens GN=MRPL17 PE=1 SV=1	RM17_HUMAN	MRPL17	20 kDa	0.54	1.5	[]	0.26	0.5	[]	0.17	3	[]	0	0	4	0	0	2	0	2	4
Type II inositol 3,4-bisphosphate 4-phosphatase OS=Homo sapiens GN=INPP4B PE=2 SV=4	INP4B_HUMAN	INPP4B	105 kDa	0.54	1.4	[]	0.0098	0.1	Collagen I high, Fibronectin low	0.0045	11	Fibronectin low, LAP high	0	7	1	0	1	0	5	3	3
Elongation factor 1-alpha 2 OS=Homo sapiens GN=EEF1A2 PE=1 SV=1	EF1A2_HUMAN	EEF1A2	50 kDa	0.54	1.3	[]	0.034	2.3	Collagen I low, Fibronectin high	0.029	0.6	Fibronectin high, LAP low	0	12	0	0	27	1	0	10	6
PCTP-like protein OS=Homo sapiens GN=STARD10 PE=1 SV=2	PCTL_HUMAN	STARD10	33 kDa	0.53	1.3	[]	0.056	1.8	[]	0.05	0.7	[]	1	18	7	5	36	6	8	16	10
Ras-related protein Rab-14 OS=Homo sapiens GN=RAB14 PE=1 SV=4	RAB14_HUMAN	RAB14	24 kDa	0.53	1	[]	0.18	2.7	[]	0.093	0.4	[]	0	3	0	0	6	2	0	2	1
Dynein light chain 1, cytoplasmic OS=Homo sapiens GN=DYNLL1 PE=1 SV=1	DYL1_HUMAN (+1)	DYNLL1	10 kDa	0.53	1	[]	0.26	2.3	[]	0.15	0.4	[]	0	0	3	0	0	7	0	0	3
AP-1 complex subunit sigma-1A (Fragment) OS=Homo sapiens GN=AP1S1 PE=1 SV=1	H7C1E4_HUMAN (+2)	AP1S1	22 kDa	0.53	1	[]	0.35	2	[]	0.22	0.5	[]	0	3	0	0	5	1	0	3	0
Ribosomal RNA small subunit methyltransferase NEP1 OS=Homo sapiens GN=EMG1 PE=1 SV=4	NEP1_HUMAN	EMG1	27 kDa	0.53	1	[]	0.26	2.3	[]	0.15	0.4	[]	0	2	1	2	4	1	2	0	1
Glycerophosphodiester phosphodiesterase domain-containing protein 3 OS=Homo sapiens GN=GDPD3 PE=2 SV=3	GDPD3_HUMAN	GDPD3	37 kDa	0.53	1	[]	0.18	2.7	[]	0.093	0.4	[]	0	2	1	0	1	7	0	3	0
WASH complex subunit 7 OS=Homo sapiens GN=KIAA1033 PE=1 SV=2	WASH7_HUMAN	KIAA1033	136 kDa	0.53	1	[]	0.57	1	[]	0.62	1	[]	0	0	3	0	3	0	0	3	0
Ras-related protein Rap-1b OS=Homo sapiens GN=RAP1B PE=1 SV=1	RAP1B_HUMAN	RAP1B	21 kDa	0.53	1	[]	0.26	2.3	[]	0.15	0.4	[]	0	1	2	0	7	0	2	0	1
Ribosomal protein S6 kinase beta-1 OS=Homo sapiens GN=RPS6KB1 PE=1 SV=2	KS6B1_HUMAN (+1)	RPS6KB1	59 kDa	0.53	1	[]	0.6	1.3	[]	0.46	0.8	[]	0	2	1	0	4	0	0	2	1
Protein mago nashi homolog 2 OS=Homo sapiens GN=MAGOHB PE=1 SV=1	MGN2_HUMAN (+1)	MAGOHB	17 kDa	0.53	1	[]	0.57	1	[]	0.62	1	[]	3	0	0	0	2	1	1	1	1
Proteasome assembly chaperone 1 OS=Homo sapiens GN=PSMG1 PE=1 SV=1	PSMG1_HUMAN	PSMG1	33 kDa	0.53	1	[]	0.47	1.7	[]	0.33	0.6	[]	0	3	0	0	5	0	1	2	0
Chromobox protein homolog 8 OS=Homo sapiens GN=CBX8 PE=1 SV=3	CBX8_HUMAN	CBX8	43 kDa	0.53	1	[]	0.42	0.7	[]	0.53	1.5	[]	0	0	3	0	0	2	0	0	3
Unconventional myosin-Ie OS=Homo sapiens GN=MYO1E PE=1 SV=2	MYO1E_HUMAN	MYO1E	127 kDa	0.53	1	[]	0.42	0.7	[]	0.53	1.5	[]	0	1	2	0	0	2	0	0	3
Epididymis luminal protein 213 OS=Homo sapiens GN=HEL-213 PE=2 SV=1	V9HW34_HUMAN	HEL-213	26 kDa	0.53	1	[]	0.57	1	[]	0.62	1	[]	0	3	0	0	3	0	0	3	0
Replication factor C subunit 3 OS=Homo sapiens GN=RFC3 PE=1 SV=2	RFC3_HUMAN (+2)	RFC3	41 kDa	0.53	1	[]	0.25	0.3	[]	0.34	3	[]	0	0	3	0	0	1	0	0	3
Borealin OS=Homo sapiens GN=CDCA8 PE=1 SV=2	BOREA_HUMAN (+2)	CDCA8	31 kDa	0.53	1	[]	0.25	0.3	[]	0.34	3	[]	3	0	0	1	0	0	3	0	0
Tubulin beta chain OS=Homo sapiens GN=TUBB PE=1 SV=2	TBB5_HUMAN	TUBB	50 kDa	0.52	1.3	[]	0.43	1.2	[]	0.43	1	[]	9	88	32	20	102	37	47	80	39
Histone H2A.V OS=Homo sapiens GN=H2AFV PE=1 SV=3	H2AV_HUMAN (+1)	H2AFV	14 kDa	0.52	1.2	[]	0.58	1.2	[]	0.51	1	[]	2	4	4	7	4	1	4	3	5
Protein S100-A7 OS=Homo sapiens GN=S100A7 PE=1 SV=4	S10A7_HUMAN	S100A7	11 kDa	0.51	1.3	[]	0.51	1.2	[]	0.53	1.1	[]	0	23	22	0	14	39	0	37	20
Coatomer subunit alpha OS=Homo sapiens GN=COPA PE=1 SV=2	COPA_HUMAN	COPA	138 kDa	0.51	1.3	[]	0.45	1.1	[]	0.48	1.1	[]	0	26	5	0	28	7	4	30	5
Desmoglein-1 OS=Homo sapiens GN=DSG1 PE=1 SV=2	DSG1_HUMAN	DSG1	114 kDa	0.51	1.3	[]	0.46	1.1	[]	0.4	1.2	[]	0	4	21	0	6	22	0	26	7
Glucose-6-phosphate isomerase OS=Homo sapiens GN=GPI PE=1 SV=4	G6PI_HUMAN	GPI	63 kDa	0.51	1.4	[]	0.15	1.8	[]	0.16	0.8	[]	0	12	2	0	11	14	0	7	12
N-acetyl-D-glucosamine kinase OS=Homo sapiens GN=NAGK PE=1 SV=4	NAGK_HUMAN	NAGK	37 kDa	0.51	1.4	[]	0.24	1.9	[]	0.28	0.8	[]	0	7	0	0	5	8	0	8	2
Phenylalanine--tRNA ligase beta subunit OS=Homo sapiens GN=FARSB PE=1 SV=3	SYFB_HUMAN	FARSB	66 kDa	0.51	1.7	[]	0.087	3.3	[]	0.12	0.5	[]	0	2	1	0	9	1	0	5	0
Tubulin beta-4A chain OS=Homo sapiens GN=TUBB4A PE=1 SV=2	TBB4A_HUMAN	TUBB4A	50 kDa	0.51	1.1	[]	0.46	1.4	[]	0.35	0.8	[]	0	7	0	0	8	2	1	6	1
Mitogen-activated protein kinase 3 OS=Homo sapiens GN=MAPK3 PE=1 SV=4	MK03_HUMAN	MAPK3	43 kDa	0.51	1.7	[]	0.26	2.3	[]	0.34	0.7	[]	0	3	0	0	5	2	0	1	4
DNA replication licensing factor MCM2 OS=Homo sapiens GN=MCM2 PE=1 SV=4	MCM2_HUMAN	MCM2	102 kDa	0.51	1.7	[]	0.47	1.7	[]	0.58	1	[]	0	0	3	0	3	2	1	3	1
26S proteasome non-ATPase regulatory subunit 14 OS=Homo sapiens GN=PSMD14 PE=1 SV=1	PSDE_HUMAN	PSMD14	35 kDa	0.51	1.7	[]	0.42	0.7	[]	0.26	2.5	[]	0	3	0	0	2	0	2	3	0
Poly(rC)-binding protein 1 OS=Homo sapiens GN=PCBP1 PE=1 SV=2	PCBP1_HUMAN	PCBP1	37 kDa	0.5	1.3	[]	0.38	1.3	[]	0.35	1	[]	12	36	26	26	51	17	46	29	19
26S protease regulatory subunit 6A OS=Homo sapiens GN=PSMC3 PE=1 SV=3	PRS6A_HUMAN	PSMC3	49 kDa	0.5	1.2	[]	0.11	2	[]	0.06	0.6	[]	0	11	0	0	15	7	1	10	2
Histone H4 OS=Homo sapiens GN=HIST1H4A PE=1 SV=2	H4_HUMAN	HIST1H4A	11 kDa	0.5	1.3	[]	0.009	1.6	Collagen I low, Fibronectin high	0.0068	0.8	Fibronectin high, LAP low	20	70	43	65	91	52	67	68	37
Filaggrin-2 OS=Homo sapiens GN=FLG2 PE=1 SV=1	FILA2_HUMAN	FLG2	248 kDa	0.5	1.2	[]	0.05	2.3	Collagen I low, Fibronectin high	0.022	0.5	Fibronectin high, LAP low	0	6	5	1	10	14	0	6	7
Protein sidekick-2 OS=Homo sapiens GN=SDK2 PE=1 SV=3	SDK2_HUMAN	SDK2	239 kDa	0.49	1.1	[]	0.065	0.4	[]	0.091	3	[]	4	1	3	2	0	1	0	2	7
Proteasome subunit alpha type OS=Homo sapiens GN=HEL-S-276 PE=2 SV=1	A0A0K0K1K4_HUMAN (+1)	HEL-S-276	28 kDa	0.49	1.1	[]	0.36	0.9	[]	0.46	1.3	[]	0	8	0	0	7	0	0	9	0
Proteasome subunit beta type-1 OS=Homo sapiens GN=PSMB1 PE=1 SV=2	PSB1_HUMAN	PSMB1	26 kDa	0.49	1.5	[]	0.59	1.2	[]	0.46	1.3	[]	0	4	2	0	5	2	2	5	2
Ribose-phosphate pyrophosphokinase 1 OS=Homo sapiens GN=PRPS1 PE=1 SV=2	PRPS1_HUMAN	PRPS1	35 kDa	0.49	1	[]	0.22	2.2	[]	0.11	0.4	[]	0	4	0	0	7	2	1	3	0
Protein transport protein Sec31A OS=Homo sapiens GN=SEC31A PE=1 SV=3	SC31A_HUMAN	SEC31A	133 kDa	0.49	1	[]	0.29	2	[]	0.16	0.5	[]	2	1	1	5	1	2	1	2	1
Alpha-2-HS-glycoprotein OS=Homo sapiens GN=AHSG PE=1 SV=1	FETUA_HUMAN (+1)	AHSG	39 kDa	0.49	1.5	[]	0.38	0.8	[]	0.25	1.8	[]	0	0	6	0	0	5	0	0	9
Calmodulin OS=Homo sapiens GN=CALM1 PE=1 SV=2	CALM_HUMAN (+5)	CALM1	17 kDa	0.49	1	[]	0.22	2.2	[]	0.11	0.4	[]	0	2	2	0	2	7	0	2	2
TAR DNA-binding protein 43 OS=Homo sapiens GN=TARDBP PE=1 SV=1	TADBP_HUMAN	TARDBP	45 kDa	0.49	1	[]	0.49	1.5	[]	0.34	0.7	[]	0	3	1	0	5	1	1	3	0
NEDD8-conjugating enzyme Ubc12 OS=Homo sapiens GN=UBE2M PE=1 SV=1	UBC12_HUMAN	UBE2M	21 kDa	0.49	1	[]	0.29	2	[]	0.16	0.5	[]	0	4	0	0	8	0	2	2	0
Small nuclear ribonucleoprotein F OS=Homo sapiens GN=SNRPF PE=1 SV=1	RUXF_HUMAN	SNRPF	10 kDa	0.49	1	[]	0.29	2	[]	0.16	0.5	[]	1	0	3	4	0	4	2	0	2
AP-2 complex subunit alpha-1 OS=Homo sapiens GN=AP2A1 PE=1 SV=3	AP2A1_HUMAN	AP2A1	108 kDa	0.49	1.5	[]	0.033	3	Collagen I low, Fibronectin high	0.042	0.5	Fibronectin high, LAP low	0	5	1	0	17	1	0	9	0
Vasodilator-stimulated phosphoprotein OS=Homo sapiens GN=VASP PE=1 SV=3	VASP_HUMAN	VASP	40 kDa	0.49	1	[]	0.0074	4.5	Collagen I low, Fibronectin high	0.0013	0.2	Fibronectin high, LAP low	0	3	1	0	18	0	1	1	2
D-3-phosphoglycerate dehydrogenase OS=Homo sapiens GN=PHGDH PE=1 SV=4	SERA_HUMAN	PHGDH	57 kDa	0.48	1.3	[]	0.14	0.9	[]	0.091	1.4	[]	0	36	14	2	30	15	21	30	15
X-ray repair cross-complementing protein 6 OS=Homo sapiens GN=XRCC6 PE=1 SV=2	XRCC6_HUMAN	XRCC6	70 kDa	0.48	1.3	[]	0.07	1.7	[]	0.078	0.8	[]	1	33	2	1	52	7	3	37	8
T-complex protein 1 subunit gamma OS=Homo sapiens GN=CCT3 PE=1 SV=4	TCPG_HUMAN	CCT3	61 kDa	0.48	1.3	[]	0.19	0.9	[]	0.13	1.4	[]	0	35	1	2	29	3	16	24	8
Tyrosine-protein kinase BAZ1B OS=Homo sapiens GN=BAZ1B PE=1 SV=2	BAZ1B_HUMAN	BAZ1B	171 kDa	0.48	1.2	[]	0.55	1.2	[]	0.47	1	[]	2	0	17	5	5	13	6	0	17
Protein S100-A14 OS=Homo sapiens GN=S100A14 PE=1 SV=1	S10AE_HUMAN	S100A14	12 kDa	0.48	1.4	[]	0.18	1.9	[]	0.23	0.8	[]	0	3	6	0	2	15	0	6	7
Heterogeneous nuclear ribonucleoprotein A3 OS=Homo sapiens GN=HNRNPA3 PE=1 SV=2	ROA3_HUMAN	HNRNPA3	40 kDa	0.48	1.4	[]	0.047	2.4	Collagen I low, Fibronectin high	0.06	0.6	[]	4	1	4	7	9	6	10	1	2
Glutathione S-transferase P OS=Homo sapiens GN=GSTP1 PE=1 SV=2	GSTP1_HUMAN (+1)	GSTP1	23 kDa	0.47	1.2	[]	0.12	1.6	[]	0.067	0.8	[]	1	15	15	0	14	36	0	24	14
Peptidyl-prolyl cis-trans isomerase B OS=Homo sapiens GN=PPIB PE=1 SV=2	PPIB_HUMAN	PPIB	24 kDa	0.47	1.4	[]	0.12	1.9	[]	0.16	0.7	[]	0	11	1	0	9	14	1	13	3
Translationally-controlled tumor protein OS=Homo sapiens GN=TPT1 PE=1 SV=1	TCTP_HUMAN (+2)	TPT1	20 kDa	0.47	2	[]	0.43	2	[]	0.6	1	[]	0	2	0	0	0	4	0	1	3
Carboxypeptidase A4 OS=Homo sapiens GN=CPA4 PE=1 SV=2	CBPA4_HUMAN	CPA4	47 kDa	0.47	2	[]	0.58	1.5	[]	0.54	1.3	[]	0	1	1	0	0	3	0	4	0
Transmembrane protein 33 OS=Homo sapiens GN=TMEM33 PE=1 SV=2	TMM33_HUMAN (+3)	TMEM33	28 kDa	0.47	2	[]	0.58	1.5	[]	0.54	1.3	[]	0	1	1	0	1	2	0	4	0
Coronin-1C OS=Homo sapiens GN=CORO1C PE=1 SV=1	COR1C_HUMAN (+5)	CORO1C	53 kDa	0.47	2	[]	0.43	0.5	[]	0.21	4	[]	0	2	0	0	1	0	0	3	1
Farnesyl pyrophosphate synthase OS=Homo sapiens GN=FDPS PE=1 SV=4	FPPS_HUMAN	FDPS	48 kDa	0.47	2	[]	0.43	0.5	[]	0.21	4	[]	0	2	0	0	0	1	0	3	1
Splicing factor 3B subunit 3 OS=Homo sapiens GN=SF3B3 PE=1 SV=4	SF3B3_HUMAN	SF3B3	136 kDa	0.47	1.2	[]	0.006	0.5	Collagen I high, Fibronectin low	0.0067	2.2	Fibronectin low, LAP high	0	14	17	0	13	4	10	25	3
Catechol O-methyltransferase OS=Homo sapiens GN=COMT PE=1 SV=2	COMT_HUMAN	COMT	30 kDa	0.47	2	[]	0.016	6	Collagen I low, Fibronectin high	0.028	0.3	Fibronectin high, LAP low	0	1	1	0	10	2	0	1	3
Unconventional myosin-Ib OS=Homo sapiens GN=MYO1B PE=1 SV=3	MYO1B_HUMAN	MYO1B	132 kDa	0.46	1.1	[]	0.44	1	[]	0.56	1.1	[]	0	6	3	0	7	2	6	2	2
Proteasome subunit alpha type-4 OS=Homo sapiens GN=PSMA4 PE=1 SV=1	PSA4_HUMAN	PSMA4	29 kDa	0.46	1.5	[]	0.54	1.1	[]	0.39	1.3	[]	0	8	0	0	4	5	2	7	3
Kallikrein-10 OS=Homo sapiens GN=KLK10 PE=1 SV=3	KLK10_HUMAN	KLK10	30 kDa	0.46	1.6	[]	0.19	2.2	[]	0.27	0.7	[]	0	5	0	0	2	9	0	6	2
Asparagine--tRNA ligase, cytoplasmic OS=Homo sapiens GN=NARS PE=1 SV=1	SYNC_HUMAN	NARS	63 kDa	0.46	1.6	[]	0.19	2.2	[]	0.27	0.7	[]	0	1	4	0	8	3	2	2	4
Tubulin--tyrosine ligase-like protein 12 OS=Homo sapiens GN=TTLL12 PE=1 SV=2	TTL12_HUMAN	TTLL12	74 kDa	0.46	1.6	[]	0.62	1.2	[]	0.45	1.3	[]	0	5	0	0	4	2	2	5	1
Ribosome maturation protein SBDS OS=Homo sapiens GN=SBDS PE=1 SV=4	SBDS_HUMAN	SBDS	29 kDa	0.46	1	[]	0.32	1.8	[]	0.18	0.6	[]	0	5	0	0	9	0	1	4	0
Bifunctional purine biosynthesis protein PURH OS=Homo sapiens GN=ATIC PE=1 SV=3	PUR9_HUMAN	ATIC	65 kDa	0.46	1	[]	0.27	0.6	[]	0.4	1.7	[]	0	0	5	0	1	2	0	0	5
Peroxisome proliferator activated receptor interacting complex protein OS=Homo sapiens GN=PRIC295 PE=2 SV=1	E1NZA1_HUMAN	PRIC295	293 kDa	0.46	1.6	[]	0.41	1.6	[]	0.54	1	[]	0	5	0	0	8	0	0	8	0
Myristoylated alanine-rich C-kinase substrate OS=Homo sapiens GN=MARCKS PE=1 SV=4	MARCS_HUMAN (+4)	MARCKS	32 kDa	0.46	1	[]	0.32	1.8	[]	0.18	0.6	[]	4	0	1	7	1	1	5	0	0
AP-1 complex subunit gamma-1 OS=Homo sapiens GN=AP1G1 PE=1 SV=5	AP1G1_HUMAN	AP1G1	91 kDa	0.46	1.6	[]	0.27	0.6	[]	0.14	2.7	[]	0	5	0	0	3	0	0	8	0
Profilin (Fragment) OS=Homo sapiens GN=PFN2 PE=3 SV=1	D3DNI2_HUMAN	PFN2	35 kDa	0.46	1	[]	0.25	2	[]	0.12	0.5	[]	0	5	0	0	10	0	0	5	0
Chromodomain-helicase-DNA-binding protein 4 OS=Homo sapiens GN=CHD4 PE=1 SV=2	CHD4_HUMAN	CHD4	218 kDa	0.46	1	[]	0.51	1	[]	0.58	1	[]	0	2	3	0	5	0	0	1	4
Chromosome 9 open reading frame 19, isoform CRA_a (Fragment) OS=Homo sapiens GN=C9orf19 PE=4 SV=1	D3DRP5		?	0.46	1	[]	0.073	0.2	[]	0.13	5	[]	0	0	5	0	0	1	1	0	4
F-box only protein 50 OS=Homo sapiens GN=NCCRP1 PE=1 SV=1	FBX50_HUMAN	NCCRP1	31 kDa	0.46	1.6	[]	0.024	3.4	Collagen I low, Fibronectin high	0.038	0.5	Fibronectin high, LAP low	0	2	3	0	1	16	0	5	3
Serine--tRNA ligase, cytoplasmic OS=Homo sapiens GN=SARS PE=1 SV=3	SYSC_HUMAN	SARS	59 kDa	0.45	1.4	[]	0.53	1.2	[]	0.47	1.1	[]	0	7	10	0	12	9	5	12	7
Nucleosome assembly protein 1-like 1 OS=Homo sapiens GN=NAP1L1 PE=1 SV=1	NP1L1_HUMAN	NAP1L1	45 kDa	0.45	1.5	[]	0.32	1.5	[]	0.42	0.9	[]	0	9	2	2	11	4	7	9	0
cDNA FLJ60424, highly similar to Junction plakoglobin OS=Homo sapiens PE=2 SV=1	B4DE59		?	0.45	1.4	[]	0.0087	2.4	Collagen I low, Fibronectin high	0.012	0.6	Fibronectin high, LAP low	1	0	16	0	0	41	2	0	22
Serine/threonine-protein phosphatase PP1-alpha catalytic subunit OS=Homo sapiens GN=PPP1CA PE=1 SV=1	PP1A_HUMAN	PPP1CA	38 kDa	0.44	1.2	[]	0.48	1.1	[]	0.51	1	[]	0	14	8	0	19	6	7	13	6
60S acidic ribosomal protein P1 OS=Homo sapiens GN=RPLP1 PE=1 SV=1	RLA1_HUMAN (+3)	RPLP1	12 kDa	0.44	1.1	[]	0.43	1.4	[]	0.28	0.8	[]	0	4	6	0	6	8	4	4	3
60S ribosomal protein L34 OS=Homo sapiens GN=RPL34 PE=1 SV=3	RL34_HUMAN (+1)	RPL34	13 kDa	0.44	1	[]	0.35	1.7	[]	0.19	0.6	[]	0	3	3	3	2	5	3	1	2
Proteasome subunit beta type-2 OS=Homo sapiens GN=PSMB2 PE=1 SV=1	PSB2_HUMAN	PSMB2	23 kDa	0.44	1	[]	0.35	1.7	[]	0.19	0.6	[]	0	5	1	0	5	5	0	4	2
Enhancer of mRNA-decapping protein 4 OS=Homo sapiens GN=EDC4 PE=1 SV=1	EDC4_HUMAN	EDC4	152 kDa	0.44	0	[]	0.57	2	[]	0.23	0	[]	0	1	0	0	1	1	0	0	0
Malignant T-cell-amplified sequence 1 OS=Homo sapiens GN=MCTS1 PE=1 SV=1	MCTS1_HUMAN	MCTS1	21 kDa	0.44	0	[]	0.06	7	[]	0.0061	0	Fibronectin high, LAP low	0	0	1	0	6	1	0	0	0
General transcription factor IIF subunit 2 OS=Homo sapiens GN=GTF2F2 PE=1 SV=2	T2FB_HUMAN	GTF2F2	28 kDa	0.44	0	[]	0.25	4	[]	0.054	0	[]	0	1	0	0	3	1	0	0	0
A-kinase anchor protein 9 OS=Homo sapiens GN=AKAP9 PE=1 SV=3	AKAP9_HUMAN	AKAP9	454 kDa	0.44	0	[]	0.57	2	[]	0.23	0	[]	0	1	0	0	2	0	0	0	0
Structural maintenance of chromosomes protein 4 OS=Homo sapiens GN=SMC4 PE=1 SV=2	SMC4_HUMAN	SMC4	147 kDa	0.44	0	[]	0.38	3	[]	0.11	0	[]	0	1	0	0	3	0	0	0	0
Transcription elongation factor SPT5 OS=Homo sapiens GN=SUPT5H PE=1 SV=1	SPT5H_HUMAN	SUPT5H	121 kDa	0.44	0	[]	0.16	5	[]	0.026	0	Fibronectin high, LAP low	0	0	1	0	5	0	0	0	0
Collagen alpha-1(XI) chain OS=Homo sapiens GN=COL11A1 PE=1 SV=4	COBA1_HUMAN	COL11A1	181 kDa	0.44	0	[]	0.45	0	[]	1	INF	[]	1	0	0	0	0	0	0	0	0
Probable ubiquitin carboxyl-terminal hydrolase FAF-X OS=Homo sapiens GN=USP9X PE=1 SV=3	USP9X_HUMAN	USP9X	292 kDa	0.44	0	[]	0.25	4	[]	0.054	0	[]	0	1	0	0	2	2	0	0	0
Lin-7 homolog C (C. elegans), isoform CRA_b OS=Homo sapiens GN=LIN7C PE=1 SV=1	G3V1D4_HUMAN (+1)	LIN7C	19 kDa	0.44	0	[]	0.38	3	[]	0.11	0	[]	0	1	0	0	3	0	0	0	0
Kinesin-like protein KIF13B OS=Homo sapiens GN=KIF13B PE=1 SV=2	KI13B_HUMAN	KIF13B	203 kDa	0.44	0	[]	0.38	3	[]	0.11	0	[]	0	1	0	0	3	0	0	0	0
Endothelial differentiation-related factor 1 OS=Homo sapiens GN=EDF1 PE=1 SV=1	EDF1_HUMAN	EDF1	16 kDa	0.44	0	[]	0.25	4	[]	0.054	0	[]	0	1	0	0	4	0	0	0	0
ATP-dependent RNA helicase DDX19A OS=Homo sapiens GN=DDX19A PE=1 SV=1	DD19A_HUMAN	DDX19A	54 kDa	0.44	0	[]	0.25	4	[]	0.054	0	[]	0	1	0	0	4	0	0	0	0
Rab-like protein 6 OS=Homo sapiens GN=RABL6 PE=1 SV=2	RABL6_HUMAN	RABL6	80 kDa	0.44	0	[]	0.7	1	[]	0.48	0	[]	0	0	1	0	1	0	0	0	0
E3 ubiquitin-protein ligase TRIP12 OS=Homo sapiens GN=TRIP12 PE=1 SV=1	TRIPC_HUMAN	TRIP12	220 kDa	0.44	0	[]	0.7	1	[]	0.48	0	[]	0	0	1	0	0	1	0	0	0
DNA polymerase OS=Homo sapiens GN=POLD1 PE=3 SV=1	A0A024R4F4_HUMAN (+4)	POLD1	124 kDa	0.44	0	[]	0.57	2	[]	0.23	0	[]	0	1	0	0	2	0	0	0	0
Serum amyloid P-component OS=Homo sapiens GN=APCS PE=1 SV=2	SAMP_HUMAN	APCS	25 kDa	0.44	0	[]	0.7	1	[]	0.48	0	[]	0	1	0	0	0	1	0	0	0
Small proline-rich protein 2F OS=Homo sapiens GN=SPRR2F PE=3 SV=1	SPR2F_HUMAN	SPRR2F	8 kDa	0.44	0	[]	0.25	4	[]	0.054	0	[]	0	0	1	0	0	4	0	0	0
Small proline-rich protein 2A OS=Homo sapiens GN=SPRR2A PE=1 SV=1	SPR2A_HUMAN	SPRR2A	8 kDa	0.44	0	[]	0.25	4	[]	0.054	0	[]	0	0	1	0	0	4	0	0	0
High mobility group nucleosome-binding domain-containing protein 4 OS=Homo sapiens GN=HMGN4 PE=1 SV=3	HMGN4_HUMAN (+1)	HMGN4	10 kDa	0.44	0	[]	0.16	5	[]	0.026	0	Fibronectin high, LAP low	0	0	1	5	0	0	0	0	0
Uncharacterized protein KIAA1522 OS=Homo sapiens GN=KIAA1522 PE=1 SV=2	K1522_HUMAN	KIAA1522	107 kDa	0.44	0	[]	0.7	1	[]	0.48	0	[]	0	0	1	0	0	1	0	0	0
182 kDa tankyrase-1-binding protein OS=Homo sapiens GN=TNKS1BP1 PE=1 SV=4	TB182_HUMAN	TNKS1BP1	182 kDa	0.44	0	[]	0.38	3	[]	0.11	0	[]	0	0	1	0	0	3	0	0	0
Ribonuclease 7 OS=Homo sapiens GN=RNASE7 PE=1 SV=2	RNAS7_HUMAN (+2)	RNASE7	17 kDa	0.44	0	[]	0.38	3	[]	0.11	0	[]	0	0	1	0	0	3	0	0	0
Lactoylglutathione lyase OS=Homo sapiens GN=GLO1 PE=1 SV=4	LGUL_HUMAN (+2)	GLO1	21 kDa	0.44	0	[]	0.38	3	[]	0.11	0	[]	0	1	0	0	1	2	0	0	0
Catenin alpha-2 OS=Homo sapiens GN=CTNNA2 PE=1 SV=5	CTNA2_HUMAN	CTNNA2	105 kDa	0.44	0	[]	0.57	2	[]	0.23	0	[]	0	1	0	0	1	1	0	0	0
TP53-regulating kinase OS=Homo sapiens GN=TP53RK PE=1 SV=2	PRPK_HUMAN	TP53RK	28 kDa	0.44	0	[]	0.57	2	[]	0.23	0	[]	0	0	1	0	1	1	0	0	0
Isopentenyl-diphosphate Delta-isomerase 1 OS=Homo sapiens GN=IDI1 PE=1 SV=2	IDI1_HUMAN	IDI1	26 kDa	0.44	0	[]	0.57	2	[]	0.23	0	[]	0	1	0	0	1	1	0	0	0
Peptidyl-prolyl cis-trans isomerase D OS=Homo sapiens GN=PPID PE=1 SV=3	PPID_HUMAN	PPID	41 kDa	0.44	0	[]	0.7	1	[]	0.48	0	[]	0	1	0	0	1	0	0	0	0
WD repeat-containing protein 37 OS=Homo sapiens GN=WDR37 PE=1 SV=2	WDR37_HUMAN	WDR37	55 kDa	0.44	0	[]	0.57	2	[]	0.23	0	[]	0	1	0	0	2	0	0	0	0
Ubiquitin carboxyl-terminal hydrolase 8 OS=Homo sapiens GN=USP8 PE=1 SV=1	UBP8_HUMAN (+2)	USP8	128 kDa	0.44	0	[]	0.57	2	[]	0.23	0	[]	0	1	0	0	2	0	0	0	0
Protein PRRC2C OS=Homo sapiens GN=PRRC2C PE=1 SV=4	PRC2C_HUMAN	PRRC2C	317 kDa	0.44	0	[]	0.38	3	[]	0.11	0	[]	0	0	1	0	3	0	0	0	0
RelA-associated inhibitor OS=Homo sapiens GN=PPP1R13L PE=1 SV=4	IASPP_HUMAN	PPP1R13L	89 kDa	0.44	0	[]	0.57	2	[]	0.23	0	[]	0	0	1	0	2	0	0	0	0
Protein tyrosine phosphatase type IVA 2 OS=Homo sapiens GN=PTP4A2 PE=1 SV=1	TP4A2_HUMAN	PTP4A2	19 kDa	0.44	0	[]	0.38	3	[]	0.11	0	[]	0	0	1	0	3	0	0	0	0
Serine/arginine repetitive matrix protein 1 OS=Homo sapiens GN=SRRM1 PE=1 SV=2	SRRM1_HUMAN	SRRM1	102 kDa	0.44	0	[]	0.57	2	[]	0.23	0	[]	0	1	0	0	2	0	0	0	0
cDNA FLJ58252, highly similar to Homo sapiens DEAH (Asp-Glu-Ala-His) box polypeptide 40 (DHX40), mRNA OS=Homo sapiens PE=2 SV=1	B4DR88_HUMAN		72 kDa	0.44	0	[]	0.7	1	[]	0.48	0	[]	0	1	0	0	1	0	0	0	0
Transmembrane and coiled-coil domain-containing protein 1 OS=Homo sapiens GN=TMCO1 PE=1 SV=1	TMCO1_HUMAN	TMCO1	21 kDa	0.44	0	[]	0.57	2	[]	0.23	0	[]	0	0	1	0	0	2	0	0	0
Heme-binding protein 2 OS=Homo sapiens GN=HEBP2 PE=1 SV=1	HEBP2_HUMAN	HEBP2	23 kDa	0.44	0	[]	0.57	2	[]	0.23	0	[]	0	1	0	0	0	2	0	0	0
Trafficking protein particle complex subunit 5 OS=Homo sapiens GN=TRAPPC5 PE=1 SV=1	TPPC5_HUMAN	TRAPPC5	21 kDa	0.44	0	[]	0.57	2	[]	0.23	0	[]	0	1	0	0	2	0	0	0	0
COP9 signalosome complex subunit 6 OS=Homo sapiens GN=COPS6 PE=1 SV=1	E7EM64_HUMAN (+2)	COPS6	36 kDa	0.44	0	[]	0.7	1	[]	0.48	0	[]	0	1	0	0	1	0	0	0	0
cDNA FLJ45471 fis, clone BRSTN2016892, highly similar to COMM domain-containing protein 3 OS=Homo sapiens PE=2 SV=1	B3KY73_HUMAN (+3)		13 kDa	0.44	0	[]	0.38	3	[]	0.11	0	[]	0	1	0	0	3	0	0	0	0
Acetyl-CoA acetyltransferase, mitochondrial OS=Homo sapiens GN=ACAT1 PE=1 SV=1	THIL_HUMAN	ACAT1	45 kDa	0.44	0	[]	0.57	2	[]	0.23	0	[]	0	1	0	0	0	2	0	0	0
Nucleolysin TIAR OS=Homo sapiens GN=TIAL1 PE=1 SV=1	TIAR_HUMAN	TIAL1	42 kDa	0.44	0	[]	0.7	1	[]	0.48	0	[]	0	1	0	0	1	0	0	0	0
Eukaryotic translation initiation factor 4 gamma 3 OS=Homo sapiens GN=EIF4G3 PE=1 SV=2	IF4G3_HUMAN	EIF4G3	177 kDa	0.44	0	[]	0.38	3	[]	0.11	0	[]	0	0	1	0	3	0	0	0	0
39S ribosomal protein L33, mitochondrial OS=Homo sapiens GN=MRPL33 PE=1 SV=1	RM33_HUMAN	MRPL33	8 kDa	0.44	0	[]	0.7	1	[]	0.48	0	[]	0	0	1	0	0	1	0	0	0
Nuclear factor 1 B-type OS=Homo sapiens GN=NFIB PE=1 SV=2	NFIB_HUMAN (+6)	NFIB	47 kDa	0.44	0	[]	0.7	1	[]	0.48	0	[]	0	1	0	1	0	0	0	0	0
Cytosolic non-specific dipeptidase OS=Homo sapiens GN=CNDP2 PE=1 SV=2	CNDP2_HUMAN (+1)	CNDP2	53 kDa	0.44	0	[]	0.7	1	[]	0.48	0	[]	0	0	1	0	0	1	0	0	0
AP-2 complex subunit alpha-2 OS=Homo sapiens GN=AP2A2 PE=1 SV=2	AP2A2_HUMAN	AP2A2	104 kDa	0.44	0	[]	0.7	1	[]	0.48	0	[]	0	1	0	0	1	0	0	0	0
28S ribosomal protein S5, mitochondrial OS=Homo sapiens GN=MRPS5 PE=1 SV=2	RT05_HUMAN	MRPS5	48 kDa	0.44	0	[]	0.57	2	[]	0.23	0	[]	0	0	1	0	0	2	0	0	0
Protein enabled homolog OS=Homo sapiens GN=ENAH PE=1 SV=2	ENAH_HUMAN (+1)	ENAH	67 kDa	0.44	0	[]	0.57	2	[]	0.23	0	[]	0	1	0	0	2	0	0	0	0
28S ribosomal protein S12, mitochondrial OS=Homo sapiens GN=MRPS12 PE=1 SV=1	RT12_HUMAN (+1)	MRPS12	15 kDa	0.44	0	[]	0.45	0	[]	1	INF	[]	0	0	1	0	0	0	0	0	0
Ribosomal protein S6 kinase alpha-4 OS=Homo sapiens GN=RPS6KA4 PE=1 SV=1	KS6A4_HUMAN	RPS6KA4	86 kDa	0.44	0	[]	0.57	2	[]	0.23	0	[]	0	1	0	0	2	0	0	0	0
Exosome complex component RRP42 OS=Homo sapiens GN=EXOSC7 PE=1 SV=3	EXOS7_HUMAN	EXOSC7	32 kDa	0.44	0	[]	0.7	1	[]	0.48	0	[]	0	1	0	0	1	0	0	0	0
Pleckstrin homology-like domain family A member 2 OS=Homo sapiens GN=PHLDA2 PE=1 SV=2	PHLA2_HUMAN	PHLDA2	17 kDa	0.44	0	[]	0.7	1	[]	0.48	0	[]	0	1	0	0	1	0	0	0	0
Casein kinase II subunit beta OS=Homo sapiens GN=CSNK2B PE=1 SV=1	CSK2B_HUMAN (+2)	CSNK2B	25 kDa	0.44	0	[]	0.7	1	[]	0.48	0	[]	0	0	1	0	0	1	0	0	0
LIM and senescent cell antigen-like-containing domain protein 1 (Fragment) OS=Homo sapiens GN=LIMS1 PE=1 SV=1	A0A0M3HER1_HUMAN	LIMS1	24 kDa	0.44	0	[]	0.57	2	[]	0.23	0	[]	0	1	0	0	2	0	0	0	0
Putative uncharacterized protein DKFZp686I11137 OS=Homo sapiens GN=DKFZp686I11137 PE=2 SV=1	Q68DY8		?	0.44	0	[]	0.57	2	[]	0.23	0	[]	0	0	1	0	0	2	0	0	0
Epididymis luminal protein 75 OS=Homo sapiens GN=HEL-75 PE=2 SV=1	V9HW90_HUMAN	HEL-75	56 kDa	0.44	0	[]	0.7	1	[]	0.48	0	[]	0	1	0	0	1	0	0	0	0
Microsomal glutathione S-transferase 2 OS=Homo sapiens GN=MGST2 PE=1 SV=1	MGST2_HUMAN	MGST2	17 kDa	0.44	0	[]	0.57	2	[]	0.23	0	[]	0	0	1	0	0	2	0	0	0
Semaphorin-3B OS=Homo sapiens GN=SEMA3B PE=2 SV=1	SEM3B_HUMAN	SEMA3B	83 kDa	0.44	0	[]	0.7	1	[]	0.48	0	[]	1	0	0	1	0	0	0	0	0
Protein FAM184B OS=Homo sapiens GN=FAM184B PE=2 SV=3	F184B_HUMAN	FAM184B	121 kDa	0.44	0	[]	0.57	2	[]	0.23	0	[]	0	0	1	0	0	2	0	0	0
Peptidyl-prolyl cis-trans isomerase NIMA-interacting 1 OS=Homo sapiens GN=PIN1 PE=1 SV=1	PIN1_HUMAN	PIN1	18 kDa	0.44	0	[]	0.7	1	[]	0.48	0	[]	0	1	0	0	1	0	0	0	0
Importin subunit alpha-4 OS=Homo sapiens GN=KPNA3 PE=1 SV=2	IMA4_HUMAN	KPNA3	58 kDa	0.44	0	[]	0.7	1	[]	0.48	0	[]	0	1	0	0	1	0	0	0	0
Mitogen-activated protein kinase kinase kinase 6 OS=Homo sapiens GN=MAP3K6 PE=1 SV=3	M3K6_HUMAN	MAP3K6	143 kDa	0.44	0	[]	0.57	2	[]	0.23	0	[]	0	1	0	0	2	0	0	0	0
RNA-binding protein 8A OS=Homo sapiens GN=RBM8A PE=1 SV=1	RBM8A_HUMAN	RBM8A	20 kDa	0.44	0	[]	0.57	2	[]	0.23	0	[]	0	0	1	0	2	0	0	0	0
Protein MON2 homolog OS=Homo sapiens GN=MON2 PE=1 SV=3	MON2_HUMAN (+1)	MON2	190 kDa	0.44	0	[]	0.57	2	[]	0.23	0	[]	0	1	0	0	2	0	0	0	0
Ribonuclease P protein subunit p25 OS=Homo sapiens GN=RPP25 PE=1 SV=1	RPP25_HUMAN	RPP25	21 kDa	0.44	0	[]	0.7	1	[]	0.48	0	[]	0	0	1	0	0	1	0	0	0
Transcription factor jun-B OS=Homo sapiens GN=JUNB PE=1 SV=1	JUNB_HUMAN (+2)	JUNB	36 kDa	0.44	0	[]	0.57	2	[]	0.23	0	[]	0	0	1	0	0	2	0	0	0
Liprin-alpha-1 OS=Homo sapiens GN=PPFIA1 PE=1 SV=1	LIPA1_HUMAN	PPFIA1	136 kDa	0.44	0	[]	0.7	1	[]	0.48	0	[]	0	1	0	0	1	0	0	0	0
Polymerase delta-interacting protein 3 OS=Homo sapiens GN=POLDIP3 PE=1 SV=2	PDIP3_HUMAN	POLDIP3	46 kDa	0.44	0	[]	0.7	1	[]	0.48	0	[]	0	0	1	0	0	1	0	0	0
Condensin complex subunit 3 OS=Homo sapiens GN=NCAPG PE=1 SV=1	CND3_HUMAN (+1)	NCAPG	114 kDa	0.44	0	[]	0.57	2	[]	0.23	0	[]	0	1	0	0	2	0	0	0	0
Gamma-soluble NSF attachment protein OS=Homo sapiens GN=NAPG PE=1 SV=1	SNAG_HUMAN (+1)	NAPG	35 kDa	0.44	0	[]	0.45	0	[]	1	INF	[]	0	1	0	0	0	0	0	0	0
FERM domain-containing protein 6 OS=Homo sapiens GN=FRMD6 PE=1 SV=1	FRMD6_HUMAN (+3)	FRMD6	72 kDa	0.44	0	[]	0.45	0	[]	1	INF	[]	0	0	1	0	0	0	0	0	0
GTP-binding protein 1 OS=Homo sapiens GN=GTPBP1 PE=1 SV=3	GTPB1_HUMAN	GTPBP1	72 kDa	0.44	0	[]	0.45	0	[]	1	INF	[]	0	1	0	0	0	0	0	0	0
Protein transport protein Sec16A OS=Homo sapiens GN=SEC16A PE=1 SV=3	SC16A_HUMAN	SEC16A	234 kDa	0.44	0	[]	0.45	0	[]	1	INF	[]	0	0	1	0	0	0	0	0	0
Focadhesin OS=Homo sapiens GN=FOCAD PE=1 SV=1	FOCAD_HUMAN	FOCAD	200 kDa	0.44	0	[]	0.45	0	[]	1	INF	[]	0	1	0	0	0	0	0	0	0
Endothelin-converting enzyme 2 OS=Homo sapiens GN=ECE2 PE=1 SV=4	ECE2_HUMAN (+4)	ECE2	100 kDa	0.44	0	[]	0.45	0	[]	1	INF	[]	0	1	0	0	0	0	0	0	0
Chromodomain Y-like protein OS=Homo sapiens GN=CDYL PE=1 SV=2	CDYL1_HUMAN	CDYL	66 kDa	0.44	0	[]	0.7	1	[]	0.48	0	[]	0	0	1	0	0	1	0	0	0
3-ketoacyl-CoA thiolase, peroxisomal OS=Homo sapiens GN=ACAA1 PE=1 SV=2	THIK_HUMAN (+5)	ACAA1	44 kDa	0.44	0	[]	0.7	1	[]	0.48	0	[]	0	0	1	0	0	1	0	0	0
WD repeat domain 71, isoform CRA_a OS=Homo sapiens GN=WDR71 PE=4 SV=1	A0A024R5N4_HUMAN (+2)	WDR71	40 kDa	0.44	0	[]	0.7	1	[]	0.48	0	[]	0	1	0	0	1	0	0	0	0
Pleckstrin homology-like domain, family A, member 1, isoform CRA_a OS=Homo sapiens GN=PHLDA1 PE=4 SV=1	A0A024RBB0_HUMAN (+4)	PHLDA1	45 kDa	0.44	0	[]	0.7	1	[]	0.48	0	[]	0	1	0	0	1	0	0	0	0
Abl interactor 1 OS=Homo sapiens GN=ABI1 PE=1 SV=4	ABI1_HUMAN (+5)	ABI1	55 kDa	0.44	0	[]	0.7	1	[]	0.48	0	[]	0	1	0	0	1	0	0	0	0
CCR4-NOT transcription complex subunit 10 OS=Homo sapiens GN=CNOT10 PE=1 SV=1	CNO10_HUMAN (+1)	CNOT10	82 kDa	0.44	0	[]	0.7	1	[]	0.48	0	[]	0	1	0	0	1	0	0	0	0
DDB1- and CUL4-associated factor 7 OS=Homo sapiens GN=DCAF7 PE=1 SV=1	DCAF7_HUMAN (+1)	DCAF7	39 kDa	0.44	0	[]	0.7	1	[]	0.48	0	[]	0	1	0	0	1	0	0	0	0
mRNA turnover protein 4 homolog OS=Homo sapiens GN=MRTO4 PE=1 SV=2	MRT4_HUMAN	MRTO4	28 kDa	0.44	0	[]	0.7	1	[]	0.48	0	[]	0	1	0	0	1	0	0	0	0
NFATC2-interacting protein OS=Homo sapiens GN=NFATC2IP PE=1 SV=1	NF2IP_HUMAN	NFATC2IP	46 kDa	0.44	0	[]	0.7	1	[]	0.48	0	[]	0	1	0	0	1	0	0	0	0
Prostaglandin E synthase 2 OS=Homo sapiens GN=PTGES2 PE=1 SV=1	PGES2_HUMAN	PTGES2	42 kDa	0.44	0	[]	0.7	1	[]	0.48	0	[]	0	1	0	0	1	0	0	0	0
SAP30-binding protein OS=Homo sapiens GN=SAP30BP PE=1 SV=1	S30BP_HUMAN (+2)	SAP30BP	34 kDa	0.44	0	[]	0.7	1	[]	0.48	0	[]	0	1	0	0	1	0	0	0	0
SNARE-associated protein Snapin OS=Homo sapiens GN=SNAPIN PE=1 SV=1	SNAPN_HUMAN	SNAPIN	15 kDa	0.44	0	[]	0.7	1	[]	0.48	0	[]	0	1	0	0	1	0	0	0	0
Replication factor C subunit 5 OS=Homo sapiens GN=RFC5 PE=1 SV=1	RFC5_HUMAN	RFC5	38 kDa	0.44	0	[]	0.7	1	[]	0.48	0	[]	0	0	1	0	1	0	0	0	0
Protein FAM102B OS=Homo sapiens GN=FAM102B PE=1 SV=2	F102B_HUMAN	FAM102B	39 kDa	0.44	0	[]	0.7	1	[]	0.48	0	[]	0	0	1	0	1	0	0	0	0
cDNA FLJ60320, highly similar to Tyrosine-protein phosphatase non-receptor type6 (EC 3.1.3.48) OS=Homo sapiens PE=2 SV=1	B4DPS0_HUMAN (+4)		66 kDa	0.44	0	[]	0.7	1	[]	0.48	0	[]	0	1	0	0	1	0	0	0	0
E3 ubiquitin-protein ligase NEDD4 OS=Homo sapiens GN=NEDD4 PE=1 SV=4	NEDD4_HUMAN	NEDD4	149 kDa	0.44	0	[]	0.7	1	[]	0.48	0	[]	0	0	1	0	1	0	0	0	0
Ubiquitin-like protein 4A OS=Homo sapiens GN=UBL4A PE=1 SV=1	UBL4A_HUMAN (+1)	UBL4A	18 kDa	0.44	0	[]	0.7	1	[]	0.48	0	[]	0	1	0	0	1	0	0	0	0
U6 snRNA-associated Sm-like protein LSm3 OS=Homo sapiens GN=LSM3 PE=1 SV=2	LSM3_HUMAN (+1)	LSM3	12 kDa	0.44	0	[]	0.7	1	[]	0.48	0	[]	0	1	0	0	0	1	0	0	0
Stromal cell-derived factor 1 OS=Homo sapiens GN=CXCL12 PE=1 SV=1	SDF1_HUMAN	CXCL12	11 kDa	0.44	0	[]	0.7	1	[]	0.48	0	[]	0	0	1	0	0	1	0	0	0
Mitochondrial import receptor subunit TOM7 homolog OS=Homo sapiens GN=TOMM7 PE=1 SV=1	TOM7_HUMAN (+2)	TOMM7	6 kDa	0.44	0	[]	0.45	0	[]	1	INF	[]	0	0	1	0	0	0	0	0	0
Cell division cycle protein 27 homolog OS=Homo sapiens GN=CDC27 PE=1 SV=2	CDC27_HUMAN	CDC27	92 kDa	0.44	0	[]	0.45	0	[]	1	INF	[]	0	0	1	0	0	0	0	0	0
Prefoldin subunit 1 OS=Homo sapiens GN=PFDN1 PE=1 SV=1	E5RGS4_HUMAN (+1)	PFDN1	13 kDa	0.44	0	[]	0.45	0	[]	1	INF	[]	0	1	0	0	0	0	0	0	0
Probable ATP-dependent RNA helicase DDX49 OS=Homo sapiens GN=DDX49 PE=1 SV=1	DDX49_HUMAN (+1)	DDX49	54 kDa	0.44	0	[]	0.45	0	[]	1	INF	[]	0	0	1	0	0	0	0	0	0
Nucleolar protein GU2 variant (Fragment) OS=Homo sapiens PE=2 SV=1	Q53FI9		?	0.44	0	[]	0.45	0	[]	1	INF	[]	0	0	1	0	0	0	0	0	0
Cleavage and polyadenylation specific factor 3, 73kDa, isoform CRA_b OS=Homo sapiens GN=CPSF3 PE=1 SV=1	G5E9W3_HUMAN (+2)	CPSF3	73 kDa	0.44	0	[]	0.45	0	[]	1	INF	[]	0	1	0	0	0	0	0	0	0
G-rich sequence factor 1 OS=Homo sapiens GN=GRSF1 PE=1 SV=3	GRSF1_HUMAN	GRSF1	53 kDa	0.44	0	[]	0.45	0	[]	1	INF	[]	0	0	1	0	0	0	0	0	0
Lamin-B receptor OS=Homo sapiens GN=LBR PE=1 SV=2	LBR_HUMAN (+1)	LBR	71 kDa	0.44	0	[]	0.45	0	[]	1	INF	[]	0	0	1	0	0	0	0	0	0
Nucleolar protein 10 OS=Homo sapiens GN=NOL10 PE=1 SV=1	NOL10_HUMAN	NOL10	80 kDa	0.44	0	[]	0.45	0	[]	1	INF	[]	0	0	1	0	0	0	0	0	0
Transforming growth factor-beta-induced protein ig-h3 (Fragment) OS=Homo sapiens GN=TGFBI PE=1 SV=1	H0Y9D7_HUMAN	TGFBI	21 kDa	0.44	0	[]	0.45	0	[]	1	INF	[]	0	1	0	0	0	0	0	0	0
Polypyrimidine tract-binding protein 3 OS=Homo sapiens GN=PTBP3 PE=1 SV=2	PTBP3_HUMAN	PTBP3	60 kDa	0.44	0	[]	0.45	0	[]	1	INF	[]	0	0	1	0	0	0	0	0	0
E3 ubiquitin-protein ligase HECTD3 OS=Homo sapiens GN=HECTD3 PE=1 SV=1	HECD3_HUMAN	HECTD3	97 kDa	0.44	0	[]	0.45	0	[]	1	INF	[]	0	1	0	0	0	0	0	0	0
Splicing factor 3B subunit 5 OS=Homo sapiens GN=SF3B5 PE=1 SV=1	SF3B5_HUMAN	SF3B5	10 kDa	0.44	0	[]	0.45	0	[]	1	INF	[]	0	0	1	0	0	0	0	0	0
Acyl-coenzyme A thioesterase 13 OS=Homo sapiens GN=ACOT13 PE=1 SV=1	ACO13_HUMAN	ACOT13	15 kDa	0.44	0	[]	0.45	0	[]	1	INF	[]	0	1	0	0	0	0	0	0	0
cDNA FLJ39381 fis, clone PERIC2000422, highly similar to HEAT repeat-containing protein 2 OS=Homo sapiens PE=2 SV=1	B3KU91_HUMAN		67 kDa	0.44	0	[]	0.45	0	[]	1	INF	[]	0	1	0	0	0	0	0	0	0
Cytoplasmic dynein 1 light intermediate chain 2 OS=Homo sapiens GN=DYNC1LI2 PE=1 SV=1	DC1L2_HUMAN	DYNC1LI2	54 kDa	0.44	0	[]	0.45	0	[]	1	INF	[]	0	1	0	0	0	0	0	0	0
Gigaxonin OS=Homo sapiens GN=GAN PE=1 SV=1	GAN_HUMAN	GAN	68 kDa	0.44	0	[]	0.45	0	[]	1	INF	[]	0	1	0	0	0	0	0	0	0
Repressor of yield of DENV protein (Fragment) OS=Homo sapiens GN=C19orf66 PE=1 SV=1	K7EML3_HUMAN (+1)	C19orf66	8 kDa	0.44	0	[]	0.45	0	[]	1	INF	[]	0	1	0	0	0	0	0	0	0
Chromodomain-helicase-DNA-binding protein 1-like OS=Homo sapiens GN=CHD1L PE=1 SV=1	A0A0A0MRH8 (+4)		?	0.44	0	[]	0.45	0	[]	1	INF	[]	0	0	1	0	0	0	0	0	0
Coiled-coil domain-containing protein 71L OS=Homo sapiens GN=CCDC71L PE=1 SV=2	CC71L_HUMAN	CCDC71L	26 kDa	0.44	0	[]	0.45	0	[]	1	INF	[]	0	0	1	0	0	0	0	0	0
Chromodomain Y-like protein 2 OS=Homo sapiens GN=CDYL2 PE=1 SV=2	CDYL2_HUMAN	CDYL2	57 kDa	0.44	0	[]	0.45	0	[]	1	INF	[]	0	0	1	0	0	0	0	0	0
Major centromere autoantigen B OS=Homo sapiens GN=CENPB PE=1 SV=2	CENPB_HUMAN	CENPB	65 kDa	0.44	0	[]	0.45	0	[]	1	INF	[]	0	0	1	0	0	0	0	0	0
Flotillin-2 OS=Homo sapiens GN=FLOT2 PE=1 SV=2	FLOT2_HUMAN	FLOT2	47 kDa	0.44	0	[]	0.45	0	[]	1	INF	[]	0	0	1	0	0	0	0	0	0
Procollagen C-endopeptidase enhancer 1 OS=Homo sapiens GN=PCOLCE PE=1 SV=2	PCOC1_HUMAN	PCOLCE	48 kDa	0.44	0	[]	0.45	0	[]	1	INF	[]	0	0	1	0	0	0	0	0	0
PRA1 family protein 3 OS=Homo sapiens GN=ARL6IP5 PE=1 SV=1	PRAF3_HUMAN (+3)	ARL6IP5	22 kDa	0.44	0	[]	0.45	0	[]	1	INF	[]	0	0	1	0	0	0	0	0	0
General transcription factor 3C polypeptide 3 OS=Homo sapiens GN=GTF3C3 PE=1 SV=1	TF3C3_HUMAN	GTF3C3	101 kDa	0.44	0	[]	0.45	0	[]	1	INF	[]	0	0	1	0	0	0	0	0	0
Thrombospondin type-1 domain-containing protein 4 OS=Homo sapiens GN=THSD4 PE=2 SV=2	THSD4_HUMAN	THSD4	112 kDa	0.44	0	[]	0.45	0	[]	1	INF	[]	0	0	1	0	0	0	0	0	0
Thyroid hormone receptor-associated protein 3 OS=Homo sapiens GN=THRAP3 PE=1 SV=2	TR150_HUMAN	THRAP3	109 kDa	0.44	0	[]	0.45	0	[]	1	INF	[]	0	0	1	0	0	0	0	0	0
Zinc finger protein 706 OS=Homo sapiens GN=ZNF706 PE=1 SV=1	ZN706_HUMAN	ZNF706	8 kDa	0.44	0	[]	0.45	0	[]	1	INF	[]	0	0	1	0	0	0	0	0	0
Glycylpeptide N-tetradecanoyltransferase 1 OS=Homo sapiens GN=NMT1 PE=1 SV=1	B7Z8J4_HUMAN (+2)	NMT1	15 kDa	0.44	0	[]	0.45	0	[]	1	INF	[]	0	1	0	0	0	0	0	0	0
O-acetyl-ADP-ribose deacetylase MACROD1 OS=Homo sapiens GN=MACROD1 PE=1 SV=2	MACD1_HUMAN	MACROD1	36 kDa	0.44	0	[]	0.45	0	[]	1	INF	[]	0	0	1	0	0	0	0	0	0
Cullin-1 OS=Homo sapiens GN=CUL1 PE=1 SV=2	CUL1_HUMAN	CUL1	90 kDa	0.44	0	[]	0.45	0	[]	1	INF	[]	0	1	0	0	0	0	0	0	0
Myosin-14 (Fragment) OS=Homo sapiens GN=MYH14 PE=1 SV=6	M0QY43		?	0.44	0	[]	0.45	0	[]	1	INF	[]	0	0	1	0	0	0	0	0	0
Clathrin light chain A OS=Homo sapiens GN=CLTA PE=1 SV=1	CLCA_HUMAN (+1)	CLTA	27 kDa	0.44	0	[]	0.45	0	[]	1	INF	[]	0	1	0	0	0	0	0	0	0
Putative uncharacterized protein ORC5L (Fragment) OS=Homo sapiens GN=ORC5L PE=4 SV=1	Q9UDM8		?	0.44	0	[]	0.45	0	[]	1	INF	[]	0	0	1	0	0	0	0	0	0
Prolactin regulatory element-binding protein OS=Homo sapiens GN=PREB PE=1 SV=2	PREB_HUMAN	PREB	45 kDa	0.44	0	[]	0.45	0	[]	1	INF	[]	0	0	1	0	0	0	0	0	0
General transcription factor II-I OS=Homo sapiens GN=GTF2I PE=1 SV=2	GTF2I_HUMAN	GTF2I	112 kDa	0.44	1	[]	0.023	3.2	Collagen I low, Fibronectin high	0.0045	0.3	Fibronectin high, LAP low	0	3	3	1	13	5	2	3	1
Extracellular matrix protein 1 OS=Homo sapiens GN=ECM1 PE=1 SV=2	ECM1_HUMAN (+1)	ECM1	61 kDa	0.44	0	[]	0.022	9	Collagen I low, Fibronectin high	0.0014	0	Fibronectin high, LAP low	0	0	1	0	8	1	0	0	0
Cadherin-23 OS=Homo sapiens GN=CDH23 PE=1 SV=2	CAD23_HUMAN	CDH23	369 kDa	0.43	1.5	[]	0.13	0.6	[]	0.054	2.5	[]	3	1	6	0	0	6	3	4	8
Core histone macro-H2A.1 OS=Homo sapiens GN=H2AFY PE=1 SV=4	H2AY_HUMAN	H2AFY	40 kDa	0.43	1.1	[]	0.14	0.6	[]	0.22	1.7	[]	0	8	3	2	3	2	2	9	1
Activated RNA polymerase II transcriptional coactivator p15 OS=Homo sapiens GN=SUB1 PE=1 SV=3	TCP4_HUMAN	SUB1	14 kDa	0.43	1.7	[]	0.025	3.8	Collagen I low, Fibronectin high	0.048	0.5	Fibronectin high, LAP low	0	4	0	0	13	2	0	7	0
Arginase-1 OS=Homo sapiens GN=ARG1 PE=1 SV=2	ARGI1_HUMAN	ARG1	35 kDa	0.42	1.2	[]	0.18	1	[]	0.26	1.3	[]	0	28	12	0	13	25	0	36	12
NHP2-like protein 1 OS=Homo sapiens GN=SNU13 PE=1 SV=3	NH2L1_HUMAN (+2)	SNU13	14 kDa	0.42	1	[]	0.3	1.7	[]	0.14	0.6	[]	5	2	0	7	2	3	2	2	3
Histone H2A type 1-B/E OS=Homo sapiens GN=HIST1H2AB PE=1 SV=2	H2A1B_HUMAN (+2)	HIST1H2AB	14 kDa	0.42	1	[]	0.37	0.9	[]	0.55	1.2	[]	0	5	2	0	3	3	0	5	2
cDNA FLJ75556, highly similar to Homo sapiens ribosomal protein L14, mRNA OS=Homo sapiens PE=2 SV=1	A8K7N0		?	0.41	1.2	[]	0.14	0.9	[]	0.22	1.4	[]	14	0	15	11	0	14	20	0	14
Calmodulin-like protein 3 OS=Homo sapiens GN=CALML3 PE=1 SV=2	CALL3_HUMAN	CALML3	17 kDa	0.41	1.4	[]	0.41	1.1	[]	0.25	1.4	[]	0	10	8	0	1	18	0	17	9
Cornifin-B OS=Homo sapiens GN=SPRR1B PE=1 SV=2	SPR1B_HUMAN	SPRR1B	10 kDa	0.41	1.6	[]	0.11	2.1	[]	0.19	0.7	[]	0	3	6	0	0	19	0	5	9
TRPM8 channel-associated factor 2 (Fragment) OS=Homo sapiens GN=TCAF2 PE=1 SV=1	H0YC74		?	0.41	0.5	[]	0.21	0	[]	0.52	INF	[]	0	0	2	0	0	0	0	0	1
Histone H1.3 OS=Homo sapiens GN=HIST1H1D PE=1 SV=2	H13_HUMAN	HIST1H1D	22 kDa	0.41	0.5	[]	0.43	2	[]	0.17	0.2	[]	2	0	0	4	0	0	0	0	1
Protein S100-A16 OS=Homo sapiens GN=S100A16 PE=1 SV=1	S10AG_HUMAN	S100A16	12 kDa	0.41	0.5	[]	0.31	2.5	[]	0.094	0.2	[]	1	0	1	0	1	4	0	1	0
Band 4.1-like protein 2 OS=Homo sapiens GN=EPB41L2 PE=1 SV=1	E41L2_HUMAN	EPB41L2	113 kDa	0.41	3	[]	0.38	3	[]	0.62	1	[]	0	0	1	0	1	2	0	0	3
PMS1 protein homolog 1 OS=Homo sapiens GN=PMS1 PE=1 SV=1	PMS1_HUMAN (+11)	PMS1	106 kDa	0.41	3	[]	0.57	2	[]	0.53	1.5	[]	0	0	1	0	0	2	0	0	3
Thymidylate kinase OS=Homo sapiens GN=DTYMK PE=1 SV=4	KTHY_HUMAN	DTYMK	24 kDa	0.41	0.5	[]	0.21	3	[]	0.052	0.2	[]	0	2	0	0	6	0	0	1	0
IGL@ protein OS=Homo sapiens GN=IGL@ PE=2 SV=1	Q6NS95		?	0.41	3	[]	0.38	3	[]	0.62	1	[]	0	0	1	0	0	3	0	0	3
DNA repair protein RAD50 OS=Homo sapiens GN=RAD50 PE=1 SV=1	RAD50_HUMAN	RAD50	154 kDa	0.41	3	[]	0.38	3	[]	0.62	1	[]	0	1	0	0	3	0	0	3	0
Plastin-3 OS=Homo sapiens GN=PLS3 PE=1 SV=4	PLST_HUMAN	PLS3	71 kDa	0.41	0.5	[]	0.31	2.5	[]	0.094	0.2	[]	0	2	0	0	0	5	0	0	1
Elafin OS=Homo sapiens GN=PI3 PE=1 SV=3	ELAF_HUMAN	PI3	12 kDa	0.41	0.5	[]	0.43	2	[]	0.17	0.2	[]	0	1	1	0	0	4	0	1	0
2-oxoglutarate dehydrogenase, mitochondrial OS=Homo sapiens GN=OGDH PE=1 SV=3	ODO1_HUMAN	OGDH	116 kDa	0.41	3	[]	0.38	3	[]	0.62	1	[]	0	1	0	0	0	3	0	0	3
RNA-binding protein 12B OS=Homo sapiens GN=RBM12B PE=1 SV=2	RB12B_HUMAN	RBM12B	118 kDa	0.41	3	[]	0.16	5	[]	0.33	0.6	[]	1	0	0	3	2	0	2	0	1
Hippocalcin-like protein 1 OS=Homo sapiens GN=HPCAL1 PE=1 SV=3	HPCL1_HUMAN	HPCAL1	22 kDa	0.41	0.5	[]	0.43	2	[]	0.17	0.2	[]	0	2	0	0	2	2	0	0	1
Ig kappa chain V-IV region Len OS=Homo sapiens PE=1 SV=2	KV402_HUMAN		13 kDa	0.41	3	[]	0.38	3	[]	0.62	1	[]	0	1	0	0	0	3	0	2	1
26S proteasome non-ATPase regulatory subunit 4 OS=Homo sapiens GN=PSMD4 PE=1 SV=1	PSMD4_HUMAN	PSMD4	41 kDa	0.41	3	[]	0.25	4	[]	0.46	0.8	[]	0	1	0	0	3	1	0	3	0
Trifunctional enzyme subunit beta, mitochondrial OS=Homo sapiens GN=HADHB PE=1 SV=3	ECHB_HUMAN	HADHB	51 kDa	0.41	0.5	[]	0.43	2	[]	0.17	0.2	[]	0	0	2	0	0	4	0	1	0
Chromobox protein homolog 3 OS=Homo sapiens GN=CBX3 PE=1 SV=4	CBX3_HUMAN	CBX3	21 kDa	0.41	3	[]	0.38	3	[]	0.62	1	[]	0	0	1	0	2	1	2	0	1
Serpin B6 OS=Homo sapiens GN=SERPINB6 PE=1 SV=3	SPB6_HUMAN	SERPINB6	43 kDa	0.41	3	[]	0.7	1	[]	0.34	3	[]	0	0	1	0	0	1	1	2	0
GDP-L-fucose synthase OS=Homo sapiens GN=TSTA3 PE=1 SV=1	FCL_HUMAN	TSTA3	36 kDa	0.41	3	[]	0.57	2	[]	0.53	1.5	[]	0	1	0	0	0	2	0	2	1
Translation initiation factor eIF-2B subunit beta OS=Homo sapiens GN=EIF2B2 PE=1 SV=3	EI2BB_HUMAN	EIF2B2	39 kDa	0.41	0.5	[]	0.58	1.5	[]	0.29	0.3	[]	0	2	0	0	3	0	1	0	0
IGH@ protein OS=Homo sapiens GN=IGH@ PE=1 SV=1	Q6GMX6		?	0.41	3	[]	0.57	2	[]	0.53	1.5	[]	0	0	1	0	0	2	0	0	3
Heterogeneous nuclear ribonucleoprotein A0 OS=Homo sapiens GN=HNRNPA0 PE=1 SV=1	ROA0_HUMAN	HNRNPA0	31 kDa	0.41	0.5	[]	0.62	1	[]	0.47	0.5	[]	0	2	0	0	2	0	0	0	1
U2 snRNP-associated SURP motif-containing protein OS=Homo sapiens GN=U2SURP PE=1 SV=2	SR140_HUMAN	U2SURP	118 kDa	0.41	0.5	[]	0.62	1	[]	0.47	0.5	[]	0	1	1	0	2	0	0	0	1
Heterogeneous nuclear ribonucleoprotein D-like OS=Homo sapiens GN=HNRNPDL PE=1 SV=3	HNRDL_HUMAN	HNRNPDL	46 kDa	0.41	0.5	[]	0.58	1.5	[]	0.29	0.3	[]	0	1	1	0	1	2	0	0	1
Ras-related protein Rab-18 OS=Homo sapiens GN=RAB18 PE=1 SV=1	RAB18_HUMAN	RAB18	23 kDa	0.41	3	[]	0.38	3	[]	0.62	1	[]	0	1	0	0	0	3	0	2	1
Peroxiredoxin-4 OS=Homo sapiens GN=PRDX4 PE=1 SV=1	PRDX4_HUMAN	PRDX4	31 kDa	0.41	3	[]	0.57	2	[]	0.53	1.5	[]	0	1	0	0	2	0	1	2	0
RNA 3'-terminal phosphate cyclase OS=Homo sapiens GN=RTCA PE=1 SV=1	RTCA_HUMAN (+1)	RTCA	39 kDa	0.41	0.5	[]	0.58	1.5	[]	0.29	0.3	[]	0	2	0	0	3	0	0	1	0
cAMP-dependent protein kinase catalytic subunit alpha OS=Homo sapiens GN=PRKACA PE=1 SV=2	KAPCA_HUMAN (+2)	PRKACA	41 kDa	0.41	0.5	[]	0.58	1.5	[]	0.29	0.3	[]	0	2	0	0	3	0	0	1	0
UPF0488 protein C8orf33 OS=Homo sapiens GN=C8orf33 PE=1 SV=1	CH033_HUMAN	C8orf33	25 kDa	0.41	0.5	[]	0.43	2	[]	0.17	0.2	[]	0	2	0	0	3	1	0	0	1
Uridine phosphorylase 1 OS=Homo sapiens GN=UPP1 PE=1 SV=1	UPP1_HUMAN	UPP1	34 kDa	0.41	3	[]	0.7	1	[]	0.34	3	[]	0	1	0	0	0	1	0	3	0
Nucleolar protein 14 OS=Homo sapiens GN=NOP14 PE=1 SV=3	NOP14_HUMAN (+2)	NOP14	98 kDa	0.41	0.5	[]	0.21	0	[]	0.52	INF	[]	0	0	2	0	0	0	0	0	1
Pre-mRNA-processing factor 40 homolog A OS=Homo sapiens GN=PRPF40A PE=1 SV=2	PR40A_HUMAN	PRPF40A	109 kDa	0.41	3	[]	0.7	1	[]	0.34	3	[]	0	1	0	1	0	0	3	0	0
Complement component 1 Q subcomponent-binding protein, mitochondrial OS=Homo sapiens GN=C1QBP PE=1 SV=1	C1QBP_HUMAN (+1)	C1QBP	31 kDa	0.41	0.5	[]	0.58	1.5	[]	0.29	0.3	[]	0	1	1	0	0	3	0	0	1
Hsp70-binding protein 1 OS=Homo sapiens GN=HSPBP1 PE=1 SV=1	HPBP1_HUMAN	HSPBP1	39 kDa	0.41	0.5	[]	0.62	1	[]	0.47	0.5	[]	0	2	0	0	2	0	0	1	0
Cornifelin OS=Homo sapiens GN=CNFN PE=1 SV=2	CNFN_HUMAN	CNFN	12 kDa	0.41	0.5	[]	0.62	1	[]	0.47	0.5	[]	0	0	2	0	0	2	0	0	1
Peroxidasin homolog OS=Homo sapiens GN=PXDN PE=1 SV=2	PXDN_HUMAN	PXDN	165 kDa	0.41	0.5	[]	0.58	1.5	[]	0.29	0.3	[]	0	2	0	0	3	0	0	1	0
Cytochrome c oxidase subunit 7A2, mitochondrial (Fragment) OS=Homo sapiens GN=COX7A2 PE=1 SV=1	D6RGV5		?	0.41	3	[]	0.7	1	[]	0.34	3	[]	0	0	1	0	0	1	0	0	3
Plasminogen activator inhibitor 2 OS=Homo sapiens GN=SERPINB2 PE=1 SV=2	PAI2_HUMAN	SERPINB2	47 kDa	0.41	3	[]	0.7	1	[]	0.34	3	[]	0	0	1	0	1	0	0	3	0
Calcium-regulated heat-stable protein 1 OS=Homo sapiens GN=CARHSP1 PE=1 SV=2	CHSP1_HUMAN	CARHSP1	16 kDa	0.41	0.5	[]	0.62	1	[]	0.47	0.5	[]	0	2	0	0	2	0	0	1	0
Anaphase-promoting complex subunit 7 OS=Homo sapiens GN=ANAPC7 PE=1 SV=4	APC7_HUMAN	ANAPC7	67 kDa	0.41	0.5	[]	0.21	0	[]	0.52	INF	[]	0	0	2	0	0	0	0	0	1
Protein CREG1 OS=Homo sapiens GN=CREG1 PE=1 SV=1	CREG1_HUMAN	CREG1	24 kDa	0.41	3	[]	0.45	0	[]	0.14	INF	[]	0	1	0	0	0	0	0	3	0
La-related protein 7 OS=Homo sapiens GN=LARP7 PE=1 SV=1	LARP7_HUMAN	LARP7	67 kDa	0.41	0.5	[]	0.43	0.5	[]	0.73	1	[]	0	0	2	0	0	1	0	0	1
Zinc finger and BTB domain-containing protein 11 OS=Homo sapiens GN=ZBTB11 PE=1 SV=2	ZBT11_HUMAN (+1)	ZBTB11	119 kDa	0.41	0.5	[]	0.43	0.5	[]	0.73	1	[]	0	0	2	0	0	1	0	0	1
Prefoldin subunit 4 OS=Homo sapiens GN=PFDN4 PE=1 SV=1	PFD4_HUMAN (+2)	PFDN4	15 kDa	0.41	0.5	[]	0.62	1	[]	0.47	0.5	[]	0	2	0	0	2	0	0	0	1
Melanoma-associated antigen D2 OS=Homo sapiens GN=MAGED2 PE=1 SV=2	MAGD2_HUMAN	MAGED2	65 kDa	0.41	0.5	[]	0.43	0.5	[]	0.73	1	[]	0	1	1	0	0	1	0	0	1
tRNA (guanine-N(7)-)-methyltransferase OS=Homo sapiens GN=METTL1 PE=1 SV=1	TRMB_HUMAN (+1)	METTL1	31 kDa	0.41	0.5	[]	0.43	0.5	[]	0.73	1	[]	0	0	2	0	0	1	0	0	1
Phospholipase B-like 1 OS=Homo sapiens GN=PLBD1 PE=1 SV=2	PLBL1_HUMAN	PLBD1	63 kDa	0.41	3	[]	0.45	0	[]	0.14	INF	[]	0	1	0	0	0	0	0	2	1
Beta-adrenergic receptor kinase 1 OS=Homo sapiens GN=ADRBK1 PE=1 SV=2	ARBK1_HUMAN	ADRBK1	80 kDa	0.41	0.5	[]	0.43	0.5	[]	0.73	1	[]	0	2	0	0	1	0	0	1	0
WD repeat-containing protein 61 OS=Homo sapiens GN=WDR61 PE=1 SV=1	WDR61_HUMAN (+1)	WDR61	34 kDa	0.41	0.5	[]	0.43	0.5	[]	0.73	1	[]	0	2	0	0	1	0	0	1	0
AP-1 complex subunit gamma-like 2 OS=Homo sapiens GN=AP1G2 PE=1 SV=1	AP1G2_HUMAN	AP1G2	87 kDa	0.41	0.5	[]	0.43	0.5	[]	0.73	1	[]	0	2	0	0	1	0	0	0	1
Nuclear pore membrane glycoprotein 210 OS=Homo sapiens GN=NUP210 PE=1 SV=3	PO210_HUMAN	NUP210	205 kDa	0.41	0.5	[]	0.21	0	[]	0.52	INF	[]	0	0	2	0	0	0	0	1	0
Probable ATP-dependent RNA helicase DDX23 OS=Homo sapiens GN=DDX23 PE=1 SV=3	DDX23_HUMAN	DDX23	96 kDa	0.41	0.5	[]	0.21	0	[]	0.52	INF	[]	0	0	2	0	0	0	0	0	1
Xaa-Pro dipeptidase OS=Homo sapiens GN=PEPD PE=1 SV=3	PEPD_HUMAN	PEPD	55 kDa	0.41	0.5	[]	0.21	0	[]	0.52	INF	[]	0	2	0	0	0	0	0	0	1
Protein-glutamine gamma-glutamyltransferase 2 OS=Homo sapiens GN=TGM2 PE=1 SV=2	TGM2_HUMAN	TGM2	77 kDa	0.41	0.5	[]	< 0.00010	64	Collagen I low, Fibronectin high	< 0.00010	0.008	Fibronectin high, LAP low	0	2	0	64	36	28	0	1	0
Eukaryotic translation initiation factor 5A-1 OS=Homo sapiens GN=EIF5A PE=1 SV=2	IF5A1_HUMAN	EIF5A	17 kDa	0.4	1.1	[]	0.27	1.5	[]	0.13	0.7	[]	0	13	4	0	16	10	5	5	9
Small nuclear ribonucleoprotein E OS=Homo sapiens GN=SNRPE PE=1 SV=1	RUXE_HUMAN	SNRPE	11 kDa	0.4	1	[]	0.094	2.2	[]	0.025	0.4	Fibronectin high, LAP low	0	4	4	0	11	7	0	4	4
RNA-binding protein 42 OS=Homo sapiens GN=RBM42 PE=1 SV=1	RBM42_HUMAN	RBM42	50 kDa	0.4	1	[]	0.54	1.1	[]	0.44	0.9	[]	1	0	7	5	2	2	3	0	5
Histidine ammonia-lyase OS=Homo sapiens GN=HAL PE=1 SV=1	HUTH_HUMAN	HAL	73 kDa	0.4	1.7	[]	0.44	1.5	[]	0.56	1.1	[]	0	4	2	0	1	8	0	10	0
Heterogeneous nuclear ribonucleoprotein H OS=Homo sapiens GN=HNRNPH1 PE=1 SV=4	HNRH1_HUMAN	HNRNPH1	49 kDa	0.39	1.5	[]	0.27	1.6	[]	0.41	1	[]	0	9	5	0	18	4	7	12	2
Catenin alpha-1 OS=Homo sapiens GN=CTNNA1 PE=1 SV=1	CTNA1_HUMAN	CTNNA1	100 kDa	0.39	1.5	[]	0.32	1.5	[]	0.49	1	[]	0	11	0	0	15	2	2	11	4
Apolipoprotein A-I OS=Homo sapiens GN=APOA1 PE=1 SV=1	APOA1_HUMAN	APOA1	31 kDa	0.39	1.5	[]	0.089	0.5	[]	0.026	2.8	Fibronectin low, LAP high	0	7	4	0	0	6	0	0	17
Destrin OS=Homo sapiens GN=DSTN PE=1 SV=3	DEST_HUMAN	DSTN	19 kDa	0.39	2	[]	0.35	2	[]	0.57	1	[]	0	2	1	0	2	4	1	4	1
Transcription factor A, mitochondrial OS=Homo sapiens GN=TFAM PE=1 SV=1	TFAM_HUMAN	TFAM	29 kDa	0.38	1.6	[]	0.12	0.5	[]	0.034	3.2	Fibronectin low, LAP high	0	1	7	1	1	2	6	1	6
Cilia- and flagella-associated protein 20 OS=Homo sapiens GN=CFAP20 PE=1 SV=1	CFA20_HUMAN	CFAP20	23 kDa	0.38	1	[]	0.52	1.1	[]	0.44	0.9	[]	1	2	6	5	3	2	5	0	4
Complement factor I OS=Homo sapiens GN=CFI PE=1 SV=2	CFAI_HUMAN	CFI	66 kDa	0.38	0.7	[]	0.6	1.3	[]	0.31	0.5	[]	0	0	3	0	4	0	0	1	1
Protein kinase, AMP-activated, gamma 1 non-catalytic subunit, isoform CRA_a OS=Homo sapiens GN=PRKAG1 PE=4 SV=1	A0A024R125_HUMAN (+2)	PRKAG1	38 kDa	0.38	0.7	[]	0.26	2.3	[]	0.074	0.3	[]	0	3	0	0	7	0	0	2	0
Unconventional myosin-Id OS=Homo sapiens GN=MYO1D PE=1 SV=2	MYO1D_HUMAN	MYO1D	116 kDa	0.38	0.7	[]	0.094	0	[]	0.27	INF	[]	0	1	2	0	0	0	0	0	2
MMS19 nucleotide excision repair protein homolog OS=Homo sapiens GN=MMS19 PE=1 SV=2	MMS19_HUMAN	MMS19	113 kDa	0.38	0.7	[]	0.094	0	[]	0.27	INF	[]	0	3	0	0	0	0	0	1	1
Mitogen-activated protein kinase 14 OS=Homo sapiens GN=MAPK14 PE=1 SV=3	MK14_HUMAN (+4)	MAPK14	41 kDa	0.38	0.7	[]	0.57	1	[]	0.47	0.7	[]	0	3	0	0	1	2	0	1	1
E3 ubiquitin-protein ligase CHIP OS=Homo sapiens GN=STUB1 PE=1 SV=2	CHIP_HUMAN	STUB1	35 kDa	0.38	0.7	[]	0.42	0.7	[]	0.66	1	[]	0	3	0	0	2	0	1	1	0
Active regulator of SIRT1 OS=Homo sapiens GN=RPS19BP1 PE=1 SV=1	AROS_HUMAN (+1)	RPS19BP1	15 kDa	0.38	0.7	[]	0.42	0.7	[]	0.66	1	[]	0	0	3	0	0	2	2	0	0
Methyl-CpG-binding protein 2 OS=Homo sapiens GN=MECP2 PE=1 SV=1	A0A087WXF0 (+1)		?	0.38	0.7	[]	0.25	0.3	[]	0.53	2	[]	0	0	3	0	0	1	0	0	2
Adenine phosphoribosyltransferase OS=Homo sapiens GN=APRT PE=1 SV=2	APT_HUMAN	APRT	20 kDa	0.37	1.2	[]	0.36	1.1	[]	0.52	1.1	[]	6	14	37	11	29	23	26	17	25
40S ribosomal protein S20 OS=Homo sapiens GN=RPS20 PE=1 SV=1	RS20_HUMAN	RPS20	13 kDa	0.37	1.4	[]	0.34	1.4	[]	0.5	1	[]	1	18	11	4	26	11	19	18	6
Proteasome subunit beta type-5 OS=Homo sapiens GN=PSMB5 PE=1 SV=3	PSB5_HUMAN	PSMB5	28 kDa	0.37	1.8	[]	0.25	2	[]	0.44	0.9	[]	0	5	0	0	7	3	0	7	2
Chloride intracellular channel protein 3 OS=Homo sapiens GN=CLIC3 PE=1 SV=2	CLIC3_HUMAN	CLIC3	27 kDa	0.37	0.8	[]	0.38	1.7	[]	0.15	0.4	[]	0	2	2	0	1	6	0	3	0
Ganglioside GM2 activator OS=Homo sapiens GN=GM2A PE=1 SV=4	SAP3_HUMAN	GM2A	21 kDa	0.37	1.8	[]	0.41	1.6	[]	0.56	1.1	[]	0	5	0	0	0	8	0	5	4
RNA binding protein S1, serine-rich domain, isoform CRA_c OS=Homo sapiens GN=RNPS1 PE=1 SV=1	H3BPG5		?	0.37	0.8	[]	0.26	0.5	[]	0.53	1.5	[]	0	0	4	0	0	2	1	0	2
N-alpha-acetyltransferase 15, NatA auxiliary subunit OS=Homo sapiens GN=NAA15 PE=1 SV=1	NAA15_HUMAN	NAA15	101 kDa	0.37	0.8	[]	0.38	1.7	[]	0.15	0.4	[]	0	4	0	0	6	1	1	2	0
60S acidic ribosomal protein P2 OS=Homo sapiens GN=RPLP2 PE=1 SV=1	RLA2_HUMAN (+1)	RPLP2	12 kDa	0.37	0.8	[]	0.38	1.7	[]	0.15	0.4	[]	0	4	0	0	2	5	0	3	0
Tyrosine--tRNA ligase, cytoplasmic OS=Homo sapiens GN=YARS PE=1 SV=4	SYYC_HUMAN	YARS	59 kDa	0.37	0.8	[]	0.61	1.2	[]	0.33	0.6	[]	0	4	0	0	4	1	0	2	1
Glucosamine 6-phosphate N-acetyltransferase OS=Homo sapiens GN=GNPNAT1 PE=1 SV=1	GNA1_HUMAN	GNPNAT1	21 kDa	0.37	0.8	[]	0.53	1	[]	0.46	0.8	[]	0	4	0	0	4	0	0	2	1
Acetyl-CoA carboxylase 1 OS=Homo sapiens GN=ACACA PE=1 SV=2	ACACA_HUMAN	ACACA	266 kDa	0.37	0.8	[]	0.4	0.8	[]	0.62	1	[]	0	4	0	0	3	0	0	3	0
Histone deacetylase 1 OS=Homo sapiens GN=HDAC1 PE=1 SV=1	HDAC1_HUMAN (+1)	HDAC1	55 kDa	0.37	0.8	[]	0.14	0.2	[]	0.34	3	[]	0	0	4	0	0	1	0	0	3
Serpin B12 OS=Homo sapiens GN=SERPINB12 PE=1 SV=1	SPB12_HUMAN	SERPINB12	46 kDa	0.37	1.6	[]	0.022	0.3	Collagen I high, Fibronectin low	0.0035	5.3	Fibronectin low, LAP high	0	7	3	0	0	3	0	12	4
GATS-like protein 3 OS=Homo sapiens GN=GATSL3 PE=1 SV=1	GATL3_HUMAN (+1)	GATSL3	36 kDa	0.37	0.8	[]	0.043	0	Collagen I high, Fibronectin low	0.14	INF	[]	0	0	4	0	0	0	0	0	3
Lysine--tRNA ligase OS=Homo sapiens GN=KARS PE=1 SV=3	SYK_HUMAN	KARS	68 kDa	0.36	1.1	[]	0.18	0.9	[]	0.32	1.3	[]	0	18	7	0	22	0	4	21	3
Heterogeneous nuclear ribonucleoproteins C1/C2 OS=Homo sapiens GN=HNRNPC PE=1 SV=1	B2R5W2 (+3)		?	0.36	1.2	[]	0.012	0.7	Collagen I high, Fibronectin low	0.027	1.7	Fibronectin low, LAP high	14	0	33	14	0	19	31	0	24
Cell division cycle 2, G1 to S and G2 to M, isoform CRA_a OS=Homo sapiens GN=CDC2 PE=1 SV=1	A0A024QZP7_HUMAN (+1)	CDC2	34 kDa	0.35	0.8	[]	0.25	2	[]	0.071	0.4	[]	0	5	0	0	10	0	0	4	0
GTPase-activating protein and VPS9 domain-containing protein 1 OS=Homo sapiens GN=GAPVD1 PE=1 SV=2	GAPD1_HUMAN	GAPVD1	165 kDa	0.35	0.8	[]	0.51	1	[]	0.46	0.8	[]	0	4	1	0	4	1	0	2	2
Eukaryotic translation initiation factor 3 subunit K OS=Homo sapiens GN=EIF3K PE=1 SV=1	EIF3K_HUMAN (+1)	EIF3K	25 kDa	0.35	0.8	[]	0.41	1.6	[]	0.16	0.5	[]	0	5	0	0	5	3	2	2	0
cDNA FLJ13167 fis, clone NT2RP3003726, highly similar to Spermatogenesis-associated protein 2 OS=Homo sapiens PE=2 SV=1	B3KN08		?	0.35	1	[]	0.0012	0.09	Collagen I high, Fibronectin low	0.0045	11	Fibronectin low, LAP high	0	0	11	0	0	1	0	0	11
Pyrin OS=Homo sapiens GN=MEFV PE=1 SV=1	MEFV_HUMAN	MEFV	86 kDa	0.34	1.6	[]	0.52	1.1	[]	0.27	1.4	[]	3	8	3	7	8	1	3	16	3
Eukaryotic translation initiation factor 6 OS=Homo sapiens GN=EIF6 PE=1 SV=1	IF6_HUMAN	EIF6	27 kDa	0.34	1.5	[]	0.53	1.2	[]	0.36	1.2	[]	4	5	8	9	6	6	5	10	11
DnaJ homolog subfamily A member 1 OS=Homo sapiens GN=DNAJA1 PE=1 SV=2	DNJA1_HUMAN	DNAJA1	45 kDa	0.34	2.5	[]	0.43	2	[]	0.54	1.2	[]	0	2	0	0	3	1	0	0	5
Protein FAM83H OS=Homo sapiens GN=FAM83H PE=1 SV=3	FA83H_HUMAN	FAM83H	127 kDa	0.34	0.8	[]	0.35	1.7	[]	0.12	0.5	[]	0	6	0	0	3	7	1	3	1
39S ribosomal protein L11, mitochondrial OS=Homo sapiens GN=MRPL11 PE=1 SV=1	RM11_HUMAN	MRPL11	21 kDa	0.34	0.8	[]	0.38	0.8	[]	0.58	1	[]	0	0	6	0	1	4	5	0	0
Chromosome 11 open reading frame 48, isoform CRA_c OS=Homo sapiens GN=C11orf98 PE=1 SV=1	A0A0B4J220 (+1)		?	0.34	0.8	[]	0.27	0.7	[]	0.54	1.2	[]	0	0	6	0	0	4	0	0	5
Ankyrin repeat domain-containing protein 22 OS=Homo sapiens GN=ANKRD22 PE=2 SV=1	ANR22_HUMAN	ANKRD22	22 kDa	0.34	2.5	[]	0.58	1.5	[]	0.4	1.7	[]	0	1	1	0	0	3	0	3	2
Glutamine--fructose-6-phosphate aminotransferase [isomerizing] 1 OS=Homo sapiens GN=GFPT1 PE=1 SV=3	GFPT1_HUMAN	GFPT1	79 kDa	0.34	2.5	[]	0.62	1	[]	0.26	2.5	[]	0	2	0	0	2	0	0	5	0
Cullin-4B OS=Homo sapiens GN=CUL4B PE=1 SV=4	CUL4B_HUMAN	CUL4B	104 kDa	0.34	2.5	[]	0.43	0.5	[]	0.13	5	[]	0	2	0	0	1	0	0	4	1
NADH dehydrogenase [ubiquinone] 1 beta subcomplex subunit 4 OS=Homo sapiens GN=NDUFB4 PE=1 SV=3	NDUB4_HUMAN	NDUFB4	15 kDa	0.34	2.5	[]	0.58	1.5	[]	0.4	1.7	[]	0	1	1	0	0	3	0	3	2
Isocitrate dehydrogenase [NAD] subunit alpha, mitochondrial OS=Homo sapiens GN=IDH3A PE=1 SV=1	IDH3A_HUMAN	IDH3A	40 kDa	0.34	2.5	[]	0.43	0.5	[]	0.13	5	[]	0	1	1	0	0	1	0	5	0
Alpha-1-acid glycoprotein 1 OS=Homo sapiens GN=ORM1 PE=1 SV=1	A1AG1_HUMAN (+1)	ORM1	24 kDa	0.34	2.5	[]	0.43	0.5	[]	0.13	5	[]	0	2	0	0	0	1	0	0	5
Inosine-5'-monophosphate dehydrogenase 2 OS=Homo sapiens GN=IMPDH2 PE=1 SV=2	IMDH2_HUMAN	IMPDH2	56 kDa	0.34	2.5	[]	0.016	6	Collagen I low, Fibronectin high	0.054	0.4	[]	0	2	0	0	9	3	2	2	1
Splicing factor 3B subunit 6 OS=Homo sapiens GN=SF3B6 PE=1 SV=1	SF3B6_HUMAN	SF3B6	15 kDa	0.34	2.5	[]	0.025	5.5	Collagen I low, Fibronectin high	0.082	0.5	[]	0	2	0	0	8	3	0	3	2
Tubulin beta-4B chain OS=Homo sapiens GN=TUBB4B PE=1 SV=1	TBB4B_HUMAN	TUBB4B	50 kDa	0.33	1.3	[]	0.45	1.2	[]	0.26	1.1	[]	80	265	141	122	319	136	197	300	145
Copine-1 OS=Homo sapiens GN=CPNE1 PE=1 SV=1	CPNE1_HUMAN	CPNE1	59 kDa	0.33	1.1	[]	0.25	1	[]	0.45	1.1	[]	1	15	12	0	23	4	0	18	13
Cystatin-A OS=Homo sapiens GN=CSTA PE=1 SV=1	CYTA_HUMAN	CSTA	11 kDa	0.33	1.5	[]	0.4	1.1	[]	0.18	1.5	[]	0	9	10	0	1	19	0	15	14
Calcyclin-binding protein OS=Homo sapiens GN=CACYBP PE=1 SV=2	CYBP_HUMAN	CACYBP	26 kDa	0.33	1.6	[]	0.14	1.9	[]	0.3	0.9	[]	0	11	0	0	21	0	5	13	0
26S proteasome non-ATPase regulatory subunit 5 OS=Homo sapiens GN=PSMD5 PE=1 SV=3	PSMD5_HUMAN	PSMD5	56 kDa	0.33	1.8	[]	0.35	1.7	[]	0.56	1.1	[]	0	5	1	0	7	3	6	4	1
26S protease regulatory subunit 7 OS=Homo sapiens GN=PSMC2 PE=1 SV=3	PRS7_HUMAN	PSMC2	49 kDa	0.33	2	[]	0.11	2.8	[]	0.27	0.7	[]	0	4	0	0	8	3	4	2	2
Proteasome activator complex subunit 3 OS=Homo sapiens GN=PSME3 PE=1 SV=1	PSME3_HUMAN	PSME3	30 kDa	0.33	2	[]	0.16	2.5	[]	0.35	0.8	[]	0	4	0	0	9	1	0	7	1
Desmocollin-1 OS=Homo sapiens GN=DSC1 PE=1 SV=2	DSC1_HUMAN	DSC1	100 kDa	0.33	2	[]	0.22	2.2	[]	0.44	0.9	[]	0	2	2	0	0	9	0	8	0
Developmentally-regulated GTP-binding protein 2 OS=Homo sapiens GN=DRG2 PE=1 SV=1	DRG2_HUMAN	DRG2	41 kDa	0.33	2	[]	0.49	1.5	[]	0.45	1.3	[]	0	2	2	0	3	3	2	2	4
Putative uncharacterized protein DKFZp686I04196 (Fragment) OS=Homo sapiens GN=DKFZp686I04196 PE=2 SV=1	Q6N093_HUMAN	DKFZp686I04196	46 kDa	0.33	1.6	[]	0.013	0.3	Collagen I high, Fibronectin low	0.0012	6	Fibronectin low, LAP high	0	11	0	0	3	0	0	18	0
Heterogeneous nuclear ribonucleoproteins A2/B1 OS=Homo sapiens GN=HNRNPA2B1 PE=1 SV=2	ROA2_HUMAN (+1)	HNRNPA2B1	37 kDa	0.33	1	[]	0.03	2.3	Collagen I low, Fibronectin high	0.0036	0.4	Fibronectin high, LAP low	0	9	4	3	22	5	1	9	3
Fatty acid-binding protein, epidermal OS=Homo sapiens GN=FABP5 PE=1 SV=3	FABP5_HUMAN	FABP5	15 kDa	0.32	1.2	[]	0.14	1	[]	0.29	1.2	[]	11	23	35	0	11	57	2	35	44
60S ribosomal protein L5 OS=Homo sapiens GN=RPL5 PE=1 SV=3	RL5_HUMAN	RPL5	34 kDa	0.32	1.1	[]	0.55	1.2	[]	0.3	0.9	[]	0	6	13	3	10	10	2	12	6
AP-2 complex subunit beta OS=Homo sapiens GN=AP2B1 PE=1 SV=1	AP2B1_HUMAN	AP2B1	105 kDa	0.32	1.6	[]	0.42	1.4	[]	0.46	1.2	[]	0	10	3	0	18	0	6	13	2
Proteasome-associated protein ECM29 homolog OS=Homo sapiens GN=ECM29 PE=1 SV=2	ECM29_HUMAN	ECM29	204 kDa	0.32	0.9	[]	0.3	1.7	[]	0.092	0.5	[]	0	6	1	0	8	4	0	4	2
Chromodomain-helicase-DNA-binding protein 7 OS=Homo sapiens GN=CHD7 PE=1 SV=3	CHD7_HUMAN	CHD7	336 kDa	0.32	0.9	[]	0.11	0.4	[]	0.29	2	[]	0	1	6	1	0	2	1	2	3
Sterile alpha motif domain-containing protein 9 OS=Homo sapiens GN=SAMD9 PE=1 SV=1	SAMD9_HUMAN	SAMD9	184 kDa	0.32	0.9	[]	0.47	1	[]	0.45	0.9	[]	0	3	4	1	2	4	3	0	3
DNA-(apurinic or apyrimidinic site) lyase OS=Homo sapiens GN=APEX1 PE=1 SV=2	APEX1_HUMAN	APEX1	36 kDa	0.32	0.9	[]	0.46	1.4	[]	0.19	0.6	[]	0	7	0	0	8	2	0	4	2
Tight junction protein 2 (Zona occludens 2), isoform CRA_a OS=Homo sapiens GN=TJP2 PE=4 SV=1	A0A024R233		?	0.32	INF	[]	0.088	INF	[]	0.31	0.5	[]	0	0	0	0	0	4	0	0	2
Triokinase/FMN cyclase OS=Homo sapiens GN=TKFC PE=1 SV=2	TKFC_HUMAN	TKFC	59 kDa	0.32	INF	[]	0.3	INF	[]	0.66	1	[]	0	0	0	0	2	0	1	0	1
Cytosolic phospholipase A2 beta OS=Homo sapiens GN=PLA2G4B PE=1 SV=2	PA24B_HUMAN	PLA2G4B	88 kDa	0.32	INF	[]	0.088	INF	[]	0.31	0.5	[]	0	0	0	0	0	4	0	2	0
Acidic fibroblast growth factor intracellular-binding protein OS=Homo sapiens GN=FIBP PE=1 SV=3	FIBP_HUMAN	FIBP	42 kDa	0.32	INF	[]	0.3	INF	[]	0.66	1	[]	0	0	0	0	2	0	0	2	0
Phosphoglucomutase-2 OS=Homo sapiens GN=PGM2 PE=1 SV=4	PGM2_HUMAN	PGM2	68 kDa	0.32	INF	[]	0.088	INF	[]	0.31	0.5	[]	0	0	0	0	0	4	0	1	1
Ribosome-binding protein 1 OS=Homo sapiens GN=RRBP1 PE=1 SV=4	RRBP1_HUMAN	RRBP1	152 kDa	0.32	INF	[]	0.088	INF	[]	0.31	0.5	[]	0	0	0	0	0	4	0	1	1
Kallikrein-7 OS=Homo sapiens GN=KLK7 PE=1 SV=1	KLK7_HUMAN	KLK7	28 kDa	0.32	INF	[]	0.088	INF	[]	0.31	0.5	[]	0	0	0	0	0	4	0	2	0
Mesencephalic astrocyte-derived neurotrophic factor OS=Homo sapiens GN=MANF PE=1 SV=3	MANF_HUMAN (+2)	MANF	21 kDa	0.32	INF	[]	0.088	INF	[]	0.31	0.5	[]	0	0	0	0	0	4	0	1	1
Glycerol-3-phosphate dehydrogenase, mitochondrial OS=Homo sapiens GN=GPD2 PE=1 SV=3	GPDM_HUMAN	GPD2	81 kDa	0.32	INF	[]	0.55	INF	[]	0.53	2	[]	0	0	0	0	0	1	0	1	1
D-dopachrome decarboxylase OS=Homo sapiens GN=DDT PE=1 SV=3	DOPD_HUMAN (+1)	DDT	13 kDa	0.32	INF	[]	0.16	INF	[]	0.47	0.7	[]	0	0	0	0	0	3	0	0	2
Enhancer of rudimentary homolog OS=Homo sapiens GN=ERH PE=1 SV=1	ERH_HUMAN	ERH	12 kDa	0.32	INF	[]	0.3	INF	[]	0.66	1	[]	0	0	0	0	0	2	0	0	2
Cytochrome c1, heme protein, mitochondrial OS=Homo sapiens GN=CYC1 PE=1 SV=3	CY1_HUMAN (+1)	CYC1	35 kDa	0.32	INF	[]	0.55	INF	[]	0.53	2	[]	0	0	0	0	0	1	0	2	0
NAD(P)H dehydrogenase [quinone] 1 OS=Homo sapiens GN=NQO1 PE=1 SV=1	NQO1_HUMAN	NQO1	31 kDa	0.32	INF	[]	1	INF	[]	0.27	INF	[]	0	0	0	0	0	0	0	1	1
Tropomyosin alpha-3 chain OS=Homo sapiens GN=TPM3 PE=1 SV=1	J3KN67_HUMAN	TPM3	33 kDa	0.32	INF	[]	1	INF	[]	0.27	INF	[]	0	0	0	0	0	0	0	2	0
Protein-glutamate O-methyltransferase OS=Homo sapiens GN=ARMT1 PE=1 SV=1	ARMT1_HUMAN	ARMT1	51 kDa	0.32	INF	[]	1	INF	[]	0.27	INF	[]	0	0	0	0	0	0	0	2	0
Redox-regulatory protein FAM213A OS=Homo sapiens GN=FAM213A PE=1 SV=3	F213A_HUMAN	FAM213A	26 kDa	0.32	INF	[]	0.16	INF	[]	0.47	0.7	[]	0	0	0	0	1	2	0	1	1
Drebrin-like protein OS=Homo sapiens GN=DBNL PE=1 SV=1	DBNL_HUMAN	DBNL	48 kDa	0.32	INF	[]	0.16	INF	[]	0.47	0.7	[]	0	0	0	0	1	2	0	0	2
Translin-associated protein X OS=Homo sapiens GN=TSNAX PE=1 SV=1	TSNAX_HUMAN	TSNAX	33 kDa	0.32	INF	[]	0.55	INF	[]	0.53	2	[]	0	0	0	0	0	1	0	1	1
Aspartate aminotransferase, mitochondrial OS=Homo sapiens GN=GOT2 PE=1 SV=3	AATM_HUMAN	GOT2	48 kDa	0.32	INF	[]	0.55	INF	[]	0.53	2	[]	0	0	0	0	0	1	0	1	1
Alcohol dehydrogenase [NADP(+)] OS=Homo sapiens GN=AKR1A1 PE=1 SV=3	AK1A1_HUMAN	AKR1A1	37 kDa	0.32	INF	[]	0.3	INF	[]	0.66	1	[]	0	0	0	0	0	2	0	1	1
Beta-2-glycoprotein 1 OS=Homo sapiens GN=APOH PE=1 SV=3	APOH_HUMAN	APOH	38 kDa	0.32	INF	[]	0.16	INF	[]	0.47	0.7	[]	0	0	0	0	0	3	0	0	2
NADH-cytochrome b5 reductase 3 OS=Homo sapiens GN=CYB5R3 PE=1 SV=3	NB5R3_HUMAN	CYB5R3	34 kDa	0.32	INF	[]	0.55	INF	[]	0.53	2	[]	0	0	0	0	0	1	0	2	0
Vitamin D-binding protein OS=Homo sapiens GN=GC PE=1 SV=1	VTDB_HUMAN (+2)	GC	53 kDa	0.32	INF	[]	0.55	INF	[]	0.53	2	[]	0	0	0	0	0	1	0	0	2
Endoplasmic reticulum aminopeptidase 1 OS=Homo sapiens GN=ERAP1 PE=1 SV=3	ERAP1_HUMAN	ERAP1	107 kDa	0.32	INF	[]	0.55	INF	[]	0.53	2	[]	0	0	0	0	0	1	0	2	0
Ras-related protein Rab-8B OS=Homo sapiens GN=RAB8B PE=1 SV=2	RAB8B_HUMAN	RAB8B	24 kDa	0.32	INF	[]	1	INF	[]	0.27	INF	[]	0	0	0	0	0	0	0	0	2
RecName: Full=Immunoglobulin kappa constant; AltName: Full=Ig kappa	A0A075B6H6		12 kDa	0.32	INF	[]	1	INF	[]	0.27	INF	[]	0	0	0	0	0	0	0	0	2
Cytochrome b-c1 complex subunit 2, mitochondrial OS=Homo sapiens GN=UQCRC2 PE=1 SV=3	QCR2_HUMAN	UQCRC2	48 kDa	0.32	INF	[]	0.3	INF	[]	0.66	1	[]	0	0	0	0	0	2	0	1	1
Thioredoxin-related transmembrane protein 1 OS=Homo sapiens GN=TMX1 PE=1 SV=1	TMX1_HUMAN	TMX1	32 kDa	0.32	INF	[]	0.55	INF	[]	0.53	2	[]	0	0	0	0	0	1	0	1	1
LIM and SH3 domain protein 1 OS=Homo sapiens GN=LASP1 PE=1 SV=2	LASP1_HUMAN (+3)	LASP1	30 kDa	0.32	INF	[]	0.55	INF	[]	0.53	2	[]	0	0	0	0	1	0	1	0	1
Chitinase-3-like protein 1 OS=Homo sapiens GN=CHI3L1 PE=1 SV=2	CH3L1_HUMAN (+1)	CHI3L1	43 kDa	0.32	INF	[]	0.3	INF	[]	0.66	1	[]	0	0	0	0	0	2	0	0	2
Glucosylceramidase OS=Homo sapiens GN=GBA PE=1 SV=3	GLCM_HUMAN	GBA	60 kDa	0.32	INF	[]	0.55	INF	[]	0.53	2	[]	0	0	0	0	0	1	0	2	0
Cytochrome c oxidase subunit 5A, mitochondrial OS=Homo sapiens GN=COX5A PE=1 SV=2	COX5A_HUMAN (+1)	COX5A	17 kDa	0.32	INF	[]	0.55	INF	[]	0.53	2	[]	0	0	0	0	0	1	0	0	2
Immunoblobulin light chain (Fragment) OS=Homo sapiens PE=1 SV=1	Q0KKI6		?	0.32	INF	[]	0.55	INF	[]	0.53	2	[]	0	0	0	0	0	1	0	0	2
IGK@ protein OS=Homo sapiens GN=IGK@ PE=1 SV=1	Q6PIL8 (+2)		?	0.32	INF	[]	0.3	INF	[]	0.66	1	[]	0	0	0	0	0	2	0	0	2
Mitochondrial import receptor subunit TOM34 OS=Homo sapiens GN=TOMM34 PE=1 SV=2	TOM34_HUMAN	TOMM34	35 kDa	0.32	INF	[]	0.55	INF	[]	0.53	2	[]	0	0	0	0	1	0	0	0	2
Tetraspanin OS=Homo sapiens GN=CD9 PE=1 SV=1	A6NNI4_HUMAN (+3)	CD9	18 kDa	0.32	INF	[]	0.3	INF	[]	0.66	1	[]	0	0	0	0	2	0	0	2	0
Argininosuccinate synthase OS=Homo sapiens GN=ASS1 PE=1 SV=2	ASSY_HUMAN	ASS1	47 kDa	0.32	INF	[]	0.55	INF	[]	0.53	2	[]	0	0	0	0	0	1	0	0	2
NADH-cytochrome b5 reductase 1 OS=Homo sapiens GN=CYB5R1 PE=1 SV=1	NB5R1_HUMAN	CYB5R1	34 kDa	0.32	INF	[]	0.55	INF	[]	0.53	2	[]	0	0	0	0	0	1	0	1	1
Grancalcin OS=Homo sapiens GN=GCA PE=1 SV=2	GRAN_HUMAN	GCA	24 kDa	0.32	INF	[]	1	INF	[]	0.27	INF	[]	0	0	0	0	0	0	0	0	2
C-Jun-amino-terminal kinase-interacting protein 4 OS=Homo sapiens GN=SPAG9 PE=1 SV=4	JIP4_HUMAN	SPAG9	146 kDa	0.32	INF	[]	0.55	INF	[]	0.53	2	[]	0	0	0	0	0	1	0	0	2
cDNA FLJ59142, highly similar to Epididymal secretory protein E1 OS=Homo sapiens PE=2 SV=1	B4DV10		?	0.32	INF	[]	1	INF	[]	0.27	INF	[]	0	0	0	0	0	0	0	0	2
Pyruvate dehydrogenase E1 component subunit beta, mitochondrial OS=Homo sapiens GN=PDHB PE=1 SV=3	ODPB_HUMAN	PDHB	39 kDa	0.32	INF	[]	1	INF	[]	0.27	INF	[]	0	0	0	0	0	0	0	2	0
Acidic leucine-rich nuclear phosphoprotein 32 family member A OS=Homo sapiens GN=ANP32A PE=1 SV=1	AN32A_HUMAN	ANP32A	29 kDa	0.32	INF	[]	1	INF	[]	0.27	INF	[]	0	0	0	0	0	0	0	2	0
Catenin delta-2 OS=Homo sapiens GN=CTNND2 PE=1 SV=3	CTND2_HUMAN	CTNND2	133 kDa	0.32	INF	[]	1	INF	[]	0.27	INF	[]	0	0	0	0	0	0	0	0	2
Ubiquitin-conjugating enzyme E2 variant 2 OS=Homo sapiens GN=UBE2V2 PE=1 SV=4	UB2V2_HUMAN (+1)	UBE2V2	16 kDa	0.32	INF	[]	0.55	INF	[]	0.53	2	[]	0	0	0	0	0	1	0	1	1
Gamma-glutamyl hydrolase OS=Homo sapiens GN=GGH PE=1 SV=2	GGH_HUMAN	GGH	36 kDa	0.32	INF	[]	0.55	INF	[]	0.53	2	[]	0	0	0	0	0	1	0	2	0
Ribonucleoside-diphosphate reductase subunit M2 OS=Homo sapiens GN=RRM2 PE=1 SV=1	RIR2_HUMAN	RRM2	45 kDa	0.32	INF	[]	0.55	INF	[]	0.53	2	[]	0	0	0	0	1	0	2	0	0
D-tyrosyl-tRNA(Tyr) deacylase 1 OS=Homo sapiens GN=DTD1 PE=1 SV=2	DTD1_HUMAN (+2)	DTD1	23 kDa	0.32	INF	[]	0.55	INF	[]	0.53	2	[]	0	0	0	0	1	0	0	0	2
Thiosulfate sulfurtransferase OS=Homo sapiens GN=TST PE=1 SV=4	THTR_HUMAN	TST	33 kDa	0.32	INF	[]	0.55	INF	[]	0.53	2	[]	0	0	0	0	0	1	0	2	0
Ig heavy chain V-III region 23 OS=Homo sapiens GN=IGHV3-23 PE=1 SV=2	HV303_HUMAN	IGHV3-23	13 kDa	0.32	INF	[]	0.55	INF	[]	0.53	2	[]	0	0	0	0	0	1	0	0	2
Protein CutA OS=Homo sapiens GN=CUTA PE=1 SV=2	CUTA_HUMAN (+2)	CUTA	19 kDa	0.32	INF	[]	1	INF	[]	0.27	INF	[]	0	0	0	0	0	0	0	1	1
Transferrin variant (Fragment) OS=Homo sapiens PE=2 SV=1	Q53H26		?	0.32	INF	[]	0.55	INF	[]	0.53	2	[]	0	0	0	0	0	1	0	0	2
ATP synthase subunit delta, mitochondrial OS=Homo sapiens GN=ATP5D PE=1 SV=2	ATPD_HUMAN	ATP5D	17 kDa	0.32	INF	[]	0.55	INF	[]	0.53	2	[]	0	0	0	0	0	1	0	2	0
Translocon-associated protein subunit alpha OS=Homo sapiens GN=SSR1 PE=1 SV=3	SSRA_HUMAN (+5)	SSR1	32 kDa	0.32	INF	[]	0.55	INF	[]	0.53	2	[]	0	0	0	0	0	1	0	2	0
NADH dehydrogenase [ubiquinone] 1 alpha subcomplex subunit 6 OS=Homo sapiens GN=NDUFA6 PE=1 SV=1	R4GN43_HUMAN (+2)	NDUFA6	9 kDa	0.32	INF	[]	0.55	INF	[]	0.53	2	[]	0	0	0	0	0	1	0	2	0
Treacle protein OS=Homo sapiens GN=TCOF1 PE=1 SV=1	E7ETY2		?	0.32	INF	[]	1	INF	[]	0.27	INF	[]	0	0	0	0	0	0	1	0	1
Retinol dehydrogenase 12 OS=Homo sapiens GN=RDH12 PE=1 SV=3	RDH12_HUMAN	RDH12	35 kDa	0.32	INF	[]	0.55	INF	[]	0.53	2	[]	0	0	0	0	0	1	0	2	0
Voltage-dependent anion-selective channel protein 3 OS=Homo sapiens GN=VDAC3 PE=1 SV=1	VDAC3_HUMAN	VDAC3	31 kDa	0.32	INF	[]	1	INF	[]	0.27	INF	[]	0	0	0	0	0	0	0	2	0
Integrin beta-2 OS=Homo sapiens GN=ITGB2 PE=1 SV=2	ITB2_HUMAN (+2)	ITGB2	85 kDa	0.32	INF	[]	1	INF	[]	0.27	INF	[]	0	0	0	0	0	0	0	0	2
Arachidonate 5-lipoxygenase-activating protein OS=Homo sapiens GN=ALOX5AP PE=1 SV=2	AL5AP_HUMAN (+1)	ALOX5AP	18 kDa	0.32	INF	[]	1	INF	[]	0.27	INF	[]	0	0	0	0	0	0	0	0	2
Serine/threonine-protein phosphatase PGAM5, mitochondrial OS=Homo sapiens GN=PGAM5 PE=1 SV=2	PGAM5_HUMAN	PGAM5	32 kDa	0.32	INF	[]	1	INF	[]	0.27	INF	[]	0	0	0	0	0	0	0	2	0
Porphobilinogen deaminase OS=Homo sapiens GN=HMBS PE=1 SV=1	F5H345		?	0.32	INF	[]	1	INF	[]	0.27	INF	[]	0	0	0	0	0	0	0	0	2
Ribonuclease pancreatic OS=Homo sapiens GN=RNASE1 PE=1 SV=4	RNAS1_HUMAN (+1)	RNASE1	18 kDa	0.32	INF	[]	1	INF	[]	0.27	INF	[]	0	0	0	0	0	0	0	0	2
Rab effector Noc2 OS=Homo sapiens GN=RPH3AL PE=1 SV=1	RPH3L_HUMAN (+4)	RPH3AL	34 kDa	0.32	INF	[]	1	INF	[]	0.27	INF	[]	0	0	0	0	0	0	0	2	0
Glyoxalase domain-containing protein 4 OS=Homo sapiens GN=GLOD4 PE=1 SV=1	GLOD4_HUMAN	GLOD4	35 kDa	0.32	INF	[]	1	INF	[]	0.27	INF	[]	0	0	0	0	0	0	0	1	1
GTP-binding protein Rheb OS=Homo sapiens GN=RHEB PE=1 SV=1	RHEB_HUMAN (+4)	RHEB	20 kDa	0.32	INF	[]	1	INF	[]	0.27	INF	[]	0	0	0	0	0	0	0	1	1
Acetyltransferase component of pyruvate dehydrogenase complex OS=Homo sapiens GN=DLAT PE=2 SV=1	Q86YI5_HUMAN (+1)	DLAT	69 kDa	0.32	INF	[]	1	INF	[]	0.27	INF	[]	0	0	0	0	0	0	0	2	0
39S ribosomal protein L43, mitochondrial OS=Homo sapiens GN=MRPL43 PE=1 SV=1	RM43_HUMAN (+5)	MRPL43	23 kDa	0.32	INF	[]	1	INF	[]	0.27	INF	[]	0	0	0	0	0	0	0	2	0
cDNA FLJ46846 fis, clone UTERU3004635, moderately similar to Neuroblast differentiation associated protein AHNAK (Fragment) OS=Homo sapiens PE=2 SV=1	Q6ZQN2		?	0.32	INF	[]	1	INF	[]	0.27	INF	[]	0	0	0	0	0	0	2	0	0
Rheumatoid factor G9 light chain (Fragment) OS=Homo sapiens GN=V<lambda>3 PE=2 SV=1	A0N5G3		?	0.32	INF	[]	1	INF	[]	0.27	INF	[]	0	0	0	0	0	0	0	0	2
cDNA FLJ53691, highly similar to Serotransferrin OS=Homo sapiens PE=2 SV=1	B4E1B2		?	0.32	INF	[]	1	INF	[]	0.27	INF	[]	0	0	0	0	0	0	0	0	2
Carcinoembryonic antigen-related cell adhesion molecule 6 OS=Homo sapiens GN=CEACAM6 PE=1 SV=3	CEAM6_HUMAN	CEACAM6	37 kDa	0.32	INF	[]	1	INF	[]	0.27	INF	[]	0	0	0	0	0	0	0	0	2
Solute carrier family 2, facilitated glucose transporter member 14 OS=Homo sapiens GN=SLC2A14 PE=2 SV=1	GTR14_HUMAN (+5)	SLC2A14	56 kDa	0.32	INF	[]	1	INF	[]	0.27	INF	[]	0	0	0	0	0	0	0	0	2
Histone H2B type 1-C/E/F/G/I OS=Homo sapiens GN=HIST1H2BC PE=1 SV=4	H2B1C_HUMAN	HIST1H2BC	14 kDa	0.32	INF	[]	1	INF	[]	0.27	INF	[]	0	0	0	0	0	0	2	0	0
NADH dehydrogenase [ubiquinone] 1 alpha subcomplex subunit 5 OS=Homo sapiens GN=NDUFA5 PE=1 SV=3	NDUA5_HUMAN (+4)	NDUFA5	13 kDa	0.32	INF	[]	1	INF	[]	0.27	INF	[]	0	0	0	0	0	0	0	2	0
Serine/threonine-protein phosphatase 2B catalytic subunit alpha isoform OS=Homo sapiens GN=PPP3CA PE=1 SV=1	PP2BA_HUMAN	PPP3CA	59 kDa	0.32	INF	[]	1	INF	[]	0.27	INF	[]	0	0	0	0	0	0	0	2	0
Uncharacterized protein OS=Homo sapiens PE=1 SV=1	Q6GMX0_HUMAN		26 kDa	0.32	INF	[]	1	INF	[]	0.27	INF	[]	0	0	0	0	0	0	0	2	0
Tumor protein p63-regulated gene 1 protein OS=Homo sapiens GN=TPRG1 PE=2 SV=1	TPRG1_HUMAN	TPRG1	31 kDa	0.32	INF	[]	1	INF	[]	0.27	INF	[]	0	0	0	0	0	0	0	2	0
Sec1 family domain-containing protein 1 OS=Homo sapiens GN=SCFD1 PE=1 SV=4	SCFD1_HUMAN	SCFD1	72 kDa	0.32	INF	[]	1	INF	[]	0.27	INF	[]	0	0	0	0	0	0	0	0	2
Dehydrogenase/reductase SDR family member 7 OS=Homo sapiens GN=DHRS7 PE=1 SV=1	DHRS7_HUMAN (+4)	DHRS7	38 kDa	0.32	INF	[]	1	INF	[]	0.27	INF	[]	0	0	0	0	0	0	0	2	0
2',3'-cyclic-nucleotide 3'-phosphodiesterase OS=Homo sapiens GN=CNP PE=1 SV=2	CN37_HUMAN	CNP	48 kDa	0.32	INF	[]	0.0042	INF	Collagen I low, Fibronectin high	0.025	0.2	Fibronectin high, LAP low	0	0	0	0	7	2	0	1	1
Apoptosis-associated speck-like protein containing a CARD OS=Homo sapiens GN=PYCARD PE=1 SV=2	ASC_HUMAN	PYCARD	22 kDa	0.32	INF	[]	0.0078	INF	Collagen I low, Fibronectin high	0.044	0.2	Fibronectin high, LAP low	0	0	0	0	2	6	0	2	0
Sulfotransferase family cytosolic 2B member 1 OS=Homo sapiens GN=SULT2B1 PE=1 SV=2	ST2B1_HUMAN	SULT2B1	41 kDa	0.32	INF	[]	0.048	INF	Collagen I low, Fibronectin high	0.2	0.4	[]	0	0	0	0	0	5	0	1	1
Calreticulin OS=Homo sapiens GN=CALR PE=1 SV=1	CALR_HUMAN	CALR	48 kDa	0.32	INF	[]	0.0078	INF	Collagen I low, Fibronectin high	0.044	0.2	Fibronectin high, LAP low	0	0	0	0	0	8	0	0	2
Galectin-related protein OS=Homo sapiens GN=LGALSL PE=1 SV=2	LEGL_HUMAN	LGALSL	19 kDa	0.32	INF	[]	0.026	INF	Collagen I low, Fibronectin high	0.12	0.3	[]	0	0	0	0	0	6	0	1	1
Ubiquitin carboxyl-terminal hydrolase 7 OS=Homo sapiens GN=USP7 PE=1 SV=2	UBP7_HUMAN	USP7	128 kDa	0.32	INF	[]	0.048	INF	Collagen I low, Fibronectin high	0.2	0.4	[]	0	0	0	0	0	5	0	2	0
Acyl-CoA-binding protein OS=Homo sapiens GN=DBI PE=1 SV=2	ACBP_HUMAN	DBI	10 kDa	0.32	INF	[]	0.026	INF	Collagen I low, Fibronectin high	0.12	0.3	[]	0	0	0	0	0	6	0	0	2
Cornifin-A OS=Homo sapiens GN=SPRR1A PE=1 SV=2	SPR1A_HUMAN	SPRR1A	10 kDa	0.32	INF	[]	0.014	INF	Collagen I low, Fibronectin high	0.074	0.3	[]	0	0	0	0	0	7	0	0	2
cDNA FLJ56092, highly similar to Pentatricopeptide repeat protein 1 OS=Homo sapiens PE=2 SV=1	B4DJ38 (+1)		?	0.32	INF	[]	0.048	INF	Collagen I low, Fibronectin high	0.2	0.4	[]	0	0	0	0	0	5	0	0	2
Tubulin alpha-4A chain OS=Homo sapiens GN=TUBA4A PE=1 SV=1	TBA4A_HUMAN	TUBA4A	50 kDa	0.31	1.7	[]	0.25	1.7	[]	0.49	1	[]	0	7	3	0	4	13	0	15	2
Chromatin target of PRMT1 protein OS=Homo sapiens GN=CHTOP PE=1 SV=2	CHTOP_HUMAN (+1)	CHTOP	26 kDa	0.31	1	[]	0.25	0.9	[]	0.5	1.2	[]	6	0	9	9	0	4	7	0	8
Histone H2B type 1-O OS=Homo sapiens GN=HIST1H2BO PE=1 SV=3	H2B1O_HUMAN	HIST1H2BO	14 kDa	0.31	0.9	[]	0.12	0.5	[]	0.31	1.7	[]	0	4	4	0	3	1	0	4	3
Beta-actin-like protein 2 OS=Homo sapiens GN=ACTBL2 PE=1 SV=2	ACTBL_HUMAN	ACTBL2	42 kDa	0.31	0.9	[]	0.36	0.9	[]	0.55	1	[]	3	3	2	1	2	4	2	3	2
Peroxisomal multifunctional enzyme type 2 OS=Homo sapiens GN=HSD17B4 PE=1 SV=3	DHB4_HUMAN	HSD17B4	80 kDa	0.31	0.9	[]	0.12	0.5	[]	0.31	1.7	[]	0	1	7	0	0	4	0	6	1
T-complex protein 1 subunit zeta OS=Homo sapiens GN=CCT6A PE=1 SV=3	TCPZ_HUMAN	CCT6A	58 kDa	0.3	1.6	[]	0.53	1.2	[]	0.31	1.3	[]	0	15	2	1	15	5	8	12	7
Guanine nucleotide-binding protein G(I)/G(S)/G(T) subunit beta-1 OS=Homo sapiens GN=GNB1 PE=1 SV=3	GBB1_HUMAN	GNB1	37 kDa	0.3	0.9	[]	0.35	1.6	[]	0.11	0.6	[]	0	0	9	0	6	8	1	2	5
HEAT repeat-containing protein 6 OS=Homo sapiens GN=HEATR6 PE=1 SV=1	HEAT6_HUMAN	HEATR6	129 kDa	0.3	0.9	[]	0.35	0.9	[]	0.54	1	[]	0	9	0	0	7	1	0	1	7
Tubulin beta-2A chain OS=Homo sapiens GN=TUBB2A PE=1 SV=1	TBB2A_HUMAN (+1)	TUBB2A	50 kDa	0.3	0.9	[]	0.13	0.6	[]	0.33	1.6	[]	0	7	2	0	1	4	0	7	1
Protein piccolo OS=Homo sapiens GN=PCLO PE=1 SV=4	PCLO_HUMAN	PCLO	553 kDa	0.3	1	[]	0.0031	0.4	Collagen I high, Fibronectin low	0.013	2.8	Fibronectin low, LAP high	9	5	7	2	2	4	3	7	12
T-complex protein 1 subunit delta OS=Homo sapiens GN=CCT4 PE=1 SV=4	TCPD_HUMAN	CCT4	58 kDa	0.29	1.5	[]	0.059	1.7	[]	0.16	0.9	[]	0	39	2	2	61	5	12	40	8
Receptor of activated protein C kinase 1 OS=Homo sapiens GN=RACK1 PE=1 SV=3	RACK1_HUMAN	RACK1	35 kDa	0.29	1.5	[]	0.38	1.4	[]	0.46	1.1	[]	0	13	9	1	8	21	1	26	7
60S ribosomal protein L36a OS=Homo sapiens GN=RPL36A PE=1 SV=2	RL36A_HUMAN (+2)	RPL36A	12 kDa	0.29	0.9	[]	0.58	1.2	[]	0.28	0.8	[]	4	0	6	6	0	6	5	0	4
Protein S100-P OS=Homo sapiens GN=S100P PE=1 SV=2	S100P_HUMAN	S100P	10 kDa	0.29	0.9	[]	0.43	1	[]	0.44	0.9	[]	0	0	10	0	0	10	2	0	7
Bardet-Biedl syndrome 2 protein OS=Homo sapiens GN=BBS2 PE=1 SV=1	BBS2_HUMAN	BBS2	80 kDa	0.29	2	[]	0.32	1.8	[]	0.56	1.1	[]	2	3	0	6	3	0	7	3	0
Actin-related protein 2/3 complex subunit 1B OS=Homo sapiens GN=ARPC1B PE=1 SV=3	ARC1B_HUMAN	ARPC1B	41 kDa	0.29	2	[]	0.1	2.6	[]	0.28	0.8	[]	0	5	0	0	12	1	0	9	1
Actin-related protein 2/3 complex subunit 4 OS=Homo sapiens GN=ARPC4-TTLL3 PE=3 SV=1	F8WCF6_HUMAN	ARPC4-TTLL3	21 kDa	0.29	1.9	[]	0.24	1.9	[]	0.51	1	[]	0	7	0	0	13	0	0	13	0
Ubiquitin carboxyl-terminal hydrolase 14 OS=Homo sapiens GN=USP14 PE=1 SV=3	UBP14_HUMAN	USP14	56 kDa	0.29	1.9	[]	0.47	1	[]	0.17	1.9	[]	0	7	0	0	7	0	6	3	4
Transmembrane emp24 domain-containing protein 10 OS=Homo sapiens GN=TMED10 PE=1 SV=2	TMEDA_HUMAN	TMED10	25 kDa	0.29	2	[]	0.51	1.4	[]	0.37	1.4	[]	0	4	1	0	4	3	0	8	2
Dolichyl-diphosphooligosaccharide--protein glycosyltransferase subunit 1 OS=Homo sapiens GN=RPN1 PE=1 SV=1	RPN1_HUMAN	RPN1	69 kDa	0.29	2	[]	0.51	1	[]	0.18	2	[]	0	4	1	0	2	3	0	10	0
Acyl-protein thioesterase 1 OS=Homo sapiens GN=LYPLA1 PE=1 SV=1	LYPA1_HUMAN	LYPLA1	25 kDa	0.29	2.3	[]	0.18	2.7	[]	0.45	0.9	[]	0	3	0	0	5	3	3	2	2
Cytoskeleton-associated protein 4 OS=Homo sapiens GN=CKAP4 PE=1 SV=2	CKAP4_HUMAN	CKAP4	66 kDa	0.29	2.3	[]	0.26	2.3	[]	0.55	1	[]	0	2	1	1	0	6	0	7	0
Elongation factor-like GTPase 1 OS=Homo sapiens GN=EFL1 PE=1 SV=2	EFL1_HUMAN	EFL1	125 kDa	0.29	2.3	[]	0.42	0.7	[]	0.11	3.5	[]	0	2	1	1	1	0	2	1	4
Polypyrimidine tract-binding protein 1 OS=Homo sapiens GN=PTBP1 PE=1 SV=1	PTBP1_HUMAN	PTBP1	57 kDa	0.29	1.6	[]	0.0034	2.8	Collagen I low, Fibronectin high	0.015	0.6	Fibronectin high, LAP low	0	2	12	1	33	5	6	8	9
Protein disulfide-isomerase A3 OS=Homo sapiens GN=PDIA3 PE=1 SV=4	PDIA3_HUMAN	PDIA3	57 kDa	0.29	1.9	[]	0.021	3	Collagen I low, Fibronectin high	0.08	0.6	[]	0	5	2	0	3	18	0	9	4
Proteasome subunit alpha type-2 OS=Homo sapiens GN=PSMA2 PE=1 SV=2	PSA2_HUMAN	PSMA2	26 kDa	0.29	2	[]	0.035	3.2	Collagen I low, Fibronectin high	0.12	0.6	[]	0	5	0	0	7	9	0	7	3
Aldehyde dehydrogenase, mitochondrial OS=Homo sapiens GN=ALDH2 PE=1 SV=2	ALDH2_HUMAN	ALDH2	56 kDa	0.28	1.8	[]	0.14	2	[]	0.35	0.9	[]	0	6	3	0	4	14	0	15	1
Transforming protein RhoA OS=Homo sapiens GN=RHOA PE=1 SV=1	RHOA_HUMAN	RHOA	22 kDa	0.27	1.1	[]	0.42	1.3	[]	0.16	0.8	[]	2	2	26	5	15	19	6	6	20
Arrestin domain-containing protein 1 OS=Homo sapiens GN=ARRDC1 PE=1 SV=1	ARRD1_HUMAN	ARRDC1	46 kDa	0.27	0.9	[]	0.19	1.8	[]	0.037	0.5	Fibronectin high, LAP low	3	6	3	8	11	2	3	5	3
Synaptic vesicle membrane protein VAT-1 homolog OS=Homo sapiens GN=VAT1 PE=1 SV=2	VAT1_HUMAN	VAT1	42 kDa	0.27	4	[]	0.38	3	[]	0.54	1.3	[]	0	0	1	0	1	2	1	1	2
Dynactin subunit 1 OS=Homo sapiens GN=DCTN1 PE=1 SV=3	DCTN1_HUMAN	DCTN1	142 kDa	0.27	4	[]	0.16	5	[]	0.46	0.8	[]	0	1	0	0	2	3	1	2	1
Serpin B8 OS=Homo sapiens GN=SERPINB8 PE=1 SV=2	SPB8_HUMAN	SERPINB8	43 kDa	0.27	4	[]	0.25	4	[]	0.6	1	[]	0	1	0	0	1	3	0	4	0
L-lactate dehydrogenase B chain OS=Homo sapiens GN=LDHB PE=1 SV=2	LDHB_HUMAN	LDHB	37 kDa	0.27	4	[]	0.7	1	[]	0.21	4	[]	0	1	0	0	0	1	0	4	0
Protein S100-A7A OS=Homo sapiens GN=S100A7A PE=1 SV=3	S1A7A_HUMAN	S100A7A	11 kDa	0.27	4	[]	0.25	4	[]	0.6	1	[]	0	0	1	0	0	4	0	3	1
GMP synthase [glutamine-hydrolyzing] OS=Homo sapiens GN=GMPS PE=1 SV=1	GUAA_HUMAN (+1)	GMPS	77 kDa	0.27	4	[]	0.25	4	[]	0.6	1	[]	0	1	0	0	4	0	1	3	0
Actin-related protein 2/3 complex subunit 5-like protein OS=Homo sapiens GN=ARPC5L PE=1 SV=1	ARP5L_HUMAN (+4)	ARPC5L	17 kDa	0.27	4	[]	0.16	5	[]	0.46	0.8	[]	0	1	0	0	2	3	0	4	0
Toll-interacting protein OS=Homo sapiens GN=TOLLIP PE=1 SV=1	TOLIP_HUMAN	TOLLIP	30 kDa	0.27	4	[]	0.25	4	[]	0.6	1	[]	0	1	0	0	1	3	0	4	0
NADPH--cytochrome P450 reductase OS=Homo sapiens GN=POR PE=1 SV=2	NCPR_HUMAN	POR	77 kDa	0.27	4	[]	0.57	2	[]	0.38	2	[]	0	1	0	0	0	2	0	3	1
Translocon-associated protein subunit delta OS=Homo sapiens GN=SSR4 PE=1 SV=1	SSRD_HUMAN	SSR4	19 kDa	0.27	4	[]	0.25	4	[]	0.6	1	[]	0	1	0	0	0	4	0	3	1
Transthyretin OS=Homo sapiens GN=TTR PE=1 SV=1	TTHY_HUMAN (+3)	TTR	16 kDa	0.27	4	[]	0.57	2	[]	0.38	2	[]	0	1	0	0	0	2	0	0	4
IGK@ protein OS=Homo sapiens GN=IGK@ PE=1 SV=1	Q6P5S8		?	0.27	4	[]	0.57	2	[]	0.38	2	[]	0	0	1	0	0	2	0	0	4
EH domain-containing protein 1 OS=Homo sapiens GN=EHD1 PE=1 SV=2	EHD1_HUMAN	EHD1	61 kDa	0.27	4	[]	0.7	1	[]	0.21	4	[]	0	0	1	0	0	1	0	0	4
Leucine-rich repeat flightless-interacting protein 1 OS=Homo sapiens GN=LRRFIP1 PE=1 SV=2	LRRF1_HUMAN	LRRFIP1	89 kDa	0.27	4	[]	0.7	1	[]	0.21	4	[]	0	1	0	0	1	0	2	0	2
B-cell receptor-associated protein 31 variant (Fragment) OS=Homo sapiens PE=2 SV=1	Q53G72_HUMAN (+1)		28 kDa	0.27	4	[]	0.45	0	[]	0.072	INF	[]	0	1	0	0	0	0	0	4	0
Tropomyosin alpha-4 chain OS=Homo sapiens GN=TPM4 PE=1 SV=3	TPM4_HUMAN	TPM4	29 kDa	0.27	4	[]	0.036	8	Collagen I low, Fibronectin high	0.16	0.5	[]	0	1	0	0	6	2	0	3	1
Peptidyl-prolyl cis-trans isomerase A OS=Homo sapiens GN=PPIA PE=1 SV=2	PPIA_HUMAN (+2)	PPIA	18 kDa	0.26	1.5	[]	0.26	1.4	[]	0.53	1.1	[]	2	26	23	3	26	41	7	45	23
Small nuclear ribonucleoprotein Sm D3 OS=Homo sapiens GN=SNRPD3 PE=1 SV=1	SMD3_HUMAN	SNRPD3	14 kDa	0.26	1	[]	0.22	1.5	[]	0.05	0.6	Fibronectin high, LAP low	1	11	8	13	14	4	9	7	4
Importin-4 OS=Homo sapiens GN=IPO4 PE=1 SV=2	IPO4_HUMAN	IPO4	119 kDa	0.26	1	[]	0.15	0.8	[]	0.39	1.2	[]	0	20	1	0	14	3	5	12	4
Calpain small subunit 1 OS=Homo sapiens GN=CAPNS1 PE=1 SV=1	CPNS1_HUMAN	CAPNS1	28 kDa	0.26	1.9	[]	0.12	2.1	[]	0.36	0.9	[]	0	5	3	0	11	6	2	3	10
Electron transfer flavoprotein subunit beta OS=Homo sapiens GN=ETFB PE=1 SV=3	ETFB_HUMAN	ETFB	28 kDa	0.26	1.9	[]	0.19	0.6	[]	0.03	3	Fibronectin low, LAP high	1	7	0	0	4	1	1	14	0
26S protease regulatory subunit 10B OS=Homo sapiens GN=PSMC6 PE=1 SV=1	PRS10_HUMAN	PSMC6	44 kDa	0.26	2	[]	0.59	1.2	[]	0.22	1.7	[]	0	5	1	0	5	2	4	3	5
Large proline-rich protein BAG6 OS=Homo sapiens GN=BAG6 PE=1 SV=2	BAG6_HUMAN	BAG6	119 kDa	0.26	2	[]	0.49	1	[]	0.15	2	[]	0	6	0	0	6	0	3	7	2
Proteasome subunit beta type-3 OS=Homo sapiens GN=PSMB3 PE=1 SV=2	PSB3_HUMAN	PSMB3	23 kDa	0.26	2	[]	0.59	1.2	[]	0.22	1.7	[]	0	6	0	0	7	0	2	5	5
Dolichyl-diphosphooligosaccharide--protein glycosyltransferase 48 kDa subunit OS=Homo sapiens GN=DDOST PE=1 SV=4	OST48_HUMAN	DDOST	51 kDa	0.26	2	[]	0.27	0.7	[]	0.051	3	[]	0	5	1	0	3	1	0	11	1
Filaggrin OS=Homo sapiens GN=FLG PE=1 SV=3	FILA_HUMAN	FLG	435 kDa	0.26	2	[]	0.023	3.2	Collagen I low, Fibronectin high	0.1	0.6	[]	1	2	3	0	0	19	0	5	7
Cytosolic phospholipase A2 delta OS=Homo sapiens GN=PLA2G4D PE=2 SV=2	PA24D_HUMAN	PLA2G4D	92 kDa	0.26	2.2	[]	0.011	4.2	Collagen I low, Fibronectin high	0.06	0.5	[]	0	3	1	0	0	17	0	8	1
Coatomer subunit gamma-1 OS=Homo sapiens GN=COPG1 PE=1 SV=1	COPG1_HUMAN	COPG1	98 kDa	0.25	1.6	[]	0.44	1.3	[]	0.34	1.2	[]	0	18	1	0	17	8	4	20	7
Ras-related protein Rab-11A OS=Homo sapiens GN=RAB11A PE=1 SV=3	RB11A_HUMAN (+4)	RAB11A	24 kDa	0.25	1.8	[]	0.47	1.3	[]	0.33	1.3	[]	0	9	3	0	8	8	1	14	6
Aldo-keto reductase family 1 member B10 OS=Homo sapiens GN=AKR1B10 PE=1 SV=2	AK1BA_HUMAN	AKR1B10	36 kDa	0.25	1.8	[]	0.43	1.4	[]	0.37	1.3	[]	0	10	0	0	0	14	0	17	1
Annexin A2 OS=Homo sapiens GN=ANXA2 PE=1 SV=2	ANXA2_HUMAN	ANXA2	39 kDa	0.24	1.4	[]	0.076	1.3	[]	0.23	1	[]	59	157	47	67	227	61	92	217	50
Nucleophosmin OS=Homo sapiens GN=NPM1 PE=1 SV=2	NPM_HUMAN	NPM1	33 kDa	0.24	1.1	[]	0.11	1	[]	0.33	1.2	[]	6	39	21	8	44	11	25	31	18
Protein BUD31 homolog OS=Homo sapiens GN=BUD31 PE=1 SV=2	BUD31_HUMAN	BUD31	17 kDa	0.24	0.6	[]	0.32	1.8	[]	0.058	0.3	[]	0	0	5	0	6	3	1	0	2
Poly [ADP-ribose] polymerase 14 OS=Homo sapiens GN=PARP14 PE=1 SV=3	PAR14_HUMAN	PARP14	203 kDa	0.24	0.7	[]	0.12	2.3	[]	0.011	0.3	Fibronectin high, LAP low	0	6	0	0	14	0	0	3	1
Actin-related protein 2/3 complex subunit 3 OS=Homo sapiens PE=2 SV=1	B2R4D5_HUMAN (+1)		21 kDa	0.24	0.7	[]	0.53	1.3	[]	0.16	0.5	[]	0	6	0	0	8	0	0	4	0
Eukaryotic translation initiation factor 4E OS=Homo sapiens GN=EIF4E PE=1 SV=1	D6RBW1_HUMAN (+2)	EIF4E	29 kDa	0.24	0.5	[]	0.49	1.5	[]	0.12	0.3	[]	0	4	0	0	6	0	0	2	0
39S ribosomal protein L34, mitochondrial OS=Homo sapiens GN=MRPL34 PE=1 SV=1	RM34_HUMAN (+1)	MRPL34	10 kDa	0.24	0.5	[]	0.22	2.2	[]	0.025	0.2	Fibronectin high, LAP low	0	0	4	3	0	6	0	0	2
RNA 3'-terminal phosphate cyclase-like protein OS=Homo sapiens GN=RCL1 PE=1 SV=3	RCL1_HUMAN	RCL1	41 kDa	0.24	0.7	[]	0.49	1	[]	0.34	0.7	[]	0	3	3	0	6	0	0	3	1
Signal transducer and activator of transcription 3 OS=Homo sapiens GN=STAT3 PE=1 SV=2	STAT3_HUMAN	STAT3	88 kDa	0.24	3	[]	0.21	3	[]	0.57	1	[]	0	2	0	0	0	6	0	6	0
Guanine nucleotide-binding protein subunit gamma (Fragment) OS=Homo sapiens PE=2 SV=1	Q53GD1		?	0.24	0.6	[]	0.32	1.8	[]	0.058	0.3	[]	0	0	5	0	0	9	0	0	3
Methylthioribose-1-phosphate isomerase OS=Homo sapiens GN=MRI1 PE=1 SV=1	MTNA_HUMAN	MRI1	39 kDa	0.24	0.6	[]	0.62	1.2	[]	0.22	0.5	[]	0	5	0	0	5	1	0	2	1
Pre-mRNA-processing factor 19 OS=Homo sapiens GN=PRPF19 PE=1 SV=1	PRP19_HUMAN	PRPF19	55 kDa	0.24	0.6	[]	0.32	1.8	[]	0.058	0.3	[]	0	4	1	2	7	0	3	0	0
Mitochondrial import receptor subunit TOM20 homolog OS=Homo sapiens GN=TOMM20 PE=1 SV=1	TOM20_HUMAN (+1)	TOMM20	16 kDa	0.24	0.5	[]	0.61	1.2	[]	0.2	0.4	[]	2	0	2	3	0	2	1	0	1
Inverted formin-2 OS=Homo sapiens GN=INF2 PE=1 SV=2	INF2_HUMAN	INF2	136 kDa	0.24	0.6	[]	0.51	1	[]	0.33	0.6	[]	0	5	0	0	4	1	1	0	2
Proliferating cell nuclear antigen OS=Homo sapiens GN=PCNA PE=1 SV=1	PCNA_HUMAN	PCNA	29 kDa	0.24	3	[]	0.43	2	[]	0.42	1.5	[]	0	2	0	0	3	1	0	5	1
E3 ubiquitin-protein ligase TRIM33 OS=Homo sapiens GN=TRIM33 PE=1 SV=3	TRI33_HUMAN	TRIM33	123 kDa	0.24	0.6	[]	0.39	0.8	[]	0.46	0.8	[]	0	1	4	0	3	1	0	0	3
COP9 signalosome complex subunit 5 OS=Homo sapiens GN=COPS5 PE=1 SV=4	CSN5_HUMAN (+2)	COPS5	38 kDa	0.24	0.6	[]	0.51	1.4	[]	0.15	0.4	[]	0	5	0	0	7	0	1	2	0
Transcriptional activator protein Pur-beta OS=Homo sapiens GN=PURB PE=1 SV=3	PURB_HUMAN	PURB	33 kDa	0.24	0.5	[]	0.14	0.2	[]	0.53	2	[]	0	1	3	0	1	0	0	1	1
Ig kappa chain C region OS=Homo sapiens GN=IGKC PE=1 SV=1	A0A087X130		?	0.24	3	[]	0.31	2.5	[]	0.55	1.2	[]	0	1	1	0	1	4	0	3	3
Ubiquitin-conjugating enzyme E2 D3 OS=Homo sapiens GN=UBE2D3 PE=1 SV=1	UB2D3_HUMAN	UBE2D3	17 kDa	0.24	3	[]	0.58	1.5	[]	0.29	2	[]	0	2	0	0	3	0	0	5	1
Lysosome-associated membrane glycoprotein 1 OS=Homo sapiens GN=LAMP1 PE=1 SV=3	LAMP1_HUMAN	LAMP1	45 kDa	0.24	3	[]	0.43	2	[]	0.42	1.5	[]	0	2	0	0	0	4	0	5	1
Hypoxia up-regulated protein 1 OS=Homo sapiens GN=HYOU1 PE=1 SV=1	HYOU1_HUMAN	HYOU1	111 kDa	0.24	3	[]	0.58	1.5	[]	0.29	2	[]	0	1	1	0	1	2	0	3	3
Apoptosis inhibitor 5 OS=Homo sapiens GN=API5 PE=1 SV=3	API5_HUMAN	API5	59 kDa	0.24	0.5	[]	0.49	1.5	[]	0.12	0.3	[]	0	2	2	0	6	0	0	1	1
Rho-related GTP-binding protein RhoC OS=Homo sapiens GN=RHOC PE=1 SV=1	RHOC_HUMAN	RHOC	22 kDa	0.24	0.5	[]	0.49	1.5	[]	0.12	0.3	[]	0	1	3	0	2	4	0	0	2
Serine/threonine-protein phosphatase 5 OS=Homo sapiens GN=PPP5C PE=1 SV=1	PPP5_HUMAN (+6)	PPP5C	57 kDa	0.24	3	[]	0.43	0.5	[]	0.075	6	[]	0	1	1	0	1	0	2	3	1
Epididymis secretory sperm binding protein Li 95n OS=Homo sapiens GN=HEL-S-95n PE=2 SV=1	V9HW89_HUMAN	HEL-S-95n	38 kDa	0.24	0.5	[]	0.4	0.8	[]	0.47	0.7	[]	0	4	0	0	3	0	0	2	0
Thioredoxin-interacting protein OS=Homo sapiens GN=TXNIP PE=1 SV=1	TXNIP_HUMAN (+2)	TXNIP	44 kDa	0.24	0.5	[]	0.26	0.5	[]	0.66	1	[]	0	0	4	0	1	1	0	0	2
Ubiquitin carboxyl-terminal hydrolase isozyme L3 OS=Homo sapiens GN=UCHL3 PE=1 SV=1	UCHL3_HUMAN	UCHL3	26 kDa	0.24	0.5	[]	0.043	0	Collagen I high, Fibronectin low	0.27	INF	[]	0	3	1	0	0	0	0	2	0
Eukaryotic translation initiation factor 4H OS=Homo sapiens GN=EIF4H PE=1 SV=5	IF4H_HUMAN	EIF4H	27 kDa	0.24	0.7	[]	0.023	3.2	Collagen I low, Fibronectin high	0.00075	0.2	Fibronectin high, LAP low	0	5	1	0	17	2	1	2	1
Creatine kinase U-type, mitochondrial OS=Homo sapiens GN=CKMT1A PE=1 SV=1	KCRU_HUMAN	CKMT1A	47 kDa	0.23	2	[]	0.55	1.3	[]	0.25	1.6	[]	0	5	2	0	3	6	0	12	2
Band 4.1-like protein 1 OS=Homo sapiens GN=EPB41L1 PE=1 SV=2	E41L1_HUMAN	EPB41L1	99 kDa	0.23	0.7	[]	0.46	1.4	[]	0.12	0.5	[]	1	3	3	0	5	5	0	3	2
Serine/threonine-protein phosphatase 2A catalytic subunit alpha isoform OS=Homo sapiens GN=PPP2CA PE=1 SV=1	PP2AA_HUMAN (+2)	PPP2CA	36 kDa	0.23	2	[]	0.56	1.1	[]	0.18	1.7	[]	0	6	1	0	5	3	2	7	5
Proteasome subunit beta type-6 OS=Homo sapiens GN=PSMB6 PE=1 SV=4	PSB6_HUMAN (+1)	PSMB6	25 kDa	0.23	2	[]	0.46	1.4	[]	0.33	1.4	[]	0	7	0	0	6	4	7	6	1
Programmed cell death protein 6 OS=Homo sapiens GN=PDCD6 PE=1 SV=1	PDCD6_HUMAN (+4)	PDCD6	22 kDa	0.23	0.7	[]	0.55	1.3	[]	0.18	0.6	[]	0	4	3	0	6	3	0	5	0
Protein CMSS1 OS=Homo sapiens GN=CMSS1 PE=1 SV=2	CMS1_HUMAN	CMSS1	32 kDa	0.23	0.3	[]	0.47	1.7	[]	0.094	0.2	[]	0	1	2	0	3	2	0	0	1
STE20-like serine/threonine-protein kinase OS=Homo sapiens GN=SLK PE=1 SV=1	SLK_HUMAN	SLK	143 kDa	0.23	0.3	[]	0.42	0.7	[]	0.47	0.5	[]	0	0	3	0	2	0	1	0	0
2'-5'-oligoadenylate synthase 2 OS=Homo sapiens GN=OAS2 PE=1 SV=3	OAS2_HUMAN	OAS2	82 kDa	0.23	0.3	[]	0.26	2.3	[]	0.028	0.1	Fibronectin high, LAP low	0	2	1	0	5	2	0	1	0
26S protease regulatory subunit 4 OS=Homo sapiens GN=PSMC1 PE=1 SV=1	PRS4_HUMAN	PSMC1	49 kDa	0.23	0.3	[]	0.18	2.7	[]	0.015	0.1	Fibronectin high, LAP low	0	3	0	0	8	0	0	1	0
Structural maintenance of chromosomes protein 2 OS=Homo sapiens GN=SMC2 PE=1 SV=2	SMC2_HUMAN	SMC2	136 kDa	0.23	0.3	[]	0.35	2	[]	0.052	0.2	[]	0	3	0	0	6	0	0	1	0
ELKS/Rab6-interacting/CAST family member 1 OS=Homo sapiens GN=ERC1 PE=1 SV=1	RB6I2_HUMAN	ERC1	128 kDa	0.23	0.3	[]	0.35	2	[]	0.052	0.2	[]	0	3	0	0	6	0	0	0	1
Ubiquinone biosynthesis monooxygenase COQ6, mitochondrial OS=Homo sapiens GN=COQ6 PE=1 SV=2	COQ6_HUMAN (+1)	COQ6	51 kDa	0.23	0.3	[]	0.094	0	[]	0.52	INF	[]	0	2	1	0	0	0	0	1	0
Dermcidin OS=Homo sapiens GN=DCD PE=1 SV=2	DCD_HUMAN	DCD	11 kDa	0.23	0.3	[]	0.35	2	[]	0.052	0.2	[]	0	0	3	1	0	5	0	0	1
Neural cell expressed, developmentally down-regulated 4, isoform CRA_b OS=Homo sapiens GN=NEDD4 PE=4 SV=1	A0A024R5S9_HUMAN	NEDD4	104 kDa	0.23	0.3	[]	0.18	2.7	[]	0.015	0.1	Fibronectin high, LAP low	0	3	0	0	8	0	0	1	0
Ras-related protein Rab-8A OS=Homo sapiens GN=RAB8A PE=1 SV=1	RAB8A_HUMAN	RAB8A	24 kDa	0.23	0.3	[]	0.57	1	[]	0.29	0.3	[]	0	2	1	0	3	0	0	0	1
1-phosphatidylinositol 4,5-bisphosphate phosphodiesterase beta-3 OS=Homo sapiens GN=PLCB3 PE=1 SV=2	PLCB3_HUMAN	PLCB3	139 kDa	0.23	0.3	[]	0.57	1	[]	0.29	0.3	[]	0	3	0	0	3	0	0	1	0
SFRS11 protein (Fragment) OS=Homo sapiens GN=SFRS11 PE=2 SV=1	Q05BU6_HUMAN (+5)	SFRS11	25 kDa	0.23	0.3	[]	0.6	1.3	[]	0.17	0.2	[]	0	3	0	0	4	0	0	1	0
Transcription elongation factor B polypeptide 2 OS=Homo sapiens GN=TCEB2 PE=1 SV=1	ELOB_HUMAN	TCEB2	13 kDa	0.23	0.3	[]	0.57	1	[]	0.29	0.3	[]	0	3	0	0	2	1	0	1	0
WD repeat-containing protein 1 OS=Homo sapiens GN=WDR1 PE=1 SV=4	WDR1_HUMAN	WDR1	66 kDa	0.23	0.3	[]	0.42	0.7	[]	0.47	0.5	[]	0	3	0	0	1	1	1	0	0
39S ribosomal protein L22, mitochondrial OS=Homo sapiens GN=MRPL22 PE=1 SV=1	RM22_HUMAN (+2)	MRPL22	24 kDa	0.23	0.3	[]	0.25	0.3	[]	0.73	1	[]	0	0	3	0	0	1	0	0	1
ATP-dependent 6-phosphofructokinase, muscle type OS=Homo sapiens GN=PFKM PE=1 SV=2	PFKAM_HUMAN	PFKM	85 kDa	0.23	0.3	[]	0.6	1.3	[]	0.17	0.2	[]	0	3	0	0	3	1	0	0	1
ATP-dependent RNA helicase DDX51 OS=Homo sapiens GN=DDX51 PE=1 SV=3	DDX51_HUMAN (+1)	DDX51	72 kDa	0.23	0.3	[]	0.6	1.3	[]	0.17	0.2	[]	0	2	1	0	4	0	0	1	0
Ras-related protein Rab-13 OS=Homo sapiens GN=RAB13 PE=1 SV=1	RAB13_HUMAN	RAB13	23 kDa	0.23	0.3	[]	0.57	1	[]	0.29	0.3	[]	0	0	3	0	2	1	0	0	1
Ribosome biogenesis regulatory protein homolog OS=Homo sapiens GN=RRS1 PE=1 SV=2	RRS1_HUMAN	RRS1	41 kDa	0.23	0.3	[]	0.25	0.3	[]	0.73	1	[]	2	0	1	0	0	1	0	0	1
Signal transducer and activator of transcription 2 OS=Homo sapiens GN=STAT2 PE=1 SV=1	STAT2_HUMAN	STAT2	98 kDa	0.23	0.3	[]	0.42	0.7	[]	0.47	0.5	[]	0	2	1	0	2	0	0	0	1
Zinc finger CCHC-type and RNA-binding motif-containing protein 1 OS=Homo sapiens GN=ZCRB1 PE=1 SV=2	ZCRB1_HUMAN (+1)	ZCRB1	25 kDa	0.23	0.3	[]	0.42	0.7	[]	0.47	0.5	[]	0	0	3	0	0	2	0	0	1
Translation initiation factor eIF-2B subunit delta OS=Homo sapiens GN=EIF2B4 PE=1 SV=2	EI2BD_HUMAN (+3)	EIF2B4	58 kDa	0.23	0.3	[]	0.25	0.3	[]	0.73	1	[]	0	3	0	0	1	0	0	0	1
tRNA (uracil-5-)-methyltransferase homolog A OS=Homo sapiens GN=TRMT2A PE=1 SV=2	TRM2A_HUMAN	TRMT2A	69 kDa	0.23	0.3	[]	0.094	0	[]	0.52	INF	[]	0	0	3	0	0	0	0	0	1
RNA-binding protein 14 OS=Homo sapiens GN=RBM14 PE=1 SV=2	RBM14_HUMAN	RBM14	69 kDa	0.23	0.3	[]	0.094	0	[]	0.52	INF	[]	0	0	3	0	0	0	0	0	1
Pyrroline-5-carboxylate reductase (Fragment) OS=Homo sapiens GN=PYCR1 PE=1 SV=1	J3QKT4_HUMAN	PYCR1	26 kDa	0.23	0.3	[]	0.094	0	[]	0.52	INF	[]	0	3	0	0	0	0	0	1	0
Regulator of chromosome condensation OS=Homo sapiens GN=RCC1 PE=1 SV=1	RCC1_HUMAN (+2)	RCC1	45 kDa	0.23	0.8	[]	0.038	2.6	Collagen I low, Fibronectin high	0.0017	0.3	Fibronectin high, LAP low	0	8	0	2	19	0	0	6	0
RuvB-like 2 OS=Homo sapiens GN=RUVBL2 PE=1 SV=3	RUVB2_HUMAN	RUVBL2	51 kDa	0.23	2.2	[]	0.024	3.4	Collagen I low, Fibronectin high	0.13	0.6	[]	0	5	0	1	15	1	7	3	1
Radixin OS=Homo sapiens GN=RDX PE=1 SV=1	RADI_HUMAN	RDX	69 kDa	0.22	1.5	[]	0.084	1.6	[]	0.28	1	[]	0	25	22	7	51	16	13	36	22
Spectrin beta chain, non-erythrocytic 1 OS=Homo sapiens GN=SPTBN1 PE=1 SV=2	SPTB2_HUMAN	SPTBN1	275 kDa	0.22	1.7	[]	0.48	1.1	[]	0.14	1.5	[]	1	15	1	0	18	1	9	14	6
Apolipoprotein C-III OS=Homo sapiens GN=APOC3 PE=1 SV=1	APOC3_HUMAN (+2)	APOC3	11 kDa	0.22	1	[]	0.39	1.1	[]	0.35	0.9	[]	12	4	4	14	3	4	9	3	7
Histone H2A type 1-D OS=Homo sapiens GN=HIST1H2AD PE=1 SV=2	H2A1D_HUMAN (+6)	HIST1H2AD	14 kDa	0.22	0.8	[]	0.19	0.7	[]	0.55	1.1	[]	0	5	5	0	5	2	1	4	3
U2 small nuclear ribonucleoprotein B'' OS=Homo sapiens GN=SNRPB2 PE=1 SV=1	RU2B_HUMAN	SNRPB2	25 kDa	0.22	0.8	[]	0.58	1.2	[]	0.2	0.7	[]	1	8	1	0	7	5	0	5	3
Glyceraldehyde-3-phosphate dehydrogenase OS=Homo sapiens GN=GAPDH PE=1 SV=3	G3P_HUMAN	GAPDH	36 kDa	0.21	1.4	[]	0.078	1.4	[]	0.26	1	[]	38	149	66	48	214	80	66	185	97
Insulin-degrading enzyme OS=Homo sapiens GN=IDE PE=1 SV=4	IDE_HUMAN	IDE	118 kDa	0.21	1.7	[]	0.098	1.8	[]	0.34	0.9	[]	0	15	6	0	5	32	0	31	4
Protein SET OS=Homo sapiens GN=SET PE=1 SV=3	SET_HUMAN	SET	33 kDa	0.21	0.8	[]	0.53	1.2	[]	0.22	0.7	[]	0	9	4	2	10	3	6	4	1
Activator of 90 kDa heat shock protein ATPase homolog 1 OS=Homo sapiens GN=AHSA1 PE=1 SV=1	AHSA1_HUMAN	AHSA1	38 kDa	0.21	2.7	[]	0.087	3.3	[]	0.35	0.8	[]	0	2	1	0	8	2	1	5	2
26S proteasome non-ATPase regulatory subunit 11 OS=Homo sapiens GN=PSMD11 PE=1 SV=3	PSD11_HUMAN	PSMD11	47 kDa	0.21	2.7	[]	0.059	3.7	[]	0.27	0.7	[]	0	3	0	0	7	4	0	7	1
Proteasome subunit alpha type-1 OS=Homo sapiens GN=PSMA1 PE=1 SV=1	PSA1_HUMAN	PSMA1	30 kDa	0.21	2.7	[]	0.18	2.7	[]	0.54	1	[]	0	1	2	0	2	6	0	6	2
Proteasome subunit alpha type-3 OS=Homo sapiens GN=PSMA3 PE=1 SV=2	PSA3_HUMAN	PSMA3	28 kDa	0.21	2.7	[]	0.18	2.7	[]	0.54	1	[]	0	3	0	0	5	3	0	7	1
UMP-CMP kinase OS=Homo sapiens GN=CMPK1 PE=1 SV=3	KCY_HUMAN	CMPK1	22 kDa	0.21	2.7	[]	0.18	2.7	[]	0.54	1	[]	0	3	0	0	1	7	3	3	2
Acylamino-acid-releasing enzyme OS=Homo sapiens GN=APEH PE=1 SV=4	ACPH_HUMAN	APEH	81 kDa	0.21	2.7	[]	0.42	0.7	[]	0.068	4	[]	0	3	0	0	2	0	0	8	0
Retroviral-like aspartic protease 1 OS=Homo sapiens GN=ASPRV1 PE=1 SV=1	APRV1_HUMAN	ASPRV1	37 kDa	0.21	2.7	[]	0.57	1	[]	0.14	2.7	[]	0	2	1	0	1	2	0	7	1
Nucleolar RNA helicase 2 OS=Homo sapiens GN=DDX21 PE=1 SV=5	DDX21_HUMAN	DDX21	87 kDa	0.21	1	[]	0.0031	0.4	Collagen I high, Fibronectin low	0.027	2.5	Fibronectin low, LAP high	4	1	16	3	3	2	11	6	3
Plakophilin-1 OS=Homo sapiens GN=PKP1 PE=1 SV=2	PKP1_HUMAN	PKP1	83 kDa	0.21	1.8	[]	0.025	2.4	Collagen I low, Fibronectin high	0.14	0.8	[]	0	4	8	0	8	21	0	22	0
Interleukin-36 gamma OS=Homo sapiens GN=IL36G PE=1 SV=1	IL36G_HUMAN	IL36G	19 kDa	0.2	1	[]	0.11	1.7	[]	0.01	0.6	Fibronectin high, LAP low	0	14	9	0	8	31	0	15	7
Alpha-soluble NSF attachment protein OS=Homo sapiens GN=NAPA PE=1 SV=3	SNAA_HUMAN	NAPA	33 kDa	0.2	2.2	[]	0.16	2.2	[]	0.51	1	[]	0	3	3	0	2	11	0	11	2
Probable ATP-dependent RNA helicase DDX58 OS=Homo sapiens GN=DDX58 PE=1 SV=2	DDX58_HUMAN	DDX58	107 kDa	0.2	2.2	[]	0.59	1.2	[]	0.17	1.9	[]	0	6	0	0	2	5	2	10	1
Histone H2AX OS=Homo sapiens GN=H2AFX PE=1 SV=2	H2AX_HUMAN	H2AFX	15 kDa	0.19	1.1	[]	0.072	1	[]	0.29	1.1	[]	40	51	49	43	53	44	50	58	53
Eukaryotic translation initiation factor 3 subunit B OS=Homo sapiens GN=EIF3B PE=1 SV=3	EIF3B_HUMAN	EIF3B	92 kDa	0.19	1.1	[]	0.3	1.3	[]	0.058	0.8	[]	0	50	11	1	67	13	3	49	14
Ribonuclease inhibitor OS=Homo sapiens GN=RNH1 PE=1 SV=2	RINI_HUMAN	RNH1	50 kDa	0.19	1.7	[]	0.48	1.1	[]	0.13	1.5	[]	0	11	11	0	11	14	11	19	7
DNA damage-binding protein 1 OS=Homo sapiens GN=DDB1 PE=1 SV=1	DDB1_HUMAN	DDB1	127 kDa	0.19	0.9	[]	0.55	1.2	[]	0.19	0.7	[]	1	12	3	2	17	0	2	10	2
26S proteasome non-ATPase regulatory subunit 3 OS=Homo sapiens GN=PSMD3 PE=1 SV=2	PSMD3_HUMAN	PSMD3	61 kDa	0.19	0.9	[]	0.22	1.6	[]	0.027	0.6	Fibronectin high, LAP low	0	16	1	0	20	7	1	12	2
Valine--tRNA ligase OS=Homo sapiens GN=VARS PE=1 SV=4	SYVC_HUMAN	VARS	140 kDa	0.19	2.5	[]	0.16	2.5	[]	0.53	1	[]	0	4	0	0	6	4	1	6	3
Ras-related protein Rab-10 OS=Homo sapiens GN=RAB10 PE=1 SV=1	RAB10_HUMAN	RAB10	23 kDa	0.19	2.5	[]	0.22	2.2	[]	0.56	1.1	[]	0	0	4	0	2	7	0	3	7
Serpin B7 OS=Homo sapiens GN=SERPINB7 PE=1 SV=1	SPB7_HUMAN	SERPINB7	43 kDa	0.19	2.5	[]	0.38	1.7	[]	0.37	1.4	[]	0	2	2	0	2	5	0	8	2
Actin, cytoplasmic 2 OS=Homo sapiens GN=ACTG1 PE=1 SV=1	ACTG_HUMAN	ACTG1	42 kDa	0.19	2.5	[]	0.22	2.2	[]	0.56	1.1	[]	0	0	4	0	0	9	2	4	4
Alpha-1-antichymotrypsin OS=Homo sapiens GN=SERPINA3 PE=1 SV=2	AACT_HUMAN	SERPINA3	48 kDa	0.19	2.5	[]	0.26	0.5	[]	0.026	5	Fibronectin low, LAP high	0	4	0	0	0	2	0	2	8
Exosome complex exonuclease RRP44 OS=Homo sapiens GN=DIS3 PE=1 SV=2	RRP44_HUMAN	DIS3	109 kDa	0.19	0	[]	0.43	2	[]	0.054	0	[]	0	2	0	0	4	0	0	0	0
Eukaryotic translation initiation factor 4B OS=Homo sapiens GN=EIF4B PE=1 SV=2	IF4B_HUMAN	EIF4B	69 kDa	0.19	0	[]	0.43	2	[]	0.054	0	[]	0	1	1	0	4	0	0	0	0
Guanine nucleotide-binding protein G(I)/G(S)/G(O) subunit gamma-5 OS=Homo sapiens GN=GNG5 PE=1 SV=3	GBG5_HUMAN	GNG5	7 kDa	0.19	0	[]	0.62	1	[]	0.23	0	[]	1	0	1	0	0	2	0	0	0
Ataxin-10 OS=Homo sapiens GN=ATXN10 PE=1 SV=1	ATX10_HUMAN	ATXN10	53 kDa	0.19	0	[]	0.43	0.5	[]	0.48	0	[]	0	2	0	0	1	0	0	0	0
Homer homolog 3 (Drosophila), isoform CRA_b OS=Homo sapiens GN=HOMER3 PE=1 SV=1	B2RA10_HUMAN	HOMER3	40 kDa	0.19	0	[]	0.21	3	[]	0.013	0	Fibronectin high, LAP low	0	2	0	0	6	0	0	0	0
Zinc finger protein 42 homolog OS=Homo sapiens GN=ZFP42 PE=1 SV=2	ZFP42_HUMAN	ZFP42	35 kDa	0.19	0	[]	0.21	3	[]	0.013	0	Fibronectin high, LAP low	0	2	0	0	5	1	0	0	0
Translation machinery-associated protein 16 OS=Homo sapiens GN=TMA16 PE=1 SV=2	TMA16_HUMAN	TMA16	24 kDa	0.19	0	[]	0.31	2.5	[]	0.026	0	Fibronectin high, LAP low	0	2	0	2	2	1	0	0	0
Selenoprotein H OS=Homo sapiens GN=SELH PE=1 SV=2	SELH_HUMAN (+2)	SELH	13 kDa	0.19	0	[]	0.43	0.5	[]	0.48	0	[]	1	1	0	0	1	0	0	0	0
Methyltransferase-like protein 13 OS=Homo sapiens GN=METTL13 PE=1 SV=1	MET13_HUMAN	METTL13	79 kDa	0.19	0	[]	0.58	1.5	[]	0.11	0	[]	0	2	0	0	3	0	0	0	0
Kelch domain-containing protein 4 OS=Homo sapiens GN=KLHDC4 PE=1 SV=1	KLDC4_HUMAN (+1)	KLHDC4	58 kDa	0.19	0	[]	0.43	2	[]	0.054	0	[]	0	2	0	0	4	0	0	0	0
Disks large homolog 1 OS=Homo sapiens GN=DLG1 PE=1 SV=2	DLG1_HUMAN (+1)	DLG1	100 kDa	0.19	0	[]	0.31	2.5	[]	0.026	0	Fibronectin high, LAP low	0	2	0	0	5	0	0	0	0
Osteoclast-stimulating factor 1 OS=Homo sapiens GN=OSTF1 PE=1 SV=2	OSTF1_HUMAN	OSTF1	24 kDa	0.19	0	[]	0.31	2.5	[]	0.026	0	Fibronectin high, LAP low	0	2	0	0	3	2	0	0	0
Charged multivesicular body protein 6 OS=Homo sapiens GN=CHMP6 PE=1 SV=3	CHMP6_HUMAN	CHMP6	23 kDa	0.19	0	[]	0.43	2	[]	0.054	0	[]	0	0	2	0	3	1	0	0	0
Clustered mitochondria protein homolog (Fragment) OS=Homo sapiens GN=CLUH PE=1 SV=2	K7EIG1_HUMAN	CLUH	141 kDa	0.19	0	[]	0.43	2	[]	0.054	0	[]	0	2	0	0	4	0	0	0	0
Translation initiation factor eIF-2B subunit epsilon OS=Homo sapiens GN=EIF2B5 PE=1 SV=3	EI2BE_HUMAN	EIF2B5	80 kDa	0.19	0	[]	0.62	1	[]	0.23	0	[]	0	2	0	0	2	0	0	0	0
Microtubule-associated protein 1S OS=Homo sapiens GN=MAP1S PE=1 SV=2	MAP1S_HUMAN	MAP1S	112 kDa	0.19	0	[]	0.62	1	[]	0.23	0	[]	0	2	0	0	2	0	0	0	0
Transcription elongation factor A protein 1 OS=Homo sapiens GN=TCEA1 PE=1 SV=2	TCEA1_HUMAN	TCEA1	34 kDa	0.19	0	[]	0.62	1	[]	0.23	0	[]	0	2	0	0	2	0	0	0	0
Transcription factor 25 OS=Homo sapiens GN=TCF25 PE=1 SV=1	TCF25_HUMAN	TCF25	77 kDa	0.19	0	[]	0.62	1	[]	0.23	0	[]	0	2	0	0	2	0	0	0	0
Exosome complex component RRP46 OS=Homo sapiens GN=EXOSC5 PE=1 SV=1	EXOS5_HUMAN (+1)	EXOSC5	25 kDa	0.19	0	[]	0.62	1	[]	0.23	0	[]	0	2	0	0	2	0	0	0	0
Ribonuclease P protein subunit p25-like protein OS=Homo sapiens GN=RPP25L PE=1 SV=1	RP25L_HUMAN	RPP25L	18 kDa	0.19	0	[]	0.58	1.5	[]	0.11	0	[]	0	2	0	0	3	0	0	0	0
Lysine-specific demethylase 5B OS=Homo sapiens GN=KDM5B PE=1 SV=3	KDM5B_HUMAN	KDM5B	176 kDa	0.19	0	[]	0.62	1	[]	0.23	0	[]	0	0	2	0	0	2	0	0	0
Translation initiation factor eIF-2B subunit gamma OS=Homo sapiens GN=EIF2B3 PE=1 SV=1	EI2BG_HUMAN (+2)	EIF2B3	50 kDa	0.19	0	[]	0.43	0.5	[]	0.48	0	[]	0	2	0	0	1	0	0	0	0
Pleckstrin homology domain-containing family F member 2 OS=Homo sapiens GN=PLEKHF2 PE=1 SV=1	PKHF2_HUMAN	PLEKHF2	28 kDa	0.19	0	[]	0.58	1.5	[]	0.11	0	[]	0	1	1	0	2	1	0	0	0
Na(+)/H(+) exchange regulatory cofactor NHE-RF2 OS=Homo sapiens GN=SLC9A3R2 PE=1 SV=2	NHRF2_HUMAN	SLC9A3R2	37 kDa	0.19	0	[]	0.43	0.5	[]	0.48	0	[]	0	1	1	0	1	0	0	0	0
Cyclin-L1 OS=Homo sapiens GN=CCNL1 PE=1 SV=1	CCNL1_HUMAN (+1)	CCNL1	60 kDa	0.19	0	[]	0.62	1	[]	0.23	0	[]	0	1	1	0	2	0	0	0	0
RNA demethylase ALKBH5 OS=Homo sapiens GN=ALKBH5 PE=1 SV=2	ALKB5_HUMAN	ALKBH5	44 kDa	0.19	0	[]	0.58	1.5	[]	0.11	0	[]	0	1	1	0	3	0	0	0	0
Dihydrolipoyllysine-residue succinyltransferase component of 2-oxoglutarate dehydrogenase complex, mitochondrial OS=Homo sapiens GN=DLST PE=1 SV=4	ODO2_HUMAN	DLST	49 kDa	0.19	0	[]	0.62	1	[]	0.23	0	[]	0	0	2	0	1	1	0	0	0
Protein LSM12 homolog OS=Homo sapiens GN=LSM12 PE=1 SV=2	LSM12_HUMAN	LSM12	22 kDa	0.19	0	[]	0.58	1.5	[]	0.11	0	[]	0	2	0	0	3	0	0	0	0
Nck-associated protein 1 OS=Homo sapiens GN=NCKAP1 PE=1 SV=1	NCKP1_HUMAN	NCKAP1	129 kDa	0.19	0	[]	0.62	1	[]	0.23	0	[]	0	2	0	0	1	1	0	0	0
Sorting nexin-8 OS=Homo sapiens GN=SNX8 PE=1 SV=1	SNX8_HUMAN	SNX8	53 kDa	0.19	0	[]	0.43	0.5	[]	0.48	0	[]	0	0	2	0	0	1	0	0	0
CD2-associated protein OS=Homo sapiens GN=CD2AP PE=1 SV=1	CD2AP_HUMAN	CD2AP	71 kDa	0.19	0	[]	0.43	0.5	[]	0.48	0	[]	0	2	0	0	1	0	0	0	0
Chloride channel protein OS=Homo sapiens PE=2 SV=1	B3KVJ8		?	0.19	0	[]	0.62	1	[]	0.23	0	[]	0	0	2	0	0	2	0	0	0
1-phosphatidylinositol 4,5-bisphosphate phosphodiesterase delta-3 OS=Homo sapiens GN=PLCD3 PE=1 SV=3	PLCD3_HUMAN	PLCD3	89 kDa	0.19	0	[]	0.21	0	[]	1	INF	[]	0	0	2	0	0	0	0	0	0
Probable ATP-dependent RNA helicase DDX41 OS=Homo sapiens GN=DDX41 PE=1 SV=2	DDX41_HUMAN	DDX41	70 kDa	0.19	0	[]	0.62	1	[]	0.23	0	[]	0	2	0	1	0	1	0	0	0
Small proline-rich protein 2G OS=Homo sapiens GN=SPRR2G PE=3 SV=1	SPR2G_HUMAN	SPRR2G	8 kDa	0.19	0	[]	0.62	1	[]	0.23	0	[]	0	0	2	0	0	2	0	0	0
Dynactin subunit 2 OS=Homo sapiens GN=DCTN2 PE=1 SV=4	DCTN2_HUMAN	DCTN2	44 kDa	0.19	0	[]	0.62	1	[]	0.23	0	[]	0	2	0	0	0	2	0	0	0
Pre-mRNA-splicing factor ATP-dependent RNA helicase PRP16 OS=Homo sapiens GN=DHX38 PE=1 SV=2	PRP16_HUMAN	DHX38	141 kDa	0.19	0	[]	0.43	0.5	[]	0.48	0	[]	0	2	0	0	1	0	0	0	0
CCR4-NOT transcription complex subunit 6 OS=Homo sapiens GN=CNOT6 PE=1 SV=2	CNOT6_HUMAN	CNOT6	63 kDa	0.19	0	[]	0.43	0.5	[]	0.48	0	[]	0	2	0	0	1	0	0	0	0
Exosome complex component RRP45 OS=Homo sapiens GN=EXOSC9 PE=1 SV=3	EXOS9_HUMAN	EXOSC9	49 kDa	0.19	0	[]	0.43	0.5	[]	0.48	0	[]	0	2	0	0	1	0	0	0	0
cDNA FLJ54343, highly similar to Signal recognition particle 54 kDa protein OS=Homo sapiens PE=2 SV=1	B4DDS7_HUMAN (+2)		52 kDa	0.19	0	[]	0.62	1	[]	0.23	0	[]	0	2	0	0	2	0	0	0	0
Ribonuclease P protein subunit p20 (Fragment) OS=Homo sapiens GN=POP7 PE=1 SV=1	C9JYM0_HUMAN (+1)	POP7	15 kDa	0.19	0	[]	0.62	1	[]	0.23	0	[]	0	2	0	0	2	0	0	0	0
Negative elongation factor B OS=Homo sapiens GN=NELFB PE=1 SV=1	NELFB_HUMAN	NELFB	66 kDa	0.19	0	[]	0.62	1	[]	0.23	0	[]	0	2	0	0	2	0	0	0	0
Programmed cell death protein 10 OS=Homo sapiens GN=PDCD10 PE=1 SV=1	PDC10_HUMAN	PDCD10	25 kDa	0.19	0	[]	0.62	1	[]	0.23	0	[]	0	2	0	0	2	0	0	0	0
SH3 domain-binding protein 1 OS=Homo sapiens GN=SH3BP1 PE=1 SV=3	3BP1_HUMAN	SH3BP1	76 kDa	0.19	0	[]	0.62	1	[]	0.23	0	[]	0	2	0	0	2	0	0	0	0
Putative RNA-binding protein Luc7-like 2 OS=Homo sapiens GN=LUC7L2 PE=1 SV=2	LC7L2_HUMAN	LUC7L2	47 kDa	0.19	0	[]	0.43	0.5	[]	0.48	0	[]	0	0	2	0	1	0	0	0	0
UAP56-interacting factor OS=Homo sapiens GN=FYTTD1 PE=1 SV=3	UIF_HUMAN (+1)	FYTTD1	36 kDa	0.19	0	[]	0.21	0	[]	1	INF	[]	0	0	2	0	0	0	0	0	0
Uncharacterized protein C19orf43 OS=Homo sapiens GN=C19orf43 PE=1 SV=1	CS043_HUMAN	C19orf43	18 kDa	0.19	0	[]	0.43	0.5	[]	0.48	0	[]	0	1	1	0	1	0	0	0	0
Deoxyribose-phosphate aldolase OS=Homo sapiens GN=DERA PE=1 SV=2	DEOC_HUMAN (+1)	DERA	35 kDa	0.19	0	[]	0.43	0.5	[]	0.48	0	[]	0	2	0	0	1	0	0	0	0
Metalloproteinase inhibitor 3 OS=Homo sapiens GN=TIMP3 PE=1 SV=2	TIMP3_HUMAN	TIMP3	24 kDa	0.19	0	[]	0.43	0.5	[]	0.48	0	[]	0	0	2	0	0	1	0	0	0
rRNA-processing protein UTP23 homolog OS=Homo sapiens GN=UTP23 PE=1 SV=2	UTP23_HUMAN	UTP23	28 kDa	0.19	0	[]	0.43	0.5	[]	0.48	0	[]	0	0	2	0	0	1	0	0	0
Peptidyl-prolyl cis-trans isomerase H OS=Homo sapiens GN=PPIH PE=1 SV=1	PPIH_HUMAN	PPIH	19 kDa	0.19	0	[]	0.43	0.5	[]	0.48	0	[]	0	2	0	0	1	0	0	0	0
Nuclear respiratory factor 1 OS=Homo sapiens GN=NRF1 PE=1 SV=1	NRF1_HUMAN	NRF1	54 kDa	0.19	0	[]	0.43	0.5	[]	0.48	0	[]	0	2	0	0	1	0	0	0	0
Protein MAK16 homolog OS=Homo sapiens GN=MAK16 PE=1 SV=2	MAK16_HUMAN	MAK16	35 kDa	0.19	0	[]	0.21	0	[]	1	INF	[]	0	0	2	0	0	0	0	0	0
N-acylneuraminate cytidylyltransferase OS=Homo sapiens GN=CMAS PE=1 SV=2	NEUA_HUMAN	CMAS	48 kDa	0.19	0	[]	0.21	0	[]	1	INF	[]	0	0	2	0	0	0	0	0	0
cDNA FLJ59789, highly similar to Fragile X mental retardation 1 protein OS=Homo sapiens PE=2 SV=1	B4DZ17		?	0.19	0	[]	0.21	0	[]	1	INF	[]	0	0	2	0	0	0	0	0	0
Prefoldin subunit 6 OS=Homo sapiens GN=PFDN6 PE=1 SV=1	PFD6_HUMAN (+1)	PFDN6	15 kDa	0.19	0	[]	0.21	0	[]	1	INF	[]	0	2	0	0	0	0	0	0	0
U3 small nucleolar RNA-associated protein 4 homolog OS=Homo sapiens GN=UTP4 PE=1 SV=1	UTP4_HUMAN	UTP4	77 kDa	0.19	0	[]	0.21	0	[]	1	INF	[]	0	0	2	0	0	0	0	0	0
60S ribosomal protein L13a OS=Homo sapiens GN=RPL13A PE=1 SV=2	RL13A_HUMAN	RPL13A	24 kDa	0.19	0	[]	0.21	0	[]	1	INF	[]	0	0	2	0	0	0	0	0	0
Protein kinase C-binding protein 1 OS=Homo sapiens GN=ZMYND8 PE=1 SV=2	PKCB1_HUMAN	ZMYND8	132 kDa	0.19	0	[]	0.21	0	[]	1	INF	[]	0	0	2	0	0	0	0	0	0
Dephospho-CoA kinase domain-containing protein OS=Homo sapiens GN=DCAKD PE=1 SV=1	DCAKD_HUMAN (+1)	DCAKD	27 kDa	0.19	0	[]	0.21	0	[]	1	INF	[]	0	0	2	0	0	0	0	0	0
28S ribosomal protein S17, mitochondrial OS=Homo sapiens GN=MRPS17 PE=1 SV=1	RT17_HUMAN (+3)	MRPS17	15 kDa	0.19	0	[]	0.21	0	[]	1	INF	[]	0	0	2	0	0	0	0	0	0
Anaphase-promoting complex subunit 4 OS=Homo sapiens GN=ANAPC4 PE=1 SV=2	APC4_HUMAN	ANAPC4	92 kDa	0.19	0	[]	0.21	0	[]	1	INF	[]	0	0	2	0	0	0	0	0	0
Testis-specific Y-encoded-like protein 1 OS=Homo sapiens GN=TSPYL1 PE=1 SV=3	TSYL1_HUMAN (+1)	TSPYL1	49 kDa	0.19	0	[]	0.21	0	[]	1	INF	[]	0	0	2	0	0	0	0	0	0
Tripartite motif-containing protein 16 OS=Homo sapiens GN=TRIM16 PE=1 SV=3	TRI16_HUMAN	TRIM16	64 kDa	0.19	0	[]	0.21	0	[]	1	INF	[]	0	2	0	0	0	0	0	0	0
Death-associated protein 6 variant (Fragment) OS=Homo sapiens PE=4 SV=1	Q59FG7		?	0.19	0	[]	0.21	0	[]	1	INF	[]	0	0	2	0	0	0	0	0	0
NAD-dependent protein deacetylase sirtuin-7 OS=Homo sapiens GN=SIRT7 PE=1 SV=1	SIR7_HUMAN (+1)	SIRT7	45 kDa	0.19	0	[]	0.21	0	[]	1	INF	[]	0	0	2	0	0	0	0	0	0
Serine/arginine-rich splicing factor 10 OS=Homo sapiens GN=SRSF10 PE=1 SV=1	SRS10_HUMAN	SRSF10	31 kDa	0.19	0	[]	0.21	0	[]	1	INF	[]	0	0	2	0	0	0	0	0	0
Collagen alpha-1(III) chain OS=Homo sapiens GN=COL3A1 PE=1 SV=4	CO3A1_HUMAN	COL3A1	139 kDa	0.19	0	[]	0.21	0	[]	1	INF	[]	2	0	0	0	0	0	0	0	0
General transcription factor 3C polypeptide 4 OS=Homo sapiens GN=GTF3C4 PE=1 SV=2	TF3C4_HUMAN	GTF3C4	92 kDa	0.19	0	[]	0.21	0	[]	1	INF	[]	0	0	2	0	0	0	0	0	0
Rho GTPase-activating protein 26 OS=Homo sapiens GN=ARHGAP26 PE=1 SV=1	RHG26_HUMAN	ARHGAP26	92 kDa	0.19	0	[]	0.21	0	[]	1	INF	[]	0	2	0	0	0	0	0	0	0
Fibromodulin OS=Homo sapiens GN=FMOD PE=1 SV=2	FMOD_HUMAN	FMOD	43 kDa	0.19	0	[]	0.21	0	[]	1	INF	[]	0	0	2	0	0	0	0	0	0
Ribosome biogenesis protein NSA2 homolog OS=Homo sapiens GN=NSA2 PE=1 SV=1	NSA2_HUMAN (+1)	NSA2	30 kDa	0.19	0	[]	0.21	0	[]	1	INF	[]	0	0	2	0	0	0	0	0	0
Peptidyl-prolyl cis-trans isomerase G OS=Homo sapiens GN=PPIG PE=1 SV=2	PPIG_HUMAN	PPIG	89 kDa	0.19	0	[]	0.21	0	[]	1	INF	[]	0	0	2	0	0	0	0	0	0
Progesterone receptor OS=Homo sapiens GN=PGR PE=1 SV=4	PRGR_HUMAN	PGR	99 kDa	0.19	0	[]	0.21	0	[]	1	INF	[]	0	0	2	0	0	0	0	0	0
Sphingosine kinase 2 OS=Homo sapiens GN=SPHK2 PE=1 SV=2	SPHK2_HUMAN (+2)	SPHK2	69 kDa	0.19	0	[]	0.21	0	[]	1	INF	[]	0	0	2	0	0	0	0	0	0
Ubiquitin-associated protein 2 OS=Homo sapiens GN=UBAP2 PE=1 SV=1	UBAP2_HUMAN	UBAP2	117 kDa	0.19	0	[]	0.21	0	[]	1	INF	[]	0	0	2	0	0	0	0	0	0
Zinc finger protein RFP OS=Homo sapiens GN=TRIM27 PE=1 SV=1	TRI27_HUMAN (+2)	TRIM27	58 kDa	0.19	0	[]	0.21	0	[]	1	INF	[]	0	0	2	0	0	0	0	0	0
Cyclin-dependent kinase inhibitor 1A (P21, Cip1), isoform CRA_a OS=Homo sapiens GN=CDKN1A PE=4 SV=1	A0A024RCX5 (+2)		?	0.19	0	[]	0.21	0	[]	1	INF	[]	0	0	2	0	0	0	0	0	0
DNA (cytosine-5)-methyltransferase 1 OS=Homo sapiens GN=DNMT1 PE=1 SV=2	DNMT1_HUMAN	DNMT1	183 kDa	0.19	0	[]	0.025	5.5	Collagen I low, Fibronectin high	0.00033	0	Fibronectin high, LAP low	0	1	1	0	11	0	0	0	0
Matrin-3 OS=Homo sapiens GN=MATR3 PE=1 SV=2	MATR3_HUMAN	MATR3	95 kDa	0.18	1	[]	0.3	1	[]	0.39	1	[]	4	0	31	7	6	23	7	3	25
Heterogeneous nuclear ribonucleoprotein M OS=Homo sapiens GN=HNRNPM PE=1 SV=3	HNRPM_HUMAN	HNRNPM	78 kDa	0.18	0.9	[]	0.41	1.1	[]	0.29	0.8	[]	2	2	14	5	8	6	4	8	4
Protein NipSnap homolog 1 OS=Homo sapiens GN=NIPSNAP1 PE=1 SV=1	NIPS1_HUMAN	NIPSNAP1	33 kDa	0.18	2	[]	0.35	1.6	[]	0.37	1.3	[]	3	2	4	5	4	5	5	6	7
Annexin A4 OS=Homo sapiens GN=ANXA4 PE=1 SV=4	ANXA4_HUMAN	ANXA4	36 kDa	0.18	2.1	[]	0.18	2	[]	0.57	1.1	[]	0	7	0	0	9	5	0	10	5
Bleomycin hydrolase OS=Homo sapiens GN=BLMH PE=1 SV=1	BLMH_HUMAN	BLMH	53 kDa	0.18	5	[]	0.38	3	[]	0.4	1.7	[]	0	1	0	0	1	2	0	2	3
Cytosolic 5'-nucleotidase 3A OS=Homo sapiens GN=NT5C3A PE=1 SV=3	5NT3A_HUMAN	NT5C3A	38 kDa	0.18	5	[]	0.38	3	[]	0.4	1.7	[]	0	1	0	0	0	3	0	3	2
Ras-related protein Rab-6A OS=Homo sapiens GN=RAB6A PE=1 SV=3	RAB6A_HUMAN	RAB6A	24 kDa	0.18	INF	[]	0.088	INF	[]	0.46	0.8	[]	0	0	0	0	2	2	0	1	2
Guanine nucleotide-binding protein G(k) subunit alpha OS=Homo sapiens GN=GNAI3 PE=1 SV=3	GNAI3_HUMAN	GNAI3	41 kDa	0.18	5	[]	0.25	4	[]	0.54	1.2	[]	0	1	0	0	2	2	1	2	2
ADP-ribosylation factor-like protein 8B OS=Homo sapiens GN=ARL8B PE=1 SV=1	ARL8B_HUMAN	ARL8B	22 kDa	0.18	5	[]	0.25	4	[]	0.54	1.2	[]	0	1	0	0	3	1	0	4	1
Adenylate kinase 2, mitochondrial OS=Homo sapiens GN=AK2 PE=1 SV=2	KAD2_HUMAN	AK2	26 kDa	0.18	5	[]	0.25	4	[]	0.54	1.2	[]	0	1	0	0	1	3	0	5	0
Protein disulfide-isomerase A4 OS=Homo sapiens GN=PDIA4 PE=1 SV=2	PDIA4_HUMAN	PDIA4	73 kDa	0.18	5	[]	0.45	0	[]	0.037	INF	Fibronectin low, LAP high	0	0	1	0	0	0	0	5	0
Integrin beta-1 OS=Homo sapiens GN=ITGB1 PE=1 SV=2	ITB1_HUMAN	ITGB1	88 kDa	0.18	5	[]	0.38	3	[]	0.4	1.7	[]	0	0	1	0	2	1	0	3	2
Eukaryotic peptide chain release factor GTP-binding subunit ERF3A OS=Homo sapiens GN=GSPT1 PE=1 SV=1	ERF3A_HUMAN	GSPT1	56 kDa	0.18	INF	[]	0.55	INF	[]	0.34	3	[]	0	0	0	0	1	0	0	3	0
Surfeit locus protein 4 OS=Homo sapiens GN=SURF4 PE=1 SV=3	SURF4_HUMAN (+10)	SURF4	30 kDa	0.18	5	[]	0.7	1	[]	0.13	5	[]	0	0	1	0	0	1	0	4	1
Isocitrate dehydrogenase [NADP] OS=Homo sapiens PE=2 SV=1	B2R5M8 (+3)		?	0.18	5	[]	0.38	3	[]	0.4	1.7	[]	0	0	1	0	0	3	1	0	4
Histidine--tRNA ligase, cytoplasmic OS=Homo sapiens GN=HARS PE=1 SV=2	SYHC_HUMAN	HARS	57 kDa	0.18	INF	[]	0.088	INF	[]	0.46	0.8	[]	0	0	0	0	3	1	0	3	0
Cytosolic acyl coenzyme A thioester hydrolase OS=Homo sapiens GN=ACOT7 PE=1 SV=3	BACH_HUMAN	ACOT7	42 kDa	0.18	5	[]	0.38	3	[]	0.4	1.7	[]	0	1	0	0	3	0	0	5	0
ATP-binding cassette sub-family A member 13 OS=Homo sapiens GN=ABCA13 PE=2 SV=3	ABCAD_HUMAN	ABCA13	576 kDa	0.18	INF	[]	1	INF	[]	0.14	INF	[]	0	0	0	0	0	0	0	0	3
Coatomer subunit zeta-1 OS=Homo sapiens GN=COPZ1 PE=1 SV=1	COPZ1_HUMAN (+3)	COPZ1	20 kDa	0.18	INF	[]	0.088	INF	[]	0.46	0.8	[]	0	0	0	0	4	0	0	3	0
Ig kappa chain V-I region EU OS=Homo sapiens PE=1 SV=1	KV106_HUMAN	IGKV1-6	12 kDa	0.18	5	[]	0.38	3	[]	0.4	1.7	[]	0	0	1	0	0	3	0	1	4
General vesicular transport factor p115 OS=Homo sapiens GN=USO1 PE=1 SV=2	USO1_HUMAN	USO1	108 kDa	0.18	5	[]	0.45	0	[]	0.037	INF	Fibronectin low, LAP high	0	1	0	0	0	0	0	5	0
Thioredoxin-dependent peroxide reductase, mitochondrial OS=Homo sapiens GN=PRDX3 PE=1 SV=3	PRDX3_HUMAN (+1)	PRDX3	28 kDa	0.18	5	[]	0.57	2	[]	0.26	2.5	[]	0	1	0	0	2	0	0	3	2
V-type proton ATPase subunit G 1 OS=Homo sapiens GN=ATP6V1G1 PE=1 SV=3	VATG1_HUMAN	ATP6V1G1	14 kDa	0.18	5	[]	0.57	2	[]	0.26	2.5	[]	0	1	0	0	0	2	0	4	1
Twinfilin-1 OS=Homo sapiens GN=TWF1 PE=1 SV=3	TWF1_HUMAN	TWF1	40 kDa	0.18	INF	[]	0.16	INF	[]	0.62	1	[]	0	0	0	0	2	1	0	3	0
Leucine-rich repeat-containing protein 59 OS=Homo sapiens GN=LRRC59 PE=1 SV=1	LRC59_HUMAN	LRRC59	35 kDa	0.18	INF	[]	0.55	INF	[]	0.34	3	[]	0	0	0	0	1	0	0	3	0
cDNA, FLJ94921, highly similar to Homo sapiens prolyl endopeptidase (PREP), mRNA OS=Homo sapiens PE=2 SV=1	B2RAH7_HUMAN (+1)		81 kDa	0.18	5	[]	0.45	0	[]	0.037	INF	Fibronectin low, LAP high	0	1	0	0	0	0	0	5	0
Mitochondrial 2-oxoglutarate/malate carrier protein OS=Homo sapiens GN=SLC25A11 PE=1 SV=3	M2OM_HUMAN (+2)	SLC25A11	34 kDa	0.18	INF	[]	0.55	INF	[]	0.34	3	[]	0	0	0	0	1	0	0	3	0
Thioredoxin domain-containing protein 17 OS=Homo sapiens GN=TXNDC17 PE=1 SV=1	TXD17_HUMAN	TXNDC17	14 kDa	0.18	INF	[]	0.16	INF	[]	0.62	1	[]	0	0	0	0	0	3	0	2	1
Dolichyl-diphosphooligosaccharide--protein glycosyltransferase subunit 2 OS=Homo sapiens GN=RPN2 PE=1 SV=3	RPN2_HUMAN	RPN2	69 kDa	0.18	5	[]	0.45	0	[]	0.037	INF	Fibronectin low, LAP high	0	0	1	0	0	0	0	1	4
Fructose-2,6-bisphosphatase TIGAR OS=Homo sapiens GN=TIGAR PE=1 SV=1	TIGAR_HUMAN	TIGAR	30 kDa	0.18	INF	[]	0.16	INF	[]	0.62	1	[]	0	0	0	0	2	1	0	2	1
Sialic acid synthase OS=Homo sapiens GN=NANS PE=1 SV=2	SIAS_HUMAN	NANS	40 kDa	0.18	INF	[]	0.55	INF	[]	0.34	3	[]	0	0	0	0	0	1	0	1	2
Reticulon-3 OS=Homo sapiens GN=RTN3 PE=1 SV=2	RTN3_HUMAN (+1)	RTN3	113 kDa	0.18	INF	[]	0.55	INF	[]	0.34	3	[]	0	0	0	0	1	0	2	0	1
Dehydrogenase/reductase SDR family member 9 OS=Homo sapiens GN=DHRS9 PE=1 SV=1	DHRS9_HUMAN	DHRS9	35 kDa	0.18	INF	[]	0.55	INF	[]	0.34	3	[]	0	0	0	0	0	1	0	3	0
Hydroxyacyl-coenzyme A dehydrogenase, mitochondrial OS=Homo sapiens GN=HADH PE=1 SV=3	HCDH_HUMAN (+4)	HADH	34 kDa	0.18	INF	[]	1	INF	[]	0.14	INF	[]	0	0	0	0	0	0	0	3	0
ATP synthase subunit a OS=Homo sapiens GN=ATP6 PE=4 SV=1	A0A059RTC0_HUMAN	ATP6	25 kDa	0.18	INF	[]	1	INF	[]	0.14	INF	[]	0	0	0	0	0	0	0	3	0
Actin-related protein 2/3 complex subunit 5 OS=Homo sapiens GN=ARPC5 PE=1 SV=3	ARPC5_HUMAN	ARPC5	16 kDa	0.18	INF	[]	0.3	INF	[]	0.53	1.5	[]	0	0	0	0	1	1	1	2	0
BolA-like protein 2 OS=Homo sapiens GN=BOLA2 PE=1 SV=1	BOLA2_HUMAN	BOLA2	10 kDa	0.18	INF	[]	0.55	INF	[]	0.34	3	[]	0	0	0	0	1	0	1	0	2
Cystatin-C OS=Homo sapiens GN=CST3 PE=1 SV=1	CYTC_HUMAN (+1)	CST3	16 kDa	0.18	INF	[]	0.55	INF	[]	0.34	3	[]	0	0	0	0	0	1	0	0	3
Epididymis tissue protein Li 173 OS=Homo sapiens PE=2 SV=1	E9KL26 (+3)		?	0.18	INF	[]	0.55	INF	[]	0.34	3	[]	0	0	0	0	0	1	0	0	3
Immunoglobulin heavy chain variant (Fragment) OS=Homo sapiens PE=2 SV=1	Q9NPP6		?	0.18	INF	[]	0.3	INF	[]	0.53	1.5	[]	0	0	0	0	0	2	0	0	3
Protein-arginine deiminase type-4 OS=Homo sapiens GN=PADI4 PE=1 SV=2	PADI4_HUMAN	PADI4	74 kDa	0.18	INF	[]	1	INF	[]	0.14	INF	[]	0	0	0	0	0	0	0	0	3
Carbonic anhydrase 1 OS=Homo sapiens GN=CA1 PE=1 SV=2	CAH1_HUMAN	CA1	29 kDa	0.18	INF	[]	1	INF	[]	0.14	INF	[]	0	0	0	0	0	0	0	0	3
Carbonic anhydrase 2 OS=Homo sapiens GN=CA2 PE=1 SV=2	CAH2_HUMAN (+4)	CA2	29 kDa	0.18	INF	[]	0.55	INF	[]	0.34	3	[]	0	0	0	0	0	1	0	1	2
Dual specificity protein phosphatase 3 OS=Homo sapiens GN=DUSP3 PE=1 SV=1	DUS3_HUMAN (+5)	DUSP3	20 kDa	0.18	INF	[]	0.55	INF	[]	0.34	3	[]	0	0	0	0	1	0	2	1	0
Erlin-2 OS=Homo sapiens GN=ERLIN2 PE=1 SV=1	ERLN2_HUMAN	ERLIN2	38 kDa	0.18	INF	[]	1	INF	[]	0.14	INF	[]	0	0	0	0	0	0	0	1	2
Phosphoenolpyruvate carboxykinase [GTP], mitochondrial OS=Homo sapiens GN=PCK2 PE=1 SV=3	PCKGM_HUMAN	PCK2	71 kDa	0.18	INF	[]	1	INF	[]	0.14	INF	[]	0	0	0	0	0	0	0	1	2
Cytochrome c oxidase subunit NDUFA4 OS=Homo sapiens GN=NDUFA4 PE=1 SV=1	NDUA4_HUMAN (+1)	NDUFA4	9 kDa	0.18	INF	[]	0.55	INF	[]	0.34	3	[]	0	0	0	0	0	1	0	0	3
Myeloid-derived growth factor OS=Homo sapiens GN=MYDGF PE=1 SV=1	MYDGF_HUMAN (+2)	MYDGF	19 kDa	0.18	INF	[]	0.55	INF	[]	0.34	3	[]	0	0	0	0	0	1	0	3	0
LETM1 and EF-hand domain-containing protein 1, mitochondrial OS=Homo sapiens GN=LETM1 PE=1 SV=1	LETM1_HUMAN	LETM1	83 kDa	0.18	INF	[]	1	INF	[]	0.14	INF	[]	0	0	0	0	0	0	0	3	0
Protein FAM162A OS=Homo sapiens GN=FAM162A PE=1 SV=2	F162A_HUMAN (+1)	FAM162A	17 kDa	0.18	INF	[]	1	INF	[]	0.14	INF	[]	0	0	0	0	0	0	0	3	0
Lactoperoxidase OS=Homo sapiens GN=LPO PE=1 SV=2	PERL_HUMAN	LPO	80 kDa	0.18	INF	[]	1	INF	[]	0.14	INF	[]	0	0	0	0	0	0	0	0	3
Coronin-1A OS=Homo sapiens GN=CORO1A PE=1 SV=4	COR1A_HUMAN (+2)	CORO1A	51 kDa	0.18	INF	[]	1	INF	[]	0.14	INF	[]	0	0	0	0	0	0	0	0	3
Neutrophil collagenase OS=Homo sapiens GN=MMP8 PE=1 SV=1	MMP8_HUMAN (+2)	MMP8	53 kDa	0.18	INF	[]	1	INF	[]	0.14	INF	[]	0	0	0	0	0	0	0	0	3
Antithrombin-III OS=Homo sapiens GN=SERPINC1 PE=1 SV=1	ANT3_HUMAN (+2)	SERPINC1	53 kDa	0.18	INF	[]	1	INF	[]	0.14	INF	[]	0	0	0	0	0	0	0	0	3
NADH dehydrogenase (Ubiquinone) Fe-S protein 3, 30kDa (NADH-coenzyme Q reductase) variant (Fragment) OS=Homo sapiens PE=2 SV=1	Q53FM7_HUMAN		30 kDa	0.18	INF	[]	1	INF	[]	0.14	INF	[]	0	0	0	0	0	0	0	3	0
Small ubiquitin-related modifier 3 OS=Homo sapiens GN=SUMO3 PE=1 SV=1	A8MU27_HUMAN	SUMO3	17 kDa	0.18	INF	[]	1	INF	[]	0.14	INF	[]	0	0	0	0	0	0	0	3	0
Ribonuclease UK114 OS=Homo sapiens GN=HRSP12 PE=1 SV=1	UK114_HUMAN (+6)	HRSP12	14 kDa	0.18	INF	[]	1	INF	[]	0.14	INF	[]	0	0	0	0	0	0	1	2	0
Lambda light chain of human immunoglobulin surface antigen-related protein (Fragment) OS=Homo sapiens GN=IgLC-rG PE=1 SV=1	C6KXN3		?	0.18	INF	[]	1	INF	[]	0.14	INF	[]	0	0	0	0	0	0	0	2	1
Sideroflexin-1 OS=Homo sapiens GN=SFXN1 PE=1 SV=4	SFXN1_HUMAN	SFXN1	36 kDa	0.18	INF	[]	1	INF	[]	0.14	INF	[]	0	0	0	0	0	0	0	3	0
IGL@ protein OS=Homo sapiens GN=IGL@ PE=2 SV=1	Q6GMW4		?	0.18	INF	[]	1	INF	[]	0.14	INF	[]	0	0	0	0	0	0	0	0	3
DnaJ homolog subfamily B member 1 OS=Homo sapiens GN=DNAJB1 PE=1 SV=4	DNJB1_HUMAN	DNAJB1	38 kDa	0.18	2.1	[]	0.021	3	Collagen I low, Fibronectin high	0.15	0.7	[]	1	5	1	3	11	7	3	6	6
Gamma-aminobutyric acid receptor-associated protein-like 2 OS=Homo sapiens GN=GABARAPL2 PE=1 SV=1	GBRL2_HUMAN	GABARAPL2	14 kDa	0.18	INF	[]	0.048	INF	Collagen I low, Fibronectin high	0.33	0.6	[]	0	0	0	0	3	2	0	2	1
Epidermal retinol dehydrogenase 2 OS=Homo sapiens GN=SDR16C5 PE=2 SV=2	RDHE2_HUMAN	SDR16C5	34 kDa	0.18	INF	[]	0.048	INF	Collagen I low, Fibronectin high	0.33	0.6	[]	0	0	0	0	0	5	0	3	0
Protein IGKV3-11 OS=Homo sapiens GN=IGKV3-11 PE=4 SV=1	A0A087WZW8		?	0.17	1.5	[]	0.33	1.3	[]	0.32	1.2	[]	12	0	49	3	0	77	14	0	79
Histone H3.1 OS=Homo sapiens GN=HIST1H3A PE=1 SV=2	H31_HUMAN	HIST1H3A	15 kDa	0.17	1	[]	0.082	0.9	[]	0.35	1.2	[]	9	27	13	12	18	13	16	25	10
Tubulin beta-3 chain OS=Homo sapiens GN=TUBB3 PE=1 SV=2	TBB3_HUMAN	TUBB3	50 kDa	0.17	1.9	[]	0.56	1.2	[]	0.16	1.5	[]	0	9	5	0	11	6	5	16	5
ADP-ribosylation factor 4 OS=Homo sapiens GN=ARF4 PE=1 SV=3	ARF4_HUMAN	ARF4	21 kDa	0.17	2	[]	0.12	2	[]	0.48	1	[]	2	6	2	6	9	5	8	8	4
Aspartate aminotransferase, cytoplasmic OS=Homo sapiens GN=GOT1 PE=1 SV=3	AATC_HUMAN	GOT1	46 kDa	0.17	2.4	[]	0.51	1.4	[]	0.22	1.7	[]	0	5	0	0	1	6	0	8	4
ATP-binding cassette sub-family E member 1 OS=Homo sapiens GN=ABCE1 PE=1 SV=1	ABCE1_HUMAN	ABCE1	67 kDa	0.17	3.5	[]	0.14	3.5	[]	0.55	1	[]	0	2	0	0	7	0	0	7	0
GTPase NRas OS=Homo sapiens GN=NRAS PE=1 SV=1	RASN_HUMAN	NRAS	21 kDa	0.17	3.5	[]	0.094	4	[]	0.45	0.9	[]	0	2	0	0	8	0	2	4	1
Cystatin-B OS=Homo sapiens GN=CSTB PE=1 SV=2	CYTB_HUMAN	CSTB	11 kDa	0.17	3.5	[]	0.43	2	[]	0.31	1.7	[]	0	2	0	0	0	4	0	2	5
Prostaglandin E synthase 3 OS=Homo sapiens GN=PTGES3 PE=1 SV=1	TEBP_HUMAN	PTGES3	19 kDa	0.17	3.5	[]	0.31	2.5	[]	0.43	1.4	[]	0	1	1	0	5	0	3	1	3
Double-stranded RNA-specific adenosine deaminase OS=Homo sapiens GN=ADAR PE=1 SV=4	DSRAD_HUMAN	ADAR	136 kDa	0.17	3.5	[]	0.31	2.5	[]	0.43	1.4	[]	0	0	2	0	4	1	3	3	1
Citrate synthase, mitochondrial OS=Homo sapiens GN=CS PE=1 SV=2	CISY_HUMAN	CS	52 kDa	0.17	3.5	[]	0.43	0.5	[]	0.043	7	Fibronectin low, LAP high	0	2	0	0	0	1	0	7	0
F-actin-capping protein subunit alpha-2 OS=Homo sapiens GN=CAPZA2 PE=1 SV=3	CAZA2_HUMAN	CAPZA2	33 kDa	0.17	3.5	[]	0.58	1.5	[]	0.2	2.3	[]	0	2	0	0	3	0	0	4	3
Protein SEC13 homolog OS=Homo sapiens GN=SEC13 PE=1 SV=3	SEC13_HUMAN (+1)	SEC13	36 kDa	0.17	3.5	[]	0.43	2	[]	0.31	1.7	[]	0	2	0	0	3	1	3	2	2
Transmembrane emp24 domain-containing protein 9 OS=Homo sapiens GN=TMED9 PE=1 SV=2	TMED9_HUMAN	TMED9	27 kDa	0.17	3.5	[]	0.62	1	[]	0.11	3.5	[]	0	2	0	0	1	1	0	5	2
Proteolipid protein 2 OS=Homo sapiens GN=PLP2 PE=1 SV=1	PLP2_HUMAN (+2)	PLP2	17 kDa	0.17	3.5	[]	0.43	2	[]	0.31	1.7	[]	0	1	1	0	0	4	0	3	4
ATP synthase subunit gamma, mitochondrial OS=Homo sapiens GN=ATP5C1 PE=1 SV=1	ATPG_HUMAN	ATP5C1	33 kDa	0.17	3.5	[]	0.58	1.5	[]	0.2	2.3	[]	0	2	0	0	1	2	0	7	0
Putative protein FAM10A4 OS=Homo sapiens GN=ST13P4 PE=5 SV=1	ST134_HUMAN	ST13P4	27 kDa	0.17	3.5	[]	0.43	0.5	[]	0.043	7	Fibronectin low, LAP high	0	1	1	0	1	0	4	2	1
Calpain-1 catalytic subunit OS=Homo sapiens GN=CAPN1 PE=1 SV=1	CAN1_HUMAN	CAPN1	82 kDa	0.17	1	[]	0.0085	2	Collagen I low, Fibronectin high	0.00012	0.5	Fibronectin high, LAP low	0	32	4	0	63	8	6	22	8
Gasdermin-A OS=Homo sapiens GN=GSDMA PE=1 SV=4	GSDMA_HUMAN	GSDMA	49 kDa	0.17	2.4	[]	0.005	4.2	Collagen I low, Fibronectin high	0.055	0.6	[]	0	4	1	0	3	18	0	11	1
Myosin light polypeptide 6 OS=Homo sapiens GN=MYL6 PE=1 SV=1	G8JLA2		?	0.16	1	[]	0.2	0.9	[]	0.5	1	[]	6	0	25	6	0	23	10	0	20
Malate dehydrogenase, cytoplasmic OS=Homo sapiens GN=MDH1 PE=1 SV=4	MDHC_HUMAN	MDH1	36 kDa	0.16	2.1	[]	0.54	1.1	[]	0.11	1.9	[]	0	6	2	0	4	5	1	13	3
Phosphoribosyl pyrophosphate synthase-associated protein 1 OS=Homo sapiens GN=PRPSAP1 PE=1 SV=2	KPRA_HUMAN	PRPSAP1	39 kDa	0.16	0.6	[]	0.16	2	[]	0.0088	0.3	Fibronectin high, LAP low	0	3	5	0	9	7	0	2	3
UV excision repair protein RAD23 homolog B OS=Homo sapiens GN=RAD23B PE=1 SV=1	RD23B_HUMAN	RAD23B	43 kDa	0.16	0.7	[]	0.41	1	[]	0.27	0.7	[]	0	1	10	0	6	5	2	0	6
Synaptotagmin-like protein 1 OS=Homo sapiens GN=SYTL1 PE=1 SV=1	SYTL1_HUMAN	SYTL1	62 kDa	0.16	0.6	[]	0.12	0.5	[]	0.54	1.2	[]	0	5	3	0	4	0	0	4	1
Sphingosine-1-phosphate lyase 1 OS=Homo sapiens GN=SGPL1 PE=1 SV=3	SGPL1_HUMAN	SGPL1	64 kDa	0.16	0.7	[]	0.038	0.3	Collagen I high, Fibronectin low	0.29	2	[]	0	1	8	0	1	2	0	2	4
Huntingtin-interacting protein 1-related protein OS=Homo sapiens GN=HIP1R PE=1 SV=2	HIP1R_HUMAN	HIP1R	119 kDa	0.16	0.7	[]	0.021	2.5	Collagen I low, Fibronectin high	0.00029	0.3	Fibronectin high, LAP low	0	11	0	0	25	3	0	6	2
HCG26477 OS=Homo sapiens GN=RPS28 PE=2 SV=1	B2R4R9 (+1)		?	0.16	0.7	[]	0.034	2.6	Collagen I low, Fibronectin high	0.00062	0.3	Fibronectin high, LAP low	5	0	4	14	0	9	4	0	2
60S ribosomal protein L12 OS=Homo sapiens GN=RPL12 PE=1 SV=1	RL12_HUMAN	RPL12	18 kDa	0.15	1	[]	0.26	1.4	[]	0.031	0.7	Fibronectin high, LAP low	16	14	18	25	24	17	16	20	13
T-complex protein 1 subunit alpha OS=Homo sapiens GN=TCP1 PE=1 SV=1	TCPA_HUMAN	TCP1	60 kDa	0.15	1.7	[]	0.23	0.9	[]	0.02	1.9	Fibronectin low, LAP high	0	21	2	0	16	5	16	19	5
Cell division control protein 42 homolog OS=Homo sapiens GN=CDC42 PE=1 SV=2	CDC42_HUMAN	CDC42	21 kDa	0.15	0.9	[]	0.43	1.3	[]	0.076	0.7	[]	4	6	17	8	14	13	7	8	10
Elongation factor 1-delta OS=Homo sapiens GN=EEF1D PE=1 SV=5	EF1D_HUMAN (+1)	EEF1D	31 kDa	0.15	1.7	[]	0.54	1.2	[]	0.15	1.4	[]	0	18	5	3	17	8	12	20	8
Calmodulin-like protein 5 OS=Homo sapiens GN=CALML5 PE=1 SV=2	CALL5_HUMAN	CALML5	16 kDa	0.15	1.8	[]	0.39	1.4	[]	0.26	1.3	[]	0	10	9	0	4	22	0	16	18
Bystin OS=Homo sapiens GN=BYSL PE=1 SV=3	BYST_HUMAN	BYSL	50 kDa	0.15	0.8	[]	0.33	1.5	[]	0.04	0.5	Fibronectin high, LAP low	0	11	4	1	20	1	0	11	1
RNA-binding protein 28 OS=Homo sapiens GN=RBM28 PE=1 SV=3	RBM28_HUMAN	RBM28	86 kDa	0.15	0.8	[]	0.32	0.9	[]	0.35	0.8	[]	6	2	6	6	2	5	2	0	9
Platelet-activating factor acetylhydrolase IB subunit gamma OS=Homo sapiens GN=PAFAH1B3 PE=1 SV=1	PA1B3_HUMAN (+2)	PAFAH1B3	26 kDa	0.15	2.1	[]	0.57	1.2	[]	0.14	1.7	[]	0	5	4	0	9	2	3	10	6
Three prime repair exonuclease 2 OS=Homo sapiens GN=TREX2 PE=1 SV=1	TREX2_HUMAN	TREX2	31 kDa	0.15	2.3	[]	0.44	1.5	[]	0.25	1.6	[]	0	5	1	0	0	9	0	14	0
CAP-Gly domain-containing linker protein 1 OS=Homo sapiens GN=CLIP1 PE=1 SV=2	CLIP1_HUMAN	CLIP1	162 kDa	0.15	0.6	[]	0.058	2.6	[]	0.0013	0.2	Fibronectin high, LAP low	0	7	0	0	13	5	0	4	0
Insulin-like growth factor II OS=Homo sapiens GN=IGF2 PE=1 SV=1	IGF2_HUMAN	IGF2	20 kDa	0.15	0.6	[]	0.55	1.3	[]	0.11	0.4	[]	0	0	7	1	0	8	1	0	3
Probable rRNA-processing protein EBP2 OS=Homo sapiens GN=EBNA1BP2 PE=1 SV=2	EBP2_HUMAN	EBNA1BP2	35 kDa	0.15	0.6	[]	0.56	1.1	[]	0.16	0.5	[]	4	0	3	5	0	3	2	0	2
Importin-5 OS=Homo sapiens GN=IPO5 PE=1 SV=4	IPO5_HUMAN	IPO5	124 kDa	0.15	3	[]	0.6	1.3	[]	0.16	2.2	[]	0	3	0	0	4	0	0	6	3
Death-inducer obliterator 1 OS=Homo sapiens GN=DIDO1 PE=1 SV=5	DIDO1_HUMAN	DIDO1	244 kDa	0.15	0.5	[]	0.38	0.8	[]	0.33	0.6	[]	2	0	4	0	0	5	0	0	3
Transportin-1 OS=Homo sapiens GN=TNPO1 PE=1 SV=2	TNPO1_HUMAN	TNPO1	102 kDa	0.15	0.5	[]	0.27	0.7	[]	0.46	0.8	[]	0	6	0	0	4	0	0	3	0
Probable RNA-binding protein 19 OS=Homo sapiens GN=RBM19 PE=1 SV=3	RBM19_HUMAN	RBM19	107 kDa	0.15	0.6	[]	0.37	0.9	[]	0.34	0.7	[]	0	0	7	0	0	6	0	0	4
Very long-chain specific acyl-CoA dehydrogenase, mitochondrial OS=Homo sapiens GN=ACADVL PE=1 SV=1	ACADV_HUMAN	ACADVL	70 kDa	0.15	3	[]	0.42	0.7	[]	0.042	4.5	Fibronectin low, LAP high	0	3	0	0	1	1	0	8	1
Putative oxidoreductase GLYR1 OS=Homo sapiens GN=GLYR1 PE=1 SV=3	GLYR1_HUMAN (+2)	GLYR1	61 kDa	0.15	0.5	[]	0.49	1	[]	0.22	0.5	[]	0	0	6	0	0	6	0	0	3
Serpin H1 OS=Homo sapiens GN=SERPINH1 PE=1 SV=2	SERPH_HUMAN	SERPINH1	46 kDa	0.15	0.6	[]	0.053	0.3	[]	0.38	2	[]	0	2	5	0	2	0	1	3	0
Eukaryotic translation initiation factor 3 subunit C OS=Homo sapiens GN=EIF3C PE=1 SV=1	EIF3C_HUMAN (+1)	EIF3C	105 kDa	0.15	1	[]	0.012	0.6	Collagen I high, Fibronectin low	0.12	1.5	[]	0	33	3	0	21	2	9	21	5
Mannosyl-oligosaccharide glucosidase OS=Homo sapiens GN=MOGS PE=1 SV=5	MOGS_HUMAN	MOGS	92 kDa	0.14	0.9	[]	0.35	1.4	[]	0.042	0.6	Fibronectin high, LAP low	2	4	14	14	3	11	6	4	7
Thioredoxin OS=Homo sapiens GN=TXN PE=1 SV=3	THIO_HUMAN	TXN	12 kDa	0.14	2.8	[]	0.11	2.8	[]	0.52	1	[]	0	2	2	0	2	9	1	3	7
Niban-like protein 1 OS=Homo sapiens GN=FAM129B PE=1 SV=3	NIBL1_HUMAN	FAM129B	84 kDa	0.14	2.8	[]	0.22	2.2	[]	0.47	1.2	[]	0	4	0	0	5	4	0	9	2
Phosphomevalonate kinase OS=Homo sapiens GN=PMVK PE=1 SV=3	PMVK_HUMAN	PMVK	22 kDa	0.14	2.8	[]	0.055	3.2	[]	0.35	0.8	[]	0	4	0	0	7	6	1	4	6
Pumilio homolog 3 OS=Homo sapiens GN=PUM3 PE=1 SV=3	PUM3_HUMAN	PUM3	74 kDa	0.14	0.4	[]	0.51	1.4	[]	0.074	0.3	[]	0	0	5	0	4	3	0	0	2
Unconventional myosin-VI OS=Homo sapiens GN=MYO6 PE=1 SV=4	MYO6_HUMAN	MYO6	150 kDa	0.14	0.4	[]	0.32	1.8	[]	0.025	0.2	Fibronectin high, LAP low	0	3	2	0	5	4	0	2	0
Eukaryotic translation initiation factor 3 subunit G OS=Homo sapiens GN=EIF3G PE=1 SV=2	EIF3G_HUMAN (+2)	EIF3G	36 kDa	0.14	0.4	[]	0.27	0.6	[]	0.47	0.7	[]	0	5	0	0	3	0	0	2	0
26S proteasome non-ATPase regulatory subunit 12 OS=Homo sapiens GN=PSMD12 PE=1 SV=3	PSD12_HUMAN	PSMD12	53 kDa	0.14	0.4	[]	0.51	1	[]	0.2	0.4	[]	0	5	0	0	5	0	0	1	1
Nucleolar protein 16 OS=Homo sapiens GN=NOP16 PE=1 SV=2	NOP16_HUMAN	NOP16	21 kDa	0.14	0.4	[]	0.16	0.4	[]	0.66	1	[]	1	0	4	0	0	2	0	0	2
Replication factor C subunit 4 OS=Homo sapiens GN=RFC4 PE=1 SV=2	RFC4_HUMAN	RFC4	40 kDa	0.14	0.4	[]	0.62	1.2	[]	0.12	0.3	[]	1	4	0	0	5	1	0	2	0
Golgin subfamily A member 2 OS=Homo sapiens GN=GOLGA2 PE=1 SV=3	GOGA2_HUMAN	GOLGA2	113 kDa	0.14	0.4	[]	0.39	0.8	[]	0.31	0.5	[]	0	5	0	0	4	0	0	2	0
Exportin-5 OS=Homo sapiens GN=XPO5 PE=1 SV=1	XPO5_HUMAN	XPO5	136 kDa	0.14	0.4	[]	0.16	0.4	[]	0.66	1	[]	0	5	0	0	2	0	0	0	2
Nucleolar complex protein 4 homolog OS=Homo sapiens GN=NOC4L PE=1 SV=1	NOC4L_HUMAN	NOC4L	58 kDa	0.14	0.4	[]	0.019	0	Collagen I high, Fibronectin low	0.27	INF	[]	0	0	5	0	0	0	0	0	2
Tubulin beta-6 chain OS=Homo sapiens GN=TUBB6 PE=1 SV=1	TBB6_HUMAN	TUBB6	50 kDa	0.13	2.6	[]	0.14	2.4	[]	0.57	1.1	[]	0	3	2	0	2	10	1	8	4
CAD protein OS=Homo sapiens GN=CAD PE=1 SV=3	PYR1_HUMAN	CAD	243 kDa	0.12	1	[]	0.054	0.8	[]	0.35	1.2	[]	0	47	5	0	42	2	16	32	4
60S ribosomal protein L27a OS=Homo sapiens GN=RPL27A PE=1 SV=2	RL27A_HUMAN (+1)	RPL27A	17 kDa	0.12	0.9	[]	0.087	0.8	[]	0.46	1.2	[]	6	9	10	9	6	4	12	6	4
ATP-dependent 6-phosphofructokinase, liver type OS=Homo sapiens GN=PFKL PE=1 SV=6	PFKAL_HUMAN	PFKL	85 kDa	0.12	2.5	[]	0.59	1.2	[]	0.09	2.1	[]	0	3	3	0	7	0	0	12	3
Phosphoribosyl pyrophosphate synthase-associated protein 2 OS=Homo sapiens GN=PRPSAP2 PE=1 SV=1	KPRB_HUMAN (+3)	PRPSAP2	41 kDa	0.12	0.2	[]	0.11	2.8	[]	0.0022	0.09	Fibronectin high, LAP low	0	3	1	0	10	1	0	1	0
Ubiquitin fusion degradation protein 1 homolog OS=Homo sapiens GN=UFD1L PE=1 SV=3	UFD1_HUMAN (+1)	UFD1L	35 kDa	0.12	0.2	[]	0.49	1.5	[]	0.052	0.2	[]	0	4	0	0	6	0	0	1	0
Cleavage and polyadenylation-specificity factor subunit 6 OS=Homo sapiens GN=CPSF6 PE=1 SV=1	F8WJN3_HUMAN	CPSF6	52 kDa	0.12	0.2	[]	0.16	2.5	[]	0.0043	0.1	Fibronectin high, LAP low	0	4	0	0	10	0	0	1	0
Protein 4.1 OS=Homo sapiens GN=EPB41 PE=1 SV=4	41_HUMAN	EPB41	97 kDa	0.12	0.2	[]	0.26	0.5	[]	0.47	0.5	[]	0	2	2	0	2	0	0	1	0
General transcription factor 3C polypeptide 5 OS=Homo sapiens GN=GTF3C5 PE=1 SV=2	TF3C5_HUMAN	GTF3C5	60 kDa	0.12	0.2	[]	0.14	0.2	[]	0.73	1	[]	0	0	4	0	0	1	0	0	1
Nucleolar protein 7 OS=Homo sapiens GN=NOL7 PE=1 SV=2	NOL7_HUMAN	NOL7	29 kDa	0.12	0.2	[]	0.26	0.5	[]	0.47	0.5	[]	0	0	4	0	0	2	0	0	1
DNA repair protein complementing XP-C cells OS=Homo sapiens GN=XPC PE=1 SV=4	XPC_HUMAN (+4)	XPC	106 kDa	0.12	0.2	[]	0.26	0.5	[]	0.47	0.5	[]	0	0	4	0	0	2	0	0	1
GTPase HRas OS=Homo sapiens GN=HRAS PE=1 SV=1	RASH_HUMAN	HRAS	21 kDa	0.12	0.2	[]	0.4	0.8	[]	0.29	0.3	[]	0	0	4	0	1	2	0	0	1
Serine/threonine-protein phosphatase 6 catalytic subunit OS=Homo sapiens GN=PPP6C PE=1 SV=1	PPP6_HUMAN (+1)	PPP6C	35 kDa	0.12	0.2	[]	0.26	0.5	[]	0.47	0.5	[]	0	4	0	0	2	0	0	1	0
Putative uncharacterized protein MDA5 (Fragment) OS=Homo sapiens GN=MDA5 PE=4 SV=1	Q53TB6_HUMAN	MDA5	48 kDa	0.12	0.2	[]	0.26	0.5	[]	0.47	0.5	[]	0	4	0	0	2	0	0	1	0
Transcriptional repressor CTCF OS=Homo sapiens GN=CTCF PE=1 SV=1	CTCF_HUMAN	CTCF	83 kDa	0.12	0.2	[]	0.14	0.2	[]	0.73	1	[]	0	0	4	0	0	1	0	0	1
Nuclear cap-binding protein subunit 1 OS=Homo sapiens GN=NCBP1 PE=1 SV=1	NCBP1_HUMAN	NCBP1	92 kDa	0.12	0.2	[]	0.14	0.2	[]	0.73	1	[]	0	4	0	0	1	0	0	1	0
Dynamin-2 OS=Homo sapiens GN=DNM2 PE=1 SV=2	DYN2_HUMAN	DNM2	98 kDa	0.12	2.1	[]	0.0042	3	Collagen I low, Fibronectin high	0.072	0.7	[]	0	11	0	0	30	3	1	19	3
Serpin B5 OS=Homo sapiens GN=SERPINB5 PE=1 SV=2	SPB5_HUMAN	SERPINB5	42 kDa	0.11	1.7	[]	0.075	1.7	[]	0.43	1	[]	0	23	9	0	8	46	0	39	16
Titin OS=Homo sapiens GN=TTN PE=1 SV=4	TITIN_HUMAN	TTN	3816 kDa	0.11	3.3	[]	0.42	0.7	[]	0.026	5	Fibronectin low, LAP high	0	0	3	0	1	1	0	0	10
Spliceosome RNA helicase DDX39B OS=Homo sapiens GN=DDX39B PE=1 SV=1	DX39B_HUMAN	DDX39B	49 kDa	0.11	1.9	[]	0.053	1.9	[]	0.38	1	[]	0	15	6	6	32	2	7	27	5
40S ribosomal protein S23 OS=Homo sapiens GN=RPS23 PE=1 SV=3	RS23_HUMAN	RPS23	16 kDa	0.11	0.8	[]	0.51	1.2	[]	0.071	0.6	[]	2	6	12	7	10	8	6	8	2
E3 ubiquitin-protein ligase UBR4 OS=Homo sapiens GN=UBR4 PE=1 SV=1	UBR4_HUMAN	UBR4	574 kDa	0.11	0.7	[]	0.071	0.6	[]	0.47	1.2	[]	0	15	0	0	6	3	2	9	0
Cold shock domain-containing protein E1 OS=Homo sapiens GN=CSDE1 PE=1 SV=2	CSDE1_HUMAN	CSDE1	89 kDa	0.11	0.6	[]	0.49	1.1	[]	0.14	0.6	[]	0	10	1	0	10	2	1	5	1
Phosphatidylinositol 5-phosphate 4-kinase type-2 gamma OS=Homo sapiens GN=PIP4K2C PE=1 SV=3	PI42C_HUMAN (+1)	PIP4K2C	47 kDa	0.11	0.7	[]	0.14	0.7	[]	0.53	1	[]	0	5	9	0	8	2	3	4	3
ADP-ribosylation factor 5 OS=Homo sapiens GN=ARF5 PE=1 SV=2	ARF5_HUMAN (+1)	ARF5	21 kDa	0.11	4	[]	0.061	4.5	[]	0.44	0.9	[]	0	1	1	2	5	2	3	2	3
60S ribosomal protein L29 OS=Homo sapiens GN=RPL29 PE=1 SV=2	RL29_HUMAN	RPL29	18 kDa	0.11	0.6	[]	0.34	0.9	[]	0.27	0.7	[]	3	2	6	5	1	4	5	1	1
Protein transport protein Sec24C OS=Homo sapiens GN=SEC24C PE=1 SV=3	SC24C_HUMAN	SEC24C	118 kDa	0.11	4	[]	0.31	2.5	[]	0.33	1.6	[]	0	1	1	0	2	3	0	7	1
Tubulin alpha-1C chain OS=Homo sapiens GN=TUBA1C PE=1 SV=1	TBA1C_HUMAN	TUBA1C	50 kDa	0.11	3.3	[]	0.18	2.7	[]	0.47	1.2	[]	0	0	3	0	4	4	5	1	4
Lamin-B1 OS=Homo sapiens GN=LMNB1 PE=1 SV=2	LMNB1_HUMAN	LMNB1	66 kDa	0.11	3.3	[]	0.25	0.3	[]	0.008	10	Fibronectin low, LAP high	0	3	0	0	1	0	3	5	2
MOB kinase activator 1A OS=Homo sapiens GN=MOB1A PE=1 SV=4	MOB1A_HUMAN (+1)	MOB1A	25 kDa	0.11	6	[]	0.38	3	[]	0.29	2	[]	0	1	0	0	3	0	3	3	0
Thioredoxin-like protein 1 OS=Homo sapiens GN=TXNL1 PE=1 SV=3	TXNL1_HUMAN	TXNL1	32 kDa	0.11	4	[]	0.43	2	[]	0.23	2	[]	0	2	0	0	2	2	0	5	3
ADP-ribosylation factor-like protein 3 OS=Homo sapiens GN=ARL3 PE=1 SV=2	ARL3_HUMAN	ARL3	20 kDa	0.11	6	[]	0.098	6	[]	0.57	1	[]	0	1	0	0	6	0	4	2	0
Isochorismatase domain-containing protein 1 OS=Homo sapiens GN=ISOC1 PE=1 SV=3	ISOC1_HUMAN	ISOC1	32 kDa	0.11	6	[]	0.06	7	[]	0.45	0.9	[]	0	1	0	0	7	0	0	4	2
Histone-binding protein RBBP4 OS=Homo sapiens GN=RBBP4 PE=1 SV=3	RBBP4_HUMAN	RBBP4	48 kDa	0.11	6	[]	0.25	4	[]	0.42	1.5	[]	0	1	0	0	4	0	4	2	0
ADP,ATP carrier protein, liver isoform T2 variant (Fragment) OS=Homo sapiens PE=2 SV=1	Q59EI9_HUMAN (+1)		35 kDa	0.11	4	[]	0.58	1.5	[]	0.14	2.7	[]	0	2	0	0	3	0	0	8	0
26S proteasome non-ATPase regulatory subunit 7 OS=Homo sapiens GN=PSMD7 PE=1 SV=2	PSMD7_HUMAN	PSMD7	37 kDa	0.11	6	[]	0.25	4	[]	0.42	1.5	[]	0	1	0	0	1	3	0	6	0
Delta(3,5)-Delta(2,4)-dienoyl-CoA isomerase, mitochondrial OS=Homo sapiens GN=ECH1 PE=1 SV=2	ECH1_HUMAN	ECH1	36 kDa	0.11	6	[]	0.57	2	[]	0.17	3	[]	0	1	0	0	2	0	0	5	1
Exportin-T OS=Homo sapiens GN=XPOT PE=1 SV=2	XPOT_HUMAN	XPOT	110 kDa	0.11	0.8	[]	0.024	0.5	Collagen I high, Fibronectin low	0.27	1.5	[]	0	19	0	0	10	0	3	8	4
Eukaryotic peptide chain release factor subunit 1 OS=Homo sapiens GN=ETF1 PE=1 SV=3	ERF1_HUMAN	ETF1	49 kDa	0.11	2.4	[]	0.011	3.3	Collagen I low, Fibronectin high	0.16	0.7	[]	0	5	2	0	19	4	6	7	4
Proteasome subunit beta type-4 OS=Homo sapiens GN=PSMB4 PE=1 SV=4	PSB4_HUMAN	PSMB4	29 kDa	0.11	4	[]	0.016	6	Collagen I low, Fibronectin high	0.2	0.7	[]	0	2	0	0	3	9	0	1	7
Spectrin beta chain, non-erythrocytic 2 OS=Homo sapiens GN=SPTBN2 PE=1 SV=3	SPTN2_HUMAN	SPTBN2	271 kDa	0.11	6	[]	0.036	8	Collagen I low, Fibronectin high	0.35	0.8	[]	0	1	0	0	4	4	1	3	2
[truncated: 194 more rows]

## Sheet: Funtional subnetworks (cluster)
	Cluster I
	Gene Name	Identified Proteins	ID	Log 2 FN vs LAP	log2 Collagen I vs FN	Log2 LAP vs COL I	Node_Status
	GDI2	Rab GDP dissociation inhibitor beta OS=Homo sapiens GN=GDI2 PE=1 SV=2	P50395	-3.46605	-2.91666	5.41049	Clustered
	RAB5C	Ras-related protein Rab-5C OS=Homo sapiens GN=RAB5C PE=1 SV=2	P51148	-2.92567	-2.39955	4.52538	Clustered
	RAB7A	Ras-related protein Rab-7a OS=Homo sapiens GN=RAB7A PE=1 SV=1	P51149	-3.32646	-1.30734	4.19802	Seed
	RAB6A	Ras-related protein Rab-6A OS=Homo sapiens GN=RAB6A PE=1 SV=3	P20340	1.01517	-6.95984	6.37498	Clustered
	RAB5A	Ras-related protein Rab-5A OS=Homo sapiens GN=RAB5A PE=1 SV=2	P20339	-3.03298	-2.23859	4.52538	Clustered
	Cluster II
	Gene Name	Identified Proteins	ID	Log 2 FN vs LAP	log2 Collagen I vs FN	Log2 LAP vs COL I	Node_Status
	SLC25A5	ADP/ATP translocase 2 OS=Homo sapiens GN=SLC25A5 PE=1 SV=7	P05141	-3.54151	-0.768278	4.0537	Clustered
	COPS5	COP9 signalosome complex subunit 5 OS=Homo sapiens GN=COPS5 PE=1 SV=4	Q92905	-3.81308	-1.63196	4.62906	Clustered
	PSMC2	26S protease regulatory subunit 7 OS=Homo sapiens GN=PSMC2 PE=1 SV=3	P35998	-2.27864	-6.55616	6.84861	Clustered
	EEF1A2	Elongation factor 1-alpha 2 OS=Homo sapiens GN=EEF1A2 PE=1 SV=1	Q05639	0.743639	-6.37263	5.38307	Clustered
	HSPA5	78 kDa glucose-regulated protein OS=Homo sapiens GN=HSPA5 PE=1 SV=2	P11021	-3.19021	-1.52211	4.20495	Clustered
	PSMC3	26S protease regulatory subunit 6A OS=Homo sapiens GN=PSMC3 PE=1 SV=3	P17980	-2.34285	-6.27989	7.13611	Clustered
	SERPINA3	Alpha-1-antichymotrypsin OS=Homo sapiens GN=SERPINA3 PE=1 SV=2	P01011	-6.47658	2.33104e-09	4.79002	Clustered
	CAND1	Cullin-associated NEDD8-dissociated protein 1 OS=Homo sapiens GN=CAND1 PE=1 SV=2	Q86VP6	-3.70033	-2.01486	5.04357	Clustered
	PSMA2	Proteasome subunit alpha type-2 OS=Homo sapiens GN=PSMA2 PE=1 SV=2	P25787	1.56493	-6.29887	5.53273	Clustered
	PTBP1	Polypyrimidine tract-binding protein 1 OS=Homo sapiens GN=PTBP1 PE=1 SV=1	P26599	-0.292234	-4.96746	4.0537	Clustered
	PSMB4	Proteasome subunit beta type-4 OS=Homo sapiens GN=PSMB4 PE=1 SV=4	P28070	1.74622	-6.34864	4.79002	Clustered
	USP14	Ubiquitin carboxyl-terminal hydrolase 14 OS=Homo sapiens GN=USP14 PE=1 SV=3	P54578	-6.3923	-1.14654	6.77448	Clustered
	SF3B6	Splicing factor 3B subunit 6 OS=Homo sapiens GN=SF3B6 PE=1 SV=1	Q9Y3B4	1.77245	-7.05616	5.5825	Clustered
	TUBA1C	Tubulin alpha-1C chain OS=Homo sapiens GN=TUBA1C PE=1 SV=1	Q9BQE3	-3.29177	-5.43508	7.37203	Clustered
	PSMC5	26S protease regulatory subunit 8 OS=Homo sapiens GN=PSMC5 PE=1 SV=1	P62195	-0.31251	-6.05616	5.5825	Clustered
	HSP90B1	Endoplasmin OS=Homo sapiens GN=HSP90B1 PE=1 SV=1	P14625	-3.79762	-1.67236	4.91253	Clustered
	PSMA5	Proteasome subunit alpha type-5 OS=Homo sapiens GN=PSMA5 PE=1 SV=3	P28066	-3.18214	-6.12491	7.18194	Clustered
	PSME1	Proteasome activator complex subunit 1 OS=Homo sapiens GN=PSME1 PE=1 SV=1	Q06323	-3.04379	-6.42464	7.71026	Clustered
	RPLP0	60S acidic ribosomal protein P0 OS=Homo sapiens GN=RPLP0 PE=1 SV=1	P05388	-0.781451	-4.85741	4.34519	Clustered
	PSMA3	Proteasome subunit alpha type-3 OS=Homo sapiens GN=PSMA3 PE=1 SV=2	P25788	1.32222	-6.42464	5.90122	Clustered
	CTSG	Cathepsin G OS=Homo sapiens GN=CTSG PE=1 SV=2	P08311	-3.92427	-4.31646	6.0825	Clustered
	PSMB3	Proteasome subunit beta type-3 OS=Homo sapiens GN=PSMB3 PE=1 SV=2	P49720	-6.63795	-1.36893	7.09426	Clustered
	PSMD2	26S proteasome non-ATPase regulatory subunit 2 OS=Homo sapiens GN=PSMD2 PE=1 SV=3	Q13200	0.215131	-6.38764	5.79002	Clustered
	PSMB6	Proteasome subunit beta type-6 OS=Homo sapiens GN=PSMB6 PE=1 SV=4	P28072	-2.47363	-5.94496	7.10781	Clustered
	SLC25A3	"Phosphate carrier protein, mitochondrial OS=Homo sapiens GN=SLC25A3 PE=1 SV=2"	Q00325	-4.17879	-5.55616	8.08209	Clustered
	KHSRP	Far upstream element-binding protein 2 OS=Homo sapiens GN=KHSRP PE=1 SV=4	Q92945	-6.69245	-2.46846	7.51527	Clustered
	PSMB5	Proteasome subunit beta type-5 OS=Homo sapiens GN=PSMB5 PE=1 SV=3	P28074	1.06493	-6.29887	5.53273	Clustered
	PSMA4	Proteasome subunit alpha type-4 OS=Homo sapiens GN=PSMA4 PE=1 SV=1	P25789	-3.16376	-5.55616	7.11773	Clustered
	PSMC6	26S protease regulatory subunit 10B OS=Homo sapiens GN=PSMC6 PE=1 SV=1	P62333	-3.33528	-1.07762	4.0537	Clustered
	HSPA9	"Stress-70 protein, mitochondrial OS=Homo sapiens GN=HSPA9 PE=1 SV=2"	P38646	-4.86414	1.05389	4.16154	Clustered
	CLTC	Clathrin heavy chain 1 OS=Homo sapiens GN=CLTC PE=1 SV=5	Q00610	-1.35296	-4.23251	4.37947	Clustered
	PSMD13	26S proteasome non-ATPase regulatory subunit 13 OS=Homo sapiens GN=PSMD13 PE=1 SV=2	Q9UNM6	-2.66264	-6.48016	7.51527	Clustered
	PSMD1	26S proteasome non-ATPase regulatory subunit 1 OS=Homo sapiens GN=PSMD1 PE=1 SV=2	Q99460	-1.09603	-5.84864	5.95098	Clustered
	PSMD11	26S proteasome non-ATPase regulatory subunit 11 OS=Homo sapiens GN=PSMD11 PE=1 SV=3	O00231	1.77245	-6.66736	5.90122	Clustered
	ELANE	Neutrophil elastase OS=Homo sapiens GN=ELANE PE=1 SV=1	P08246	-4.71675	-10.9658	10.9658	Clustered
	PSMA6	Proteasome subunit alpha type-6 OS=Homo sapiens GN=PSMA6 PE=1 SV=1	P60900	-3.58094	-1.37011	4.49434	Clustered
	KPNB1	Importin subunit beta-1 OS=Homo sapiens GN=KPNB1 PE=1 SV=2	Q14974	-0.93583	-4.30435	4.12185	Clustered
	CCT3	T-complex protein 1 subunit gamma OS=Homo sapiens GN=CCT3 PE=1 SV=4	P49368	-1.21005	-4.47823	4.34394	Clustered
	ERBB2	Receptor tyrosine-protein kinase erbB-2 OS=Homo sapiens GN=ERBB2 PE=1 SV=1	P04626	-4.47363	-4.69477	7.93404	Clustered
	LMNB1	Lamin-B1 OS=Homo sapiens GN=LMNB1 PE=1 SV=2	P20700	-7.32808	-1.14654	7.71026	Clustered
	Cluster III
	Gene Name	Identified Proteins	ID	Log 2 FN vs LAP	log2 Collagen I vs FN	Log2 LAP vs COL I	Node_Status
	DNM2	Dynamin-2 OS=Homo sapiens GN=DNM2 PE=1 SV=2	P50570	-2.92064	-6.77989	7.44477	Clustered
	VCP	Transitional endoplasmic reticulum ATPase OS=Homo sapiens GN=VCP PE=1 SV=4	P55072	-1.46117	-4.32966	4.29334	Clustered
	HIP1R	Huntingtin-interacting protein 1-related protein OS=Homo sapiens GN=HIP1R PE=1 SV=2	O75146	2.09438	-6.64837	4.85279	Clustered
	ARPC1B	Actin-related protein 2/3 complex subunit 1B OS=Homo sapiens GN=ARPC1B PE=1 SV=3	O15143	1.03771	-6.74542	5.71402	Clustered
	PSMD2	26S proteasome non-ATPase regulatory subunit 2 OS=Homo sapiens GN=PSMD2 PE=1 SV=3	Q13200	0.215131	-6.38764	5.79002	Clustered
	CTNNA1	Catenin alpha-1 OS=Homo sapiens GN=CTNNA1 PE=1 SV=1	P35221	-3.32447	-6.27989	7.18194	Seed
	HSPA5	78 kDa glucose-regulated protein OS=Homo sapiens GN=HSPA5 PE=1 SV=2	P11021	-3.19021	-1.52211	4.20495	Clustered
	ACTR3	Actin-related protein 3 OS=Homo sapiens GN=ACTR3 PE=1 SV=3	P61158	-3.33528	-2.44611	4.96602	Clustered
	ACTR2	Actin-related protein 2 OS=Homo sapiens GN=ACTR2 PE=1 SV=1	P61160	-3.74275	-7.34864	8.0436	Seed
	GSN	Gelsolin OS=Homo sapiens GN=GSN PE=1 SV=1	P06396	-1.8266	-4.74656	4.70049	Clustered
	VCL	Vinculin OS=Homo sapiens GN=VCL PE=1 SV=4	P18206	-4.49994	-7.21712	8.41542	Clustered
	ACTN1	Alpha-actinin-1 OS=Homo sapiens GN=ACTN1 PE=1 SV=2	P12814	-3.84222	-6.4726	7.72506	Clustered
	CLTC	Clathrin heavy chain 1 OS=Homo sapiens GN=CLTC PE=1 SV=5	Q00610	-1.35296	-4.23251	4.37947	Clustered
	RUVBL2	RuvB-like 2 OS=Homo sapiens GN=RUVBL2 PE=1 SV=3	Q9Y230	0.00881225	-8.22102	6.93629	Clustered
	ARPC2	Actin-related protein 2/3 complex subunit 2 OS=Homo sapiens GN=ARPC2 PE=1 SV=1	O15144	-1.52003	-6.05616	6.29002	Clustered
	KPNB1	Importin subunit beta-1 OS=Homo sapiens GN=KPNB1 PE=1 SV=2	Q14974	-0.93583	-4.30435	4.12185	Clustered
	CTTN	Src substrate cortactin OS=Homo sapiens GN=CTTN PE=1 SV=2	Q14247	-3.27864	-6.05616	7.32029	Clustered
	PSME1	Proteasome activator complex subunit 1 OS=Homo sapiens GN=PSME1 PE=1 SV=1	Q06323	-3.04379	-6.42464	7.71026	Clustered

## Sheet: go term analysis COL I VS LAP
	ID	GOTerm	Term PValue	Term PValue Corrected with Bonferroni step down	Group PValue	Group PValue Corrected with Bonferroni step down	% Associated Genes	Nr. Genes	Associated Genes Found
	GO:0005850	eukaryotic translation initiation factor 2 complex	0.000269357	0.0296292	0.000269357	0.000538713	60	3	[EIF2S1, EIF2S2, EIF2S3]
	GO:0035145	exon-exon junction complex	2.87377e-05	0.00344852	2.87377e-05	0.000229901	28.5714	6	[ALYREF, CCDC9, PYM1, SRSF1, UPF1, UPF2]
	GO:0042382	paraspeckles	5.43053e-05	0.00640803	5.43053e-05	0.000380137	50	4	[NONO, NUDT21, PSPC1, SFPQ]
	GO:0042470	melanosome	6.64277e-23	1.1027e-20	6.64277e-23	1.59426e-21	27.9661	33	[AHCY, ATP1A1, CANX, CLTC, CTSD, FASN, FLOT1, GANAB, GSN, HSP90AA1, HSP90AB1, HSP90B1, HSPA5, HSPA8, P4HB, PDCD6IP, PDIA6, PRDX1, PSMD2, RAB5A, RAB5C, RAB7A, RAC1, RAN, SLC1A5, SLC2A1, SLC3A2, SND1, STOM, SYTL2, YWHAB, YWHAE, YWHAZ]
	GO:0042645	mitochondrial nucleoid	1.13705e-08	1.62598e-06	1.13705e-08	1.70558e-07	25.5319	12	[ATP5F1B, DHX30, HADHA, HSD17B10, HSPA9, LRPPRC, MPG, SLC25A5, SSBP1, TUFM, VDAC1, VDAC2]
	GO:0005916	fascia adherens	1.02756e-05	0.00134611	1.02756e-05	0.000102756	45.4545	5	[ACTN1, DSP, JUP, NOL6, VCL]
	GO:0043232	intracellular non-membrane-bounded organelle	0	2.8026e-44	0	4.2039e-45	6.03622	330	[ABT1, ACTA1, ACTB, ACTN1, ACTN4, ACTR2, ACTR3, AHNAK, ALDOA, ALYREF, ANKRD17, ANXA1, ARF1, ARHGDIA, ARHGDIB, ARPC2, ATP5F1B, ATXN2L, BANF1, BMS1, BRIX1, BTF3, BUB3, BUD23, CANX, CAP1, CAPRIN1, CAPZB, CC2D1A, CCT2, CCT5, CCT8, CFH, CFL1, CHMP4B, CHMP5, CIRBP, CLTC, CNOT1, CSNK1A1, CSNK2A1, CTSG, DCXR, DDX1, DDX17, DDX18, DDX27, DDX31, DDX3X, DDX5, DDX54, DDX56, DDX6, DDX60, DEK, DHX15, DHX30, DHX…
	GO:0048471	perinuclear region of cytoplasm	0.000103809	0.0120418	0.000103809	0.000519043	5.64103	44	[ACTN4, ALOX12B, ARF1, ARHGAP1, BUD23, CLIC1, EIF2AK2, ERBB2, FKBP4, FXR1, GNB2, HMGB2, HMOX1, HSP90AA1, HSP90AB1, HSP90B1, HSPA1A, HSPA8, ITGA2, KIF5B, LCP1, LRPPRC, MAP7, MLPH, MSN, MVP, MX1, PLEC, PRDX5, PRDX6, RAB1B, RAP1A, RPS6, RTRAF, SERBP1, STAT1, STOM, TF, TRMT112, UPF1, UPF2, VCP, YBX3, YWHAB]
	GO:0071682	endocytic vesicle lumen	4.20882e-08	5.80817e-06	4.20882e-08	5.89235e-07	34.6154	9	[HBA1, HBB, HP, HPX, HSP90AA1, HSP90B1, HSPH1, LTF, MPO]
	GO:0072562	blood microparticle	1.63949e-17	2.60679e-15	1.63949e-17	3.27898e-16	20	32	[A2M, ACTA1, ACTB, ANXA5, C3, C4B, CFH, CLIC1, CP, EIF2S1, FGB, FGG, FN1, GSN, HBA1, HBB, HBD, HP, HPX, HSPA1A, HSPA8, IGHG1, IGHG3, JCHAIN, LGALS3BP, MSN, PFN1, SLC2A1, STOM, TF, TGFB1, YWHAZ]
	GO:0099572	postsynaptic specialization	0.000390261	0.041758	0.000390261	0.000390261	6.5445	25	[ACTR2, ARF1, ATP1A1, CAPZB, EIF3A, FXR1, HSPA8, KPNA2, MINK1, NSF, PCBP2, PHB2, RPL10A, RPL30, RPL38, RPL7, RPL8, RPLP0, RPS13, RPS14, RPS18, RPS19, RPS25, RPS27, RPS3]
	GO:0106002	mCRD-mediated mRNA stability complex	0.000269357	0.0296292	0.000269357	0.000538713	60	3	[HNRNPD, PABPC1, SYNCRIP]
	GO:0110016	B-WICH complex	1.34434e-06	0.000180142	1.34434e-06	1.74765e-05	62.5	5	[DDX56, DEK, MYBBP1A, SF3B1, SMARCA5]
	GO:0008180	COP9 signalosome	0.000155547	0.0174212	0.000155547	0.00046664	17.9487	7	[ATP5F1A, FLOT1, HSP90AB1, HSPA1A, HSPA5, MYH9, STOML2]
	GO:0030057	desmosome	0.000134148	0.0152928	0.000134148	0.00053659	22.2222	6	[DSP, EVPL, JUP, POF1B, PPL, UBA1]
	GO:0005737	cytoplasm	3.49227e-33	5.93686e-31	3.49227e-33	9.07991e-32	4.07899	504	[A2M, AARS1, ABCF1, ACTA1, ACTB, ACTN1, ACTN4, ACTR2, ACTR3, AHCY, AHNAK, AIMP1, AIMP2, AKR7A2, ALDH18A1, ALDOA, ALOX12B, ALYREF, ANAPC1, ANKHD1, ANKRD17, ANXA1, ANXA3, ANXA5, ANXA8L1, AP1B1, AP3B1, ARF1, ARF6, ARHGAP1, ARHGDIA, ARHGDIB, ARPC2, ATP1A1, ATP5F1A, ATP5F1B, ATP5PO, ATXN2L, AZU1, BANF1, BLVRA, BLVRB, BPIFB2, BTF3, BUB3, BUD23, BZW2, C3, CAMP, CAND1, CANX, CAP1, CAPRIN1, CAPZB, CBR1, C…
	GO:0005829	cytosol	0	0	3.49227e-33	9.07991e-32	6.38261	364	[AARS1, ABCF1, ACTA1, ACTB, ACTN1, ACTN4, ACTR2, ACTR3, AHCY, AHNAK, AIMP1, AIMP2, AKR7A2, ALDOA, ALOX12B, ALYREF, ANAPC1, ANXA1, ANXA5, ANXA8L1, AP1B1, ARF1, ARF6, ARHGAP1, ARHGDIA, ARHGDIB, ARPC2, ATXN2L, BANF1, BLVRA, BLVRB, BTF3, BUB3, CAND1, CAPRIN1, CAPZB, CBR1, CC2D1A, CCT2, CCT5, CCT8, CDC37, CFH, CFL1, CHMP4B, CHMP5, CLTC, CNOT1, COPB2, CRABP2, CSE1L, CSNK1A1, CSNK2A1, CTSG, DARS1, DDX1,…
	GO:0035770	ribonucleoprotein granule	1.91831e-20	3.14603e-18	1.91831e-20	4.41211e-19	16.3636	45	[ACTB, ATXN2L, CAPRIN1, CIRBP, CNOT1, CTSG, DDX1, DDX3X, DDX6, DHX30, DHX36, EIF2S1, EIF4E2, EIF4G1, ELAVL1, FXR1, G3BP1, G3BP2, HNRNPAB, HNRNPK, HNRNPU, IQGAP1, LARP1, LARP4, LARP4B, MOV10, NCL, NXF1, PABPC1, PABPC4, PSMA6, RAC1, RPLP0, RPS4X, RPS6, SARNP, SERPINB1, STAU1, TOP1, TRIM25, UBAP2L, UPF1, UPF2, VCP, YBX1]
	GO:0010494	cytoplasmic stress granule	2.09746e-19	3.39788e-17	1.91831e-20	4.41211e-19	30.5882	26	[ATXN2L, CAPRIN1, CIRBP, CTSG, DDX1, DDX3X, DDX6, DHX36, EIF2S1, EIF4G1, ELAVL1, G3BP1, G3BP2, HNRNPK, LARP1, LARP4, LARP4B, MOV10, NXF1, PABPC1, PABPC4, STAU1, TRIM25, UBAP2L, VCP, YBX1]
	GO:0016604	nuclear body	3.09836e-10	4.58557e-08	3.09836e-10	5.57704e-09	7.14286	63	[ACTN4, ALYREF, ASCC2, ATXN2L, CSNK1A1, DDX1, DDX17, DDX42, DDX5, DHX15, DHX36, DKC1, DRG1, EFTUD2, EIF3E, ESRP1, EWSR1, FASN, FBL, GAR1, GEMIN5, GNL3, HNRNPU, HP1BP3, HSPA1A, IVL, KIF2A, LARS1, LMNA, LSG1, MYH9, MYO1C, NAMPT, NHP2, NOC3L, NOLC1, NONO, NOP58, NUDT21, NXF1, PABPN1, PARP1, PRPF6, PRPF8, PSPC1, RBM39, SARNP, SF3B1, SF3B2, SFPQ, SNRPA1, SP100, SRPK2, SRSF1, SRSF3, SRSF5, SRSF7, TKT, …
	GO:0016607	nuclear speck	1.26631e-07	1.72218e-05	3.09836e-10	5.57704e-09	8.05369	36	[ALYREF, ASCC2, ATXN2L, CSNK1A1, DDX17, DDX42, DDX5, DHX15, DHX36, EFTUD2, HNRNPU, HP1BP3, HSPA1A, LMNA, NAMPT, NOC3L, NONO, NXF1, PABPN1, PRPF6, PRPF8, PSPC1, RBM39, SARNP, SF3B1, SF3B2, SFPQ, SNRPA1, SRPK2, SRSF1, SRSF3, SRSF5, SRSF7, U2AF1, U2AF2, UBE2V1]
	GO:0005577	fibrinogen complex	5.43053e-05	0.00640803	1.60927e-05	0.000144834	50	4	[FGB, FGG, FN1, THBS1]
	GO:0031093	platelet alpha granule lumen	1.23525e-05	0.00158112	1.60927e-05	0.000144834	15.0685	11	[A2M, ACTN1, ACTN4, ALDOA, CYRIB, FGB, FGG, FN1, SERPINA1, TGFB1, THBS1]
	GO:0005844	polysome	4.68329e-21	7.72742e-19	2.67023e-28	6.67559e-27	32.9268	27	[BTF3, DRG1, EEF2, EIF2S1, EIF4G1, FXR1, GCN1, LARP1, LARP4, LARP4B, MYH10, PSMA6, RPL10A, RPL11, RPL18A, RPL30, RPL31, RPL32, RPL36, RPL38, RPL7A, RPL8, RPS29, RPS3, RPS4X, RPS6, UPF2]
	GO:0042788	polysomal ribosome	1.05253e-12	1.59984e-10	2.67023e-28	6.67559e-27	38.8889	14	[BTF3, LARP1, LARP4B, RPL10A, RPL11, RPL18A, RPL30, RPL31, RPL32, RPL36, RPL38, RPL7A, RPL8, RPS29]
	GO:0015934	large ribosomal subunit	3.08429e-17	4.84234e-15	2.67023e-28	6.67559e-27	23.1405	28	[MRPL41, RPL10, RPL10A, RPL11, RPL13, RPL17, RPL18A, RPL22, RPL23, RPL23A, RPL26L1, RPL27, RPL3, RPL30, RPL31, RPL32, RPL35, RPL35A, RPL36, RPL38, RPL39P5, RPL4, RPL7, RPL7A, RPL7L1, RPL8, RPL9, RPLP0]
	GO:0070161	anchoring junction	1.27996e-17	2.04794e-15	1.27996e-17	2.68792e-16	7.36842	105	[ACTB, ACTN1, ACTN4, ACTR2, ACTR3, AHNAK, ANXA1, ANXA5, ARF1, ARF6, ARPC2, C4B, CAP1, CFH, CFL1, CLTC, DSP, EIF4G2, EPPK1, EVPL, FLNA, FLNB, FLOT1, G3BP1, GDI2, GNB2, GSN, HMGA1, HNRNPK, HSP90B1, HSPA1A, HSPA5, HSPA8, HSPA9, HSPB1, ILF3, IQGAP1, ITGA2, ITGAV, ITGB6, JUP, LAP3, LCP1, LLGL2, MINK1, MSN, MYH9, NOL6, P4HB, PABPC1, PAK4, PCBP2, PDCD6IP, PFN1, PKN1, PLEC, POF1B, PPL, PRDX6, PRKAR2A, RA…
	GO:0030055	cell-substrate junction	0	6.30584e-44	1.27996e-17	2.68792e-16	19.1489	90	[ACTB, ACTN1, ACTN4, ACTR2, ACTR3, AHNAK, ANXA1, ANXA5, ARF1, ARF6, ARPC2, CAP1, CFH, CFL1, CLTC, EPPK1, FLNA, FLNB, FLOT1, G3BP1, GDI2, GNB2, GSN, HMGA1, HNRNPK, HSP90B1, HSPA1A, HSPA5, HSPA8, HSPA9, HSPB1, IQGAP1, ITGA2, ITGAV, ITGB6, JUP, LAP3, LCP1, MSN, MYH9, NOL6, P4HB, PABPC1, PAK4, PCBP2, PDCD6IP, PFN1, PKN1, PLEC, PRKAR2A, RAC1, RALA, RPL10A, RPL17, RPL22, RPL23, RPL27, RPL3, RPL30, RPL3…
	GO:0005925	focal adhesion	2.8026e-45	5.10073e-43	1.27996e-17	2.68792e-16	19.214	88	[ACTB, ACTN1, ACTN4, ACTR2, ACTR3, AHNAK, ANXA1, ANXA5, ARF1, ARF6, ARPC2, CAP1, CFH, CFL1, CLTC, FLNA, FLNB, FLOT1, G3BP1, GDI2, GNB2, GSN, HMGA1, HNRNPK, HSP90B1, HSPA1A, HSPA5, HSPA8, HSPA9, HSPB1, IQGAP1, ITGA2, ITGAV, ITGB6, JUP, LAP3, LCP1, MSN, MYH9, P4HB, PABPC1, PAK4, PCBP2, PDCD6IP, PFN1, PKN1, PLEC, PRKAR2A, RAC1, RALA, RPL10A, RPL17, RPL22, RPL23, RPL27, RPL3, RPL30, RPL31, RPL38, RPL…
	GO:0140513	nuclear protein-containing complex	6.46929e-15	1.00274e-12	6.46929e-15	1.22917e-13	6.98006	98	[ACTB, ALYREF, ANAPC1, ASCC2, ATP5F1A, BUB3, CCDC9, CEBPZ, CHMP4B, CHMP5, CIRBP, CSNK1A1, CSNK2A1, DDX5, DDX56, DEK, DHX15, DKC1, EFTUD2, EXOSC2, EXOSC4, EXOSC6, FLNA, FLOT1, GAR1, GARS1, GEMIN5, HMGA1, HNRNPA1, HNRNPAB, HNRNPK, HNRNPR, HNRNPU, HSP90AB1, HSPA1A, HSPA5, HSPA8, IMP4, IPO7, JUP, LAS1L, LUC7L, MCM6, MCM7, MEPCE, MORF4L2, MVP, MYBBP1A, MYH9, MYO1C, NAT10, NCL, NHP2, NOC2L, NOL6, NOLC1…
	GO:0005681	spliceosomal complex	6.7672e-13	1.03538e-10	6.46929e-15	1.22917e-13	14.8515	30	[ALYREF, CIRBP, DDX5, DHX15, EFTUD2, HNRNPA1, HNRNPK, HNRNPR, HNRNPU, HSPA8, LUC7L, NCL, PABPC1, PRPF6, PRPF8, RALY, RBMX, SF3B1, SF3B2, SNRPA1, SNRPD2, SRSF1, SYNCRIP, TRA2A, TRA2B, U2AF1, U2AF2, UPF1, WBP11, YBX1]
	GO:0071013	catalytic step 2 spliceosome	2.78151e-11	4.17226e-09	6.46929e-15	1.22917e-13	20.8791	19	[ALYREF, DDX5, EFTUD2, HNRNPA1, HNRNPK, HNRNPR, HNRNPU, PABPC1, PRPF6, PRPF8, RALY, RBMX, SF3B1, SF3B2, SNRPA1, SNRPD2, SRSF1, SYNCRIP, U2AF1]
	GO:0005852	eukaryotic translation initiation factor 3 complex	1.35806e-08	1.91487e-06	8.14897e-10	1.38532e-08	47.0588	8	[DDX3X, EIF3A, EIF3D, EIF3E, EIF3F, EIF3I, EIF3L, EIF3M]
	GO:0071541	eukaryotic translation initiation factor 3 complex, eIF3m	1.34434e-06	0.000180142	8.14897e-10	1.38532e-08	62.5	5	[EIF3A, EIF3D, EIF3F, EIF3I, EIF3M]
	GO:0033290	eukaryotic 48S preinitiation complex	7.38679e-09	1.07108e-06	8.14897e-10	1.38532e-08	50	8	[EIF2S1, EIF3A, EIF3D, EIF3E, EIF3F, EIF3I, EIF3L, EIF3M]
	GO:0042581	specific granule	2.46856e-05	0.00301165	2.9156e-06	3.49872e-05	9.77011	17	[ANXA3, CAMP, CTSD, ELANE, HP, ILF2, ITGAM, ITGAV, JUP, LCN2, LTF, LYZ, RAP1A, SLPI, SPTAN1, STOM, VCL]
	GO:0035580	specific granule lumen	1.22169e-06	0.000164928	2.9156e-06	3.49872e-05	17.1429	12	[CAMP, CTSD, ELANE, HP, ILF2, JUP, LCN2, LTF, LYZ, SLPI, SPTAN1, VCL]
	GO:1904724	tertiary granule lumen	1.91756e-05	0.00239696	2.9156e-06	3.49872e-05	15.873	10	[ALDOA, CAMP, CTSD, HBB, HP, ILF2, LTF, LYZ, MMP9, SPTAN1]
	GO:0005615	extracellular space	0	0	2.26014e-40	6.10236e-39	8.10141	294	[A2M, A2ML1, AARS1, ACTA1, ACTB, ACTN1, ACTN4, ACTR2, ACTR3, AHCY, AHNAK, AIMP1, AKR7A2, ALDOA, ALYREF, AMY1A, ANXA1, ANXA3, ANXA5, ARF1, ARF6, ARHGAP1, ARHGDIA, ARHGDIB, ARPC2, ATP1A1, ATP5F1A, ATP5F1B, AZU1, BLVRA, BLVRB, BPIFA1, BPIFB2, C3, C4B, C6orf58, CAMP, CAND1, CANX, CAP1, CAPZB, CBR1, CC2D1A, CCT2, CCT5, CCT8, CDC37, CEACAM5, CFH, CFL1, CHMP4B, CHMP5, CLIC1, CLTC, CNOT1, COL1A1, COL1A2,…
	GO:0031982	vesicle	0	0	2.26014e-40	6.10236e-39	7.05159	298	[A2M, A2ML1, AARS1, ACTA1, ACTB, ACTN1, ACTN4, ACTR2, ACTR3, AHCY, AHNAK, AKR7A2, ALDOA, ALYREF, AMY1A, ANXA1, ANXA3, ANXA5, ANXA8L1, AP1B1, AP3B1, ARF1, ARF6, ARHGAP1, ARHGDIA, ARHGDIB, ARPC2, ATP1A1, ATP5F1A, ATP5F1B, AZU1, BLVRA, BLVRB, BPIFB2, C3, C4B, C6orf58, CAMP, CAND1, CANX, CAP1, CAPZB, CBR1, CC2D1A, CCT2, CCT5, CCT8, CDC37, CEACAM5, CFH, CFL1, CHMP4B, CHMP5, CLIC1, CLTC, COL1A1, COL1A2…
	GO:0031410	cytoplasmic vesicle	3.14273e-10	4.61981e-08	2.26014e-40	6.10236e-39	5.16325	136	[A2M, ACTN1, ACTN4, ACTR2, AHCY, ALDOA, ANXA1, ANXA3, ANXA8L1, AP1B1, AP3B1, ARF6, ARHGAP1, ARHGDIB, ARPC2, ATP1A1, AZU1, C3, CAMP, CAND1, CANX, CAP1, CCT2, CCT8, CHMP4B, CHMP5, CLTC, COL1A1, COPB2, CTSD, CTSG, CYRIB, DDX3X, DEFA3, DMBT1, DSP, DYNC1H1, EEF2, ELANE, ELAVL1, ERBB2, FASN, FGB, FGG, FLNB, FLOT1, FN1, GANAB, GARS1, GDI2, GSN, HBA1, HBB, HMGB1, HP, HPX, HSP90AA1, HSP90AB1, HSP90B1, HSP…
	GO:0070062	extracellular exosome	0	0	2.26014e-40	6.10236e-39	12.0561	275	[A2M, A2ML1, AARS1, ACTA1, ACTB, ACTN1, ACTN4, ACTR2, ACTR3, AHCY, AHNAK, AKR7A2, ALDOA, ALYREF, AMY1A, ANXA1, ANXA3, ANXA5, ARF1, ARF6, ARHGAP1, ARHGDIA, ARHGDIB, ARPC2, ATP1A1, ATP5F1A, ATP5F1B, AZU1, BLVRA, BLVRB, BPIFB2, C3, C4B, C6orf58, CAMP, CAND1, CANX, CAP1, CAPZB, CBR1, CC2D1A, CCT2, CCT5, CCT8, CDC37, CEACAM5, CFH, CFL1, CHMP4B, CHMP5, CLIC1, CLTC, COL1A2, CP, CRABP2, CSE1L, CTSD, CTSG…
	GO:0030684	preribosome	7.51988e-20	1.22574e-17	7.51988e-20	1.65437e-18	31.7073	26	[BMS1, FBL, FTSJ3, IMP4, KRR1, LAS1L, MDN1, NOB1, NOC2L, NOL6, NOP56, NOP58, PDCD11, PES1, PPAN, PRKDC, PWP2, RPS7, RRP1, RRP15, RSL1D1, TBL3, TSR1, WDR12, WDR36, XRCC5]
	GO:0030686	90S preribosome	3.16136e-08	4.39429e-06	7.51988e-20	1.65437e-18	30.303	10	[BMS1, IMP4, NOC2L, NOL6, PES1, PWP2, RSL1D1, TBL3, WDR12, WDR36]
	GO:0030687	preribosome, large subunit precursor	1.19472e-08	1.6965e-06	7.51988e-20	1.65437e-18	39.1304	9	[FTSJ3, LAS1L, MDN1, NOC2L, PES1, PPAN, RRP1, RRP15, WDR12]
	GO:0032040	small-subunit processome	1.95382e-10	2.9112e-08	7.51988e-20	1.65437e-18	30.9524	13	[FBL, IMP4, KRR1, NOL6, NOP56, NOP58, PDCD11, PRKDC, PWP2, RPS7, TBL3, WDR36, XRCC5]
	GO:0031982	vesicle	0	0	0	0	7.05159	298	[A2M, A2ML1, AARS1, ACTA1, ACTB, ACTN1, ACTN4, ACTR2, ACTR3, AHCY, AHNAK, AKR7A2, ALDOA, ALYREF, AMY1A, ANXA1, ANXA3, ANXA5, ANXA8L1, AP1B1, AP3B1, ARF1, ARF6, ARHGAP1, ARHGDIA, ARHGDIB, ARPC2, ATP1A1, ATP5F1A, ATP5F1B, AZU1, BLVRA, BLVRB, BPIFB2, C3, C4B, C6orf58, CAMP, CAND1, CANX, CAP1, CAPZB, CBR1, CC2D1A, CCT2, CCT5, CCT8, CDC37, CEACAM5, CFH, CFL1, CHMP4B, CHMP5, CLIC1, CLTC, COL1A1, COL1A2…
	GO:0031410	cytoplasmic vesicle	3.14273e-10	4.61981e-08	0	0	5.16325	136	[A2M, ACTN1, ACTN4, ACTR2, AHCY, ALDOA, ANXA1, ANXA3, ANXA8L1, AP1B1, AP3B1, ARF6, ARHGAP1, ARHGDIB, ARPC2, ATP1A1, AZU1, C3, CAMP, CAND1, CANX, CAP1, CCT2, CCT8, CHMP4B, CHMP5, CLTC, COL1A1, COPB2, CTSD, CTSG, CYRIB, DDX3X, DEFA3, DMBT1, DSP, DYNC1H1, EEF2, ELANE, ELAVL1, ERBB2, FASN, FGB, FGG, FLNB, FLOT1, FN1, GANAB, GARS1, GDI2, GSN, HBA1, HBB, HMGB1, HP, HPX, HSP90AA1, HSP90AB1, HSP90B1, HSP…
	GO:0099503	secretory vesicle	3.0474e-15	4.75394e-13	0	0	7.60389	86	[A2M, ACTN1, ACTN4, ACTR2, ALDOA, ANXA3, AZU1, C3, CAMP, CAND1, CAP1, CCT2, CCT8, COL1A1, CTSD, CTSG, CYRIB, DDX3X, DEFA3, DMBT1, DSP, DYNC1H1, EEF2, ELANE, FGB, FGG, FN1, GARS1, GDI2, GSN, HBB, HMGB1, HP, HSP90AA1, HSP90AB1, HSPA1A, HSPA8, HSPD1, ILF2, IQGAP1, ITGAM, ITGAV, JUP, LCN2, LGALS3BP, LTF, LYZ, MIF, MMP9, MPO, MVP, MYH9, PA2G4, PDAP1, PGAM1, PIGR, PKM, PNP, PRDX5, PRDX6, PSMD1, PSMD2, …
	GO:0030141	secretory granule	1.18048e-18	1.90057e-16	0	0	8.78661	84	[A2M, ACTN1, ACTN4, ACTR2, ALDOA, ANXA3, AZU1, C3, CAMP, CAND1, CAP1, CCT2, CCT8, COL1A1, CTSD, CTSG, CYRIB, DDX3X, DEFA3, DMBT1, DSP, DYNC1H1, EEF2, ELANE, FGB, FGG, FN1, GARS1, GDI2, GSN, HBB, HMGB1, HP, HSP90AA1, HSP90AB1, HSPA1A, HSPA8, HSPD1, ILF2, IQGAP1, ITGAM, ITGAV, JUP, LCN2, LGALS3BP, LTF, LYZ, MIF, MMP9, MPO, MVP, MYH9, PA2G4, PDAP1, PGAM1, PIGR, PKM, PNP, PRDX5, PRDX6, PSMD1, PSMD2, …
	GO:0034774	secretory granule lumen	9.09145e-30	1.52736e-27	0	0	17.3554	63	[A2M, ACTN1, ACTN4, ACTR2, ALDOA, AZU1, C3, CAMP, CAND1, CAP1, CCT2, CCT8, CTSD, CTSG, CYRIB, DDX3X, DEFA3, DYNC1H1, EEF2, ELANE, FGB, FGG, FN1, GDI2, GSN, HMGB1, HP, HSP90AA1, HSP90AB1, HSPA8, ILF2, JUP, LCN2, LGALS3BP, LTF, LYZ, MIF, MPO, MVP, PA2G4, PGAM1, PKM, PNP, PRDX5, PRDX6, PSMD1, PSMD2, PYGB, PYGL, RNASE3, S100A8, S100A9, SERPINA1, SERPINB1, SERPINB3, SLPI, SPTAN1, TF, TGFB1, THBS1, VCL…
	GO:0070013	intracellular organelle lumen	0	0	0	0	6.0797	357	[A2M, ABCF1, ABT1, ACTB, ACTN1, ACTN4, ACTR2, ALDOA, ALYREF, ANAPC1, ANKRD17, ANXA1, ARPC2, ASCC2, ATP5F1A, ATP5F1B, ATXN2L, AZU1, BANF1, BLVRB, BMS1, BPIFB2, BRIX1, BUB3, BUD23, C3, CAMP, CAND1, CANX, CAP1, CC2D1A, CCT2, CCT8, CFH, CFL1, CIRBP, COL1A1, COL1A2, COL2A1, CP, CRABP2, CSE1L, CSNK1A1, CSNK2A1, CTSD, CTSG, CYRIB, DBR1, DDX1, DDX17, DDX18, DDX27, DDX31, DDX3X, DDX42, DDX5, DDX54, DDX56,…
	GO:0005634	nucleus	5.055e-39	8.69461e-37	0	0	4.98372	398	[ABCF1, ABT1, ACTB, ACTN1, ACTN4, ACTR2, ACTR3, AHCY, AHNAK, AIMP1, AIMP2, ALDOA, ALYREF, ANAPC1, ANKRD17, ANXA1, ARHGDIA, ARPC2, ASCC2, ATP5F1A, ATP5F1B, ATP5PO, ATXN2L, BANF1, BLVRB, BMS1, BRIX1, BTF3, BUB3, BUD23, CAND1, CC2D1A, CCDC9, CCT8, CDK11B, CEBPZ, CFH, CFL1, CHMP4B, CHMP5, CIRBP, CLIC1, CNOT1, CRABP2, CSE1L, CSNK1A1, CSNK2A1, CTSG, DBR1, DCXR, DDX1, DDX10, DDX17, DDX18, DDX27, DDX31, …
	GO:0005654	nucleoplasm	3.98045e-26	6.64734e-24	0	0	5.65689	245	[ABCF1, ACTB, ACTN4, ALYREF, ANAPC1, ANKRD17, ANXA1, ARPC2, ASCC2, ATXN2L, BANF1, BLVRB, BMS1, BUB3, BUD23, CAND1, CCT8, CIRBP, CRABP2, CSE1L, CSNK1A1, CSNK2A1, DBR1, DDX1, DDX17, DDX3X, DDX42, DDX5, DDX54, DDX56, DECR1, DEK, DHX15, DHX36, DKC1, DNAJC8, DRG1, EEF1E1, EFTUD2, EIF3A, EIF3E, EIF3L, ELAVL1, ESRP1, EWSR1, EXOSC2, EXOSC4, EXOSC6, FASN, FAU, FBL, FEN1, FKBP4, FTSJ3, FUS, GAR1, GARS1, GE…
	GO:0031981	nuclear lumen	3.59858e-34	6.15357e-32	0	0	5.89236	277	[ABCF1, ABT1, ACTB, ACTN4, ALYREF, ANAPC1, ANKRD17, ANXA1, ARPC2, ASCC2, ATXN2L, BANF1, BLVRB, BMS1, BRIX1, BUB3, BUD23, CAND1, CC2D1A, CCT8, CFL1, CIRBP, CRABP2, CSE1L, CSNK1A1, CSNK2A1, DBR1, DDX1, DDX17, DDX18, DDX27, DDX31, DDX3X, DDX42, DDX5, DDX54, DDX56, DECR1, DEK, DHX15, DHX36, DKC1, DNAJC8, DRG1, EEF1E1, EFTUD2, EIF3A, EIF3E, EIF3L, ELAVL1, EPPK1, ESRP1, EWSR1, EXOSC2, EXOSC4, EXOSC6, F…
	GO:0005730	nucleolus	1.97583e-43	3.43346e-41	0	0	12.0259	130	[ABT1, BMS1, BRIX1, BUD23, CC2D1A, DDX17, DDX18, DDX27, DDX31, DDX5, DDX54, DDX56, DEK, DHX15, DKC1, EEF1E1, EIF3A, EIF3L, EWSR1, EXOSC2, EXOSC4, EXOSC6, FBL, FEN1, FLNA, FTSJ3, FXR1, GAR1, GET3, GNL3, GTF3C1, H1-10, H1-5, HMGB2, HMOX1, HNRNPR, HSPA8, HSPA9, ILF2, ILF3, IMP4, KIF2A, KRR1, LARP4B, LAS1L, MARS1, MCM7, MDN1, MORF4L2, MYBBP1A, MYO1C, NAT10, NCL, NHP2, NOC2L, NOC3L, NOL6, NOL9, NOLC1,…
	GO:0005732	sno(s)RNA-containing ribonucleoprotein complex	2.05584e-05	0.00254924	3.1084e-06	3.41924e-05	24.1379	7	[DKC1, FBL, GAR1, NHP2, NOLC1, NOP56, NOP58]
	GO:0031428	box C/D RNP complex	2.78248e-05	0.0033668	3.1084e-06	3.41924e-05	57.1429	4	[FBL, NOLC1, NOP56, NOP58]
	GO:0001650	fibrillar center	8.16354e-05	0.00955134	3.1084e-06	3.41924e-05	9.67742	15	[CC2D1A, DKC1, EIF3L, FBL, GAR1, IMP4, NOLC1, NONO, NOP56, NOP58, PSPC1, SMARCA5, TOP1, UBE2N, URB1]
	GO:0031429	box H/ACA snoRNP complex	1.22204e-05	0.00157644	3.1084e-06	3.41924e-05	66.6667	4	[DKC1, GAR1, NHP2, NOLC1]
	GO:0015030	Cajal body	1.22169e-06	0.000164928	3.1084e-06	3.41924e-05	17.1429	12	[DDX42, DKC1, EFTUD2, EWSR1, FBL, GAR1, LSG1, NHP2, NOLC1, NOP58, U2AF1, XPO1]
	GO:0022626	cytosolic ribosome	0	0	2.8026e-45	6.16571e-44	48.3051	57	[DDX3X, EIF2S1, FAU, HBA1, ISG15, LARP4, RPL10, RPL10A, RPL11, RPL13, RPL17, RPL18A, RPL22, RPL23, RPL23A, RPL26L1, RPL27, RPL3, RPL30, RPL31, RPL32, RPL35, RPL35A, RPL36, RPL38, RPL39P5, RPL4, RPL7, RPL7A, RPL7L1, RPL8, RPL9, RPLP0, RPS10, RPS11, RPS12, RPS13, RPS14, RPS15A, RPS16, RPS17, RPS18, RPS19, RPS2, RPS24, RPS25, RPS27, RPS29, RPS3, RPS3A, RPS4X, RPS5, RPS6, RPS7, RPS8, RPS9, RPSA]
	GO:0044391	ribosomal subunit	4.43592e-40	7.67413e-38	2.8026e-45	6.16571e-44	28.5714	58	[DDX3X, EIF2S1, FAU, HBA1, ISG15, LARP4, MRPL41, RPL10, RPL10A, RPL11, RPL13, RPL17, RPL18A, RPL22, RPL23, RPL23A, RPL26L1, RPL27, RPL3, RPL30, RPL31, RPL32, RPL35, RPL35A, RPL36, RPL38, RPL39P5, RPL4, RPL7, RPL7A, RPL7L1, RPL8, RPL9, RPLP0, RPS10, RPS11, RPS12, RPS13, RPS14, RPS15A, RPS16, RPS17, RPS18, RPS19, RPS2, RPS24, RPS25, RPS27, RPS29, RPS3, RPS3A, RPS4X, RPS5, RPS6, RPS7, RPS8, RPS9, RP…
	GO:0005840	ribosome	2.8026e-45	3.89561e-43	2.8026e-45	6.16571e-44	27.8008	67	[BTF3, CANX, DDX3X, EIF2AK2, EIF2S1, FAU, GCN1, HBA1, HSPA14, ISG15, LARP1, LARP4, LARP4B, MRPL41, RPL10, RPL10A, RPL11, RPL13, RPL17, RPL18A, RPL22, RPL22L1, RPL23, RPL23A, RPL26L1, RPL27, RPL3, RPL30, RPL31, RPL32, RPL35, RPL35A, RPL36, RPL38, RPL39P5, RPL4, RPL7, RPL7A, RPL7L1, RPL8, RPL9, RPLP0, RPS10, RPS11, RPS12, RPS13, RPS14, RPS15A, RPS16, RPS17, RPS18, RPS19, RPS2, RPS24, RPS25, RPS27, …
	GO:0042788	polysomal ribosome	1.05253e-12	1.59984e-10	2.8026e-45	6.16571e-44	38.8889	14	[BTF3, LARP1, LARP4B, RPL10A, RPL11, RPL18A, RPL30, RPL31, RPL32, RPL36, RPL38, RPL7A, RPL8, RPS29]
	GO:0015934	large ribosomal subunit	3.08429e-17	4.84234e-15	2.8026e-45	6.16571e-44	23.1405	28	[MRPL41, RPL10, RPL10A, RPL11, RPL13, RPL17, RPL18A, RPL22, RPL23, RPL23A, RPL26L1, RPL27, RPL3, RPL30, RPL31, RPL32, RPL35, RPL35A, RPL36, RPL38, RPL39P5, RPL4, RPL7, RPL7A, RPL7L1, RPL8, RPL9, RPLP0]
	GO:0022627	cytosolic small ribosomal subunit	1.13632e-31	1.92037e-29	2.8026e-45	6.16571e-44	55.5556	30	[DDX3X, EIF2S1, FAU, HBA1, ISG15, LARP4, RPS10, RPS11, RPS12, RPS13, RPS14, RPS15A, RPS16, RPS17, RPS18, RPS19, RPS2, RPS24, RPS25, RPS27, RPS29, RPS3, RPS3A, RPS4X, RPS5, RPS6, RPS7, RPS8, RPS9, RPSA]
	GO:0005773	vacuole	0.000307166	0.0334811	1.40509e-09	2.24814e-08	5.23385	47	[ACTR2, AHNAK, AP1B1, AP3B1, AZU1, C3, CAP1, CCT2, CCT8, CHMP4B, CHMP5, CLTC, CP, CTSD, CTSG, DEFA3, DYNC1H1, ELANE, FLOT1, GDI2, GNB2, HSP90AA1, HSP90AB1, HSPA8, KIF5B, LARS1, LYZ, MPO, NSF, PA2G4, PIGR, PIP4K2A, PRDX5, PRDX6, PSMD1, PYGB, RAB5C, RAB7A, RNASE3, SERPINB1, SERPINB3, SLC3A2, STOM, UBA1, USP5, VCP, YWHAB]
	GO:0031410	cytoplasmic vesicle	3.14273e-10	4.61981e-08	1.40509e-09	2.24814e-08	5.16325	136	[A2M, ACTN1, ACTN4, ACTR2, AHCY, ALDOA, ANXA1, ANXA3, ANXA8L1, AP1B1, AP3B1, ARF6, ARHGAP1, ARHGDIB, ARPC2, ATP1A1, AZU1, C3, CAMP, CAND1, CANX, CAP1, CCT2, CCT8, CHMP4B, CHMP5, CLTC, COL1A1, COPB2, CTSD, CTSG, CYRIB, DDX3X, DEFA3, DMBT1, DSP, DYNC1H1, EEF2, ELANE, ELAVL1, ERBB2, FASN, FGB, FGG, FLNB, FLOT1, FN1, GANAB, GARS1, GDI2, GSN, HBA1, HBB, HMGB1, HP, HPX, HSP90AA1, HSP90AB1, HSP90B1, HSP…
	GO:0005775	vacuolar lumen	8.25909e-09	1.18931e-06	1.40509e-09	2.24814e-08	12.1827	24	[ACTR2, AZU1, C3, CAP1, CCT2, CCT8, CTSD, CTSG, DEFA3, DYNC1H1, ELANE, GDI2, HSP90AA1, HSPA8, LYZ, MPO, PA2G4, PRDX5, PRDX6, PSMD1, PYGB, RNASE3, SERPINB3, VCP]
	GO:0099503	secretory vesicle	3.0474e-15	4.75394e-13	1.40509e-09	2.24814e-08	7.60389	86	[A2M, ACTN1, ACTN4, ACTR2, ALDOA, ANXA3, AZU1, C3, CAMP, CAND1, CAP1, CCT2, CCT8, COL1A1, CTSD, CTSG, CYRIB, DDX3X, DEFA3, DMBT1, DSP, DYNC1H1, EEF2, ELANE, FGB, FGG, FN1, GARS1, GDI2, GSN, HBB, HMGB1, HP, HSP90AA1, HSP90AB1, HSPA1A, HSPA8, HSPD1, ILF2, IQGAP1, ITGAM, ITGAV, JUP, LCN2, LGALS3BP, LTF, LYZ, MIF, MMP9, MPO, MVP, MYH9, PA2G4, PDAP1, PGAM1, PIGR, PKM, PNP, PRDX5, PRDX6, PSMD1, PSMD2, …
	GO:0030141	secretory granule	1.18048e-18	1.90057e-16	1.40509e-09	2.24814e-08	8.78661	84	[A2M, ACTN1, ACTN4, ACTR2, ALDOA, ANXA3, AZU1, C3, CAMP, CAND1, CAP1, CCT2, CCT8, COL1A1, CTSD, CTSG, CYRIB, DDX3X, DEFA3, DMBT1, DSP, DYNC1H1, EEF2, ELANE, FGB, FGG, FN1, GARS1, GDI2, GSN, HBB, HMGB1, HP, HSP90AA1, HSP90AB1, HSPA1A, HSPA8, HSPD1, ILF2, IQGAP1, ITGAM, ITGAV, JUP, LCN2, LGALS3BP, LTF, LYZ, MIF, MMP9, MPO, MVP, MYH9, PA2G4, PDAP1, PGAM1, PIGR, PKM, PNP, PRDX5, PRDX6, PSMD1, PSMD2, …
	GO:0005764	lysosome	3.36295e-05	0.00400191	1.40509e-09	2.24814e-08	5.76441	46	[ACTR2, AHNAK, AP1B1, AP3B1, AZU1, C3, CAP1, CCT2, CCT8, CHMP4B, CHMP5, CLTC, CP, CTSD, CTSG, DEFA3, DYNC1H1, ELANE, FLOT1, GDI2, GNB2, HSP90AA1, HSP90AB1, HSPA8, KIF5B, LARS1, LYZ, MPO, NSF, PA2G4, PIGR, PIP4K2A, PRDX5, PRDX6, PSMD1, PYGB, RAB5C, RAB7A, RNASE3, SERPINB1, SERPINB3, SLC3A2, STOM, UBA1, USP5, VCP]
	GO:0034774	secretory granule lumen	9.09145e-30	1.52736e-27	1.40509e-09	2.24814e-08	17.3554	63	[A2M, ACTN1, ACTN4, ACTR2, ALDOA, AZU1, C3, CAMP, CAND1, CAP1, CCT2, CCT8, CTSD, CTSG, CYRIB, DDX3X, DEFA3, DYNC1H1, EEF2, ELANE, FGB, FGG, FN1, GDI2, GSN, HMGB1, HP, HSP90AA1, HSP90AB1, HSPA8, ILF2, JUP, LCN2, LGALS3BP, LTF, LYZ, MIF, MPO, MVP, PA2G4, PGAM1, PKM, PNP, PRDX5, PRDX6, PSMD1, PSMD2, PYGB, PYGL, RNASE3, S100A8, S100A9, SERPINA1, SERPINB1, SERPINB3, SLPI, SPTAN1, TF, TGFB1, THBS1, VCL…
	GO:0101002	ficolin-1-rich granule	3.15338e-14	4.85621e-12	1.40509e-09	2.24814e-08	15.534	32	[ACTR2, ALDOA, CAND1, CCT8, CTSD, DDX3X, DSP, EEF2, GSN, HBB, HMGB1, HSP90AA1, HSP90AB1, HSPA1A, HSPA8, ILF2, JUP, MIF, MMP9, MVP, PDAP1, PGAM1, PKM, PNP, PSMD2, PYGL, RAC1, S100A8, S100A9, SERPINA1, VCL, VCP]
	GO:0042582	azurophil granule	6.59761e-10	9.63251e-08	1.40509e-09	2.24814e-08	13.7931	24	[ACTR2, AZU1, C3, CAP1, CCT2, CCT8, CTSG, DEFA3, DYNC1H1, ELANE, GDI2, LYZ, MPO, PA2G4, PIGR, PRDX5, PRDX6, PSMD1, PYGB, RAB5C, RNASE3, SERPINB3, STOM, VCP]
	GO:0035578	azurophil granule lumen	4.07592e-12	6.15464e-10	1.40509e-09	2.24814e-08	20.3883	21	[ACTR2, AZU1, C3, CAP1, CCT2, CCT8, CTSG, DEFA3, DYNC1H1, ELANE, GDI2, LYZ, MPO, PA2G4, PRDX5, PRDX6, PSMD1, PYGB, RNASE3, SERPINB3, VCP]
	GO:1904813	ficolin-1-rich granule lumen	2.2378e-17	3.53573e-15	1.40509e-09	2.24814e-08	21.4286	30	[ACTR2, ALDOA, CAND1, CCT8, CTSD, DDX3X, EEF2, GSN, HBB, HMGB1, HSP90AA1, HSP90AB1, HSPA1A, HSPA8, ILF2, JUP, MIF, MMP9, MVP, PDAP1, PGAM1, PKM, PNP, PSMD2, PYGL, S100A8, S100A9, SERPINA1, VCL, VCP]
	GO:0001726	ruffle	0.000150318	0.0169859	8.42799e-05	0.00050568	8.45771	17	[ACTN1, ARF6, CFL1, GSN, IFIT5, IQGAP1, ITGAV, LCP1, MACF1, MYH9, MYO1C, NME1, PKN1, RAB5A, RAC1, RPS3, TPM1]
	GO:0005938	cell cortex	0.000132189	0.0152017	8.42799e-05	0.00050568	7.16418	24	[ACTB, ACTN1, ACTN4, ACTR2, ARF6, CAP1, CAPZB, DYNC1H1, ENO1, FGB, FLNA, FLNB, FLOT1, GSN, IQGAP1, LLGL2, MLPH, MYH10, MYH9, NCL, PFN1, RAC1, SLC2A1, SPTAN1]
	GO:0043292	contractile fiber	4.0236e-06	0.000531115	8.42799e-05	0.00050568	8.98438	23	[ACTA1, ACTN1, ACTN4, AHNAK, ALDOA, ARF1, CAPZB, DEK, ENO1, FLNA, FLNB, FXR1, HSPB1, JUP, MYL12A, NOL6, PDE4DIP, PKN1, PLEC, PSMA6, SLC2A1, TPM1, VCL]
	GO:0099512	supramolecular fiber	7.16955e-08	9.82228e-06	8.42799e-05	0.00050568	6.12245	66	[ACTA1, ACTB, ACTN1, ACTN4, AHNAK, ALDOA, ANXA1, ARF1, CAPZB, CCT2, CCT5, CCT8, CHMP4B, CHMP5, CLTC, COL1A1, COL1A2, COL2A1, CSNK1A1, DCXR, DEK, DSP, DYNC1H1, EML3, ENO1, EPPK1, EVPL, FKBP4, FLNA, FLNB, FXR1, HNRNPU, HSPB1, HSPH1, IQGAP1, JUP, KIF2A, KIF5B, LCP1, LMNA, LRPPRC, MACF1, MAP4, MAP7, MX1, MYH10, MYH14, MYH9, MYL12A, MYO18A, MYO1C, NOL6, NUDC, PARP4, PDE4DIP, PKN1, PLEC, POF1B, PPL, PS…
	GO:0032432	actin filament bundle	1.1271e-05	0.00146523	8.42799e-05	0.00050568	13.9535	12	[ACTA1, ACTN1, ACTN4, FLNA, FLNB, LCP1, MYH10, MYH14, MYH9, MYL12A, MYO1C, TPM1]
	GO:0042641	actomyosin	1.94997e-06	0.000259346	8.42799e-05	0.00050568	15.1163	13	[ACTA1, ACTN1, ACTN4, FLNB, LCP1, MYH10, MYH14, MYH9, MYL12A, MYO18A, MYO1C, PDCD6IP, TPM1]
	GO:0005856	cytoskeleton	0.000357858	0.0386487	8.42799e-05	0.00050568	4.24509	106	[ACTA1, ACTB, ACTN1, ACTN4, ACTR2, ACTR3, AHNAK, ALDOA, ANXA1, ARHGDIA, ARHGDIB, ARPC2, CAP1, CAPZB, CC2D1A, CCT2, CCT5, CCT8, CFL1, CHMP4B, CHMP5, CLTC, CSNK1A1, DCXR, DDX3X, DDX60, DSP, DYNC1H1, EML3, EPPK1, EVPL, FKBP4, FLNA, FLNB, FLOT1, G6PD, GSN, HNRNPK, HNRNPU, HSPA1A, HSPB1, HSPH1, IFIT5, ILF3, IQGAP1, ITGB6, IVL, JUP, KIF2A, KIF5B, LCP1, LLGL2, LMNA, LRPPRC, MACF1, MAP4, MAP7, MDN1, MLPH…
	GO:0030017	sarcomere	0.000206515	0.0229232	8.42799e-05	0.00050568	7.9646	18	[ACTA1, ACTN1, ACTN4, ALDOA, ARF1, CAPZB, ENO1, FLNA, FLNB, HSPB1, JUP, MYL12A, NOL6, PKN1, PLEC, PSMA6, SLC2A1, TPM1]
	GO:0030863	cortical cytoskeleton	1.60263e-05	0.00201931	8.42799e-05	0.00050568	11.7647	14	[ACTB, ACTN1, ACTN4, ACTR2, CAP1, CAPZB, FLOT1, GSN, IQGAP1, LLGL2, MLPH, MYH9, SLC2A1, SPTAN1]
	GO:0001725	stress fiber	2.35326e-05	0.00289451	8.42799e-05	0.00050568	14.1026	11	[ACTA1, ACTN1, ACTN4, FLNB, LCP1, MYH10, MYH14, MYH9, MYL12A, MYO1C, TPM1]
	GO:0015629	actin cytoskeleton	2.06614e-08	2.89259e-06	8.42799e-05	0.00050568	7.87992	42	[ACTA1, ACTB, ACTN1, ACTN4, ACTR2, ACTR3, AHNAK, ALDOA, ANXA1, ARPC2, CAP1, CAPZB, CFL1, FLNA, FLNB, FLOT1, GSN, HNRNPK, IFIT5, ILF3, IQGAP1, JUP, LCP1, LLGL2, MACF1, MLPH, MYH10, MYH14, MYH9, MYL12A, MYO18A, MYO1C, PDCD6IP, PKN1, POF1B, RAB5A, RAC1, SLC2A1, SPTAN1, STOML2, TPM1, VCL]
	GO:0030864	cortical actin cytoskeleton	1.27177e-05	0.00161514	8.42799e-05	0.00050568	13.7931	12	[ACTN1, ACTN4, ACTR2, CAP1, FLOT1, GSN, IQGAP1, LLGL2, MLPH, MYH9, SLC2A1, SPTAN1]

## Sheet: Go term  analysis COL I VS FN
	ID	GoTerm	Term PValue	Term PValue Corrected with Bonferroni step down	Group PValue	Group PValue Corrected with Bonferroni step down	% Associated Genes	Nr. Genes	Associated Genes Found
	GO:0009925	basal plasma membrane	0.00230358	0.0414644	0.00230358	0.00460716	3.2967	9	[ANXA1, DSP, EPPK1, ERBB2, HSP90AA1, HSP90AB1, MSN, SLC1A5, SLC3A2]
	GO:0044291	cell-cell contact zone	0.00148392	0.0326463	0.00148392	0.00741961	6.25	5	[ACTN1, AHNAK, DSC3, DSP, MYH1]
	GO:0044295	axonal growth cone	0.000121318	0.00461007	0.000121318	0.00157713	16	4	[FKBP4, FLNA, HSP90AA1, HSP90AB1]
	GO:0072562	blood microparticle	9.46207e-07	4.06869e-05	9.46207e-07	1.51393e-05	6.875	11	[ACTB, C3, CFH, FGB, FN1, GSN, HPX, HSPA1A, HSPA8, MSN, YWHAZ]
	GO:0098858	actin-based cell projection	0.00345853	0.0484195	0.00345853	0.00345853	3.37553	8	[AP2A1, ARF6, ATP6V1A, ATP6V1B2, CNP, DCXR, MSN, VASP]
	GO:1905369	endopeptidase complex	0.00215135	0.0408756	0.00215135	0.00645404	5.74713	5	[CFH, PSMA2, PSMB4, PSME1, PSME2]
	GO:0005844	polysome	0.00021394	0.00663215	0.00021394	0.0021394	7.31707	6	[BTF3, CALR, EEF2, EIF4G1, RPS21, RPS28]
	GO:0001726	ruffle	5.02825e-05	0.00196102	5.02825e-05	0.000703955	4.97512	10	[ACTN1, ARF6, ATP6V1B2, CFL1, DNM2, GSN, HIP1R, IQGAP1, TLN1, TPM1]
	GO:0005859	muscle myosin complex	1.42031e-05	0.000582327	1.42031e-05	0.000213046	26.6667	4	[MYH1, MYH2, MYH4, MYH7]
	GO:0002102	podosome	0.000367719	0.0106639	0.000367719	0.00294176	12.1212	4	[ACTR2, GSN, HNRNPK, TPM4]
	GO:0034399	nuclear periphery	0.00121002	0.0278305	0.00121002	0.00726013	4.51613	7	[ACTB, CFL1, HNRNPA2B1, LMNA, RUVBL2, S100A10, TPR]
	GO:0035770	ribonucleoprotein granule	0.000150657	0.005273	0.000150657	0.00165723	4	11	[ACTB, CTSG, EIF4G1, FLG, HNRNPK, HNRNPL, IQGAP1, MYH1, PSMA2, ROCK2, RPLP0]
	GO:0042470	melanosome	1.51371e-12	8.62814e-11	1.51371e-12	2.57331e-11	12.7119	15	[ATP6V1B2, CNP, ERP29, GSN, HSP90AA1, HSP90AB1, HSPA8, P4HB, PDIA3, PRDX1, RAB2A, SLC1A5, SLC3A2, YWHAB, YWHAZ]
	GO:0070820	tertiary granule	0.00058556	0.0152246	0.00058556	0.00409892	4.46927	8	[ALDOA, DSC3, DSP, FLG2, LTF, LYZ, PKP1, SPTAN1]
	GO:1904724	tertiary granule lumen	0.000500233	0.0135063	0.00058556	0.00409892	7.93651	5	[ALDOA, FLG2, LTF, LYZ, SPTAN1]
	GO:0030120	vesicle coat	0.00352264	0.0457943	0.00173955	0.0069582	6.66667	4	[AP1M2, AP2A1, ARCN1, SAR1A]
	GO:0030662	coated vesicle membrane	0.00173955	0.0365306	0.00173955	0.0069582	3.77358	8	[AP1M2, AP2A1, ARCN1, ATP6V1A, ATP6V1B2, HIP1R, HSPA8, SAR1A]
	GO:0016469	proton-transporting two-sector ATPase complex	0.00026478	0.00794341	0.00026478	0.00238302	9.09091	5	[ATP5F1A, ATP5MF-PTCD1, ATP5MG, ATP6V1A, ATP6V1B2]
	GO:0033178	proton-transporting two-sector ATPase complex, catalytic domain	0.000951486	0.0237872	0.00026478	0.00238302	15.7895	3	[ATP5F1A, ATP6V1A, ATP6V1B2]
	GO:0045259	proton-transporting ATP synthase complex	0.00191282	0.0382564	0.00026478	0.00238302	12.5	3	[ATP5F1A, ATP5MF-PTCD1, ATP5MG]
	GO:0005615	extracellular space	0	3.50325e-44	3.09758e-38	6.50491e-37	3.5547	129	[A2ML1, ACTB, ACTN1, ACTN3, ACTN4, ACTR2, ACTR3, AHNAK, ALDOA, ANP32B, ANXA1, ARF1, ARF6, ARHGDIA, ATP5F1A, ATP6V1A, ATP6V1B2, BLVRA, BLVRB, C3, CALR, CAND1, CAP1, CAPN1, CCT2, CFH, CFL1, CNP, COMT, CRABP2, CTSG, DBI, DCXR, DEFA3, DNAJB1, DNM2, DSC3, DSP, ECM1, EEA1, EEF2, EIF4A1, ENO3, EVPL, FGB, FKBP4, FLNA, FLNB, FN1, G6PD, GDI2, GSN, H4-16, HBS1L, HMOX1, HNRNPA2B1, HNRNPK, HNRNPL, HPRT1, HPX,…
	GO:0031982	vesicle	0	1.68156e-44	3.09758e-38	6.50491e-37	3.2655	138	[A2ML1, ACTB, ACTN1, ACTN3, ACTN4, ACTR2, ACTR3, AHNAK, ALDOA, ANP32B, ANXA1, AP1M2, AP2A1, ARCN1, ARF1, ARF6, ARHGDIA, ATP5F1A, ATP6V1A, ATP6V1B2, BLVRA, BLVRB, C3, CALR, CAND1, CAP1, CAPN1, CCT2, CFH, CFL1, CNP, COMT, CRABP2, CTSG, DBI, DCXR, DEFA3, DNAJB1, DNM2, DSC3, DSP, ECM1, EEA1, EEF2, EIF4A1, ENO3, ERBB2, ERP29, EVPL, FGB, FKBP4, FLG2, FLNA, FLNB, FN1, G6PD, GABARAPL2, GDI2, GSN, H4-16, …
	GO:0070062	extracellular exosome	0	0	3.09758e-38	6.50491e-37	5.39237	123	[A2ML1, ACTB, ACTN1, ACTN3, ACTN4, ACTR2, ACTR3, AHNAK, ALDOA, ANP32B, ANXA1, ARF1, ARF6, ARHGDIA, ATP5F1A, ATP6V1A, ATP6V1B2, BLVRA, BLVRB, C3, CALR, CAND1, CAP1, CAPN1, CCT2, CFH, CFL1, CNP, COMT, CRABP2, CTSG, DBI, DCXR, DEFA3, DNAJB1, DNM2, DSC3, DSP, ECM1, EEA1, EEF2, EIF4A1, ENO3, EVPL, FGB, FKBP4, FLNA, FLNB, FN1, G6PD, GDI2, GSN, H4-16, HBS1L, HNRNPA2B1, HNRNPK, HNRNPL, HPRT1, HPX, HSP90A…
	GO:0098687	chromosomal region	0.000122265	0.00452381	0.000138489	0.00166186	3.36538	14	[ACTB, DNMT1, FEN1, H4-16, HNRNPA2B1, MCM3, MCM5, MCM6, MCM7, PPP2R1A, PRKDC, RCC2, TPR, XRCC5]
	GO:0000781	chromosome, telomeric region	0.000130807	0.00470904	0.000138489	0.00166186	4.91803	9	[FEN1, H4-16, HNRNPA2B1, MCM3, MCM5, MCM6, MCM7, PRKDC, XRCC5]
	GO:0071162	CMG complex	3.54782e-06	0.000149008	0.000138489	0.00166186	36.3636	4	[MCM3, MCM5, MCM6, MCM7]
	GO:0070161	anchoring junction	5.60408e-16	3.30641e-14	1.16145e-14	2.20675e-13	3.64912	52	[ACTB, ACTN1, ACTN3, ACTN4, ACTR2, ACTR3, AHNAK, ANXA1, ARF1, ARF6, ATP6V1B2, CALR, CAP1, CAPN1, CFH, CFL1, DNM2, DSC3, DSP, EIF4G2, EPPK1, EVPL, FLNA, FLNB, GDI2, GSN, HNRNPK, HSPA1A, HSPA8, IQGAP1, LAP3, MSN, MYH1, MYH2, P4HB, PDIA3, PKP1, PKP3, PLEC, PPL, PRDX6, RPLP0, SLC3A2, SPTBN2, TGM2, TLN1, TPM4, TRIM29, UBA1, VASP, YWHAB, YWHAZ]
	GO:0005911	cell-cell junction	1.00665e-08	4.93257e-07	1.16145e-14	2.20675e-13	4.28305	23	[ACTB, ACTN1, ACTR3, AHNAK, ANXA1, DSC3, DSP, EIF4G2, EPPK1, EVPL, FLNA, IQGAP1, MSN, MYH1, MYH2, PKP1, PKP3, PPL, SPTBN2, TLN1, TRIM29, UBA1, VASP]
	GO:0030055	cell-substrate junction	4.22741e-22	2.57872e-20	1.16145e-14	2.20675e-13	7.87234	37	[ACTB, ACTN1, ACTN3, ACTN4, ACTR2, ACTR3, AHNAK, ANXA1, ARF1, ARF6, CALR, CAP1, CAPN1, CFH, CFL1, DNM2, EPPK1, FLNA, FLNB, GDI2, GSN, HNRNPK, HSPA1A, HSPA8, IQGAP1, LAP3, MSN, P4HB, PDIA3, PLEC, RPLP0, TGM2, TLN1, TPM4, VASP, YWHAB, YWHAZ]
	GO:0005912	adherens junction	0.000202904	0.00669583	1.16145e-14	2.20675e-13	4.63918	9	[ACTB, ANXA1, DSC3, EIF4G2, MSN, PKP1, PKP3, TLN1, TRIM29]
	GO:0030057	desmosome	8.85837e-09	4.42918e-07	1.16145e-14	2.20675e-13	25.9259	7	[DSC3, DSP, EVPL, PKP1, PKP3, PPL, UBA1]
	GO:0015629	actin cytoskeleton	3.36545e-10	1.81734e-08	1.16145e-14	2.20675e-13	4.69043	25	[ACTB, ACTN1, ACTN3, ACTN4, ACTR2, ACTR3, AHNAK, ALDOA, ANXA1, CAP1, CFL1, FLNA, FLNB, GSN, HNRNPK, IQGAP1, MYH1, MYH2, MYH4, MYH7, SPTAN1, SPTBN2, TPM1, TPM4, VASP]
	GO:0005882	intermediate filament	0.00245035	0.041656	1.16145e-14	2.20675e-13	3.57143	8	[CASP14, DSP, EPPK1, EVPL, LMNA, PKP1, PLEC, PPL]
	GO:0005773	vacuole	4.01877e-09	2.08976e-07	4.93861e-15	9.87723e-14	3.45212	31	[ACTR2, AHNAK, AP1M2, AP2A1, ATP6V1A, ATP6V1B2, C3, CALR, CAP1, CAPN1, CCT2, CTSG, DEFA3, EEF1A2, GABARAPL2, GDI2, HSP90AA1, HSP90AB1, HSPA8, LYZ, PA2G4, PIGR, PRDX5, PRDX6, PYCARD, RAB2A, SERPINB13, SLC3A2, TRIM29, UBA1, YWHAB]
	GO:0005775	vacuolar lumen	2.36115e-09	1.25141e-07	4.93861e-15	9.87723e-14	7.61421	15	[ACTR2, C3, CAP1, CCT2, CTSG, DEFA3, GDI2, HSP90AA1, HSPA8, LYZ, PA2G4, PRDX5, PRDX6, PYCARD, SERPINB13]
	GO:0099503	secretory vesicle	7.43141e-16	4.31022e-14	4.93861e-15	9.87723e-14	4.0672	46	[ACTN1, ACTN4, ACTR2, ALDOA, ATP6V1A, ATP6V1B2, C3, CALR, CAND1, CAP1, CAPN1, CCT2, CTSG, DEFA3, DSC3, DSP, ECM1, EEF2, FGB, FLG2, FN1, GDI2, GSN, HSP90AA1, HSP90AB1, HSPA1A, HSPA8, IMPDH2, IQGAP1, KLK9, LGALSL, LTF, LYZ, PA2G4, PGAM1, PIGR, PKM, PKP1, PRDX5, PRDX6, PSMA2, PYCARD, RAB2A, SLPI, SPTAN1, XRCC5]
	GO:0005764	lysosome	4.33386e-09	2.21027e-07	4.93861e-15	9.87723e-14	3.63409	29	[ACTR2, AHNAK, AP1M2, AP2A1, ATP6V1A, ATP6V1B2, C3, CALR, CAP1, CAPN1, CCT2, CTSG, DEFA3, EEF1A2, GDI2, HSP90AA1, HSP90AB1, HSPA8, LYZ, PA2G4, PIGR, PRDX5, PRDX6, PYCARD, RAB2A, SERPINB13, SLC3A2, TRIM29, UBA1]
	GO:0034774	secretory granule lumen	1.06369e-21	6.38214e-20	4.93861e-15	9.87723e-14	9.09091	33	[ACTN1, ACTN4, ACTR2, ALDOA, C3, CAND1, CAP1, CCT2, CTSG, DEFA3, ECM1, EEF2, FGB, FN1, GDI2, GSN, HSP90AA1, HSP90AB1, HSPA8, IMPDH2, LGALSL, LTF, LYZ, PA2G4, PGAM1, PKM, PRDX5, PRDX6, PSMA2, PYCARD, SLPI, SPTAN1, XRCC5]
	GO:0101002	ficolin-1-rich granule	5.48624e-11	3.07229e-09	4.93861e-15	9.87723e-14	8.25243	17	[ACTR2, ALDOA, CAND1, CAPN1, DSC3, DSP, EEF2, GSN, HSP90AA1, HSP90AB1, HSPA1A, HSPA8, IMPDH2, PGAM1, PKM, PKP1, PSMA2]
	GO:0042582	azurophil granule	3.56317e-08	1.71032e-06	4.93861e-15	9.87723e-14	7.47126	13	[ACTR2, C3, CAP1, CCT2, CTSG, DEFA3, GDI2, LYZ, PA2G4, PIGR, PRDX5, PRDX6, PYCARD]
	GO:1904813	ficolin-1-rich granule lumen	2.28151e-10	1.25483e-08	4.93861e-15	9.87723e-14	10	14	[ACTR2, ALDOA, CAND1, CAPN1, EEF2, GSN, HSP90AA1, HSP90AB1, HSPA1A, HSPA8, IMPDH2, PGAM1, PKM, PSMA2]
	GO:0070161	anchoring junction	5.60408e-16	3.30641e-14	2.41622e-14	4.34919e-13	3.64912	52	[ACTB, ACTN1, ACTN3, ACTN4, ACTR2, ACTR3, AHNAK, ANXA1, ARF1, ARF6, ATP6V1B2, CALR, CAP1, CAPN1, CFH, CFL1, DNM2, DSC3, DSP, EIF4G2, EPPK1, EVPL, FLNA, FLNB, GDI2, GSN, HNRNPK, HSPA1A, HSPA8, IQGAP1, LAP3, MSN, MYH1, MYH2, P4HB, PDIA3, PKP1, PKP3, PLEC, PPL, PRDX6, RPLP0, SLC3A2, SPTBN2, TGM2, TLN1, TPM4, TRIM29, UBA1, VASP, YWHAB, YWHAZ]
	GO:0005938	cell cortex	4.74127e-07	2.08616e-05	2.41622e-14	4.34919e-13	4.77612	16	[ACTB, ACTN1, ACTN3, ACTN4, ACTR2, ARF6, CAP1, FGB, FLNA, FLNB, GSN, HIP1R, IQGAP1, SPTAN1, SPTBN2, TPM4]
	GO:0030055	cell-substrate junction	4.22741e-22	2.57872e-20	2.41622e-14	4.34919e-13	7.87234	37	[ACTB, ACTN1, ACTN3, ACTN4, ACTR2, ACTR3, AHNAK, ANXA1, ARF1, ARF6, CALR, CAP1, CAPN1, CFH, CFL1, DNM2, EPPK1, FLNA, FLNB, GDI2, GSN, HNRNPK, HSPA1A, HSPA8, IQGAP1, LAP3, MSN, P4HB, PDIA3, PLEC, RPLP0, TGM2, TLN1, TPM4, VASP, YWHAB, YWHAZ]
	GO:0032432	actin filament bundle	3.1921e-05	0.00127684	2.41622e-14	4.34919e-13	8.13953	7	[ACTN1, ACTN4, FLNA, FLNB, MYH7, TPM1, TPM4]
	GO:0030016	myofibril	4.99236e-08	2.29648e-06	2.41622e-14	4.34919e-13	6.07287	15	[ACTN1, ACTN3, ACTN4, AHNAK, ALDOA, ARF1, FLNA, FLNB, MYH1, MYH2, MYH4, MYH7, PLEC, TPM1, TPM4]
	GO:0030863	cortical cytoskeleton	4.65913e-08	2.18979e-06	2.41622e-14	4.34919e-13	9.2437	11	[ACTB, ACTN1, ACTN3, ACTN4, ACTR2, CAP1, GSN, IQGAP1, SPTAN1, SPTBN2, TPM4]
	GO:0031674	I band	0.000213388	0.00682843	2.41622e-14	4.34919e-13	5.19481	8	[ACTN1, ACTN3, ACTN4, ALDOA, FLNA, FLNB, MYH7, PLEC]
	GO:0001725	stress fiber	0.00016242	0.00552229	2.41622e-14	4.34919e-13	7.69231	6	[ACTN1, ACTN4, FLNB, MYH7, TPM1, TPM4]
	GO:0015629	actin cytoskeleton	3.36545e-10	1.81734e-08	2.41622e-14	4.34919e-13	4.69043	25	[ACTB, ACTN1, ACTN3, ACTN4, ACTR2, ACTR3, AHNAK, ALDOA, ANXA1, CAP1, CFL1, FLNA, FLNB, GSN, HNRNPK, IQGAP1, MYH1, MYH2, MYH4, MYH7, SPTAN1, SPTBN2, TPM1, TPM4, VASP]
	GO:0030864	cortical actin cytoskeleton	3.04329e-07	1.36948e-05	2.41622e-14	4.34919e-13	10.3448	9	[ACTN1, ACTN3, ACTN4, ACTR2, CAP1, GSN, IQGAP1, SPTAN1, SPTBN2]
	GO:0005884	actin filament	0.000371064	0.0103898	2.41622e-14	4.34919e-13	5.51181	7	[ACTB, ACTN1, ACTN3, ANXA1, IQGAP1, TPM1, TPM4]
	GO:0031093	platelet alpha granule lumen	0.000983056	0.0235933	2.41622e-14	4.34919e-13	6.84932	5	[ACTN1, ACTN4, ALDOA, FGB, FN1]

## Sheet: Go  Term analysis LAP VS FN
	ID	GoTerm	Group PValue	Group PValue Corrected with Bonferroni step down	Nr. Genes	Term PValue	Term PValue Corrected with Bonferroni step down	% Associated Genes	Associated Genes Found
	GO:0005615	extracellular space	7.65927e-50	1.0723e-48	146	2.9626e-66	2.07382e-64	4.07594	[A2M, A2ML1, AARS1, ACTB, ACTN1, ACTN4, AHCY, ALB, ALDH3A1, ALDOA, ANXA1, ANXA3, APOA1, ARHGDIB, ARPC2, ATP1A1, ATP5F1B, AZGP1, AZU1, BPIFA1, BPIFB2, C4B_2, C6orf58, CAMP, CAND1, CAP1, CEACAM5, CLIC1, CLTC, CP, CS, CSE1L, CTSD, CTSG, DEFA3, DMBT1, DSP, DYNC1H1, EEF1G, EEF2, ELANE, ENO1, FASN, FBP1, FGA, FGG, FKBP4, FLNA, FLNB, G6PD, GARS1, GART, GDI2, GSN, GSTM3, GSTO1, HBA1, HBB, HBD, HP, HSP90A…
	GO:0031982	vesicle	7.65927e-50	1.0723e-48	145	2.51906e-56	1.73815e-54	3.48641	[A2M, A2ML1, AARS1, ACTB, ACTN1, ACTN4, AHCY, ALB, ALDOA, ANXA1, ANXA3, APOA1, ARHGDIB, ARPC2, ATP1A1, ATP5F1B, AZGP1, AZU1, BPIFB2, C6orf58, CAMP, CAND1, CAP1, CEACAM5, CLIC1, CLTC, COPB1, COPB2, CP, CS, CSE1L, CTSD, CTSG, DEFA3, DMBT1, DSP, DYNC1H1, EEF1G, EEF2, ELANE, ENO1, ERBB2, FASN, FBP1, FGA, FGG, FKBP4, FLNA, FLNB, G6PD, GARS1, GART, GDI2, GSN, GSTM3, GSTO1, HBA1, HBB, HP, HSP90AA1, HSP9…
	GO:0070062	extracellular exosome	7.65927e-50	1.0723e-48	135	1.50536e-79	1.06881e-77	5.92365	[A2M, A2ML1, AARS1, ACTB, ACTN1, ACTN4, AHCY, ALB, ALDOA, ANXA1, ANXA3, APOA1, ARHGDIB, ARPC2, ATP1A1, ATP5F1B, AZGP1, AZU1, BPIFB2, C6orf58, CAMP, CAND1, CAP1, CEACAM5, CLIC1, CLTC, CP, CS, CSE1L, CTSD, CTSG, DEFA3, DMBT1, DSP, DYNC1H1, EEF1G, EEF2, ELANE, ENO1, FASN, FBP1, FGA, FGG, FKBP4, FLNA, FLNB, G6PD, GARS1, GART, GDI2, GSN, GSTM3, GSTO1, HBA1, HBB, HP, HSP90AA1, HSP90AB1, HSP90B1, HSPA1A…
	GO:0072562	blood microparticle	1.60466e-21	1.92559e-20	24	1.60466e-21	1.04303e-19	15.1899	[A2M, ACTB, ALB, APOA1, CLIC1, CP, FGA, FGG, GSN, HBA1, HBB, HBD, HP, HSPA1A, HSPA8, JCHAIN, LGALS3BP, PFN1, SERPINA3, SLC2A1, STOM, TF, TGFB1, YWHAZ]
	GO:0031410	cytoplasmic vesicle	3.36691e-29	4.37699e-28	90	3.39632e-29	2.24157e-27	3.51837	[A2M, ACTN1, ACTN4, AHCY, ALB, ALDOA, ANXA1, ANXA3, APOA1, ARHGDIB, ARPC2, ATP1A1, AZU1, CAMP, CAND1, CAP1, CLTC, COPB1, COPB2, CTSD, CTSG, DEFA3, DMBT1, DSP, DYNC1H1, EEF2, ELANE, ERBB2, FASN, FGA, FGG, FLNB, GARS1, GDI2, GSN, HBA1, HBB, HP, HSP90AA1, HSP90AB1, HSP90B1, HSPA1A, HSPA5, HSPA8, HSPD1, HSPH1, HUWE1, JUP, KIF5B, KPNB1, LGALS3BP, LTF, LYZ, MMP9, MPO, MYH9, MYOF, PDCD6IP, PDIA4, PGAM1,…
	GO:0030141	secretory granule	3.36691e-29	4.37699e-28	62	9.89516e-34	6.62976e-32	6.58874	[A2M, ACTN1, ACTN4, ALB, ALDOA, ANXA3, APOA1, AZU1, CAMP, CAND1, CAP1, COPB1, CTSD, CTSG, DEFA3, DMBT1, DSP, DYNC1H1, EEF2, ELANE, FGA, FGG, GARS1, GDI2, GSN, HBB, HP, HSP90AA1, HSP90AB1, HSPA1A, HSPA8, HSPD1, HUWE1, JUP, KPNB1, LGALS3BP, LTF, LYZ, MMP9, MPO, MYH9, PGAM1, PIGR, PKM, PNP, PRDX6, PSMD1, PYGB, RNASE3, S100A9, SERPINA1, SERPINA3, SERPINB1, SERPINB12, SERPINB3, SLPI, STOM, TCP1, TF, T…
	GO:0034774	secretory granule lumen	3.36691e-29	4.37699e-28	48	6.4366e-40	4.37689e-38	13.2964	[A2M, ACTN1, ACTN4, ALB, ALDOA, APOA1, AZU1, CAMP, CAND1, CAP1, CTSD, CTSG, DEFA3, DYNC1H1, EEF2, ELANE, FGA, FGG, GDI2, GSN, HP, HSP90AA1, HSP90AB1, HSPA8, HUWE1, JUP, KPNB1, LGALS3BP, LTF, LYZ, MPO, PGAM1, PKM, PNP, PRDX6, PSMD1, PYGB, RNASE3, S100A9, SERPINA1, SERPINA3, SERPINB1, SERPINB3, SLPI, TF, TGFB1, VCL, VCP]
	GO:0031093	platelet alpha granule lumen	2.89991e-09	2.60992e-08	10	2.89991e-09	1.47896e-07	13.8889	[A2M, ACTN1, ACTN4, ALB, ALDOA, FGA, FGG, SERPINA1, SERPINA3, TGFB1]
	GO:0031012	extracellular matrix	2.452e-07	1.226e-06	22	2.452e-07	1.1034e-05	3.63636	[A2M, ANXA1, APOA1, AZGP1, CTSD, CTSG, DMBT1, ELANE, FGA, FGG, HSP90B1, LGALS3BP, MMP9, MUC5AC, PKM, S100A9, SERPINA1, SERPINA3, SERPINB1, SERPINB12, SLPI, TGFB1]
	GO:0062023	collagen-containing extracellular matrix	2.452e-07	1.226e-06	20	4.49397e-08	2.20205e-06	4.38596	[A2M, ANXA1, APOA1, AZGP1, CTSD, CTSG, ELANE, FGA, FGG, HSP90B1, LGALS3BP, MMP9, PKM, S100A9, SERPINA1, SERPINA3, SERPINB1, SERPINB12, SLPI, TGFB1]
	GO:0005739	mitochondrion	1.44067e-08	1.15253e-07	44	1.92467e-08	9.62337e-07	2.5186	[AARS1, ACADVL, ALDH18A1, ANXA1, ATP5F1B, CLIC1, CS, DDX21, DECR1, ECHS1, ETFA, ETFB, FKBP4, GARS1, HADHA, HSD17B10, HSP90AA1, HSP90AB1, HSPA1A, HSPA4, HSPA5, HSPA9, HSPD1, IDH2, IMMT, LRPPRC, MDH2, MTHFD1, MYCBP, NDUFS1, PHB, PHB2, PKM, PRDX6, RNASE3, SFN, SLC25A3, SLC25A5, STOM, TFAM, TUFM, UBA1, VPS35, YWHAZ]
	GO:0019866	organelle inner membrane	1.44067e-08	1.15253e-07	15	0.000848825	0.0237671	2.59965	[ACADVL, ALDH18A1, ATP5F1B, GARS1, HADHA, HSPA9, HSPD1, IMMT, LMNB1, LRPPRC, NDUFS1, PHB, PHB2, SLC25A3, SLC25A5]
	GO:0005759	mitochondrial matrix	1.44067e-08	1.15253e-07	19	1.02918e-06	4.32255e-05	3.76238	[ACADVL, ATP5F1B, CS, DECR1, ECHS1, ETFA, ETFB, GARS1, HADHA, HSD17B10, HSPA9, HSPD1, IDH2, LRPPRC, MDH2, NDUFS1, SLC25A5, TFAM, TUFM]
	GO:0042645	mitochondrial nucleoid	1.44067e-08	1.15253e-07	9	7.66742e-10	4.14041e-08	19.5652	[ACADVL, ATP5F1B, HADHA, HSD17B10, HSPA9, LRPPRC, SLC25A5, TFAM, TUFM]
	GO:0015629	actin cytoskeleton	2.25356e-08	1.57749e-07	17	3.55338e-05	0.00131475	3.17164	[ACTB, ACTN1, ACTN4, ALDOA, ANXA1, ARPC2, CAP1, DHX9, FLNA, FLNB, GSN, JUP, LCP1, MYH9, PDCD6IP, SLC2A1, VCL]
	GO:0070161	anchoring junction	2.25356e-08	1.57749e-07	32	4.692e-10	2.5806e-08	3.58343	[ACTB, ACTN1, ACTN4, ANXA1, ARPC2, ATP1A1, CAP1, CLDN4, CLTC, DSP, FLNA, FLNB, GDI2, GSN, HSP90B1, HSPA1A, HSPA5, HSPA8, HSPA9, HSPB1, ITGB6, JUP, LCP1, MYH9, PDCD6IP, PFN1, PLEC, RPLP0, SLC2A1, UBA1, VCL, YWHAZ]
	GO:0005925	focal adhesion	2.25356e-08	1.57749e-07	27	1.26738e-13	7.60426e-12	5.97345	[ACTB, ACTN1, ACTN4, ANXA1, ARPC2, CAP1, CLTC, FLNA, FLNB, GDI2, GSN, HSP90B1, HSPA1A, HSPA5, HSPA8, HSPA9, HSPB1, ITGB6, JUP, LCP1, MYH9, PDCD6IP, PFN1, PLEC, RPLP0, VCL, YWHAZ]
	GO:0099512	supramolecular fiber	2.25356e-08	1.57749e-07	29	5.83786e-07	2.51028e-05	2.82101	[ACTB, ACTN1, ALDOA, ANXA1, CLTC, DSP, DYNC1H1, ENO1, FKBP4, FLNA, FLNB, HSPB1, HSPH1, JUP, KIF5B, LCP1, LMNA, LMNB1, LRPPRC, MYH9, NUDC, PLEC, PSMA6, SLC2A1, TCP1, TTN, TUBA1A, TUBA1B, VCL]
	GO:0099513	polymeric cytoskeletal fiber	2.25356e-08	1.57749e-07	20	0.000155189	0.00512124	2.54453	[ACTB, ACTN1, ANXA1, CLTC, DSP, DYNC1H1, FKBP4, FLNA, HSPH1, JUP, KIF5B, LCP1, LMNA, LMNB1, LRPPRC, NUDC, PLEC, TCP1, TUBA1A, TUBA1B]
	GO:0005938	cell cortex	2.25356e-08	1.57749e-07	11	0.000567102	0.016446	3.34347	[ACTB, CAP1, DYNC1H1, ENO1, FLNA, FLNB, GSN, MYH9, PCLO, PFN1, SLC2A1]
	GO:0030863	cortical cytoskeleton	2.25356e-08	1.57749e-07	7	0.000205152	0.00656485	5.9322	[ACTB, CAP1, FLNA, GSN, MYH9, PCLO, SLC2A1]
	GO:0036464	cytoplasmic ribonucleoprotein granule	0.000984981	0.000984981	9	0.000984981	0.0256095	3.64372	[ACTB, CTSG, DHX9, KPNB1, PSMA6, RPLP0, SERPINB1, TUBA1A, VCP]
	GO:0030016	myofibril	2.25356e-08	1.57749e-07	12	7.22297e-06	0.000288919	4.95868	[ACTN1, ALDOA, ENO1, FLNA, FLNB, HSPB1, JUP, PLEC, PSMA6, SLC2A1, TTN, VCL]
	GO:0030017	sarcomere	2.25356e-08	1.57749e-07	10	9.12483e-05	0.00328494	4.52489	[ACTN1, ALDOA, ENO1, FLNA, FLNB, HSPB1, JUP, PSMA6, SLC2A1, TTN]
	GO:0031674	I band	2.25356e-08	1.57749e-07	8	0.000138264	0.00470097	5.40541	[ACTN1, ALDOA, FLNA, FLNB, HSPB1, JUP, SLC2A1, TTN]
	GO:0014704	intercalated disc	2.25356e-08	1.57749e-07	6	2.66517e-05	0.00101277	10.3448	[ACTN1, ATP1A1, DSP, JUP, SLC2A1, VCL]
	GO:0005916	fascia adherens	2.25356e-08	1.57749e-07	4	4.81024e-06	0.00019722	33.3333	[ACTN1, DSP, JUP, VCL]
	GO:0032432	actin filament bundle	2.25356e-08	1.57749e-07	5	0.00149416	0.0358599	6.09756	[ACTN1, FLNA, FLNB, LCP1, MYH9]
	GO:0042641	actomyosin	2.25356e-08	1.57749e-07	5	0.00157703	0.0362716	6.0241	[ACTN1, FLNB, LCP1, MYH9, PDCD6IP]
	GO:0042470	melanosome	9.58313e-18	1.05414e-16	19	9.58313e-18	5.94154e-16	16.1017	[AHCY, ATP1A1, CLTC, CTSD, FASN, GSN, HSP90AA1, HSP90AB1, HSP90B1, HSPA5, HSPA8, PDCD6IP, PDIA4, PRDX1, SLC2A1, SLC3A2, SND1, STOM, YWHAZ]
	GO:0070820	tertiary granule	1.68532e-10	1.68532e-09	12	2.87765e-07	1.26617e-05	6.74157	[ALDOA, CAMP, COPB1, CTSD, DSP, HBB, HP, LTF, LYZ, MMP9, SERPINB12, STOM]
	GO:1904724	tertiary granule lumen	1.68532e-10	1.68532e-09	8	2.08749e-07	9.81119e-06	12.9032	[ALDOA, CAMP, CTSD, HBB, HP, LTF, LYZ, MMP9]
	GO:0101002	ficolin-1-rich granule	3.36691e-29	4.37699e-28	24	9.64309e-19	6.07515e-17	11.6505	[ALDOA, CAND1, COPB1, CTSD, DSP, EEF2, GSN, HBB, HSP90AA1, HSP90AB1, HSPA1A, HSPA8, HUWE1, JUP, KPNB1, MMP9, PGAM1, PKM, PNP, S100A9, SERPINA1, SERPINB12, VCL, VCP]
	GO:1904813	ficolin-1-rich granule lumen	3.36691e-29	4.37699e-28	21	7.76066e-19	4.96682e-17	15	[ALDOA, CAND1, CTSD, EEF2, GSN, HBB, HSP90AA1, HSP90AB1, HSPA1A, HSPA8, HUWE1, JUP, KPNB1, MMP9, PGAM1, PKM, PNP, S100A9, SERPINA1, VCL, VCP]
	GO:0009925	basal plasma membrane	0.000395456	0.00118637	10	0.000395456	0.0122591	3.77358	[ANXA1, ATP1A1, CEACAM5, CLDN4, DSP, ERBB2, HSP90AB1, SLC2A1, SLC3A2, TF]
	GO:0005773	vacuole	3.36691e-29	4.37699e-28	31	8.12498e-10	4.30624e-08	3.60046	[ANXA1, AZU1, CAP1, CLTC, CP, CTSD, CTSG, DEFA3, DYNC1H1, ELANE, GDI2, HSP90AA1, HSP90AB1, HSPA8, LYZ, MPO, NSF, PIGR, PRDX6, PSMD1, PYGB, RNASE3, RPN2, SERPINA3, SERPINB3, SLC3A2, STOM, UBA1, USP5, VCP, VPS35]
	GO:0005764	lysosome	3.36691e-29	4.37699e-28	30	1.62296e-10	9.08855e-09	3.96301	[ANXA1, AZU1, CAP1, CLTC, CP, CTSD, CTSG, DEFA3, DYNC1H1, ELANE, GDI2, HSP90AA1, HSP90AB1, HSPA8, LYZ, MPO, NSF, PIGR, PRDX6, PSMD1, PYGB, RNASE3, SERPINA3, SERPINB3, SLC3A2, STOM, UBA1, USP5, VCP, VPS35]
	GO:0030139	endocytic vesicle	1.71416e-07	1.0285e-06	17	1.71416e-07	8.22797e-06	4.72222	[ANXA3, APOA1, CLTC, DMBT1, ELANE, FLNB, GSN, HBA1, HBB, HP, HSP90AA1, HSP90B1, HSPH1, KIF5B, LTF, MPO, TF]
	GO:0042581	specific granule	1.68532e-10	1.68532e-09	12	2.11281e-07	9.71894e-06	6.93642	[ANXA3, CAMP, CTSD, ELANE, HP, JUP, KPNB1, LTF, LYZ, SLPI, STOM, VCL]
	GO:0045335	phagocytic vesicle	1.71416e-07	1.0285e-06	8	0.000125821	0.00440374	5.47945	[ANXA3, DMBT1, ELANE, FLNB, GSN, KIF5B, LTF, MPO]
	GO:0071682	endocytic vesicle lumen	1.71416e-07	1.0285e-06	9	1.70884e-12	9.74038e-11	36	[APOA1, HBA1, HBB, HP, HSP90AA1, HSP90B1, HSPH1, LTF, MPO]
	GO:0045121	membrane raft	0.000441441	0.000882883	12	0.000441441	0.0132432	3.22581	[ATP1A1, CTSD, EEF2, FASN, HSPD1, MYOF, PGK1, SLC25A5, SLC2A1, STOM, TUBA1A, TUBA1B]
	GO:0098798	mitochondrial protein-containing complex	1.44067e-08	1.15253e-07	9	0.00191644	0.0421617	3.30882	[ATP5F1B, HADHA, HSD17B10, HSPA9, IMMT, NDUFS1, PHB, PHB2, SLC25A5]
	GO:0005775	vacuolar lumen	3.36691e-29	4.37699e-28	19	1.27106e-13	7.49926e-12	9.74359	[AZU1, CAP1, CTSD, CTSG, DEFA3, DYNC1H1, ELANE, GDI2, HSP90AA1, HSPA8, LYZ, MPO, PRDX6, PSMD1, PYGB, RNASE3, SERPINA3, SERPINB3, VCP]
	GO:0042582	azurophil granule	3.36691e-29	4.37699e-28	18	2.04155e-13	1.1841e-11	10.3448	[AZU1, CAP1, CTSG, DEFA3, DYNC1H1, ELANE, GDI2, LYZ, MPO, PIGR, PRDX6, PSMD1, PYGB, RNASE3, SERPINA3, SERPINB3, STOM, VCP]
	GO:0035578	azurophil granule lumen	3.36691e-29	4.37699e-28	16	7.21115e-15	4.3988e-13	15.534	[AZU1, CAP1, CTSG, DEFA3, DYNC1H1, ELANE, GDI2, LYZ, MPO, PRDX6, PSMD1, PYGB, RNASE3, SERPINA3, SERPINB3, VCP]
	GO:0005774	vacuolar membrane	3.36691e-29	4.37699e-28	13	0.000958723	0.0258855	2.80172	[AZU1, CLTC, CP, CTSD, HSP90AB1, HSPA8, NSF, PIGR, RPN2, SLC3A2, STOM, UBA1, VPS35]
	GO:0005765	lysosomal membrane	3.36691e-29	4.37699e-28	12	0.00105492	0.0263729	2.91971	[AZU1, CLTC, CP, CTSD, HSP90AB1, HSPA8, NSF, PIGR, SLC3A2, STOM, UBA1, VPS35]
	GO:0035580	specific granule lumen	1.68532e-10	1.68532e-09	10	1.88809e-09	9.81809e-08	14.4928	[CAMP, CTSD, ELANE, HP, JUP, KPNB1, LTF, LYZ, SLPI, VCL]
	GO:0044295	axonal growth cone	1.19552e-05	4.78207e-05	5	1.19552e-05	0.000466252	16.6667	[FKBP4, FLNA, HSP90AA1, HSP90AB1, KIF5B]
