# Supplementary material for: A trafficking regulatory subnetwork governs αVβ6 integrin-HER2 cross-talk to control breast cancer invasion and drug resistance
Source: Sci Adv. 2024 Dec 4;10(49):eadk9944. doi: 10.1126/sciadv.adk9944 (PMC11616693; doi:10.1126/sciadv.adk9944)
Supplement: Supplementary file 2 — Supplementary files S1 to S3 [file sciadv.adk9944_supplementary_files_s1_to_s3.zip › adk9944_supplementary_files_s2.xlsx]

## Sheet: Protein enrichment
				Collagen I vs LAP			Collagen I vs Fibronectin			Fibronectin vs LAP			Quantitative Value (Weighted Spectra)	Quantitative Value (Weighted Spectra)	Quantitative Value (Weighted Spectra)	Quantitative Value (Weighted Spectra)	Quantitative Value (Weighted Spectra)	Quantitative Value (Weighted Spectra)	Quantitative Value (Weighted Spectra)	Quantitative Value (Weighted Spectra)	Quantitative Value (Weighted Spectra)
													Collagen I	Collagen I	Collagen I	Fibronectin	Fibronectin	Fibronectin	LAP	LAP	LAP
Identified Proteins	Accession Number	Alternate ID	Molecular Weight	Fisher's Exact Test (p-value): (p < 0.05)	Fold Change by Category	Quantitative Profile	Fisher's Exact Test (p-value): (p < 0.05)	Fold Change by Category	Quantitative Profile	Fisher's Exact Test (p-value): (p < 0.05)	Fold Change by Category	Quantitative Profile	Biological Replicate 1	Biological Replicate 2	Biological Replicate 3	Biological Replicate 1	Biological Replicate 2	Biological Replicate 3	Biological Replicate 1	Biological Replicate 2	Biological Replicate 3
Serum albumin OS=Homo sapiens GN=ALB PE=1 SV=2	ALBU_HUMAN	ALB	69 kDa	< 0.00010	1.3	Collagen low, LAP high	< 0.00010	0.7	Collagen high, Fibronectin low	< 0.00010	2	Fibronectin low, LAP high	309	567	232	305	258	169	606	256	607
Actin, cytoplasmic 2 OS=Homo sapiens GN=ACTG1 PE=1 SV=1	ACTG_HUMAN	ACTG1	42 kDa	< 0.00010	1.2	Collagen low, LAP high	0.29	0.9	[]	< 0.00010	1.3	Fibronectin low, LAP high	150	215	201	193	135	194	208	226	267
Fatty acid synthase OS=Homo sapiens GN=FASN PE=1 SV=3	FAS_HUMAN	FASN	273 kDa	< 0.00010	1.7	Collagen low, LAP high	0.0011	1.2	Collagen low, Fibronectin high	< 0.00010	1.5	Fibronectin low, LAP high	54	289	92	102	273	133	173	363	221
Desmoplakin OS=Homo sapiens GN=DSP PE=1 SV=3	DESP_HUMAN	DSP	332 kDa	< 0.00010	1.6	Collagen low, LAP high	< 0.00010	1.8	Collagen low, Fibronectin high	0.00084	0.9	Fibronectin high, LAP low	113	179	57	411	131	89	178	133	235
Pyruvate kinase PKM OS=Homo sapiens GN=PKM PE=1 SV=4	KPYM_HUMAN	PKM	58 kDa	< 0.00010	1.3	Collagen low, LAP high	0.05	1.1	[]	0.013	1.2	Fibronectin low, LAP high	81	219	185	89	214	212	164	267	181
Plectin OS=Homo sapiens GN=PLEC PE=1 SV=3	PLEC_HUMAN	PLEC	532 kDa	< 0.00010	5.5	Collagen low, LAP high	< 0.00010	3.7	Collagen low, Fibronectin high	< 0.00010	1.5	Fibronectin low, LAP high	42	73	34	140	40	368	78	197	542
Heat shock protein HSP 90-beta OS=Homo sapiens GN=HSP90AB1 PE=1 SV=4	HS90B_HUMAN	HSP90AB1	83 kDa	< 0.00010	1.7	Collagen low, LAP high	< 0.00010	1.3	Collagen low, Fibronectin high	< 0.00010	1.3	Fibronectin low, LAP high	65	171	74	95	187	117	172	224	137
Keratin, type II cytoskeletal 8 OS=Homo sapiens GN=KRT8 PE=1 SV=7	K2C8_HUMAN	KRT8	54 kDa	0.0027	1.2	Collagen low, LAP high	0.00046	1.2	Collagen low, Fibronectin high	0.3	1	[]	185	93	97	107	115	230	176	106	171
Keratin, type I cytoskeletal 16 OS=Homo sapiens GN=KRT16 PE=1 SV=4	K1C16_HUMAN	KRT16	51 kDa	0.014	1.2	Collagen low, LAP high	0.3	0.9	[]	0.0031	1.3	Fibronectin low, LAP high	104	135	156	205	83	74	122	81	254
Clathrin heavy chain 1 OS=Homo sapiens GN=CLTC PE=1 SV=5	CLH1_HUMAN	CLTC	192 kDa	< 0.00010	1.9	Collagen low, LAP high	0.057	1.1	[]	< 0.00010	1.7	Fibronectin low, LAP high	40	197	50	54	170	89	106	233	206
Heat shock cognate 71 kDa protein OS=Homo sapiens GN=HSPA8 PE=1 SV=1	HSP7C_HUMAN	HSPA8	71 kDa	< 0.00010	1.8	Collagen low, LAP high	< 0.00010	1.7	Collagen low, Fibronectin high	0.5	1	[]	43	115	61	73	147	150	77	152	155
Keratin, type I cytoskeletal 19 OS=Homo sapiens GN=KRT19 PE=1 SV=4	K1C19_HUMAN	KRT19	44 kDa	0.008	1.2	Collagen low, LAP high	0.00016	1.3	Collagen low, Fibronectin high	0.12	0.9	[]	115	76	70	63	106	167	95	99	124
40S ribosomal protein S4, X isoform OS=Homo sapiens GN=RPS4X PE=1 SV=2	RS4X_HUMAN	RPS4X	30 kDa	0.013	1.2	Collagen low, LAP high	< 0.00010	1.6	Collagen low, Fibronectin high	0.00015	0.8	Fibronectin high, LAP low	110	60	57	90	81	184	40	38	198
Filamin-A OS=Homo sapiens GN=FLNA PE=1 SV=4	FLNA_HUMAN	FLNA	281 kDa	< 0.00010	3.2	Collagen low, LAP high	0.00013	1.5	Collagen low, Fibronectin high	< 0.00010	2.2	Fibronectin low, LAP high	76	40	9	94	43	46	175	66	161
Transitional endoplasmic reticulum ATPase OS=Homo sapiens GN=VCP PE=1 SV=4	TERA_HUMAN	VCP	89 kDa	< 0.00010	1.5	Collagen low, LAP high	0.00016	1.4	Collagen low, Fibronectin high	0.24	1.1	[]	24	85	70	41	98	105	46	136	89
Neuroblast differentiation-associated protein AHNAK OS=Homo sapiens GN=AHNAK PE=1 SV=2	AHNK_HUMAN	AHNAK	629 kDa	< 0.00010	4.4	Collagen low, LAP high	< 0.00010	2.6	Collagen low, Fibronectin high	< 0.00010	1.7	Fibronectin low, LAP high	26	38	8	43	36	109	25	39	255
Heat shock protein HSP 90-alpha OS=Homo sapiens GN=HSP90AA1 PE=1 SV=5	HS90A_HUMAN	HSP90AA1	85 kDa	< 0.00010	2.1	Collagen low, LAP high	0.00024	1.4	Collagen low, Fibronectin high	< 0.00010	1.5	Fibronectin low, LAP high	36	71	25	54	82	52	99	124	57
Keratin, type I cytoskeletal 18 OS=Homo sapiens GN=KRT18 PE=1 SV=2	K1C18_HUMAN	KRT18	48 kDa	0.0039	1.3	Collagen low, LAP high	< 0.00010	1.4	Collagen low, Fibronectin high	0.12	0.9	[]	104	9	40	58	30	132	81	32	90
Elongation factor 2 OS=Homo sapiens GN=EEF2 PE=1 SV=4	EF2_HUMAN	EEF2	95 kDa	< 0.00010	2.1	Collagen low, LAP high	< 0.00010	1.6	Collagen low, Fibronectin high	0.0047	1.3	Fibronectin low, LAP high	40	53	24	81	61	41	91	75	80
Midkine OS=Homo sapiens GN=MDK PE=1 SV=1	MK_HUMAN	MDK	16 kDa	0.0017	1.4	Collagen low, LAP high	0.022	1.2	Collagen low, Fibronectin high	0.2	1.1	[]	19	63	69	7	69	105	8	108	90
Heat shock protein beta-1 OS=Homo sapiens GN=HSPB1 PE=1 SV=2	HSPB1_HUMAN	HSPB1	23 kDa	0.00036	1.4	Collagen low, LAP high	0.0021	1.3	Collagen low, Fibronectin high	0.33	1.1	[]	38	41	60	65	54	65	55	61	85
Lactotransferrin OS=Homo sapiens GN=LTF PE=1 SV=6	TRFL_HUMAN	LTF	78 kDa	< 0.00010	1.4	Collagen low, LAP high	< 0.00010	0.05	Collagen high, Fibronectin low	< 0.00010	29	Fibronectin low, LAP high	1	205	0	8	0	2	276	3	10
Ras GTPase-activating-like protein IQGAP1 OS=Homo sapiens GN=IQGAP1 PE=1 SV=1	IQGA1_HUMAN	IQGAP1	189 kDa	< 0.00010	2	Collagen low, LAP high	0.021	1.3	Collagen low, Fibronectin high	0.00013	1.6	Fibronectin low, LAP high	15	77	15	33	70	31	29	92	88
Ubiquitin-40S ribosomal protein S27a OS=Homo sapiens GN=RPS27A PE=1 SV=2	RS27A_HUMAN	RPS27A	18 kDa	< 0.00010	1.6	Collagen low, LAP high	0.00027	1.5	Collagen low, Fibronectin high	0.33	1.1	[]	28	39	34	49	42	60	41	49	76
Heat shock 70 kDa protein 1A OS=Homo sapiens GN=HSPA1A PE=1 SV=1	HS71A_HUMAN (+1)	HSPA1A	70 kDa	< 0.00010	2.1	Collagen low, LAP high	< 0.00010	1.9	Collagen low, Fibronectin high	0.29	1.1	[]	21	46	25	41	52	80	45	77	70
Hemoglobin subunit beta OS=Homo sapiens GN=HBB PE=1 SV=2	HBB_HUMAN	HBB	16 kDa	< 0.00010	2.3	Collagen low, LAP high	0.016	1.3	Collagen low, Fibronectin high	< 0.00010	1.8	Fibronectin low, LAP high	5	72	21	10	94	22	122	62	38
Alpha-enolase OS=Homo sapiens GN=ENO1 PE=1 SV=2	ENOA_HUMAN	ENO1	47 kDa	< 0.00010	1.6	Collagen low, LAP high	0.48	1	[]	< 0.00010	1.6	Fibronectin low, LAP high	33	45	50	59	36	29	61	70	70
Alpha-actinin-4 OS=Homo sapiens GN=ACTN4 PE=1 SV=2	ACTN4_HUMAN	ACTN4	105 kDa	< 0.00010	4.3	Collagen low, LAP high	0.0087	1.4	Collagen low, Fibronectin high	< 0.00010	3	Fibronectin low, LAP high	27	25	12	41	15	35	77	57	139
Transforming growth factor beta-1 OS=Homo sapiens GN=TGFB1 PE=1 SV=2	TGFB1_HUMAN	TGFB1	44 kDa	< 0.00010	INF	Collagen low, LAP high	0.49	INF	[]	< 0.00010	410	Fibronectin low, LAP high	0	0	0	0	0	1	82	159	170
Ig kappa chain C region OS=Homo sapiens GN=IGKC PE=1 SV=1	IGKC_HUMAN	IGKC	12 kDa	0.027	1.2	Collagen low, LAP high	0.029	0.7	Collagen high, Fibronectin low	< 0.00010	1.7	Fibronectin low, LAP high	48	50	41	76	16	11	80	13	80
40S ribosomal protein S17 OS=Homo sapiens GN=RPS17 PE=1 SV=2	RS17_HUMAN	RPS17	16 kDa	0.00017	1.6	Collagen low, LAP high	< 0.00010	1.9	Collagen low, Fibronectin high	0.067	0.9	[]	45	8	33	35	23	103	11	5	124
40S ribosomal protein S14 OS=Homo sapiens GN=RPS14 PE=1 SV=3	RS14_HUMAN	RPS14	16 kDa	0.0045	1.4	Collagen low, LAP high	< 0.00010	1.6	Collagen low, Fibronectin high	0.13	0.9	[]	51	8	37	40	15	95	21	14	101
40S ribosomal protein S3a OS=Homo sapiens GN=RPS3A PE=1 SV=2	RS3A_HUMAN	RPS3A	30 kDa	0.0075	1.4	Collagen low, LAP high	< 0.00010	1.7	Collagen low, Fibronectin high	0.064	0.8	[]	40	9	30	31	24	78	8	8	97
Junction plakoglobin OS=Homo sapiens GN=JUP PE=1 SV=3	PLAK_HUMAN	JUP	82 kDa	0.0077	1.4	Collagen low, LAP high	0.27	1.1	[]	0.043	1.3	Fibronectin low, LAP high	34	40	23	58	27	17	34	34	66
Epiplakin OS=Homo sapiens GN=EPPK1 PE=1 SV=2	EPIPL_HUMAN	EPPK1	556 kDa	< 0.00010	2.4	Collagen low, LAP high	< 0.00010	5.1	Collagen low, Fibronectin high	< 0.00010	0.5	Fibronectin high, LAP low	18	4	16	189	1	5	56	1	35
Fructose-bisphosphate aldolase A OS=Homo sapiens GN=ALDOA PE=1 SV=2	ALDOA_HUMAN	ALDOA	39 kDa	< 0.00010	3	Collagen low, LAP high	0.33	1	[]	< 0.00010	2.9	Fibronectin low, LAP high	18	25	21	31	28	8	48	106	38
Prelamin-A/C OS=Homo sapiens GN=LMNA PE=1 SV=1	LMNA_HUMAN	LMNA	74 kDa	< 0.00010	1.8	Collagen low, LAP high	0.28	0.9	[]	< 0.00010	2.1	Fibronectin low, LAP high	16	9	60	52	15	6	22	118	16
Protein S100-A9 OS=Homo sapiens GN=S100A9 PE=1 SV=1	S10A9_HUMAN	S100A9	13 kDa	0.027	1.3	Collagen low, LAP high	0.21	1.1	[]	0.16	1.2	[]	27	22	41	73	13	12	59	15	44
Peptidyl-prolyl cis-trans isomerase A OS=Homo sapiens GN=PPIA PE=1 SV=2	PPIA_HUMAN	PPIA	18 kDa	< 0.00010	2.1	Collagen low, LAP high	0.0069	1.4	Collagen low, Fibronectin high	0.0083	1.5	Fibronectin low, LAP high	25	8	30	42	18	31	23	49	60
Spectrin alpha chain, non-erythrocytic 1 OS=Homo sapiens GN=SPTAN1 PE=1 SV=3	SPTN1_HUMAN	SPTAN1	285 kDa	< 0.00010	8.1	Collagen low, LAP high	< 0.00010	3.1	Collagen low, Fibronectin high	< 0.00010	2.6	Fibronectin low, LAP high	9	13	1	21	15	35	20	16	151
LIM and SH3 domain protein 1 OS=Homo sapiens GN=LASP1 PE=1 SV=2	LASP1_HUMAN	LASP1	30 kDa	< 0.00010	1.9	Collagen low, LAP high	0.0073	1.4	Collagen low, Fibronectin high	0.059	1.3	[]	0	40	25	0	39	54	1	56	64
Filamin-B OS=Homo sapiens GN=FLNB PE=1 SV=2	FLNB_HUMAN	FLNB	278 kDa	< 0.00010	8.2	Collagen low, LAP high	< 0.00010	3.7	Collagen low, Fibronectin high	< 0.00010	2.2	Fibronectin low, LAP high	10	10	1	48	10	20	35	34	103
14-3-3 protein sigma OS=Homo sapiens GN=SFN PE=1 SV=1	1433S_HUMAN	SFN	28 kDa	0.0024	1.5	Collagen low, LAP high	0.043	1.3	Collagen low, Fibronectin high	0.16	1.2	[]	33	5	32	77	2	10	48	4	56
Heterogeneous nuclear ribonucleoprotein K OS=Homo sapiens GN=HNRNPK PE=1 SV=1	HNRPK_HUMAN (+2)	HNRNPK	51 kDa	0.032	1.3	Collagen low, LAP high	0.14	1.1	[]	0.25	1.2	[]	25	30	21	25	42	20	21	46	34
Annexin A1 OS=Homo sapiens GN=ANXA1 PE=1 SV=2	ANXA1_HUMAN	ANXA1	39 kDa	0.0012	1.6	Collagen low, LAP high	0.51	0.9	[]	0.0011	1.7	Fibronectin low, LAP high	21	21	32	60	9	1	72	7	37
Elongation factor 1-gamma OS=Homo sapiens GN=EEF1G PE=1 SV=3	EF1G_HUMAN	EEF1G	50 kDa	0.034	1.3	Collagen low, LAP high	0.2	1.1	[]	0.19	1.2	[]	20	26	25	27	26	26	32	30	33
60S ribosomal protein L17 OS=Homo sapiens GN=RPL17 PE=1 SV=3	RL17_HUMAN	RPL17	21 kDa	0.039	1.3	Collagen low, LAP high	0.0023	1.5	Collagen low, Fibronectin high	0.16	0.9	[]	33	1	29	19	5	72	13	1	71
Hemoglobin subunit alpha OS=Homo sapiens GN=HBA1 PE=1 SV=2	HBA_HUMAN	HBA1	15 kDa	< 0.00010	2.3	Collagen low, LAP high	0.003	1.6	Collagen low, Fibronectin high	0.017	1.4	Fibronectin low, LAP high	0	36	13	5	64	9	56	41	15
Keratin, type II cuticular Hb6 OS=Homo sapiens GN=KRT86 PE=1 SV=1	KRT86_HUMAN	KRT86	53 kDa	< 0.00010	2.9	Collagen low, LAP high	0.21	1.1	[]	< 0.00010	2.6	Fibronectin low, LAP high	0	50	0	3	53	1	0	37	110
Acetyl-CoA carboxylase 1 OS=Homo sapiens GN=ACACA PE=1 SV=2	ACACA_HUMAN (+1)	ACACA	266 kDa	0.011	1.5	Collagen low, LAP high	0.086	1.2	[]	0.21	1.2	[]	0	48	16	0	45	33	0	46	47
40S ribosomal protein S19 OS=Homo sapiens GN=RPS19 PE=1 SV=2	RS19_HUMAN	RPS19	16 kDa	0.0086	1.5	Collagen low, LAP high	0.0004	1.6	Collagen low, Fibronectin high	0.18	0.9	[]	36	10	16	21	13	68	16	9	67
Ig lambda-2 chain C regions OS=Homo sapiens GN=IGLC2 PE=1 SV=1	LAC2_HUMAN	IGLC2	11 kDa	0.0026	1.5	Collagen low, LAP high	0.24	0.8	[]	0.00021	1.8	Fibronectin low, LAP high	15	26	31	50	7	3	51	2	57
Phosphoglycerate kinase 1 OS=Homo sapiens GN=PGK1 PE=1 SV=3	PGK1_HUMAN (+1)	PGK1	45 kDa	< 0.00010	2.1	Collagen low, LAP high	0.24	1.1	[]	0.00011	1.9	Fibronectin low, LAP high	10	30	15	21	34	6	20	63	31
Fatty acid-binding protein, epidermal OS=Homo sapiens GN=FABP5 PE=1 SV=3	FABP5_HUMAN	FABP5	15 kDa	0.0005	1.7	Collagen low, LAP high	0.27	1.1	[]	0.0053	1.6	Fibronectin low, LAP high	38	6	19	61	3	4	47	5	54
ADP-ribosylation factor 1 OS=Homo sapiens GN=ARF1 PE=1 SV=2	ARF1_HUMAN	ARF1	21 kDa	0.022	1.5	Collagen low, LAP high	< 0.00010	1.9	Collagen low, Fibronectin high	0.022	0.8	Fibronectin high, LAP low	10	20	21	17	28	53	23	18	33
cDNA FLJ60424, highly similar to Junction plakoglobin OS=Homo sapiens PE=2 SV=1	B4DE59		?	0.0014	1.6	Collagen low, LAP high	0.096	1.2	[]	0.057	1.3	[]	16	17	27	43	12	18	24	29	45
Poly(rC)-binding protein 1 OS=Homo sapiens GN=PCBP1 PE=1 SV=2	PCBP1_HUMAN (+1)	PCBP1	37 kDa	0.017	1.4	Collagen low, LAP high	0.43	1	[]	0.032	1.4	Fibronectin low, LAP high	26	15	23	16	17	31	19	36	36
Peroxiredoxin-1 OS=Homo sapiens GN=PRDX1 PE=1 SV=1	PRDX1_HUMAN	PRDX1	22 kDa	< 0.00010	2.4	Collagen low, LAP high	0.13	1.2	[]	0.00021	1.9	Fibronectin low, LAP high	16	19	7	22	20	10	26	36	37
Lysozyme C OS=Homo sapiens GN=LYZ PE=1 SV=1	LYSC_HUMAN	LYZ	17 kDa	0.0046	1.5	Collagen low, LAP high	0.0018	0.5	Collagen high, Fibronectin low	< 0.00010	3.1	Fibronectin low, LAP high	4	51	7	13	15	3	83	5	7
60 kDa heat shock protein, mitochondrial OS=Homo sapiens GN=HSPD1 PE=1 SV=2	CH60_HUMAN	HSPD1	61 kDa	0.043	1.3	Collagen low, LAP high	< 0.00010	0.3	Collagen high, Fibronectin low	< 0.00010	4.9	Fibronectin low, LAP high	3	32	40	9	7	4	37	58	3
Unconventional myosin-XVIIIa OS=Homo sapiens GN=MYO18A PE=1 SV=3	MY18A_HUMAN	MYO18A	233 kDa	0.032	1.4	Collagen low, LAP high	0.00014	1.9	Collagen low, Fibronectin high	0.043	0.8	Fibronectin high, LAP low	8	16	21	6	7	71	0	5	60
Transcription factor BTF3 OS=Homo sapiens GN=BTF3 PE=1 SV=1	BTF3_HUMAN	BTF3	22 kDa	0.0072	1.6	Collagen low, LAP high	< 0.00010	2.2	Collagen low, Fibronectin high	0.016	0.7	Fibronectin high, LAP low	2	9	30	8	30	54	0	17	50
Eukaryotic initiation factor 4A-I OS=Homo sapiens GN=EIF4A1 PE=1 SV=1	IF4A1_HUMAN	EIF4A1	46 kDa	0.031	1.4	Collagen low, LAP high	0.12	1.2	[]	0.27	1.2	[]	16	17	22	26	19	21	33	26	18
Serotransferrin OS=Homo sapiens GN=TF PE=1 SV=3	TRFE_HUMAN	TF	77 kDa	0.00056	1.7	Collagen low, LAP high	0.001	0.5	Collagen high, Fibronectin low	< 0.00010	3.6	Fibronectin low, LAP high	9	46	6	28	1	0	51	1	51
Periplakin OS=Homo sapiens GN=PPL PE=1 SV=4	PEPL_HUMAN (+1)	PPL	205 kDa	< 0.00010	8.4	Collagen low, LAP high	< 0.00010	7.7	Collagen low, Fibronectin high	0.43	1.1	[]	5	5	1	55	5	25	13	5	74
Keratin, type I cuticular Ha3-II OS=Homo sapiens GN=KRT33B PE=1 SV=3	KT33B_HUMAN	KRT33B	46 kDa	< 0.00010	5.5	Collagen low, LAP high	0.28	1.2	[]	< 0.00010	4.7	Fibronectin low, LAP high	0	25	0	4	25	0	3	29	105
Ubiquitin-like modifier-activating enzyme 1 OS=Homo sapiens GN=UBA1 PE=1 SV=3	UBA1_HUMAN	UBA1	118 kDa	< 0.00010	4.5	Collagen low, LAP high	0.005	1.8	Collagen low, Fibronectin high	< 0.00010	2.4	Fibronectin low, LAP high	5	15	5	25	20	1	37	66	9
14-3-3 protein zeta/delta OS=Homo sapiens GN=YWHAZ PE=1 SV=1	1433Z_HUMAN	YWHAZ	28 kDa	< 0.00010	2.3	Collagen low, LAP high	0.00099	1.8	Collagen low, Fibronectin high	0.13	1.3	[]	13	14	10	33	13	21	36	19	30
Glucose-6-phosphate 1-dehydrogenase OS=Homo sapiens GN=G6PD PE=1 SV=4	G6PD_HUMAN (+2)	G6PD	59 kDa	< 0.00010	5.1	Collagen low, LAP high	0.056	1.6	[]	< 0.00010	3.2	Fibronectin low, LAP high	7	9	3	11	14	5	58	31	7
14-3-3 protein beta/alpha OS=Homo sapiens GN=YWHAB PE=1 SV=3	1433B_HUMAN	YWHAB	28 kDa	< 0.00010	3.9	Collagen low, LAP high	0.00025	2.2	Collagen low, Fibronectin high	0.00075	1.8	Fibronectin low, LAP high	0	8	17	12	14	29	12	33	53
Talin-1 OS=Homo sapiens GN=TLN1 PE=1 SV=3	TLN1_HUMAN	TLN1	270 kDa	< 0.00010	3.1	Collagen low, LAP high	< 0.00010	4	Collagen low, Fibronectin high	0.036	0.8	Fibronectin high, LAP low	13	7	1	21	7	57	12	4	49
Gelsolin OS=Homo sapiens GN=GSN PE=1 SV=1	GELS_HUMAN	GSN	86 kDa	0.00033	1.8	Collagen low, LAP high	0.005	0.5	Collagen high, Fibronectin low	< 0.00010	3.4	Fibronectin low, LAP high	6	35	13	19	8	1	31	50	15
Titin OS=Homo sapiens GN=TTN PE=1 SV=4	TITIN_HUMAN	TTN	3816 kDa	0.0005	2.9	Collagen low, LAP high	0.21	0.6	[]	< 0.00010	5	Fibronectin low, LAP high	8	0	4	4	2	1	11	5	19
Exportin-2 OS=Homo sapiens GN=CSE1L PE=1 SV=3	XPO2_HUMAN	CSE1L	110 kDa	0.00016	2.1	Collagen low, LAP high	0.053	1.4	[]	0.032	1.5	Fibronectin low, LAP high	0	24	12	1	34	15	1	54	19
Complement C3 OS=Homo sapiens GN=C3 PE=1 SV=2	CO3_HUMAN (+1)	C3	187 kDa	< 0.00010	3.7	Collagen low, LAP high	0.00011	2.4	Collagen low, Fibronectin high	0.014	1.5	Fibronectin low, LAP high	7	11	4	53	0	0	43	0	39
Ig gamma-3 chain C region OS=Homo sapiens GN=IGHG3 PE=1 SV=2	IGHG3_HUMAN	IGHG3	41 kDa	0.00063	1.8	Collagen low, LAP high	0.5	1	[]	0.001	1.9	Fibronectin low, LAP high	15	12	16	41	1	0	38	2	39
Peptidyl-prolyl cis-trans isomerase FKBP4 OS=Homo sapiens GN=FKBP4 PE=1 SV=3	FKBP4_HUMAN	FKBP4	52 kDa	< 0.00010	2.2	Collagen low, LAP high	0.14	1.2	[]	0.0029	1.8	Fibronectin low, LAP high	3	31	2	4	37	4	21	49	9
Alanine--tRNA ligase, cytoplasmic OS=Homo sapiens GN=AARS PE=1 SV=2	SYAC_HUMAN	AARS	107 kDa	< 0.00010	4.6	Collagen low, LAP high	0.021	1.7	Collagen low, Fibronectin high	< 0.00010	2.7	Fibronectin low, LAP high	7	11	3	7	21	8	43	33	21
Calpain-1 catalytic subunit OS=Homo sapiens GN=CAPN1 PE=1 SV=1	CAN1_HUMAN	CAPN1	82 kDa	0.028	1.5	Collagen low, LAP high	0.073	1.3	[]	0.36	1.1	[]	4	20	17	8	28	18	7	46	8
T-complex protein 1 subunit beta OS=Homo sapiens GN=CCT2 PE=1 SV=4	TCPB_HUMAN	CCT2	57 kDa	0.0064	1.6	Collagen low, LAP high	0.5	1	[]	0.0093	1.7	Fibronectin low, LAP high	3	26	14	10	20	12	23	26	21
SRC kinase-signaling inhibitor 1 OS=Homo sapiens GN=SRCIN1 PE=1 SV=1	A0A087X165		?	< 0.00010	47	Collagen low, LAP high	< 0.00010	28	Collagen low, Fibronectin high	0.0021	1.7	Fibronectin low, LAP high	0	0	2	1	0	55	0	1	94
Vigilin OS=Homo sapiens GN=HDLBP PE=1 SV=2	VIGLN_HUMAN	HDLBP	141 kDa	0.0054	1.8	Collagen low, LAP high	0.0031	1.8	Collagen low, Fibronectin high	0.46	1	[]	1	25	4	4	40	10	2	34	18
Peroxiredoxin-2 OS=Homo sapiens GN=PRDX2 PE=1 SV=5	PRDX2_HUMAN	PRDX2	22 kDa	0.00013	2.2	Collagen low, LAP high	0.072	1.4	[]	0.02	1.6	Fibronectin low, LAP high	13	15	4	15	18	11	22	27	20
AP-2 complex subunit beta OS=Homo sapiens GN=AP2B1 PE=1 SV=1	AP2B1_HUMAN	AP2B1	105 kDa	0.00074	1.9	Collagen low, LAP high	0.14	1.2	[]	0.026	1.5	Fibronectin low, LAP high	2	25	9	0	33	12	3	35	31
40S ribosomal protein S23 OS=Homo sapiens GN=RPS23 PE=1 SV=3	RS23_HUMAN	RPS23	16 kDa	0.0094	1.8	Collagen low, LAP high	< 0.00010	2.6	Collagen low, Fibronectin high	0.013	0.7	Fibronectin high, LAP low	13	8	6	9	17	45	2	2	44
Eukaryotic translation initiation factor 6 OS=Homo sapiens GN=EIF6 PE=1 SV=1	IF6_HUMAN	EIF6	27 kDa	0.0068	1.7	Collagen low, LAP high	0.0005	1.9	Collagen low, Fibronectin high	0.22	0.9	[]	9	6	18	7	12	45	10	7	40
Signal recognition particle subunit SRP72 OS=Homo sapiens GN=SRP72 PE=1 SV=3	SRP72_HUMAN	SRP72	75 kDa	< 0.00010	2.7	Collagen low, LAP high	< 0.00010	3.8	Collagen low, Fibronectin high	0.023	0.7	Fibronectin high, LAP low	2	13	5	0	19	56	1	11	42
78 kDa glucose-regulated protein OS=Homo sapiens GN=HSPA5 PE=1 SV=2	GRP78_HUMAN (+1)	HSPA5	72 kDa	0.00032	2	Collagen low, LAP high	0.47	1	[]	0.00073	2	Fibronectin low, LAP high	10	8	16	32	1	1	16	39	14
Chloride intracellular channel protein 1 OS=Homo sapiens GN=CLIC1 PE=1 SV=4	CLIC1_HUMAN	CLIC1	27 kDa	0.00017	2.4	Collagen low, LAP high	0.003	2	Collagen low, Fibronectin high	0.24	1.2	[]	8	8	7	14	16	15	20	15	20
Cofilin-1 OS=Homo sapiens GN=CFL1 PE=1 SV=3	COF1_HUMAN	CFL1	19 kDa	< 0.00010	2.7	Collagen low, LAP high	0.15	1.3	[]	0.00029	2.1	Fibronectin low, LAP high	7	10	11	16	10	10	17	21	37
Tripartite motif-containing protein 3 OS=Homo sapiens GN=TRIM3 PE=1 SV=2	TRIM3_HUMAN (+1)	TRIM3	81 kDa	0.0049	1.8	Collagen low, LAP high	0.00083	2	Collagen low, Fibronectin high	0.31	0.9	[]	0	16	13	0	30	27	0	27	26
Importin subunit beta-1 OS=Homo sapiens GN=KPNB1 PE=1 SV=2	IMB1_HUMAN	KPNB1	97 kDa	0.00032	2.1	Collagen low, LAP high	0.033	1.5	Collagen low, Fibronectin high	0.073	1.4	[]	6	20	3	12	20	12	21	22	19
AP-2 complex subunit alpha-1 OS=Homo sapiens GN=AP2A1 PE=1 SV=3	AP2A1_HUMAN	AP2A1	108 kDa	0.044	1.5	Collagen low, LAP high	0.0085	1.7	Collagen low, Fibronectin high	0.28	0.9	[]	1	29	2	1	45	7	0	37	11
Spectrin beta chain, non-erythrocytic 1 OS=Homo sapiens GN=SPTBN1 PE=1 SV=2	SPTB2_HUMAN	SPTBN1	275 kDa	< 0.00010	8.1	Collagen low, LAP high	0.063	1.8	[]	< 0.00010	4.6	Fibronectin low, LAP high	2	9	1	1	10	10	6	13	78
Myristoylated alanine-rich C-kinase substrate OS=Homo sapiens GN=MARCKS PE=1 SV=4	MARCS_HUMAN (+1)	MARCKS	32 kDa	0.0057	1.7	Collagen low, LAP high	0.19	1.2	[]	0.066	1.4	[]	1	11	22	1	11	29	1	25	33
Receptor tyrosine-protein kinase erbB-2 OS=Homo sapiens GN=ERBB2 PE=1 SV=1	ERBB2_HUMAN (+1)	ERBB2	138 kDa	< 0.00010	18	Collagen low, LAP high	0.047	2.3	Collagen low, Fibronectin high	< 0.00010	7.7	Fibronectin low, LAP high	3	2	1	1	3	10	13	35	60
L-lactate dehydrogenase A chain OS=Homo sapiens GN=LDHA PE=1 SV=2	LDHA_HUMAN	LDHA	37 kDa	< 0.00010	2.3	Collagen low, LAP high	0.059	1.5	[]	0.021	1.6	Fibronectin low, LAP high	7	9	10	29	9	0	17	31	13
Microtubule-actin cross-linking factor 1, isoforms 1/2/3/5 OS=Homo sapiens GN=MACF1 PE=1 SV=1	H3BQK9		?	< 0.00010	3.5	Collagen low, LAP high	0.072	1.5	[]	0.00014	2.3	Fibronectin low, LAP high	6	11	2	2	7	20	1	7	59
Filaggrin-2 OS=Homo sapiens GN=FLG2 PE=1 SV=1	FILA2_HUMAN	FLG2	248 kDa	0.046	1.5	Collagen low, LAP high	0.25	1.2	[]	0.19	1.3	[]	5	24	4	15	14	9	7	29	13
Kinesin-1 heavy chain OS=Homo sapiens GN=KIF5B PE=1 SV=1	KINH_HUMAN	KIF5B	110 kDa	< 0.00010	2.7	Collagen low, LAP high	0.012	1.8	Collagen low, Fibronectin high	0.059	1.5	[]	0	20	1	4	23	11	10	25	21
Signal recognition particle subunit SRP68 OS=Homo sapiens GN=SRP68 PE=1 SV=2	SRP68_HUMAN	SRP68	71 kDa	< 0.00010	4.5	Collagen low, LAP high	< 0.00010	7.6	Collagen low, Fibronectin high	0.0041	0.6	Fibronectin high, LAP low	3	2	3	0	15	46	0	9	27
182 kDa tankyrase-1-binding protein OS=Homo sapiens GN=TNKS1BP1 PE=1 SV=4	TB182_HUMAN	TNKS1BP1	182 kDa	< 0.00010	8	Collagen low, LAP high	< 0.00010	3.7	Collagen low, Fibronectin high	0.00019	2.2	Fibronectin low, LAP high	1	0	8	4	4	25	0	4	68
Alpha-2-macroglobulin OS=Homo sapiens GN=A2M PE=1 SV=3	A2MG_HUMAN	A2M	163 kDa	< 0.00010	2.9	Collagen low, LAP high	0.32	1.1	[]	0.00013	2.5	Fibronectin low, LAP high	3	17	0	19	0	4	30	0	28
Protein disulfide-isomerase OS=Homo sapiens GN=P4HB PE=1 SV=3	PDIA1_HUMAN (+1)	P4HB	57 kDa	0.00044	3.2	Collagen low, LAP high	< 0.00010	5	Collagen low, Fibronectin high	0.02	0.6	Fibronectin high, LAP low	9	0	1	50	0	0	16	14	2
Alpha-1-antitrypsin OS=Homo sapiens GN=SERPINA1 PE=1 SV=3	A1AT_HUMAN (+1)	SERPINA1	47 kDa	< 0.00010	3.4	Collagen low, LAP high	0.013	0.3	Collagen high, Fibronectin low	< 0.00010	9.7	Fibronectin low, LAP high	4	15	1	7	0	0	42	1	25
Serpin B5 OS=Homo sapiens GN=SERPINB5 PE=1 SV=2	SPB5_HUMAN (+1)	SERPINB5	42 kDa	0.028	1.8	Collagen low, LAP high	0.00023	2.4	Collagen low, Fibronectin high	0.067	0.7	[]	11	0	9	48	0	0	18	2	15
Peroxiredoxin-6 OS=Homo sapiens GN=PRDX6 PE=1 SV=3	PRDX6_HUMAN (+1)	PRDX6	25 kDa	< 0.00010	6.7	Collagen low, LAP high	0.00015	4	Collagen low, Fibronectin high	0.028	1.7	Fibronectin low, LAP high	2	2	3	17	7	4	19	12	16
60S ribosomal protein L12 OS=Homo sapiens GN=RPL12 PE=1 SV=1	RL12_HUMAN	RPL12	18 kDa	0.041	1.6	Collagen low, LAP high	0.05	1.5	[]	0.52	1.1	[]	18	0	4	19	6	9	13	3	20
Serine/threonine-protein phosphatase PP1-alpha catalytic subunit OS=Homo sapiens GN=PPP1CA PE=1 SV=1	PP1A_HUMAN	PPP1CA	38 kDa	0.021	1.8	Collagen low, LAP high	0.045	1.6	Collagen low, Fibronectin high	0.42	1.1	[]	6	5	9	6	10	16	7	12	17
Poly(rC)-binding protein 2 OS=Homo sapiens GN=PCBP2 PE=1 SV=1	F8VZX2		?	0.0077	2	Collagen low, LAP high	0.38	1.1	[]	0.026	1.8	Fibronectin low, LAP high	11	3	5	10	4	7	10	11	17
X-ray repair cross-complementing protein 5 OS=Homo sapiens GN=XRCC5 PE=1 SV=3	XRCC5_HUMAN	XRCC5	83 kDa	0.00014	3.2	Collagen low, LAP high	0.017	2.1	Collagen low, Fibronectin high	0.087	1.5	[]	1	5	6	3	8	14	6	26	6
Calmodulin-like protein 5 OS=Homo sapiens GN=CALML5 PE=1 SV=2	CALL5_HUMAN	CALML5	16 kDa	0.0012	2.3	Collagen low, LAP high	0.04	1.7	Collagen low, Fibronectin high	0.13	1.4	[]	10	5	3	26	3	1	20	2	20
Septin-11 OS=Homo sapiens GN=SEPT11 PE=1 SV=3	SEP11_HUMAN	2011-09-01	49 kDa	< 0.00010	3.5	Collagen low, LAP high	< 0.00010	3.7	Collagen low, Fibronectin high	0.39	1	[]	7	0	4	3	5	33	0	4	35
Fibrinogen gamma chain OS=Homo sapiens GN=FGG PE=1 SV=3	FIBG_HUMAN (+2)	FGG	52 kDa	< 0.00010	13	Collagen low, LAP high	0.0014	4	Collagen low, Fibronectin high	< 0.00010	3.2	Fibronectin low, LAP high	0	4	1	20	0	0	15	0	49
Tubulin--tyrosine ligase-like protein 12 OS=Homo sapiens GN=TTLL12 PE=1 SV=2	TTL12_HUMAN (+1)	TTLL12	74 kDa	0.031	1.8	Collagen low, LAP high	0.03	1.7	Collagen low, Fibronectin high	0.54	1	[]	0	9	9	3	13	15	1	16	15
T-complex protein 1 subunit epsilon OS=Homo sapiens GN=CCT5 PE=1 SV=1	TCPE_HUMAN	CCT5	60 kDa	0.032	1.7	Collagen low, LAP high	0.5	0.9	[]	0.024	1.9	Fibronectin low, LAP high	2	11	9	7	6	7	9	18	10
Haptoglobin OS=Homo sapiens GN=HP PE=1 SV=1	HPT_HUMAN	HP	45 kDa	< 0.00010	2.7	Collagen low, LAP high	0.04	0.5	Collagen high, Fibronectin low	< 0.00010	6	Fibronectin low, LAP high	5	15	0	9	0	0	35	2	17
cDNA, FLJ94440, highly similar to Homo sapiens chaperonin containing TCP1, subunit 6A (zeta 1)(CCT6A), mRNA OS=Homo sapiens PE=2 SV=1	B2R9K8		?	0.019	1.9	Collagen low, LAP high	0.019	1.9	Collagen low, Fibronectin high	0.54	1	[]	2	11	3	4	15	11	9	11	11
Neutrophil gelatinase-associated lipocalin OS=Homo sapiens GN=LCN2 PE=1 SV=2	NGAL_HUMAN	LCN2	23 kDa	0.0042	2.2	Collagen low, LAP high	0.17	1.4	[]	0.063	1.6	[]	9	1	7	23	0	0	27	2	8
Mucin 5AC, oligomeric mucus/gel-forming OS=Homo sapiens GN=MUC5AC PE=4 SV=1	A7Y9J9		?	0.00024	2.4	Collagen low, LAP high	< 0.00010	0	Collagen high, Fibronectin low	< 0.00010	INF	Fibronectin low, LAP high	0	21	0	0	0	0	50	1	0
Catenin delta-1 OS=Homo sapiens GN=CTNND1 PE=1 SV=1	CTND1_HUMAN	CTNND1	108 kDa	0.023	1.9	Collagen low, LAP high	0.058	1.7	[]	0.4	1.2	[]	0	4	11	3	5	17	0	8	21
Catenin alpha-1 OS=Homo sapiens GN=CTNNA1 PE=1 SV=1	CTNA1_HUMAN	CTNNA1	100 kDa	< 0.00010	6.4	Collagen low, LAP high	0.00042	3.7	Collagen low, Fibronectin high	0.024	1.7	Fibronectin low, LAP high	0	6	1	2	15	9	3	15	27
Filaggrin OS=Homo sapiens GN=FLG PE=1 SV=3	FILA_HUMAN	FLG	435 kDa	< 0.00010	6.1	Collagen low, LAP high	0.00025	3.9	Collagen low, Fibronectin high	0.051	1.6	[]	4	3	0	23	2	2	9	3	31
Fibrinogen beta chain OS=Homo sapiens GN=FGB PE=1 SV=2	FIBB_HUMAN (+1)	FGB	56 kDa	< 0.00010	7.6	Collagen low, LAP high	0.016	2.6	Collagen low, Fibronectin high	< 0.00010	2.9	Fibronectin low, LAP high	0	4	3	18	0	0	10	0	43
Glucose-6-phosphate isomerase OS=Homo sapiens GN=GPI PE=1 SV=4	G6PI_HUMAN	GPI	63 kDa	0.0015	2.5	Collagen low, LAP high	0.058	1.7	[]	0.11	1.5	[]	2	8	5	15	6	4	11	19	7
Glycine--tRNA ligase OS=Homo sapiens GN=GARS PE=1 SV=3	SYG_HUMAN	GARS	83 kDa	< 0.00010	3.1	Collagen low, LAP high	0.2	1.4	[]	0.0018	2.3	Fibronectin low, LAP high	1	10	3	6	8	5	12	24	8
DNA-(apurinic or apyrimidinic site) lyase OS=Homo sapiens GN=APEX1 PE=1 SV=2	APEX1_HUMAN	APEX1	36 kDa	0.042	2.1	Collagen low, LAP high	0.00012	3.6	Collagen low, Fibronectin high	0.034	0.6	Fibronectin high, LAP low	0	5	4	2	25	5	2	10	7
Cullin-associated NEDD8-dissociated protein 1 OS=Homo sapiens GN=CAND1 PE=1 SV=2	CAND1_HUMAN	CAND1	136 kDa	< 0.00010	3.2	Collagen low, LAP high	0.38	1.1	[]	0.00023	2.8	Fibronectin low, LAP high	3	7	4	11	4	1	19	24	2
Profilin-1 OS=Homo sapiens GN=PFN1 PE=1 SV=2	PROF1_HUMAN	PFN1	15 kDa	0.00085	2.5	Collagen low, LAP high	0.55	0.9	[]	0.00084	2.7	Fibronectin low, LAP high	6	3	7	14	1	0	28	4	8
Keratin, type II cuticular Hb5 OS=Homo sapiens GN=KRT85 PE=1 SV=1	KRT85_HUMAN	KRT85	56 kDa	0.017	1.9	Collagen low, LAP high	0.44	1.1	[]	0.037	1.8	Fibronectin low, LAP high	0	16	2	0	18	1	0	19	15
Ig mu chain C region OS=Homo sapiens GN=IGHM PE=1 SV=1	A0A087X2C0		?	0.011	2	Collagen low, LAP high	0.27	0.7	[]	0.0013	2.8	Fibronectin low, LAP high	3	12	2	12	0	0	24	1	9
Dynamin-2 OS=Homo sapiens GN=DNM2 PE=1 SV=2	DYN2_HUMAN	DNM2	98 kDa	< 0.00010	12	Collagen low, LAP high	0.00026	8.5	Collagen low, Fibronectin high	0.17	1.5	[]	0	2	0	3	12	2	3	16	6
Rab GDP dissociation inhibitor beta OS=Homo sapiens GN=GDI2 PE=1 SV=2	GDIB_HUMAN (+1)	GDI2	51 kDa	< 0.00010	5.1	Collagen low, LAP high	0.02	2.4	Collagen low, Fibronectin high	0.0049	2.2	Fibronectin low, LAP high	3	2	3	17	2	0	17	17	7
Phosphoglycerate mutase 1 OS=Homo sapiens GN=PGAM1 PE=1 SV=2	PGAM1_HUMAN (+3)	PGAM1	29 kDa	0.0053	2.3	Collagen low, LAP high	0.13	1.5	[]	0.11	1.5	[]	6	6	2	18	3	0	17	8	7
Coatomer subunit gamma-1 OS=Homo sapiens GN=COPG1 PE=1 SV=1	COPG1_HUMAN	COPG1	98 kDa	0.05	1.7	Collagen low, LAP high	0.22	1.3	[]	0.24	1.3	[]	1	14	2	8	11	3	7	13	9
Keratin, type I cuticular Ha1 OS=Homo sapiens GN=KRT31 PE=1 SV=3	K1H1_HUMAN	KRT31	47 kDa	< 0.00010	7.6	Collagen low, LAP high	0.57	1	[]	< 0.00010	7.6	Fibronectin low, LAP high	0	7	0	0	7	0	0	13	40
Elongation factor 1-delta OS=Homo sapiens GN=EEF1D PE=1 SV=5	EF1D_HUMAN	EEF1D	31 kDa	0.0062	2.2	Collagen low, LAP high	0.21	1.3	[]	0.066	1.7	[]	5	4	6	7	8	5	8	9	16
Programmed cell death 6-interacting protein OS=Homo sapiens GN=PDCD6IP PE=1 SV=1	PDC6I_HUMAN	PDCD6IP	96 kDa	< 0.00010	21	Collagen low, LAP high	0.34	1.7	[]	< 0.00010	12	Fibronectin low, LAP high	1	2	0	3	2	0	7	24	31
UDP-glucose 6-dehydrogenase OS=Homo sapiens GN=UGDH PE=1 SV=1	UGDH_HUMAN	UGDH	55 kDa	0.0059	2.1	Collagen low, LAP high	0.21	0.6	[]	0.00028	3.3	Fibronectin low, LAP high	16	0	1	11	0	0	35	1	0
Nucleoside diphosphate kinase OS=Homo sapiens GN=NME1-NME2 PE=1 SV=1	Q32Q12		?	< 0.00010	6.3	Collagen low, LAP high	0.0033	3.3	Collagen low, Fibronectin high	0.018	1.9	Fibronectin low, LAP high	4	0	2	20	0	0	22	9	7
Keratin, type II cuticular Hb4 OS=Homo sapiens GN=KRT84 PE=2 SV=2	KRT84_HUMAN	KRT84	65 kDa	< 0.00010	3.5	Collagen low, LAP high	0.38	1.2	[]	0.00051	2.9	Fibronectin low, LAP high	2	9	0	1	9	3	4	34	0
Integrin alpha-V OS=Homo sapiens GN=ITGAV PE=1 SV=2	ITAV_HUMAN	ITGAV	116 kDa	< 0.00010	INF	Collagen low, LAP high	0.49	INF	[]	< 0.00010	66	Fibronectin low, LAP high	0	0	0	0	1	0	1	2	63
40S ribosomal protein S28 OS=Homo sapiens GN=RPS28 PE=1 SV=1	RS28_HUMAN (+1)	RPS28	8 kDa	0.0077	2.8	Collagen low, LAP high	< 0.00010	4	Collagen low, Fibronectin high	0.085	0.7	[]	4	0	4	9	0	23	2	0	20
Keratin, type I cytoskeletal 13 OS=Homo sapiens GN=KRT13 PE=1 SV=4	K1C13_HUMAN	KRT13	50 kDa	< 0.00010	5	Collagen low, LAP high	0.039	0.2	Collagen high, Fibronectin low	< 0.00010	23	Fibronectin low, LAP high	1	8	0	0	2	0	37	4	4
Importin-4 OS=Homo sapiens GN=IPO4 PE=1 SV=2	IPO4_HUMAN	IPO4	119 kDa	0.0024	2.8	Collagen low, LAP high	0.018	2.2	Collagen low, Fibronectin high	0.29	1.3	[]	1	2	7	4	4	14	4	6	18
Ribonuclease inhibitor OS=Homo sapiens GN=RNH1 PE=1 SV=2	RINI_HUMAN (+1)	RNH1	50 kDa	0.01	2.1	Collagen low, LAP high	0.55	0.9	[]	0.0096	2.2	Fibronectin low, LAP high	11	0	5	14	1	0	6	6	21
Transgelin-2 OS=Homo sapiens GN=TAGLN2 PE=1 SV=3	TAGL2_HUMAN	TAGLN2	22 kDa	< 0.00010	9	Collagen low, LAP high	0.00053	5	Collagen low, Fibronectin high	0.031	1.8	Fibronectin low, LAP high	3	0	1	20	0	0	21	2	13
60S acidic ribosomal protein P0 OS=Homo sapiens GN=RPLP0 PE=1 SV=1	RLA0_HUMAN (+2)	RPLP0	34 kDa	0.034	2.1	Collagen low, LAP high	0.018	2.2	Collagen low, Fibronectin high	0.45	1	[]	4	1	5	15	3	4	13	4	4
Importin subunit alpha-1 OS=Homo sapiens GN=KPNA2 PE=1 SV=1	IMA1_HUMAN	KPNA2	58 kDa	0.02	2.2	Collagen low, LAP high	0.01	2.3	Collagen low, Fibronectin high	0.44	1	[]	0	7	4	0	17	8	0	15	9
14-3-3 protein theta OS=Homo sapiens GN=YWHAQ PE=1 SV=1	1433T_HUMAN	YWHAQ	28 kDa	0.0012	3.1	Collagen low, LAP high	0.002	2.9	Collagen low, Fibronectin high	0.5	1.1	[]	2	5	2	8	10	8	4	8	16
Heat shock protein 105 kDa OS=Homo sapiens GN=HSPH1 PE=1 SV=1	HS105_HUMAN	HSPH1	97 kDa	0.0081	3.4	Collagen low, LAP high	0.039	2.6	Collagen low, Fibronectin high	0.33	1.3	[]	0	3	2	1	5	7	3	9	5
FH1/FH2 domain-containing protein 1 OS=Homo sapiens GN=FHOD1 PE=1 SV=3	FHOD1_HUMAN	FHOD1	127 kDa	< 0.00010	4.7	Collagen low, LAP high	< 0.00010	4.5	Collagen low, Fibronectin high	0.55	1	[]	1	5	0	0	7	20	0	0	28
Macrophage migration inhibitory factor OS=Homo sapiens GN=MIF PE=1 SV=4	MIF_HUMAN	MIF	12 kDa	< 0.00010	7.2	Collagen low, LAP high	0.0014	4	Collagen low, Fibronectin high	0.031	1.8	Fibronectin low, LAP high	2	0	3	4	7	9	2	22	12
General vesicular transport factor p115 OS=Homo sapiens GN=USO1 PE=1 SV=2	USO1_HUMAN (+1)	USO1	108 kDa	< 0.00010	5.3	Collagen low, LAP high	0.47	1.2	[]	< 0.00010	4.6	Fibronectin low, LAP high	0	5	1	1	5	1	0	26	6
Neutrophil defensin 3 OS=Homo sapiens GN=DEFA3 PE=1 SV=1	DEF3_HUMAN	DEFA3	10 kDa	< 0.00010	7.2	Collagen low, LAP high	0.58	1	[]	< 0.00010	7.2	Fibronectin low, LAP high	1	4	1	5	1	0	37	0	6
Apolipoprotein A-I OS=Homo sapiens GN=APOA1 PE=1 SV=1	APOA1_HUMAN (+1)	APOA1	31 kDa	< 0.00010	6	Collagen low, LAP high	0.53	0.9	[]	< 0.00010	7	Fibronectin low, LAP high	4	3	0	6	0	0	17	0	25
cDNA FLJ13167 fis, clone NT2RP3003726, highly similar to Spermatogenesis-associated protein 2 OS=Homo sapiens PE=2 SV=1	B3KN08		?	0.0095	2.4	Collagen low, LAP high	0.035	0.3	Collagen high, Fibronectin low	< 0.00010	8.7	Fibronectin low, LAP high	10	1	0	1	2	0	14	7	5
Eukaryotic translation initiation factor 5A-1 OS=Homo sapiens GN=EIF5A PE=1 SV=2	IF5A1_HUMAN	EIF5A	17 kDa	0.0051	2.9	Collagen low, LAP high	0.0087	2.6	Collagen low, Fibronectin high	0.49	1.1	[]	4	2	2	12	5	4	10	1	12
Cellular retinoic acid-binding protein 2 OS=Homo sapiens GN=CRABP2 PE=1 SV=2	RABP2_HUMAN	CRABP2	16 kDa	0.00072	4.4	Collagen low, LAP high	0.0001	5	Collagen low, Fibronectin high	0.33	0.9	[]	4	0	1	25	0	0	15	0	7
Vacuolar protein sorting-associated protein 35 OS=Homo sapiens GN=VPS35 PE=1 SV=2	VPS35_HUMAN	VPS35	92 kDa	< 0.00010	4.6	Collagen low, LAP high	0.15	1.7	[]	0.0027	2.7	Fibronectin low, LAP high	1	5	1	2	6	4	9	15	8
14-3-3 protein epsilon OS=Homo sapiens GN=YWHAE PE=1 SV=1	1433E_HUMAN	YWHAE	29 kDa	0.0028	2.9	Collagen low, LAP high	0.23	1.4	[]	0.035	2	Fibronectin low, LAP high	6	1	2	10	1	2	13	1	12
Probable ubiquitin carboxyl-terminal hydrolase FAF-X OS=Homo sapiens GN=USP9X PE=1 SV=3	USP9X_HUMAN	USP9X	292 kDa	0.0064	2.7	Collagen low, LAP high	0.034	2.1	Collagen low, Fibronectin high	0.32	1.3	[]	0	8	1	2	9	8	0	7	17
Alpha-actinin-1 OS=Homo sapiens GN=ACTN1 PE=1 SV=2	ACTN1_HUMAN	ACTN1	103 kDa	< 0.00010	20	Collagen low, LAP high	0.13	3	[]	< 0.00010	6.7	Fibronectin low, LAP high	1	0	1	6	0	0	19	3	18
AP-2 complex subunit alpha-2 OS=Homo sapiens GN=AP2A2 PE=1 SV=2	AP2A2_HUMAN	AP2A2	104 kDa	0.021	2.3	Collagen low, LAP high	0.034	2.1	Collagen low, Fibronectin high	0.49	1.1	[]	0	9	0	1	17	1	0	16	5
Protein FAM83H OS=Homo sapiens GN=FAM83H PE=1 SV=3	FA83H_HUMAN	FAM83H	127 kDa	< 0.00010	11	Collagen low, LAP high	< 0.00010	15	Collagen low, Fibronectin high	0.13	0.7	[]	0	0	2	7	0	23	1	0	21
cDNA FLJ43948 fis, clone TESTI4014924, highly similar to Homo sapiens cytoplasmic FMR1 interacting protein 1 (CYFIP1), transcript variant 1, mRNA OS=Homo sapiens PE=2 SV=1	B3KWV6		?	0.00015	5.7	Collagen low, LAP high	0.031	3	Collagen low, Fibronectin high	0.057	1.9	[]	0	3	1	2	7	3	1	16	6
Spectrin beta chain, non-erythrocytic 2 OS=Homo sapiens GN=SPTBN2 PE=1 SV=3	SPTN2_HUMAN	SPTBN2	271 kDa	< 0.00010	INF	Collagen low, LAP high	0.014	INF	Collagen low, Fibronectin high	< 0.00010	5.8	Fibronectin low, LAP high	0	0	0	4	0	2	1	2	32
C-1-tetrahydrofolate synthase, cytoplasmic OS=Homo sapiens GN=MTHFD1 PE=1 SV=1	F5H2F4		?	0.025	2.4	Collagen low, LAP high	0.013	2.5	Collagen low, Fibronectin high	0.45	1	[]	3	2	3	3	4	13	11	3	5
26S proteasome non-ATPase regulatory subunit 2 OS=Homo sapiens GN=PSMD2 PE=1 SV=3	PSMD2_HUMAN	PSMD2	100 kDa	< 0.00010	9.7	Collagen low, LAP high	0.0083	4.3	Collagen low, Fibronectin high	0.014	2.2	Fibronectin low, LAP high	0	1	2	7	4	2	12	12	5
DnaJ homolog subfamily A member 1 OS=Homo sapiens GN=DNAJA1 PE=1 SV=2	DNJA1_HUMAN	DNAJA1	45 kDa	0.017	2.3	Collagen low, LAP high	0.1	1.7	[]	0.25	1.4	[]	0	4	6	0	11	6	6	7	10
Alpha-2-HS-glycoprotein OS=Homo sapiens GN=AHSG PE=1 SV=1	FETUA_HUMAN (+1)	AHSG	39 kDa	0.00035	3.6	Collagen low, LAP high	0.46	1.1	[]	0.0012	3.2	Fibronectin low, LAP high	6	2	0	5	0	4	9	0	20
Integrin beta-6 OS=Homo sapiens GN=ITGB6 PE=1 SV=2	ITB6_HUMAN (+3)	ITGB6	86 kDa	< 0.00010	INF	Collagen low, LAP high	1	INF	[]	< 0.00010	INF	Fibronectin low, LAP high	0	0	0	0	0	0	0	0	43
Endoplasmin OS=Homo sapiens GN=HSP90B1 PE=1 SV=1	ENPL_HUMAN	HSP90B1	92 kDa	< 0.00010	9	Collagen low, LAP high	0.039	3.3	Collagen low, Fibronectin high	0.0054	2.7	Fibronectin low, LAP high	1	1	1	10	0	0	10	15	2
Suprabasin OS=Homo sapiens GN=SBSN PE=1 SV=2	SBSN_HUMAN	SBSN	61 kDa	< 0.00010	9.3	Collagen low, LAP high	0.00029	6.3	Collagen low, Fibronectin high	0.15	1.5	[]	2	0	1	19	0	0	10	1	17
Transketolase OS=Homo sapiens GN=TKT PE=1 SV=3	TKT_HUMAN (+3)	TKT	68 kDa	< 0.00010	5.4	Collagen low, LAP high	0.089	2.2	[]	0.0096	2.5	Fibronectin low, LAP high	1	2	2	10	1	0	13	8	6
Epididymis secretory protein Li 55 OS=Homo sapiens GN=HEL-S-55 PE=2 SV=1	V9HW35		?	0.0045	3.3	Collagen low, LAP high	0.069	2.2	[]	0.18	1.5	[]	2	0	4	11	0	2	12	2	6
Protein disulfide-isomerase A3 OS=Homo sapiens GN=PDIA3 PE=1 SV=4	PDIA3_HUMAN	PDIA3	57 kDa	0.011	3	Collagen low, LAP high	0.0084	3	Collagen low, Fibronectin high	0.52	1	[]	2	3	1	18	0	0	3	14	1
Involucrin OS=Homo sapiens GN=IVL PE=1 SV=2	INVO_HUMAN	IVL	68 kDa	0.024	3.2	Collagen low, LAP high	0.00017	5.5	Collagen low, Fibronectin high	0.071	0.6	[]	2	1	1	21	1	0	0	1	12
Fibrinogen alpha chain OS=Homo sapiens GN=FGA PE=1 SV=2	FIBA_HUMAN	FGA	95 kDa	< 0.00010	INF	Collagen low, LAP high	0.0032	INF	Collagen low, Fibronectin high	< 0.00010	4.8	Fibronectin low, LAP high	0	0	0	8	0	0	6	0	32
Tensin-3 OS=Homo sapiens GN=TNS3 PE=1 SV=2	TENS3_HUMAN	TNS3	155 kDa	< 0.00010	INF	Collagen low, LAP high	< 0.00010	INF	Collagen low, Fibronectin high	0.092	0.7	[]	0	0	0	0	0	27	0	0	18
Ras-related protein Rab-7a OS=Homo sapiens GN=RAB7A PE=1 SV=1	RAB7A_HUMAN	RAB7A	23 kDa	0.027	1.4	Collagen low, LAP high	0.14	1.5	[]	0.39	0.9	[]	5	1	5	12	1	4	9	2	4
Myeloperoxidase OS=Homo sapiens GN=MPO PE=1 SV=1	PERM_HUMAN	MPO	84 kDa	< 0.00010	44	Collagen low, LAP high	0.51	0	[]	< 0.00010	INF	Fibronectin low, LAP high	0	1	0	0	0	0	42	0	2
Complement C4-A OS=Homo sapiens GN=C4A PE=1 SV=2	CO4A_HUMAN	C4A	193 kDa	0.0032	3.8	Collagen low, LAP high	0.0014	4	Collagen low, Fibronectin high	0.45	1	[]	2	2	1	10	5	5	10	0	9
Nucleoprotein TPR OS=Homo sapiens GN=TPR PE=1 SV=3	TPR_HUMAN	TPR	267 kDa	0.025	2.4	Collagen low, LAP high	0.22	1.5	[]	0.17	1.6	[]	0	5	3	3	5	4	0	10	9
Leukocyte elastase inhibitor OS=Homo sapiens GN=SERPINB1 PE=1 SV=1	ILEU_HUMAN (+2)	SERPINB1	43 kDa	0.03	2.2	Collagen low, LAP high	0.17	1.6	[]	0.23	1.4	[]	4	2	3	14	0	0	16	1	3
Adenylyl cyclase-associated protein 1 OS=Homo sapiens GN=CAP1 PE=1 SV=5	CAP1_HUMAN	CAP1	52 kDa	< 0.00010	30	Collagen low, LAP high	0.0089	9	Collagen low, Fibronectin high	0.00081	3.3	Fibronectin low, LAP high	1	0	0	9	0	0	19	4	7
Keratin, type II cytoskeletal 75 OS=Homo sapiens GN=KRT75 PE=1 SV=2	K2C75_HUMAN	KRT75	60 kDa	0.0096	2.6	Collagen low, LAP high	0.37	1.2	[]	0.037	2.1	Fibronectin low, LAP high	6	1	2	6	3	2	7	6	10
cDNA FLJ56053, highly similar to Serine/threonine-protein phosphatase 2A 65 kDa regulatory subunit A alpha isoform OS=Homo sapiens PE=2 SV=1	B4DE69		?	< 0.00010	22	Collagen low, LAP high	0.0013	12	Collagen low, Fibronectin high	0.076	1.8	[]	0	0	1	6	3	3	10	4	8
Exportin-1 OS=Homo sapiens GN=XPO1 PE=1 SV=1	XPO1_HUMAN	XPO1	123 kDa	0.0011	3.8	Collagen low, LAP high	0.14	1.8	[]	0.037	2.1	Fibronectin low, LAP high	0	3	3	1	2	8	3	8	12
Keratin, type I cuticular Ha8 OS=Homo sapiens GN=KRT38 PE=1 SV=3	KRT38_HUMAN	KRT38	50 kDa	< 0.00010	40	Collagen low, LAP high	0.74	1	[]	< 0.00010	40	Fibronectin low, LAP high	0	1	0	0	1	0	0	1	39
Stress-induced-phosphoprotein 1 OS=Homo sapiens GN=STIP1 PE=1 SV=1	STIP1_HUMAN	STIP1	63 kDa	0.00015	5.7	Collagen low, LAP high	0.17	2	[]	0.0072	2.9	Fibronectin low, LAP high	1	1	2	3	0	5	6	11	6
Complement factor H OS=Homo sapiens GN=CFH PE=1 SV=4	CFAH_HUMAN (+1)	CFH	139 kDa	< 0.00010	INF	Collagen low, LAP high	< 0.00010	INF	Collagen low, Fibronectin high	0.27	0.8	[]	0	0	0	20	0	0	13	0	3
Neutrophil elastase OS=Homo sapiens GN=ELANE PE=1 SV=1	ELNE_HUMAN	ELANE	29 kDa	< 0.00010	INF	Collagen low, LAP high	1	INF	[]	< 0.00010	INF	Fibronectin low, LAP high	0	0	0	0	0	0	36	0	0
14-3-3 protein gamma OS=Homo sapiens GN=YWHAG PE=1 SV=2	1433G_HUMAN	YWHAG	28 kDa	0.0077	2.8	Collagen low, LAP high	0.37	1.2	[]	0.032	2.2	Fibronectin low, LAP high	2	3	3	4	1	5	5	9	8
Annexin A5 OS=Homo sapiens GN=ANXA5 PE=1 SV=2	ANXA5_HUMAN (+1)	ANXA5	36 kDa	0.0019	4	Collagen low, LAP high	0.089	2.2	[]	0.092	1.8	[]	2	1	2	11	0	0	7	9	4
6-phosphogluconate dehydrogenase, decarboxylating OS=Homo sapiens GN=PGD PE=1 SV=3	6PGD_HUMAN	PGD	53 kDa	< 0.00010	12	Collagen low, LAP high	0.016	5	Collagen low, Fibronectin high	0.016	2.4	Fibronectin low, LAP high	2	0	0	10	0	0	19	5	0
Importin-5 OS=Homo sapiens GN=IPO5 PE=1 SV=4	IPO5_HUMAN	IPO5	124 kDa	0.025	2.7	Collagen low, LAP high	0.14	1.8	[]	0.25	1.5	[]	0	6	0	0	9	2	3	4	9
Nicotinamide phosphoribosyltransferase OS=Homo sapiens GN=NAMPT PE=1 SV=1	NAMPT_HUMAN (+1)	NAMPT	56 kDa	0.028	3.7	Collagen low, LAP high	0.00016	6.7	Collagen low, Fibronectin high	0.06	0.6	[]	1	0	2	20	0	0	8	1	2
Hemopexin OS=Homo sapiens GN=HPX PE=1 SV=2	HEMO_HUMAN	HPX	52 kDa	< 0.00010	26	Collagen low, LAP high	0.055	6	[]	0.0004	4.3	Fibronectin low, LAP high	0	1	0	6	0	0	11	0	15
Proteasome activator complex subunit 2 OS=Homo sapiens GN=PSME2 PE=1 SV=4	PSME2_HUMAN	PSME2	27 kDa	< 0.00010	17	Collagen low, LAP high	< 0.00010	19	Collagen low, Fibronectin high	0.39	0.9	[]	0	0	1	18	1	0	8	4	5
Tight junction protein ZO-1 OS=Homo sapiens GN=TJP1 PE=1 SV=3	ZO1_HUMAN (+4)	TJP1	195 kDa	0.00063	8	Collagen low, LAP high	0.0016	7	Collagen low, Fibronectin high	0.47	1.1	[]	0	2	0	1	5	8	0	3	13
Protein RCC2 OS=Homo sapiens GN=RCC2 PE=1 SV=2	RCC2_HUMAN (+1)	RCC2	56 kDa	0.037	3	Collagen low, LAP high	0.031	3	Collagen low, Fibronectin high	0.54	1	[]	2	1	1	2	7	3	0	9	3
Galectin-3-binding protein OS=Homo sapiens GN=LGALS3BP PE=1 SV=1	LG3BP_HUMAN (+1)	LGALS3BP	65 kDa	0.013	3.2	Collagen low, LAP high	0.12	0.2	[]	0.00018	16	Fibronectin low, LAP high	2	2	1	1	0	0	16	0	0
DnaJ homolog subfamily A member 2 OS=Homo sapiens GN=DNAJA2 PE=1 SV=1	DNJA2_HUMAN	DNAJA2	46 kDa	0.037	3	Collagen low, LAP high	0.0044	4	Collagen low, Fibronectin high	0.25	0.8	[]	2	0	2	2	8	6	1	7	4
Tryptophan--tRNA ligase, cytoplasmic OS=Homo sapiens GN=WARS PE=1 SV=2	SYWC_HUMAN (+1)	WARS	53 kDa	0.011	5.5	Collagen low, LAP high	0.00014	9	Collagen low, Fibronectin high	0.11	0.6	[]	2	0	0	18	0	0	10	1	0
Proteasome activator complex subunit 1 OS=Homo sapiens GN=PSME1 PE=1 SV=1	PSME1_HUMAN (+2)	PSME1	29 kDa	0.028	3.7	Collagen low, LAP high	0.014	4	Collagen low, Fibronectin high	0.46	0.9	[]	0	1	2	10	1	1	5	4	2
Mucin-5AC OS=Homo sapiens GN=MUC5AC PE=1 SV=4	MUC5A_HUMAN	MUC5AC	586 kDa	< 0.00010	7.7	Collagen low, LAP high	0.13	0	[]	< 0.00010	INF	Fibronectin low, LAP high	0	3	0	0	0	0	23	0	0
Hexokinase OS=Homo sapiens PE=2 SV=1	A8K7J7		?	0.037	3	Collagen low, LAP high	0.47	1.2	[]	0.084	2.4	[]	1	2	1	5	0	0	3	8	1
Calmodulin-regulated spectrin-associated protein 3 OS=Homo sapiens GN=CAMSAP3 PE=1 SV=2	CAMP3_HUMAN	CAMSAP3	135 kDa	< 0.00010	INF	Collagen low, LAP high	< 0.00010	INF	Collagen low, Fibronectin high	0.53	1	[]	0	0	0	2	0	13	0	1	14
Eukaryotic translation initiation factor 3 subunit I OS=Homo sapiens GN=EIF3I PE=1 SV=1	EIF3I_HUMAN (+1)	EIF3I	37 kDa	0.0076	INF	Collagen low, LAP high	< 0.00010	INF	Collagen low, Fibronectin high	0.011	0.4	Fibronectin high, LAP low	0	0	0	6	10	3	0	5	2
Ig kappa chain V-I region AG OS=Homo sapiens PE=1 SV=1	KV101_HUMAN		12 kDa	0.045	2.3	Collagen low, LAP high	0.53	0.9	[]	0.032	2.7	Fibronectin low, LAP high	3	0	4	6	0	0	7	0	9
Disks large homolog 1 OS=Homo sapiens GN=DLG1 PE=1 SV=2	DLG1_HUMAN	DLG1	100 kDa	0.028	3.7	Collagen low, LAP high	0.039	3.3	Collagen low, Fibronectin high	0.54	1.1	[]	0	1	2	0	3	7	0	5	6
Keratin, type I cuticular Ha4 OS=Homo sapiens GN=KRT34 PE=2 SV=2	KRT34_HUMAN	KRT34	49 kDa	0.02	3	Collagen low, LAP high	0.59	1	[]	0.025	3	Fibronectin low, LAP high	0	5	0	0	5	0	0	2	13
Glycogen phosphorylase, brain form OS=Homo sapiens GN=PYGB PE=1 SV=5	PYGB_HUMAN	PYGB	97 kDa	< 0.00010	11	Collagen low, LAP high	0.52	0.5	[]	< 0.00010	21	Fibronectin low, LAP high	0	0	2	1	0	0	6	15	0
Cathepsin G OS=Homo sapiens GN=CTSG PE=1 SV=2	CATG_HUMAN	CTSG	29 kDa	< 0.00010	25	Collagen low, LAP high	0.51	0	[]	< 0.00010	INF	Fibronectin low, LAP high	0	1	0	0	0	0	24	0	1
Type II inositol 3,4-bisphosphate 4-phosphatase OS=Homo sapiens GN=INPP4B PE=2 SV=4	INP4B_HUMAN	INPP4B	105 kDa	0.0057	10	Collagen low, LAP high	0.3	3	[]	0.053	3.3	[]	1	0	0	0	1	2	3	4	3
Ceruloplasmin OS=Homo sapiens GN=CP PE=1 SV=1	CERU_HUMAN (+4)	CP	122 kDa	0.013	3.2	Collagen low, LAP high	0.39	0.6	[]	0.0029	5.3	Fibronectin low, LAP high	1	4	0	3	0	0	11	0	5
Heat shock 70 kDa protein 4 OS=Homo sapiens GN=HSPA4 PE=1 SV=4	HSP74_HUMAN (+2)	HSPA4	94 kDa	0.0036	6.5	Collagen low, LAP high	0.32	2	[]	0.03	3.2	Fibronectin low, LAP high	0	2	0	1	3	0	6	6	1
Calpain small subunit 1 OS=Homo sapiens GN=CAPNS1 PE=1 SV=1	CPNS1_HUMAN	CAPNS1	28 kDa	0.0021	5.3	Collagen low, LAP high	0.15	2.3	[]	0.057	2.3	[]	3	0	0	7	0	0	10	0	6
Matrix metalloproteinase-9 OS=Homo sapiens GN=MMP9 PE=1 SV=3	MMP9_HUMAN	MMP9	78 kDa	< 0.00010	12	Collagen low, LAP high	0.26	0	[]	< 0.00010	INF	Fibronectin low, LAP high	0	2	0	0	0	0	24	0	0
Ras-related protein Rab-5C OS=Homo sapiens GN=RAB5C PE=1 SV=2	RAB5C_HUMAN (+1)	RAB5C	23 kDa	0.00047	14	Collagen low, LAP high	0.0047	10	Collagen low, Fibronectin high	0.3	1.4	[]	1	0	0	4	2	4	3	5	6
Immunoglobulin lambda-like polypeptide 5 OS=Homo sapiens GN=IGLL5 PE=2 SV=2	IGLL5_HUMAN	IGLL5	23 kDa	0.0011	7.5	Collagen low, LAP high	0.13	3	[]	0.047	2.5	Fibronectin low, LAP high	2	0	0	6	0	0	8	0	7
RNA-binding protein 25 OS=Homo sapiens GN=RBM25 PE=1 SV=3	RBM25_HUMAN	RBM25	100 kDa	0.037	3	Collagen low, LAP high	0.47	1.2	[]	0.084	2.4	[]	0	4	0	0	1	4	0	12	0
Plastin-2 OS=Homo sapiens GN=LCP1 PE=1 SV=6	PLSL_HUMAN (+3)	LCP1	70 kDa	< 0.00010	INF	Collagen low, LAP high	0.24	INF	[]	< 0.00010	10	Fibronectin low, LAP high	0	0	0	2	0	0	19	0	1
Vinculin OS=Homo sapiens GN=VCL PE=1 SV=4	VINC_HUMAN (+2)	VCL	124 kDa	0.00047	14	Collagen low, LAP high	0.099	5	[]	0.038	2.8	Fibronectin low, LAP high	0	1	0	2	1	2	12	2	0
Ubiquitin-like protein ISG15 OS=Homo sapiens GN=ISG15 PE=1 SV=5	ISG15_HUMAN	ISG15	18 kDa	0.01	4.3	Collagen low, LAP high	0.48	1.3	[]	0.03	3.2	Fibronectin low, LAP high	3	0	0	4	0	0	13	0	0
Eukaryotic translation initiation factor 4E OS=Homo sapiens GN=EIF4E PE=1 SV=2	IF4E_HUMAN	EIF4E	25 kDa	0.032	4.5	Collagen low, LAP high	0.079	3.5	[]	0.43	1.3	[]	0	0	2	1	4	2	2	1	6
Flavin reductase (NADPH) OS=Homo sapiens GN=BLVRB PE=1 SV=3	BLVRB_HUMAN (+1)	BLVRB	22 kDa	0.01	4.3	Collagen low, LAP high	0.48	1.3	[]	0.03	3.2	Fibronectin low, LAP high	0	0	3	3	0	1	8	5	0
Asparagine synthetase [glutamine-hydrolyzing] OS=Homo sapiens GN=ASNS PE=1 SV=4	ASNS_HUMAN	ASNS	64 kDa	0.024	3.2	Collagen low, LAP high	0.068	0	[]	0.00016	INF	Fibronectin low, LAP high	4	0	0	0	0	0	10	3	0
Neurabin-2 OS=Homo sapiens GN=PPP1R9B PE=1 SV=2	NEB2_HUMAN	PPP1R9B	89 kDa	< 0.00010	INF	Collagen low, LAP high	0.24	INF	[]	0.00015	9.5	Fibronectin low, LAP high	0	0	0	0	0	2	0	0	19
Fructose-1,6-bisphosphatase 1 OS=Homo sapiens GN=FBP1 PE=2 SV=1	Q2TU34		?	0.037	3	Collagen low, LAP high	0.25	1.7	[]	0.2	1.7	[]	0	2	2	1	3	3	6	5	1
Rho-associated protein kinase 1 OS=Homo sapiens GN=ROCK1 PE=1 SV=1	ROCK1_HUMAN (+1)	ROCK1	158 kDa	0.017	4	Collagen low, LAP high	0.48	1.3	[]	0.045	3	Fibronectin low, LAP high	0	3	0	0	3	1	1	2	9
28S ribosomal protein S21, mitochondrial OS=Homo sapiens GN=MRPS21 PE=1 SV=2	RT21_HUMAN (+1)	MRPS21	11 kDa	0.045	3.3	Collagen low, LAP high	0.063	3	[]	0.53	1.1	[]	2	0	1	4	0	5	0	0	10
Ubiquitin carboxyl-terminal hydrolase 14 OS=Homo sapiens GN=USP14 PE=1 SV=3	UBP14_HUMAN (+2)	USP14	56 kDa	< 0.00010	INF	Collagen low, LAP high	0.014	INF	Collagen low, Fibronectin high	0.022	2.8	Fibronectin low, LAP high	0	0	0	0	4	2	4	9	4
Tropomyosin alpha-4 chain OS=Homo sapiens GN=TPM4 PE=1 SV=3	TPM4_HUMAN	TPM4	29 kDa	0.0017	12	Collagen low, LAP high	0.0089	9	Collagen low, Fibronectin high	0.37	1.3	[]	1	0	0	9	0	0	5	2	5
4F2 cell-surface antigen heavy chain OS=Homo sapiens GN=SLC3A2 PE=1 SV=3	4F2_HUMAN (+2)	SLC3A2	68 kDa	0.00013	16	Collagen low, LAP high	0.51	0	[]	< 0.00010	INF	Fibronectin low, LAP high	0	0	1	0	0	0	6	8	2
Uncharacterized protein KIAA1522 OS=Homo sapiens GN=KIAA1522 PE=1 SV=2	K1522_HUMAN	KIAA1522	107 kDa	0.0017	12	Collagen low, LAP high	0.055	6	[]	0.14	2	[]	1	0	0	1	0	5	0	0	12
28S ribosomal protein S11, mitochondrial OS=Homo sapiens GN=MRPS11 PE=1 SV=2	RT11_HUMAN (+1)	MRPS11	21 kDa	0.0011	7.5	Collagen low, LAP high	0.079	3.5	[]	0.08	2.1	[]	1	0	1	0	0	7	1	0	14
Sepiapterin reductase OS=Homo sapiens GN=SPR PE=1 SV=1	SPRE_HUMAN	SPR	28 kDa	0.031	2.8	Collagen low, LAP high	0.59	1	[]	0.038	2.8	Fibronectin low, LAP high	4	0	1	1	1	3	9	3	2
Multifunctional protein ADE2 OS=Homo sapiens GN=PAICS PE=1 SV=3	PUR6_HUMAN	PAICS	47 kDa	0.011	5.5	Collagen low, LAP high	0.32	2	[]	0.069	2.8	[]	0	2	0	1	3	0	2	8	1
Cytosolic purine 5'-nucleotidase OS=Homo sapiens GN=NT5C2 PE=1 SV=1	5NTC_HUMAN (+1)	NT5C2	65 kDa	0.0017	12	Collagen low, LAP high	0.48	2	[]	0.0079	6	Fibronectin low, LAP high	1	0	0	2	0	0	10	2	0
Nuclear mitotic apparatus protein 1 OS=Homo sapiens GN=NUMA1 PE=1 SV=2	NUMA1_HUMAN	NUMA1	238 kDa	0.034	7	Collagen low, LAP high	0.03	7	Collagen low, Fibronectin high	0.58	1	[]	1	0	0	7	0	0	3	4	0
Azurocidin OS=Homo sapiens GN=AZU1 PE=1 SV=3	CAP7_HUMAN	AZU1	27 kDa	< 0.00010	INF	Collagen low, LAP high	0.49	INF	[]	< 0.00010	21	Fibronectin low, LAP high	0	0	0	1	0	0	20	0	1
Integrin alpha-M OS=Homo sapiens GN=ITGAM PE=1 SV=2	ITAM_HUMAN	ITGAM	127 kDa	< 0.00010	INF	Collagen low, LAP high	0.49	INF	[]	< 0.00010	20	Fibronectin low, LAP high	0	0	0	1	0	0	20	0	0
AP-1 complex subunit beta-1 OS=Homo sapiens GN=AP1B1 PE=1 SV=2	AP1B1_HUMAN	AP1B1	105 kDa	0.0063	6	Collagen low, LAP high	0.21	2.5	[]	0.084	2.4	[]	1	1	0	4	1	0	4	5	3
Ubiquitin carboxyl-terminal hydrolase 5 OS=Homo sapiens GN=USP5 PE=1 SV=2	UBP5_HUMAN	USP5	96 kDa	0.00047	14	Collagen low, LAP high	0.17	4	[]	0.019	3.5	Fibronectin low, LAP high	1	0	0	3	0	1	7	6	1
Retrotransposon-derived protein PEG10 OS=Homo sapiens GN=PEG10 PE=1 SV=1	A0A087WX23		?	0.019	8	Collagen low, LAP high	0.0047	10	Collagen low, Fibronectin high	0.37	0.8	[]	0	0	1	0	1	9	0	3	5
Purine nucleoside phosphorylase OS=Homo sapiens GN=PNP PE=1 SV=2	PNPH_HUMAN	PNP	32 kDa	0.0057	10	Collagen low, LAP high	0.055	6	[]	0.25	1.7	[]	0	1	0	6	0	0	7	3	0
Gamma-glutamylcyclotransferase OS=Homo sapiens GN=GGCT PE=1 SV=1	GGCT_HUMAN	GGCT	21 kDa	0.002	7	Collagen low, LAP high	0.32	2	[]	0.019	3.5	Fibronectin low, LAP high	2	0	0	4	0	0	7	7	0
Annexin A4 OS=Homo sapiens GN=ANXA4 PE=1 SV=4	ANXA4_HUMAN	ANXA4	36 kDa	0.00047	14	Collagen low, LAP high	0.099	5	[]	0.038	2.8	Fibronectin low, LAP high	0	0	1	5	0	0	6	8	0
Inverted formin-2 OS=Homo sapiens GN=INF2 PE=1 SV=2	INF2_HUMAN	INF2	136 kDa	0.011	5.5	Collagen low, LAP high	0.32	2	[]	0.069	2.8	[]	0	2	0	1	2	1	2	4	5
Phosphatidylethanolamine-binding protein 1 OS=Homo sapiens GN=PEBP1 PE=1 SV=3	PEBP1_HUMAN (+1)	PEBP1	21 kDa	0.0061	4.7	Collagen low, LAP high	0.48	1.3	[]	0.019	3.5	Fibronectin low, LAP high	3	0	0	4	0	0	6	2	6
Tight junction protein 2 (Zona occludens 2), isoform CRA_a OS=Homo sapiens GN=TJP2 PE=4 SV=1	A0A024R233		?	0.0019	INF	Collagen low, LAP high	0.028	INF	Collagen low, Fibronectin high	0.23	1.8	[]	0	0	0	4	0	1	4	0	5
Ig heavy chain V-III region 23 OS=Homo sapiens GN=IGHV3-23 PE=1 SV=2	HV303_HUMAN	IGHV3-23	13 kDa	0.00047	INF	Collagen low, LAP high	0.00038	INF	Collagen low, Fibronectin high	0.55	1	[]	0	0	0	11	0	0	8	0	3
Trifunctional purine biosynthetic protein adenosine-3 OS=Homo sapiens GN=GART PE=1 SV=1	PUR2_HUMAN (+2)	GART	108 kDa	0.0063	6	Collagen low, LAP high	0.48	1.5	[]	0.021	4	Fibronectin low, LAP high	0	1	1	2	0	1	3	4	5
Lamin-B1 OS=Homo sapiens GN=LMNB1 PE=1 SV=2	LMNB1_HUMAN	LMNB1	66 kDa	0.037	3	Collagen low, LAP high	0.37	0.5	[]	0.0079	6	Fibronectin low, LAP high	0	0	4	1	0	1	2	9	1
Ubiquitin thioesterase OTUB1 OS=Homo sapiens GN=OTUB1 PE=1 SV=2	OTUB1_HUMAN	OTUB1	31 kDa	< 0.00010	INF	Collagen low, LAP high	0.12	INF	[]	0.0029	5.3	Fibronectin low, LAP high	0	0	0	2	1	0	7	5	4
Actin-related protein 2/3 complex subunit 2 OS=Homo sapiens GN=ARPC2 PE=1 SV=1	ARPC2_HUMAN (+1)	ARPC2	34 kDa	0.011	5.5	Collagen low, LAP high	0.48	1.5	[]	0.034	3.7	Fibronectin low, LAP high	0	2	0	3	0	0	6	1	4
Arachidonate 15-lipoxygenase B OS=Homo sapiens GN=ALOX15B PE=1 SV=3	LX15B_HUMAN (+1)	ALOX15B	76 kDa	0.0036	5	Collagen low, LAP high	0.52	0.7	[]	0.0015	7.5	Fibronectin low, LAP high	0	3	0	2	0	0	0	15	0
Sodium/potassium-transporting ATPase subunit alpha (Fragment) OS=Homo sapiens PE=2 SV=1	B7Z3V1		?	< 0.00010	INF	Collagen low, LAP high	1	INF	[]	< 0.00010	INF	Fibronectin low, LAP high	0	0	0	0	0	0	5	10	0
Adenosylhomocysteinase OS=Homo sapiens GN=AHCY PE=1 SV=4	SAHH_HUMAN	AHCY	48 kDa	0.01	9	Collagen low, LAP high	0.3	3	[]	0.083	3	[]	1	0	0	3	0	0	8	1	0
Carnitine O-palmitoyltransferase 1, liver isoform OS=Homo sapiens GN=CPT1A PE=1 SV=2	CPT1A_HUMAN (+2)	CPT1A	88 kDa	0.028	3.7	Collagen low, LAP high	0.63	1	[]	0.034	3.7	Fibronectin low, LAP high	0	2	1	0	3	0	0	11	0
Annexin A3 OS=Homo sapiens GN=ANXA3 PE=1 SV=3	ANXA3_HUMAN	ANXA3	36 kDa	0.002	7	Collagen low, LAP high	0.67	1	[]	0.0027	7	Fibronectin low, LAP high	0	2	0	2	0	0	13	1	0
Serine/threonine-protein phosphatase 2A catalytic subunit alpha isoform OS=Homo sapiens GN=PPP2CA PE=1 SV=1	PP2AA_HUMAN (+2)	PPP2CA	36 kDa	0.01	9	Collagen low, LAP high	0.03	7	Collagen low, Fibronectin high	0.43	1.3	[]	1	0	0	5	0	2	6	1	2
Rho GTPase-activating protein 1 OS=Homo sapiens GN=ARHGAP1 PE=1 SV=1	RHG01_HUMAN	ARHGAP1	50 kDa	0.019	8	Collagen low, LAP high	0.17	4	[]	0.21	2	[]	1	0	0	4	0	0	4	4	0
Rho GDP-dissociation inhibitor 1 OS=Homo sapiens GN=ARHGDIA PE=1 SV=3	GDIR1_HUMAN (+1)	ARHGDIA	23 kDa	0.032	4.5	Collagen low, LAP high	0.21	2.5	[]	0.23	1.8	[]	2	0	0	5	0	0	5	4	0
40S ribosomal protein S12 OS=Homo sapiens GN=RPS12 PE=1 SV=3	RS12_HUMAN	RPS12	15 kDa	0.031	INF	Collagen low, LAP high	0.0032	INF	Collagen low, Fibronectin high	0.27	0.6	[]	0	0	0	8	0	0	5	0	0
26S protease regulatory subunit 8 OS=Homo sapiens GN=PSMC5 PE=1 SV=1	PRS8_HUMAN	PSMC5	46 kDa	0.00024	INF	Collagen low, LAP high	0.057	INF	[]	0.045	3	Fibronectin low, LAP high	0	0	0	3	0	1	7	3	2
Keratin 13 OS=Homo sapiens GN=KRT13 PE=1 SV=1	A1A4E9		?	< 0.00010	INF	Collagen low, LAP high	1	INF	[]	< 0.00010	INF	Fibronectin low, LAP high	0	0	0	0	0	0	9	4	2
26S proteasome non-ATPase regulatory subunit 12 OS=Homo sapiens GN=PSMD12 PE=1 SV=3	PSD12_HUMAN	PSMD12	53 kDa	0.01	9	Collagen low, LAP high	0.03	7	Collagen low, Fibronectin high	0.43	1.3	[]	0	0	1	0	3	4	1	5	3
Proteasome subunit alpha type-4 OS=Homo sapiens GN=PSMA4 PE=1 SV=1	PSA4_HUMAN (+2)	PSMA4	29 kDa	0.019	8	Collagen low, LAP high	0.099	5	[]	0.32	1.6	[]	0	1	0	5	0	0	3	2	3
Fructose-bisphosphate aldolase C OS=Homo sapiens GN=ALDOC PE=1 SV=2	ALDOC_HUMAN	ALDOC	39 kDa	0.0057	10	Collagen low, LAP high	0.099	5	[]	0.17	2	[]	1	0	0	4	1	0	5	5	0
26S proteasome non-ATPase regulatory subunit 5 OS=Homo sapiens GN=PSMD5 PE=1 SV=3	PSMD5_HUMAN	PSMD5	56 kDa	0.0019	INF	Collagen low, LAP high	0.057	INF	[]	0.15	2.2	[]	0	0	0	4	0	0	1	5	3
E3 SUMO-protein ligase RanBP2 OS=Homo sapiens GN=RANBP2 PE=1 SV=2	RBP2_HUMAN	RANBP2	358 kDa	0.00047	INF	Collagen low, LAP high	0.12	INF	[]	0.034	3.7	Fibronectin low, LAP high	0	0	0	0	0	3	0	5	6
Ubiquitin-conjugating enzyme E2 N OS=Homo sapiens GN=UBE2N PE=1 SV=1	UBE2N_HUMAN (+1)	UBE2N	17 kDa	0.0076	INF	Collagen low, LAP high	0.0066	INF	Collagen low, Fibronectin high	0.58	1	[]	0	0	0	7	0	0	5	2	0
Cystatin-B OS=Homo sapiens GN=CSTB PE=1 SV=2	CYTB_HUMAN	CSTB	11 kDa	0.031	INF	Collagen low, LAP high	0.028	INF	Collagen low, Fibronectin high	0.6	1	[]	0	0	0	5	0	0	4	1	0
Talin-2 OS=Homo sapiens GN=TLN2 PE=1 SV=4	TLN2_HUMAN	TLN2	272 kDa	0.031	INF	Collagen low, LAP high	0.00038	INF	Collagen low, Fibronectin high	0.091	0.5	[]	0	0	0	0	0	11	0	0	5
Drebrin OS=Homo sapiens GN=DBN1 PE=1 SV=4	DREB_HUMAN	DBN1	71 kDa	0.00024	INF	Collagen low, LAP high	0.12	INF	[]	0.021	4	Fibronectin low, LAP high	0	0	0	0	0	3	0	0	12
Inorganic pyrophosphatase OS=Homo sapiens GN=PPA1 PE=1 SV=2	IPYR_HUMAN (+1)	PPA1	33 kDa	0.0038	INF	Collagen low, LAP high	0.014	INF	Collagen low, Fibronectin high	0.42	1.3	[]	0	0	0	2	1	3	3	2	3
CDC37 protein OS=Homo sapiens GN=CDC37 PE=2 SV=1	Q6FG59		?	0.00088	13	Collagen low, LAP high	0.48	2	[]	0.0046	6.5	Fibronectin low, LAP high	1	0	0	2	0	0	5	4	4
Src substrate cortactin OS=Homo sapiens GN=CTTN PE=1 SV=2	SRC8_HUMAN (+2)	CTTN	62 kDa	0.019	8	Collagen low, LAP high	0.3	3	[]	0.13	2.7	[]	1	0	0	3	0	0	3	0	5
Coronin-1B OS=Homo sapiens GN=CORO1B PE=1 SV=1	COR1B_HUMAN (+1)	CORO1B	54 kDa	0.0031	11	Collagen low, LAP high	0.51	0	[]	0.0006	INF	Fibronectin low, LAP high	0	1	0	0	0	0	1	5	5
Exportin-T OS=Homo sapiens GN=XPOT PE=1 SV=2	XPOT_HUMAN	XPOT	110 kDa	0.00012	INF	Collagen low, LAP high	1	INF	[]	0.00016	INF	Fibronectin low, LAP high	0	0	0	0	0	0	4	5	4
Proteasome subunit beta type-4 OS=Homo sapiens GN=PSMB4 PE=1 SV=4	PSB4_HUMAN	PSMB4	29 kDa	0.0076	INF	Collagen low, LAP high	0.0016	INF	Collagen low, Fibronectin high	0.37	0.8	[]	0	0	0	9	0	0	7	0	0
LIM domain and actin-binding protein 1 OS=Homo sapiens GN=LIMA1 PE=1 SV=1	LIMA1_HUMAN (+1)	LIMA1	85 kDa	0.0019	INF	Collagen low, LAP high	1	INF	[]	0.0023	INF	Fibronectin low, LAP high	0	0	0	0	0	0	2	0	7
Transthyretin OS=Homo sapiens GN=TTR PE=1 SV=1	TTHY_HUMAN	TTR	16 kDa	0.0031	11	Collagen low, LAP high	0.3	3	[]	0.034	3.7	Fibronectin low, LAP high	0	1	0	2	1	0	5	0	6
26S protease regulatory subunit 7 OS=Homo sapiens GN=PSMC2 PE=1 SV=3	PRS7_HUMAN (+1)	PSMC2	49 kDa	0.0019	INF	Collagen low, LAP high	0.12	INF	[]	0.083	3	[]	0	0	0	3	0	0	2	3	4
Vasodilator-stimulated phosphoprotein OS=Homo sapiens GN=VASP PE=1 SV=3	VASP_HUMAN (+1)	VASP	40 kDa	0.0057	10	Collagen low, LAP high	0.51	0	[]	0.0012	INF	Fibronectin low, LAP high	1	0	0	0	0	0	2	2	6
Eukaryotic translation initiation factor 3 subunit G OS=Homo sapiens GN=EIF3G PE=1 SV=2	EIF3G_HUMAN	EIF3G	36 kDa	0.015	INF	Collagen low, LAP high	0.0066	INF	Collagen low, Fibronectin high	0.47	0.9	[]	0	0	0	0	4	3	1	2	3
Proteasome subunit alpha type-5 OS=Homo sapiens GN=PSMA5 PE=1 SV=3	PSA5_HUMAN (+1)	PSMA5	26 kDa	0.015	INF	Collagen low, LAP high	0.028	INF	Collagen low, Fibronectin high	0.53	1.2	[]	0	0	0	5	0	0	6	0	0
Catenin alpha-2 OS=Homo sapiens GN=CTNNA2 PE=1 SV=5	CTNA2_HUMAN	CTNNA2	105 kDa	0.019	8	Collagen low, LAP high	0.17	4	[]	0.21	2	[]	0	0	1	1	2	1	0	4	4
Proteasome subunit alpha type-6 OS=Homo sapiens GN=PSMA6 PE=1 SV=1	PSA6_HUMAN (+2)	PSMA6	27 kDa	0.034	7	Collagen low, LAP high	0.3	3	[]	0.19	2.3	[]	1	0	0	3	0	0	2	3	2
Erythrocyte band 7 integral membrane protein OS=Homo sapiens GN=STOM PE=1 SV=3	STOM_HUMAN (+1)	STOM	32 kDa	0.0031	11	Collagen low, LAP high	0.48	2	[]	0.013	5.5	Fibronectin low, LAP high	1	0	0	2	0	0	9	0	2
Protein scribble homolog OS=Homo sapiens GN=SCRIB PE=1 SV=4	SCRIB_HUMAN (+2)	SCRIB	175 kDa	0.0076	INF	Collagen low, LAP high	0.12	INF	[]	0.19	2.3	[]	0	0	0	0	0	3	0	1	6
Translationally-controlled tumor protein OS=Homo sapiens GN=TPT1 PE=1 SV=1	TCTP_HUMAN (+2)	TPT1	20 kDa	0.015	INF	Collagen low, LAP high	0.057	INF	[]	0.4	1.5	[]	0	0	0	4	0	0	3	0	3
Aspartate aminotransferase, cytoplasmic OS=Homo sapiens GN=GOT1 PE=1 SV=3	AATC_HUMAN (+1)	GOT1	46 kDa	0.031	INF	Collagen low, LAP high	0.0066	INF	Collagen low, Fibronectin high	0.36	0.7	[]	0	0	0	7	0	0	4	0	1
Phosphate carrier protein, mitochondrial OS=Homo sapiens GN=SLC25A3 PE=1 SV=2	MPCP_HUMAN (+4)	SLC25A3	40 kDa	0.015	INF	Collagen low, LAP high	0.057	INF	[]	0.4	1.5	[]	0	0	0	4	0	0	2	4	0
Plakophilin-4 OS=Homo sapiens GN=PKP4 PE=1 SV=1	A0A0D9SF60		?	0.034	7	Collagen low, LAP high	0.74	1	[]	0.04	7	Fibronectin low, LAP high	0	0	1	0	0	1	2	1	4
Proteasomal ubiquitin receptor ADRM1 OS=Homo sapiens GN=ADRM1 PE=1 SV=2	ADRM1_HUMAN	ADRM1	42 kDa	0.031	INF	Collagen low, LAP high	0.057	INF	[]	0.52	1.2	[]	0	0	0	0	2	2	2	2	1
Tight junction protein ZO-3 OS=Homo sapiens GN=TJP3 PE=1 SV=3	ZO3_HUMAN (+1)	TJP3	101 kDa	0.0076	INF	Collagen low, LAP high	0.014	INF	Collagen low, Fibronectin high	0.53	1.2	[]	0	0	0	1	4	1	0	4	3
Keratin-associated protein 3-1 OS=Homo sapiens GN=KRTAP3-1 PE=1 SV=1	KRA31_HUMAN	KRTAP3-1	11 kDa	0.0031	11	Collagen low, LAP high	0.74	1	[]	0.0039	11	Fibronectin low, LAP high	0	1	0	0	1	0	0	1	10
Phosphatidylinositol 4-kinase alpha OS=Homo sapiens GN=PI4KA PE=1 SV=4	PI4KA_HUMAN	PI4KA	237 kDa	0.034	7	Collagen low, LAP high	0.3	3	[]	0.19	2.3	[]	0	1	0	0	0	3	0	2	5
Keratin-associated protein 13-2 OS=Homo sapiens GN=KRTAP13-2 PE=2 SV=1	KR132_HUMAN	KRTAP13-2	19 kDa	0.0057	10	Collagen low, LAP high	0.74	1	[]	0.007	10	Fibronectin low, LAP high	0	1	0	0	1	0	0	1	9
Protein NDRG1 OS=Homo sapiens GN=NDRG1 PE=1 SV=1	NDRG1_HUMAN (+3)	NDRG1	43 kDa	0.01	9	Collagen low, LAP high	0.74	1	[]	0.013	9	Fibronectin low, LAP high	0	1	0	0	1	0	1	5	3
Alpha-1-acid glycoprotein 1 OS=Homo sapiens GN=ORM1 PE=1 SV=1	A1AG1_HUMAN (+1)	ORM1	24 kDa	0.00095	INF	Collagen low, LAP high	0.49	INF	[]	0.007	10	Fibronectin low, LAP high	0	0	0	1	0	0	5	0	5
Epsin-3 OS=Homo sapiens GN=EPN3 PE=2 SV=1	EPN3_HUMAN	EPN3	68 kDa	0.015	INF	Collagen low, LAP high	0.057	INF	[]	0.4	1.5	[]	0	0	0	1	0	3	0	0	6
Lipocalin-1 OS=Homo sapiens GN=LCN1 PE=1 SV=1	LCN1_HUMAN (+1)	LCN1	19 kDa	0.031	INF	Collagen low, LAP high	0.12	INF	[]	0.39	1.7	[]	0	0	0	2	1	0	5	0	0
Leucine-rich repeat-containing protein 37A OS=Homo sapiens GN=LRRC37A PE=2 SV=3	L37A1_HUMAN (+1)	LRRC37A	188 kDa	0.015	INF	Collagen low, LAP high	0.12	INF	[]	0.27	2	[]	0	0	0	3	0	0	6	0	0
Cathelicidin antimicrobial peptide OS=Homo sapiens GN=CAMP PE=1 SV=1	CAMP_HUMAN (+1)	CAMP	19 kDa	0.0019	INF	Collagen low, LAP high	1	INF	[]	0.0023	INF	Fibronectin low, LAP high	0	0	0	0	0	0	9	0	0
Antithrombin-III OS=Homo sapiens GN=SERPINC1 PE=1 SV=1	ANT3_HUMAN (+2)	SERPINC1	53 kDa	0.0076	INF	Collagen low, LAP high	0.49	INF	[]	0.04	7	Fibronectin low, LAP high	0	0	0	0	0	1	4	1	2
Guanine nucleotide-binding protein G(k) subunit alpha OS=Homo sapiens GN=GNAI3 PE=1 SV=3	GNAI3_HUMAN	GNAI3	41 kDa	0.0076	INF	Collagen low, LAP high	0.24	INF	[]	0.1	3.5	[]	0	0	0	2	0	0	2	0	5
Rho GDP-dissociation inhibitor 2 OS=Homo sapiens GN=ARHGDIB PE=1 SV=3	GDIR2_HUMAN (+1)	ARHGDIB	23 kDa	0.0019	INF	Collagen low, LAP high	0.49	INF	[]	0.013	9	Fibronectin low, LAP high	0	0	0	1	0	0	9	0	0
Myeloblastin OS=Homo sapiens GN=PRTN3 PE=1 SV=3	PRTN3_HUMAN (+2)	PRTN3	28 kDa	0.015	INF	Collagen low, LAP high	1	INF	[]	0.018	INF	Fibronectin low, LAP high	0	0	0	0	0	0	6	0	0
Ig kappa chain V-III region HAH OS=Homo sapiens PE=2 SV=1	KV312_HUMAN (+2)		14 kDa	0.0038	INF	Collagen low, LAP high	0.24	INF	[]	0.062	4	[]	0	0	0	2	0	0	3	1	4
Keratin-associated protein 2-1 OS=Homo sapiens GN=KRTAP2-1 PE=2 SV=2	KRA21_HUMAN (+5)	KRTAP2-1	14 kDa	0.034	7	Collagen low, LAP high	0.74	1	[]	0.04	7	Fibronectin low, LAP high	0	1	0	0	1	0	0	3	4
Vitamin D-binding protein OS=Homo sapiens GN=GC PE=1 SV=1	VTDB_HUMAN	GC	53 kDa	0.015	INF	Collagen low, LAP high	0.49	INF	[]	0.069	6	[]	0	0	0	1	0	0	1	0	5
Hemoglobin subunit delta OS=Homo sapiens GN=HBD PE=1 SV=2	HBD_HUMAN	HBD	16 kDa	0.0038	INF	Collagen low, LAP high	0.49	INF	[]	0.022	8	Fibronectin low, LAP high	0	0	0	0	1	0	6	2	0
Keratin, type II cuticular Hb1 OS=Homo sapiens GN=KRT81 PE=1 SV=3	KRT81_HUMAN	KRT81	55 kDa	0.019	8	Collagen low, LAP high	0.74	1	[]	0.022	8	Fibronectin low, LAP high	0	1	0	0	1	0	0	0	8
GMP synthase [glutamine-hydrolyzing] OS=Homo sapiens GN=GMPS PE=1 SV=1	GUAA_HUMAN	GMPS	77 kDa	0.0038	INF	Collagen low, LAP high	1	INF	[]	0.0046	INF	Fibronectin low, LAP high	0	0	0	0	0	0	0	7	1
Protein SEC13 homolog OS=Homo sapiens GN=SEC13 PE=1 SV=3	SEC13_HUMAN	SEC13	36 kDa	0.015	INF	Collagen low, LAP high	0.12	INF	[]	0.27	2	[]	0	0	0	1	0	2	2	2	2
EH domain-containing protein 4 OS=Homo sapiens GN=EHD4 PE=1 SV=1	EHD4_HUMAN (+2)	EHD4	61 kDa	0.015	INF	Collagen low, LAP high	0.24	INF	[]	0.16	3	[]	0	0	0	0	1	1	1	5	0
Thioredoxin-like protein 1 OS=Homo sapiens GN=TXNL1 PE=1 SV=3	TXNL1_HUMAN (+2)	TXNL1	32 kDa	0.031	INF	Collagen low, LAP high	0.24	INF	[]	0.24	2.5	[]	0	0	0	2	0	0	3	1	1
Lysine-specific histone demethylase 1A OS=Homo sapiens GN=KDM1A PE=1 SV=2	KDM1A_HUMAN (+1)	KDM1A	93 kDa	0.031	INF	Collagen low, LAP high	0.12	INF	[]	0.39	1.7	[]	0	0	0	0	3	0	1	4	0
Beta-2-syntrophin OS=Homo sapiens GN=SNTB2 PE=1 SV=1	SNTB2_HUMAN (+1)	SNTB2	58 kDa	0.031	INF	Collagen low, LAP high	0.24	INF	[]	0.24	2.5	[]	0	0	0	0	0	2	0	1	4
cDNA FLJ56434, highly similar to p130Cas-associated protein OS=Homo sapiens PE=2 SV=1	B4DHC2		?	0.0076	INF	Collagen low, LAP high	1	INF	[]	0.009	INF	Fibronectin low, LAP high	0	0	0	0	0	0	0	0	7
ALDH3A1 protein (Fragment) OS=Homo sapiens GN=ALDH3A1 PE=2 SV=1	Q6PKA6		?	0.015	INF	Collagen low, LAP high	1	INF	[]	0.018	INF	Fibronectin low, LAP high	0	0	0	0	0	0	6	0	0
Eosinophil cationic protein OS=Homo sapiens GN=RNASE3 PE=1 SV=2	ECP_HUMAN (+1)	RNASE3	18 kDa	0.0038	INF	Collagen low, LAP high	1	INF	[]	0.0046	INF	Fibronectin low, LAP high	0	0	0	0	0	0	8	0	0
Biliverdin reductase A OS=Homo sapiens GN=BLVRA PE=1 SV=2	BIEA_HUMAN	BLVRA	33 kDa	0.015	INF	Collagen low, LAP high	0.49	INF	[]	0.069	6	[]	0	0	0	1	0	0	1	5	0
Ras suppressor protein 1 OS=Homo sapiens GN=RSU1 PE=1 SV=3	RSU1_HUMAN (+1)	RSU1	32 kDa	0.0076	INF	Collagen low, LAP high	1	INF	[]	0.009	INF	Fibronectin low, LAP high	0	0	0	0	0	0	2	0	5
Cell differentiation protein RCD1 homolog OS=Homo sapiens GN=RQCD1 PE=1 SV=1	RCD1_HUMAN (+2)	RQCD1	34 kDa	0.031	INF	Collagen low, LAP high	0.24	INF	[]	0.24	2.5	[]	0	0	0	0	0	2	0	0	5
Small ubiquitin-related modifier 4 OS=Homo sapiens GN=SUMO4 PE=1 SV=2	SUMO4_HUMAN	SUMO4	11 kDa	0.031	INF	Collagen low, LAP high	0.49	INF	[]	0.12	5	[]	0	0	0	1	0	0	0	4	1
Mucin-7 OS=Homo sapiens GN=MUC7 PE=1 SV=2	MUC7_HUMAN	MUC7	39 kDa	0.031	INF	Collagen low, LAP high	1	INF	[]	0.034	INF	Fibronectin low, LAP high	0	0	0	0	0	0	5	0	0
Annexin A6 OS=Homo sapiens GN=ANXA6 PE=1 SV=3	ANXA6_HUMAN (+1)	ANXA6	76 kDa	0.0076	INF	Collagen low, LAP high	1	INF	[]	0.009	INF	Fibronectin low, LAP high	0	0	0	0	0	0	0	7	0
Keratin-associated protein 19-5 OS=Homo sapiens GN=KRTAP19-5 PE=1 SV=1	KR195_HUMAN	KRTAP19-5	8 kDa	0.0038	INF	Collagen low, LAP high	1	INF	[]	0.0046	INF	Fibronectin low, LAP high	0	0	0	0	0	0	0	0	8
Proliferating cell nuclear antigen OS=Homo sapiens GN=PCNA PE=1 SV=1	PCNA_HUMAN (+1)	PCNA	29 kDa	0.031	INF	Collagen low, LAP high	0.49	INF	[]	0.12	5	[]	0	0	0	1	0	0	1	3	1
Pyridoxal-dependent decarboxylase domain-containing protein 1 OS=Homo sapiens GN=PDXDC1 PE=1 SV=2	PDXD1_HUMAN	PDXDC1	87 kDa	0.031	INF	Collagen low, LAP high	0.24	INF	[]	0.24	2.5	[]	0	0	0	1	0	1	0	1	4
Carbonic anhydrase 1 OS=Homo sapiens GN=CA1 PE=1 SV=2	CAH1_HUMAN (+1)	CA1	29 kDa	0.015	INF	Collagen low, LAP high	1	INF	[]	0.018	INF	Fibronectin low, LAP high	0	0	0	0	0	0	3	3	0
Claudin-4 OS=Homo sapiens GN=CLDN4 PE=1 SV=1	CLD4_HUMAN (+3)	CLDN4	22 kDa	0.031	INF	Collagen low, LAP high	1	INF	[]	0.034	INF	Fibronectin low, LAP high	0	0	0	0	0	0	4	0	1
Vacuolar protein sorting-associated protein 37B OS=Homo sapiens GN=VPS37B PE=1 SV=1	VP37B_HUMAN (+1)	VPS37B	31 kDa	0.031	INF	Collagen low, LAP high	1	INF	[]	0.034	INF	Fibronectin low, LAP high	0	0	0	0	0	0	0	0	5
Plasminogen OS=Homo sapiens GN=PLG PE=1 SV=2	PLMN_HUMAN	PLG	91 kDa	0.015	INF	Collagen low, LAP high	1	INF	[]	0.018	INF	Fibronectin low, LAP high	0	0	0	0	0	0	0	0	6
Solute carrier family 2 (Facilitated glucose transporter), member 1 variant (Fragment) OS=Homo sapiens PE=2 SV=1	Q59GX2		?	0.015	INF	Collagen low, LAP high	1	INF	[]	0.018	INF	Fibronectin low, LAP high	0	0	0	0	0	0	2	3	1
Calcium-binding mitochondrial carrier protein Aralar2 OS=Homo sapiens GN=SLC25A13 PE=1 SV=2	CMC2_HUMAN (+1)	SLC25A13	74 kDa	0.015	INF	Collagen low, LAP high	1	INF	[]	0.018	INF	Fibronectin low, LAP high	0	0	0	0	0	0	1	5	0
Keratin, type I cuticular Ha3-I OS=Homo sapiens GN=KRT33A PE=2 SV=2	KT33A_HUMAN	KRT33A	46 kDa	0.031	INF	Collagen low, LAP high	1	INF	[]	0.034	INF	Fibronectin low, LAP high	0	0	0	0	0	0	0	0	5
Carcinoembryonic antigen-related cell adhesion molecule 5 isoform 5D OS=Homo sapiens GN=CEACAM5 PE=2 SV=1	T2HVB7		?	0.031	INF	Collagen low, LAP high	1	INF	[]	0.034	INF	Fibronectin low, LAP high	0	0	0	0	0	0	5	0	0
Calcyclin-binding protein OS=Homo sapiens GN=CACYBP PE=1 SV=2	CYBP_HUMAN	CACYBP	26 kDa	0.031	INF	Collagen low, LAP high	1	INF	[]	0.034	INF	Fibronectin low, LAP high	0	0	0	0	0	0	0	5	0
Lamina-associated polypeptide 2, isoform alpha OS=Homo sapiens GN=TMPO PE=1 SV=2	LAP2A_HUMAN	TMPO	75 kDa	0.031	INF	Collagen low, LAP high	1	INF	[]	0.034	INF	Fibronectin low, LAP high	0	0	0	0	0	0	0	5	0
39S ribosomal protein L37, mitochondrial (Fragment) OS=Homo sapiens GN=MRPL37 PE=1 SV=1	H0Y4J2		?	0.031	INF	Collagen low, LAP high	1	INF	[]	0.034	INF	Fibronectin low, LAP high	0	0	0	0	0	0	5	0	0
Sec1 family domain-containing protein 1 OS=Homo sapiens GN=SCFD1 PE=1 SV=4	SCFD1_HUMAN	SCFD1	72 kDa	0.031	INF	Collagen low, LAP high	1	INF	[]	0.034	INF	Fibronectin low, LAP high	0	0	0	0	0	0	2	2	1
F-actin-capping protein subunit alpha-2 OS=Homo sapiens GN=CAPZA2 PE=1 SV=3	CAZA2_HUMAN	CAPZA2	33 kDa	0.031	INF	Collagen low, LAP high	1	INF	[]	0.034	INF	Fibronectin low, LAP high	0	0	0	0	0	0	3	0	2
Keratin, type II cytoskeletal 1 OS=Homo sapiens GN=KRT1 PE=1 SV=6	K2C1_HUMAN	KRT1	66 kDa	0.00034	0.9	Collagen high, LAP low	0.23	0.9	[]	0.0046	0.9	Fibronectin high, LAP low	500	828	416	575	608	441	444	599	498
Keratin, type I cytoskeletal 10 OS=Homo sapiens GN=KRT10 PE=1 SV=6	K1C10_HUMAN	KRT10	59 kDa	< 0.00010	0.9	Collagen high, LAP low	0.18	0.9	[]	0.0011	0.9	Fibronectin high, LAP low	408	691	385	533	452	385	411	440	414
Fibronectin OS=Homo sapiens GN=FN1 PE=1 SV=4	FINC_HUMAN	FN1	263 kDa	< 0.00010	0.09	Collagen high, LAP low	< 0.00010	7.2	Collagen low, Fibronectin high	< 0.00010	0.01	Fibronectin high, LAP low	0	244	52	464	753	900	9	7	12
Collagen alpha-1(I) chain OS=Homo sapiens GN=COL1A1 PE=1 SV=5	CO1A1_HUMAN	COL1A1	139 kDa	< 0.00010	0.004	Collagen high, LAP low	< 0.00010	0.03	Collagen high, Fibronectin low	< 0.00010	0.2	Fibronectin high, LAP low	512	904	786	42	3	11	3	5	1
Myosin-9 OS=Homo sapiens GN=MYH9 PE=1 SV=4	MYH9_HUMAN	MYH9	227 kDa	< 0.00010	0.5	Collagen high, LAP low	< 0.00010	0.5	Collagen high, Fibronectin low	0.039	1.2	Fibronectin low, LAP high	132	674	289	153	223	134	133	224	234
Keratin, type I cytoskeletal 9 OS=Homo sapiens GN=KRT9 PE=1 SV=3	K1C9_HUMAN	KRT9	62 kDa	< 0.00010	0.8	Collagen high, LAP low	0.0018	0.8	Collagen high, Fibronectin low	0.22	1	[]	225	404	166	124	301	226	161	308	179
Keratin, type II cytoskeletal 2 epidermal OS=Homo sapiens GN=KRT2 PE=1 SV=2	K22E_HUMAN	KRT2	65 kDa	< 0.00010	0.7	Collagen high, LAP low	0.0011	0.8	Collagen high, Fibronectin low	0.014	0.9	Fibronectin high, LAP low	223	448	146	157	301	207	158	260	193
Pre-mRNA-processing-splicing factor 8 OS=Homo sapiens GN=PRPF8 PE=1 SV=2	PRP8_HUMAN	PRPF8	274 kDa	< 0.00010	0.2	Collagen high, LAP low	< 0.00010	0.4	Collagen high, Fibronectin low	< 0.00010	0.5	Fibronectin high, LAP low	206	89	291	12	121	112	3	66	62
Serpin B3 OS=Homo sapiens GN=SERPINB3 PE=1 SV=2	SPB3_HUMAN	SERPINB3	45 kDa	0.011	0.8	Collagen high, LAP low	0.0087	0.8	Collagen high, Fibronectin low	0.47	1.1	[]	104	84	143	225	15	19	123	18	131
Histone H2B type 1-M OS=Homo sapiens GN=HIST1H2BM PE=1 SV=3	H2B1M_HUMAN	HIST1H2BM	14 kDa	< 0.00010	0.7	Collagen high, LAP low	0.055	0.8	[]	0.003	0.8	Fibronectin high, LAP low	39	114	158	39	89	131	37	80	91
DNA-dependent protein kinase catalytic subunit OS=Homo sapiens GN=PRKDC PE=1 SV=3	PRKDC_HUMAN	PRKDC	469 kDa	< 0.00010	0.7	Collagen high, LAP low	0.036	0.8	Collagen high, Fibronectin low	0.023	0.9	Fibronectin high, LAP low	15	146	128	9	127	99	8	156	37
Heterogeneous nuclear ribonucleoprotein U OS=Homo sapiens GN=HNRNPU PE=1 SV=6	HNRPU_HUMAN	HNRNPU	91 kDa	0.023	0.8	Collagen high, LAP low	0.00048	0.7	Collagen high, Fibronectin low	0.1	1.2	[]	117	54	134	48	71	98	53	121	81
Nucleolin OS=Homo sapiens GN=NCL PE=1 SV=3	NUCL_HUMAN	NCL	77 kDa	0.005	0.8	Collagen high, LAP low	0.0097	0.8	Collagen high, Fibronectin low	0.44	1	[]	79	101	92	36	105	68	59	105	49
Copine-3 OS=Homo sapiens GN=CPNE3 PE=1 SV=1	CPNE3_HUMAN	CPNE3	60 kDa	0.00053	0.7	Collagen high, LAP low	0.066	0.8	[]	0.046	0.9	Fibronectin high, LAP low	20	119	125	4	125	90	10	108	74
Histone H4 OS=Homo sapiens GN=HIST1H4A PE=1 SV=2	H4_HUMAN	HIST1H4A	11 kDa	0.037	0.8	Collagen high, LAP low	0.047	0.8	Collagen high, Fibronectin low	0.48	1	[]	44	71	127	51	51	94	37	95	70
Collagen alpha-2(I) chain OS=Homo sapiens GN=COL1A2 PE=1 SV=7	CO1A2_HUMAN	COL1A2	129 kDa	< 0.00010	0.003	Collagen high, LAP low	< 0.00010	0.02	Collagen high, Fibronectin low	0.0093	0.2	Fibronectin high, LAP low	125	278	239	7	0	4	2	0	0
High mobility group protein B1 OS=Homo sapiens GN=HMGB1 PE=1 SV=3	HMGB1_HUMAN	HMGB1	25 kDa	0.036	0.8	Collagen high, LAP low	0.49	1	[]	0.031	0.9	Fibronectin high, LAP low	53	66	98	37	76	96	36	67	76
Ribosomal L1 domain-containing protein 1 OS=Homo sapiens GN=RSL1D1 PE=1 SV=3	RL1D1_HUMAN	RSL1D1	55 kDa	< 0.00010	0.6	Collagen high, LAP low	0.00051	0.7	Collagen high, Fibronectin low	0.024	0.8	Fibronectin high, LAP low	107	23	121	41	23	109	35	24	84
Probable ATP-dependent RNA helicase DDX5 OS=Homo sapiens GN=DDX5 PE=1 SV=1	DDX5_HUMAN	DDX5	69 kDa	0.00046	0.7	Collagen high, LAP low	0.067	0.8	[]	0.042	0.8	Fibronectin high, LAP low	40	96	66	23	78	63	22	80	37
Growth/differentiation factor 15 OS=Homo sapiens GN=GDF15 PE=2 SV=3	GDF15_HUMAN	GDF15	34 kDa	0.0027	0.7	Collagen high, LAP low	0.073	0.8	[]	0.11	0.9	[]	42	55	113	16	46	110	14	36	105
Histone H1.5 OS=Homo sapiens GN=HIST1H1B PE=1 SV=3	H15_HUMAN	HIST1H1B	23 kDa	0.021	0.8	Collagen high, LAP low	0.23	1	[]	0.0024	0.8	Fibronectin high, LAP low	55	23	107	50	25	117	37	31	78
ATP-dependent RNA helicase DDX3X OS=Homo sapiens GN=DDX3X PE=1 SV=3	DDX3X_HUMAN	DDX3X	73 kDa	0.011	0.7	Collagen high, LAP low	0.0022	1.3	Collagen low, Fibronectin high	< 0.00010	0.6	Fibronectin high, LAP low	31	78	50	22	84	100	12	47	60
PCTP-like protein OS=Homo sapiens GN=STARD10 PE=1 SV=2	PCTL_HUMAN	STARD10	33 kDa	0.038	0.8	Collagen high, LAP low	0.096	1.1	[]	0.00093	0.7	Fibronectin high, LAP low	7	101	43	6	116	46	10	76	34
60S ribosomal protein L6 OS=Homo sapiens GN=RPL6 PE=1 SV=3	RL6_HUMAN	RPL6	33 kDa	< 0.00010	0.5	Collagen high, LAP low	0.004	0.7	Collagen high, Fibronectin low	0.017	0.8	Fibronectin high, LAP low	65	54	60	39	45	41	19	39	39
Major vault protein OS=Homo sapiens GN=MVP PE=1 SV=4	MVP_HUMAN	MVP	99 kDa	< 0.00010	0.02	Collagen high, LAP low	< 0.00010	0.02	Collagen high, Fibronectin low	0.33	1.5	[]	52	250	90	6	0	0	7	1	1
SWI/SNF-related matrix-associated actin-dependent regulator of chromatin subfamily A member 5 OS=Homo sapiens GN=SMARCA5 PE=1 SV=1	SMCA5_HUMAN	SMARCA5	122 kDa	0.012	0.7	Collagen high, LAP low	0.09	0.8	[]	0.2	0.9	[]	47	4	89	13	4	95	16	23	64
60S ribosomal protein L4 OS=Homo sapiens GN=RPL4 PE=1 SV=5	RL4_HUMAN	RPL4	48 kDa	< 0.00010	0.4	Collagen high, LAP low	0.00013	0.6	Collagen high, Fibronectin low	0.0011	0.7	Fibronectin high, LAP low	52	55	75	44	25	43	15	17	41
Ras GTPase-activating protein-binding protein 1 OS=Homo sapiens GN=G3BP1 PE=1 SV=1	G3BP1_HUMAN	G3BP1	52 kDa	0.017	0.7	Collagen high, LAP low	0.028	1.2	Collagen low, Fibronectin high	< 0.00010	0.6	Fibronectin high, LAP low	32	52	49	13	43	104	6	21	72
Myosin-14 OS=Homo sapiens GN=MYH14 PE=1 SV=2	MYH14_HUMAN	MYH14	228 kDa	< 0.00010	0.1	Collagen high, LAP low	< 0.00010	0.1	Collagen high, Fibronectin low	0.24	1.3	[]	62	145	72	11	16	2	12	18	7
116 kDa U5 small nuclear ribonucleoprotein component OS=Homo sapiens GN=EFTUD2 PE=1 SV=1	U5S1_HUMAN	EFTUD2	109 kDa	< 0.00010	0.3	Collagen high, LAP low	< 0.00010	0.3	Collagen high, Fibronectin low	0.27	1.2	[]	70	27	128	5	14	45	17	24	34
Probable ATP-dependent RNA helicase DDX27 OS=Homo sapiens GN=DDX27 PE=1 SV=2	DDX27_HUMAN (+2)	DDX27	90 kDa	0.0049	0.7	Collagen high, LAP low	0.41	1	[]	0.0023	0.7	Fibronectin high, LAP low	45	21	53	20	29	69	12	23	46
60S ribosomal protein L7 OS=Homo sapiens GN=RPL7 PE=1 SV=1	RL7_HUMAN	RPL7	29 kDa	< 0.00010	0.4	Collagen high, LAP low	< 0.00010	0.4	Collagen high, Fibronectin low	0.095	0.8	[]	50	39	65	27	11	29	11	15	28
rRNA 2'-O-methyltransferase fibrillarin OS=Homo sapiens GN=FBL PE=1 SV=2	FBRL_HUMAN	FBL	34 kDa	< 0.00010	0.6	Collagen high, LAP low	0.031	0.7	Collagen high, Fibronectin low	0.023	0.8	Fibronectin high, LAP low	51	11	74	18	15	68	15	13	49
40S ribosomal protein S9 OS=Homo sapiens GN=RPS9 PE=1 SV=3	RS9_HUMAN (+1)	RPS9	23 kDa	< 0.00010	0.4	Collagen high, LAP low	0.0086	0.7	Collagen high, Fibronectin low	0.0027	0.6	Fibronectin high, LAP low	44	46	29	26	33	21	10	25	15
Polyadenylate-binding protein 1 OS=Homo sapiens GN=PABPC1 PE=1 SV=2	PABP1_HUMAN	PABPC1	71 kDa	< 0.00010	0.5	Collagen high, LAP low	0.11	0.8	[]	0.00024	0.6	Fibronectin high, LAP low	43	46	38	25	29	48	9	15	36
60S ribosomal protein L23a OS=Homo sapiens GN=RPL23A PE=1 SV=1	RL23A_HUMAN	RPL23A	18 kDa	0.025	0.7	Collagen high, LAP low	0.047	0.7	Collagen high, Fibronectin low	0.43	1	[]	64	13	36	31	12	41	30	3	51
40S ribosomal protein S2 OS=Homo sapiens GN=RPS2 PE=1 SV=2	RS2_HUMAN	RPS2	31 kDa	< 0.00010	0.4	Collagen high, LAP low	0.26	0.9	[]	< 0.00010	0.5	Fibronectin high, LAP low	44	35	34	30	44	24	7	19	24
Unconventional myosin-Ic OS=Homo sapiens GN=MYO1C PE=1 SV=4	MYO1C_HUMAN	MYO1C	122 kDa	0.0037	0.7	Collagen high, LAP low	< 0.00010	0.4	Collagen high, Fibronectin low	0.025	1.5	Fibronectin low, LAP high	20	51	47	0	30	23	2	45	32
Heterogeneous nuclear ribonucleoprotein Q OS=Homo sapiens GN=SYNCRIP PE=1 SV=2	HNRPQ_HUMAN	SYNCRIP	70 kDa	< 0.00010	0.5	Collagen high, LAP low	0.19	0.8	[]	0.0013	0.6	Fibronectin high, LAP low	32	43	36	17	34	42	11	27	20
Bifunctional glutamate/proline--tRNA ligase OS=Homo sapiens GN=EPRS PE=1 SV=5	SYEP_HUMAN	EPRS	171 kDa	0.0054	0.7	Collagen high, LAP low	0.00034	0.6	Collagen high, Fibronectin low	0.21	1.2	[]	46	25	39	13	30	18	17	30	27
Splicing factor 3B subunit 1 OS=Homo sapiens GN=SF3B1 PE=1 SV=3	SF3B1_HUMAN	SF3B1	146 kDa	< 0.00010	0.3	Collagen high, LAP low	< 0.00010	0.5	Collagen high, Fibronectin low	0.029	0.7	Fibronectin high, LAP low	17	26	77	1	29	29	2	28	11
Septin-2 OS=Homo sapiens GN=SEPT2 PE=1 SV=1	SEPT2_HUMAN	2002-09-01	41 kDa	0.041	0.7	Collagen high, LAP low	0.092	1.2	[]	0.0009	0.6	Fibronectin high, LAP low	38	33	17	12	44	47	4	20	41
DNA topoisomerase 2-beta OS=Homo sapiens GN=TOP2B PE=1 SV=3	TOP2B_HUMAN	TOP2B	183 kDa	0.0036	0.6	Collagen high, LAP low	< 0.00010	0.5	Collagen high, Fibronectin low	0.12	1.3	[]	14	33	54	1	26	22	1	52	12
Myosin light polypeptide 6 OS=Homo sapiens GN=MYL6 PE=1 SV=2	MYL6_HUMAN	MYL6	17 kDa	0.0056	0.7	Collagen high, LAP low	0.0044	0.6	Collagen high, Fibronectin low	0.49	1.1	[]	27	38	40	22	16	28	21	5	44
Eukaryotic translation initiation factor 3 subunit A OS=Homo sapiens GN=EIF3A PE=1 SV=1	EIF3A_HUMAN (+2)	EIF3A	167 kDa	0.03	0.7	Collagen high, LAP low	0.42	1	[]	0.016	0.7	Fibronectin high, LAP low	16	50	12	17	46	15	14	21	20
60S ribosomal protein L18 OS=Homo sapiens GN=RPL18 PE=1 SV=2	RL18_HUMAN	RPL18	22 kDa	0.00015	0.6	Collagen high, LAP low	0.0018	0.6	Collagen high, Fibronectin low	0.28	0.9	[]	26	45	37	24	20	21	11	28	21
RNA-binding protein 39 OS=Homo sapiens GN=RBM39 PE=1 SV=2	RBM39_HUMAN	RBM39	59 kDa	0.00032	0.6	Collagen high, LAP low	0.0019	0.6	Collagen high, Fibronectin low	0.34	1	[]	24	41	44	9	34	23	5	33	25
Isocitrate dehydrogenase [NADP], mitochondrial OS=Homo sapiens GN=IDH2 PE=1 SV=2	IDHP_HUMAN	IDH2	51 kDa	0.00042	0.6	Collagen high, LAP low	< 0.00010	0.4	Collagen high, Fibronectin low	0.02	1.6	Fibronectin low, LAP high	15	48	41	6	23	8	12	43	5
H/ACA ribonucleoprotein complex subunit 4 OS=Homo sapiens GN=DKC1 PE=1 SV=3	DKC1_HUMAN	DKC1	58 kDa	< 0.00010	0.5	Collagen high, LAP low	0.5	1	[]	< 0.00010	0.5	Fibronectin high, LAP low	22	16	49	5	23	56	1	6	35
60S ribosomal protein L3 OS=Homo sapiens GN=RPL3 PE=1 SV=2	RL3_HUMAN	RPL3	46 kDa	< 0.00010	0.4	Collagen high, LAP low	< 0.00010	0.5	Collagen high, Fibronectin low	0.083	0.8	[]	38	23	50	18	11	29	9	19	17
Interleukin enhancer-binding factor 2 OS=Homo sapiens GN=ILF2 PE=1 SV=2	ILF2_HUMAN	ILF2	43 kDa	0.0039	0.6	Collagen high, LAP low	0.00047	1.6	Collagen low, Fibronectin high	< 0.00010	0.4	Fibronectin high, LAP low	8	40	21	4	85	21	1	22	17
Isoleucine--tRNA ligase, cytoplasmic OS=Homo sapiens GN=IARS PE=1 SV=2	SYIC_HUMAN (+1)	IARS	145 kDa	< 0.00010	0.5	Collagen high, LAP low	< 0.00010	0.4	Collagen high, Fibronectin low	0.45	1.1	[]	25	23	56	8	24	11	11	15	21
Serine protease 23 OS=Homo sapiens GN=PRSS23 PE=1 SV=1	PRS23_HUMAN	PRSS23	43 kDa	0.0004	0.5	Collagen high, LAP low	0.012	0.6	Collagen high, Fibronectin low	0.17	0.8	[]	57	11	23	21	9	29	23	15	12
Nucleolar protein 56 OS=Homo sapiens GN=NOP56 PE=1 SV=4	NOP56_HUMAN (+1)	NOP56	66 kDa	< 0.00010	0.3	Collagen high, LAP low	< 0.00010	0.5	Collagen high, Fibronectin low	0.046	0.7	Fibronectin high, LAP low	41	8	56	10	7	34	7	17	12
60S ribosomal protein L13 OS=Homo sapiens GN=RPL13 PE=1 SV=4	RL13_HUMAN	RPL13	24 kDa	0.0003	0.5	Collagen high, LAP low	0.0045	0.6	Collagen high, Fibronectin low	0.25	0.9	[]	39	19	34	27	9	20	17	16	17
Leucine-rich PPR motif-containing protein, mitochondrial OS=Homo sapiens GN=LRPPRC PE=1 SV=3	LPPRC_HUMAN	LRPPRC	158 kDa	< 0.00010	0.4	Collagen high, LAP low	< 0.00010	0.08	Collagen high, Fibronectin low	< 0.00010	4.7	Fibronectin low, LAP high	15	53	63	5	1	5	11	39	2
Protein DEK OS=Homo sapiens GN=DEK PE=1 SV=1	DEK_HUMAN	DEK	43 kDa	0.013	0.7	Collagen high, LAP low	0.28	0.9	[]	0.063	0.8	[]	25	15	35	16	14	34	14	12	23
60S ribosomal protein L35 OS=Homo sapiens GN=RPL35 PE=1 SV=2	RL35_HUMAN	RPL35	15 kDa	0.014	0.6	Collagen high, LAP low	0.42	0.9	[]	0.03	0.7	Fibronectin high, LAP low	31	14	21	23	11	26	13	11	18
Myosin regulatory light chain 12A OS=Homo sapiens GN=MYL12A PE=1 SV=2	ML12A_HUMAN (+1)	MYL12A	20 kDa	< 0.00010	0.5	Collagen high, LAP low	< 0.00010	0.5	Collagen high, Fibronectin low	0.38	1.1	[]	23	41	40	13	8	26	10	9	34
40S ribosomal protein S8 OS=Homo sapiens GN=RPS8 PE=1 SV=2	RS8_HUMAN	RPS8	24 kDa	0.017	0.7	Collagen high, LAP low	0.22	0.8	[]	0.11	0.8	[]	31	16	28	24	11	27	8	14	28
Histone H1.0 OS=Homo sapiens GN=H1F0 PE=1 SV=3	H10_HUMAN	H1F0	21 kDa	0.025	0.7	Collagen high, LAP low	0.43	1	[]	0.014	0.7	Fibronectin high, LAP low	14	12	41	10	13	44	11	1	33
RNA-binding motif protein, X chromosome OS=Homo sapiens GN=RBMX PE=1 SV=3	RBMX_HUMAN	RBMX	42 kDa	0.011	0.6	Collagen high, LAP low	0.21	0.8	[]	0.083	0.8	[]	23	5	43	15	8	35	8	18	19
Protein S100-A7 OS=Homo sapiens GN=S100A7 PE=1 SV=4	S10A7_HUMAN	S100A7	11 kDa	0.03	0.7	Collagen high, LAP low	0.24	0.8	[]	0.14	0.8	[]	21	16	34	43	9	7	25	7	17
RPL14 protein OS=Homo sapiens GN=RPL14 PE=1 SV=1	Q6IPH7		?	0.015	0.7	Collagen high, LAP low	0.049	0.7	Collagen high, Fibronectin low	0.35	0.9	[]	14	29	29	12	14	24	14	16	17
Plasminogen activator inhibitor 1 RNA-binding protein OS=Homo sapiens GN=SERBP1 PE=1 SV=2	PAIRB_HUMAN	SERBP1	45 kDa	< 0.00010	0.3	Collagen high, LAP low	0.36	1	[]	< 0.00010	0.3	Fibronectin high, LAP low	13	36	13	8	34	22	1	4	13
60S ribosomal protein L8 OS=Homo sapiens GN=RPL8 PE=1 SV=2	RL8_HUMAN	RPL8	28 kDa	0.0011	0.5	Collagen high, LAP low	0.15	0.8	[]	0.029	0.7	Fibronectin high, LAP low	29	9	22	24	5	17	14	3	13
Heterochromatin protein 1-binding protein 3 OS=Homo sapiens GN=HP1BP3 PE=1 SV=1	HP1B3_HUMAN	HP1BP3	61 kDa	0.038	0.6	Collagen high, LAP low	0.13	1.2	[]	0.0015	0.5	Fibronectin high, LAP low	21	0	27	14	1	43	8	1	22
60S ribosomal protein L18a OS=Homo sapiens GN=RPL18A PE=1 SV=2	RL18A_HUMAN	RPL18A	21 kDa	< 0.00010	0.4	Collagen high, LAP low	< 0.00010	0.4	Collagen high, Fibronectin low	0.54	1	[]	30	14	28	17	2	12	4	10	18
40S ribosomal protein S24 OS=Homo sapiens GN=RPS24 PE=1 SV=1	RS24_HUMAN	RPS24	15 kDa	0.04	0.7	Collagen high, LAP low	0.075	0.7	[]	0.42	1	[]	34	13	20	17	11	20	13	9	25
Long-chain-fatty-acid--CoA ligase 1 OS=Homo sapiens GN=ACSL1 PE=1 SV=1	ACSL1_HUMAN	ACSL1	78 kDa	0.011	0.6	Collagen high, LAP low	0.24	1.1	[]	0.001	0.5	Fibronectin high, LAP low	1	22	29	0	33	25	0	21	9
Leucine--tRNA ligase, cytoplasmic OS=Homo sapiens GN=LARS PE=1 SV=2	SYLC_HUMAN	LARS	134 kDa	0.03	0.6	Collagen high, LAP low	0.13	0.7	[]	0.26	0.9	[]	10	18	26	5	24	11	4	18	13
WASH complex subunit strumpellin OS=Homo sapiens GN=KIAA0196 PE=1 SV=1	STRUM_HUMAN	KIAA0196	134 kDa	< 0.00010	0.2	Collagen high, LAP low	0.00068	0.5	Collagen high, Fibronectin low	0.00013	0.4	Fibronectin high, LAP low	15	41	25	0	37	5	1	12	2
ATP-dependent RNA helicase DDX54 OS=Homo sapiens GN=DDX54 PE=1 SV=2	DDX54_HUMAN	DDX54	99 kDa	0.00026	0.5	Collagen high, LAP low	0.0026	0.5	Collagen high, Fibronectin low	0.3	0.9	[]	48	0	21	13	1	23	17	1	15
60S ribosomal protein L13a (Fragment) OS=Homo sapiens GN=RPL13A PE=1 SV=2	M0QYS1		?	0.00032	0.4	Collagen high, LAP low	0.054	0.6	[]	0.049	0.6	Fibronectin high, LAP low	20	10	13	8	8	11	7	5	4
Keratinocyte proline-rich protein OS=Homo sapiens GN=KPRP PE=1 SV=1	KPRP_HUMAN	KPRP	64 kDa	0.04	0.6	Collagen high, LAP low	0.45	0.9	[]	0.067	0.7	[]	7	34	3	7	26	7	2	19	7
ATP-dependent RNA helicase DDX18 OS=Homo sapiens GN=DDX18 PE=1 SV=2	DDX18_HUMAN (+1)	DDX18	75 kDa	0.047	0.7	Collagen high, LAP low	0.23	1.1	[]	0.0065	0.6	Fibronectin high, LAP low	13	0	34	4	3	46	4	11	16
Prolactin-inducible protein OS=Homo sapiens GN=PIP PE=1 SV=1	PIP_HUMAN	PIP	17 kDa	< 0.00010	0.5	Collagen high, LAP low	< 0.00010	0.2	Collagen high, Fibronectin low	0.0025	2.5	Fibronectin low, LAP high	22	54	3	2	6	7	31	5	1
Heterogeneous nuclear ribonucleoprotein R OS=Homo sapiens GN=HNRNPR PE=1 SV=1	HNRPR_HUMAN	HNRNPR	71 kDa	0.011	0.6	Collagen high, LAP low	0.11	0.7	[]	0.17	0.8	[]	25	8	28	5	13	27	9	11	17
Splicing factor U2AF 35 kDa subunit OS=Homo sapiens GN=U2AF1 PE=1 SV=3	U2AF1_HUMAN	U2AF1	28 kDa	0.025	0.7	Collagen high, LAP low	0.3	0.9	[]	0.091	0.8	[]	12	17	32	4	19	29	7	17	16
60S ribosomal protein L7a OS=Homo sapiens GN=RPL7A PE=1 SV=2	RL7A_HUMAN	RPL7A	30 kDa	< 0.00010	0.3	Collagen high, LAP low	0.00081	0.5	Collagen high, Fibronectin low	0.07	0.7	[]	6	18	45	7	11	16	1	11	11
ATP synthase subunit beta, mitochondrial OS=Homo sapiens GN=ATP5B PE=1 SV=3	ATPB_HUMAN (+1)	ATP5B	57 kDa	0.0014	0.6	Collagen high, LAP low	< 0.00010	0.3	Collagen high, Fibronectin low	0.0064	2	Fibronectin low, LAP high	8	23	46	13	5	3	10	23	10
DNA topoisomerase 1 OS=Homo sapiens GN=TOP1 PE=1 SV=2	TOP1_HUMAN	TOP1	91 kDa	< 0.00010	0.2	Collagen high, LAP low	< 0.00010	0.2	Collagen high, Fibronectin low	0.55	1.1	[]	64	1	20	9	0	10	11	0	9
Arginine--tRNA ligase, cytoplasmic OS=Homo sapiens GN=RARS PE=1 SV=2	SYRC_HUMAN	RARS	75 kDa	< 0.00010	0.3	Collagen high, LAP low	0.00024	0.5	Collagen high, Fibronectin low	0.018	0.6	Fibronectin high, LAP low	20	22	37	4	23	11	3	11	8
Regulator of nonsense transcripts 1 OS=Homo sapiens GN=UPF1 PE=1 SV=2	RENT1_HUMAN	UPF1	124 kDa	< 0.00010	0.2	Collagen high, LAP low	< 0.00010	0.4	Collagen high, Fibronectin low	0.055	0.6	[]	19	33	21	0	16	13	3	5	10
Stress-70 protein, mitochondrial OS=Homo sapiens GN=HSPA9 PE=1 SV=2	GRP75_HUMAN	HSPA9	74 kDa	0.00037	0.5	Collagen high, LAP low	< 0.00010	0.08	Collagen high, Fibronectin low	< 0.00010	6.8	Fibronectin low, LAP high	15	25	39	4	1	1	15	26	0
60S ribosomal protein L19 OS=Homo sapiens GN=RPL19 PE=1 SV=1	RL19_HUMAN	RPL19	23 kDa	0.0021	0.5	Collagen high, LAP low	0.17	0.8	[]	0.037	0.6	Fibronectin high, LAP low	12	21	18	10	16	13	5	10	10
Heterogeneous nuclear ribonucleoprotein F OS=Homo sapiens GN=HNRNPF PE=1 SV=3	HNRPF_HUMAN (+1)	HNRNPF	46 kDa	0.021	0.6	Collagen high, LAP low	0.0036	0.5	Collagen high, Fibronectin low	0.28	1.2	[]	25	11	22	6	15	9	11	14	12
Heterogeneous nuclear ribonucleoprotein U-like protein 1 OS=Homo sapiens GN=HNRNPUL1 PE=1 SV=2	HNRL1_HUMAN	HNRNPUL1	96 kDa	< 0.00010	0.08	Collagen high, LAP low	< 0.00010	0.2	Collagen high, Fibronectin low	0.0091	0.4	Fibronectin high, LAP low	58	3	39	3	2	16	5	1	2
Myosin-10 OS=Homo sapiens GN=MYH10 PE=1 SV=3	MYH10_HUMAN	MYH10	229 kDa	< 0.00010	0.04	Collagen high, LAP low	< 0.00010	0.02	Collagen high, Fibronectin low	0.36	2	[]	81	14	15	1	1	0	0	2	2
Pre-mRNA-splicing factor ATP-dependent RNA helicase DHX15 OS=Homo sapiens GN=DHX15 PE=1 SV=2	DHX15_HUMAN	DHX15	91 kDa	< 0.00010	0.4	Collagen high, LAP low	< 0.00010	0.4	Collagen high, Fibronectin low	0.5	1	[]	11	18	44	1	14	12	1	17	9
Zinc-alpha-2-glycoprotein OS=Homo sapiens GN=AZGP1 PE=1 SV=2	ZA2G_HUMAN	AZGP1	34 kDa	0.0023	0.6	Collagen high, LAP low	< 0.00010	0.2	Collagen high, Fibronectin low	0.0042	2.3	Fibronectin low, LAP high	37	28	2	10	4	2	33	1	3
Myb-binding protein 1A OS=Homo sapiens GN=MYBBP1A PE=1 SV=2	MBB1A_HUMAN	MYBBP1A	149 kDa	< 0.00010	0.3	Collagen high, LAP low	< 0.00010	0.2	Collagen high, Fibronectin low	0.24	1.4	[]	28	3	40	4	1	10	6	3	12
Nucleolar protein 58 OS=Homo sapiens GN=NOP58 PE=1 SV=1	NOP58_HUMAN	NOP58	60 kDa	< 0.00010	0.2	Collagen high, LAP low	< 0.00010	0.4	Collagen high, Fibronectin low	0.0056	0.5	Fibronectin high, LAP low	18	3	51	4	1	26	1	5	8
Ribosome biogenesis protein BOP1 OS=Homo sapiens GN=BOP1 PE=1 SV=2	BOP1_HUMAN	BOP1	84 kDa	< 0.00010	0.4	Collagen high, LAP low	0.0047	0.5	Collagen high, Fibronectin low	0.13	0.7	[]	12	1	44	1	5	24	1	0	21
Nucleolar protein 9 OS=Homo sapiens GN=NOP9 PE=1 SV=1	NOP9_HUMAN	NOP9	69 kDa	0.0069	0.5	Collagen high, LAP low	0.26	0.8	[]	0.047	0.7	Fibronectin high, LAP low	12	9	26	3	11	24	5	7	13
40S ribosomal protein S10 OS=Homo sapiens GN=RPS10 PE=1 SV=1	RS10_HUMAN	RPS10	19 kDa	0.034	0.6	Collagen high, LAP low	0.22	0.8	[]	0.18	0.8	[]	22	13	11	17	9	10	10	8	11
Splicing factor 3B subunit 3 OS=Homo sapiens GN=SF3B3 PE=1 SV=4	SF3B3_HUMAN	SF3B3	136 kDa	< 0.00010	0.3	Collagen high, LAP low	< 0.00010	0.2	Collagen high, Fibronectin low	0.22	1.5	[]	17	12	34	4	8	1	2	12	5
Cold-inducible RNA-binding protein OS=Homo sapiens GN=CIRBP PE=1 SV=1	CIRBP_HUMAN	CIRBP	19 kDa	0.048	0.6	Collagen high, LAP low	0.37	1	[]	0.019	0.6	Fibronectin high, LAP low	3	16	23	2	9	33	0	0	27
Elongation factor Tu, mitochondrial OS=Homo sapiens GN=TUFM PE=1 SV=2	EFTU_HUMAN	TUFM	50 kDa	< 0.00010	0.4	Collagen high, LAP low	< 0.00010	0.07	Collagen high, Fibronectin low	0.00015	5.2	Fibronectin low, LAP high	10	24	37	3	0	2	11	15	0
60S ribosomal protein L27 OS=Homo sapiens GN=RPL27 PE=1 SV=2	RL27_HUMAN (+2)	RPL27	16 kDa	0.0032	0.5	Collagen high, LAP low	0.0077	0.5	Collagen high, Fibronectin low	0.44	1	[]	34	2	15	15	3	9	11	0	15
Constitutive coactivator of PPAR-gamma-like protein 1 OS=Homo sapiens GN=FAM120A PE=1 SV=2	F120A_HUMAN	FAM120A	122 kDa	0.0035	0.4	Collagen high, LAP low	0.33	1.1	[]	0.00067	0.4	Fibronectin high, LAP low	19	11	5	8	12	18	4	3	8
Flotillin-1 OS=Homo sapiens GN=FLOT1 PE=1 SV=3	FLOT1_HUMAN (+1)	FLOT1	47 kDa	< 0.00010	0	Collagen high, LAP low	< 0.00010	0	Collagen high, Fibronectin low	1	INF	[]	5	45	51	0	0	0	0	0	0
RNA cytidine acetyltransferase OS=Homo sapiens GN=NAT10 PE=1 SV=2	NAT10_HUMAN	NAT10	116 kDa	< 0.00010	0.4	Collagen high, LAP low	< 0.00010	0.3	Collagen high, Fibronectin low	0.25	1.4	[]	30	0	28	7	0	9	11	1	10
RNA-binding protein FUS OS=Homo sapiens GN=FUS PE=1 SV=1	FUS_HUMAN	FUS	53 kDa	0.019	0.5	Collagen high, LAP low	0.092	1.3	[]	0.00025	0.4	Fibronectin high, LAP low	13	12	9	10	16	19	5	4	9
Casein kinase II subunit alpha OS=Homo sapiens GN=CSNK2A1 PE=1 SV=1	CSK21_HUMAN	CSNK2A1	45 kDa	< 0.00010	0.05	Collagen high, LAP low	< 0.00010	0.09	Collagen high, Fibronectin low	0.25	0.6	[]	7	59	16	0	2	5	0	4	0
cDNA, FLJ93674 OS=Homo sapiens PE=2 SV=1	B2R7Z6		?	0.0056	0.6	Collagen high, LAP low	< 0.00010	0	Collagen high, Fibronectin low	< 0.00010	INF	Fibronectin low, LAP high	0	61	0	0	0	0	35	0	0
Methionine--tRNA ligase, cytoplasmic OS=Homo sapiens GN=MARS PE=1 SV=2	SYMC_HUMAN	MARS	101 kDa	< 0.00010	0.3	Collagen high, LAP low	< 0.00010	0.2	Collagen high, Fibronectin low	0.46	1.2	[]	12	7	36	1	7	4	0	8	6
Phosphatidylinositol 5-phosphate 4-kinase type-2 gamma OS=Homo sapiens GN=PIP4K2C PE=1 SV=3	PI42C_HUMAN	PIP4K2C	47 kDa	0.012	0.5	Collagen high, LAP low	0.082	0.7	[]	0.24	0.8	[]	9	12	20	2	12	13	3	8	11
Probable ATP-dependent RNA helicase DDX52 OS=Homo sapiens GN=DDX52 PE=1 SV=3	DDX52_HUMAN	DDX52	68 kDa	< 0.00010	0.3	Collagen high, LAP low	0.0047	0.5	Collagen high, Fibronectin low	0.042	0.6	Fibronectin high, LAP low	7	0	43	3	0	22	3	1	10
Electron transfer flavoprotein subunit alpha, mitochondrial OS=Homo sapiens GN=ETFA PE=1 SV=1	ETFA_HUMAN	ETFA	35 kDa	< 0.00010	0.3	Collagen high, LAP low	< 0.00010	0.01	Collagen high, Fibronectin low	< 0.00010	18	Fibronectin low, LAP high	3	28	36	1	0	0	8	10	0
Dehydrogenase/reductase SDR family member 2, mitochondrial OS=Homo sapiens GN=DHRS2 PE=1 SV=4	DHRS2_HUMAN (+1)	DHRS2	30 kDa	0.0014	0.5	Collagen high, LAP low	< 0.00010	0.2	Collagen high, Fibronectin low	0.032	2.2	Fibronectin low, LAP high	0	17	31	0	2	8	0	10	12
Ribosome biogenesis protein BRX1 homolog OS=Homo sapiens GN=BRIX1 PE=1 SV=2	BRX1_HUMAN	BRIX1	41 kDa	0.00022	0.3	Collagen high, LAP low	0.042	0.6	Collagen high, Fibronectin low	0.052	0.6	[]	22	0	17	10	0	13	8	0	5
60S ribosomal protein L32 OS=Homo sapiens GN=RPL32 PE=1 SV=2	RL32_HUMAN	RPL32	16 kDa	0.0067	0.5	Collagen high, LAP low	0.13	0.7	[]	0.11	0.7	[]	24	2	10	14	4	7	7	4	6
H/ACA ribonucleoprotein complex subunit 1 OS=Homo sapiens GN=GAR1 PE=1 SV=1	GAR1_HUMAN	GAR1	22 kDa	0.0056	0.5	Collagen high, LAP low	0.027	0.6	Collagen high, Fibronectin low	0.33	0.9	[]	12	1	25	5	2	14	3	0	15
WASH complex subunit 7 OS=Homo sapiens GN=KIAA1033 PE=1 SV=2	WASH7_HUMAN (+2)	KIAA1033	136 kDa	< 0.00010	0.2	Collagen high, LAP low	0.036	0.6	Collagen high, Fibronectin low	0.0091	0.4	Fibronectin high, LAP low	3	15	19	0	17	4	0	8	0
H/ACA ribonucleoprotein complex subunit 2 OS=Homo sapiens GN=NHP2 PE=1 SV=1	NHP2_HUMAN	NHP2	17 kDa	0.046	0.6	Collagen high, LAP low	0.11	0.7	[]	0.39	0.9	[]	11	0	25	3	0	21	1	0	21
Proline-, glutamic acid- and leucine-rich protein 1 OS=Homo sapiens GN=PELP1 PE=1 SV=2	PELP1_HUMAN	PELP1	120 kDa	< 0.00010	0.05	Collagen high, LAP low	< 0.00010	0.01	Collagen high, Fibronectin low	0.2	4	[]	28	0	46	1	0	0	0	2	2
Transcription activator BRG1 OS=Homo sapiens GN=SMARCA4 PE=1 SV=2	SMCA4_HUMAN	SMARCA4	185 kDa	0.0093	0.5	Collagen high, LAP low	0.03	0.5	Collagen high, Fibronectin low	0.39	0.9	[]	3	4	28	0	7	12	0	10	7
Structural maintenance of chromosomes flexible hinge domain-containing protein 1 OS=Homo sapiens GN=SMCHD1 PE=1 SV=2	SMHD1_HUMAN	SMCHD1	226 kDa	0.031	0.6	Collagen high, LAP low	0.02	0.5	Collagen high, Fibronectin low	0.48	1.1	[]	3	9	23	0	9	9	0	10	10
Testis-expressed sequence 10 protein OS=Homo sapiens GN=TEX10 PE=1 SV=2	TEX10_HUMAN (+1)	TEX10	106 kDa	< 0.00010	0	Collagen high, LAP low	< 0.00010	0.03	Collagen high, Fibronectin low	0.24	0	[]	18	8	33	0	0	2	0	0	0
Poly [ADP-ribose] polymerase 4 OS=Homo sapiens GN=PARP4 PE=1 SV=3	PARP4_HUMAN	PARP4	193 kDa	< 0.00010	0	Collagen high, LAP low	< 0.00010	0	Collagen high, Fibronectin low	1	INF	[]	4	45	24	0	0	0	0	0	0
p180/ribosome receptor OS=Homo sapiens GN=RRBP1 PE=2 SV=2	A7BI36		?	0.028	0.5	Collagen high, LAP low	0.21	0.7	[]	0.18	0.7	[]	0	15	15	3	16	3	1	13	2
Heterogeneous nuclear ribonucleoprotein U-like protein 2 OS=Homo sapiens GN=HNRNPUL2 PE=1 SV=1	HNRL2_HUMAN	HNRNPUL2	85 kDa	0.0058	0.5	Collagen high, LAP low	0.0017	0.4	Collagen high, Fibronectin low	0.4	1.2	[]	32	0	3	13	0	0	13	1	2
Flotillin-2 OS=Homo sapiens GN=FLOT2 PE=1 SV=2	FLOT2_HUMAN	FLOT2	47 kDa	< 0.00010	0	Collagen high, LAP low	< 0.00010	0	Collagen high, Fibronectin low	1	INF	[]	1	29	32	0	0	0	0	0	0
60S ribosomal protein L26 OS=Homo sapiens GN=RPL26 PE=1 SV=1	RL26_HUMAN	RPL26	17 kDa	0.00034	0.3	Collagen high, LAP low	0.0032	0.4	Collagen high, Fibronectin low	0.32	0.8	[]	31	3	4	11	2	3	10	0	3
Alpha-amylase 1 OS=Homo sapiens GN=AMY1A PE=1 SV=2	AMY1_HUMAN	AMY1A	58 kDa	0.00016	0.4	Collagen high, LAP low	< 0.00010	0	Collagen high, Fibronectin low	< 0.00010	INF	Fibronectin low, LAP high	0	48	0	0	0	0	18	0	0
Hornerin OS=Homo sapiens GN=HRNR PE=1 SV=2	HORN_HUMAN	HRNR	282 kDa	0.046	0.5	Collagen high, LAP low	0.16	1.3	[]	0.0027	0.4	Fibronectin high, LAP low	1	22	0	0	22	8	0	8	4
Pre-rRNA-processing protein TSR1 homolog OS=Homo sapiens GN=TSR1 PE=1 SV=1	TSR1_HUMAN	TSR1	92 kDa	0.00044	0.3	Collagen high, LAP low	0.018	0.5	Collagen high, Fibronectin low	0.15	0.6	[]	22	0	12	8	0	9	6	0	5
Putative helicase MOV-10 OS=Homo sapiens GN=MOV10 PE=1 SV=2	MOV10_HUMAN	MOV10	114 kDa	< 0.00010	0.1	Collagen high, LAP low	< 0.00010	0.3	Collagen high, Fibronectin low	0.078	0.4	[]	18	10	11	5	1	4	0	0	4
WD repeat-containing protein 36 OS=Homo sapiens GN=WDR36 PE=1 SV=1	WDR36_HUMAN (+1)	WDR36	105 kDa	0.0048	0.4	Collagen high, LAP low	0.55	1	[]	0.0049	0.4	Fibronectin high, LAP low	7	0	18	3	5	16	0	0	9
Mitochondrial aldehyde dehydrogenase 2 variant (Fragment) OS=Homo sapiens PE=2 SV=1	Q53FB6		?	< 0.00010	0.2	Collagen high, LAP low	0.0027	0.4	Collagen high, Fibronectin low	0.056	0.5	[]	3	18	16	15	0	0	1	6	0
Uncharacterized protein (Fragment) OS=Homo sapiens PE=1 SV=1	H0YHG0		?	0.013	0.4	Collagen high, LAP low	0.38	0.8	[]	0.039	0.5	Fibronectin high, LAP low	9	9	6	5	7	8	0	2	8
H/ACA ribonucleoprotein complex subunit 3 OS=Homo sapiens GN=NOP10 PE=1 SV=1	NOP10_HUMAN	NOP10	8 kDa	0.034	0.5	Collagen high, LAP low	0.16	1.3	[]	0.0018	0.4	Fibronectin high, LAP low	3	0	21	6	1	24	0	0	12
Epithelial splicing regulatory protein 1 OS=Homo sapiens GN=ESRP1 PE=1 SV=2	ESRP1_HUMAN	ESRP1	76 kDa	< 0.00010	0	Collagen high, LAP low	< 0.00010	0.05	Collagen high, Fibronectin low	0.12	0	[]	18	0	37	0	0	3	0	0	0
Helicase with zinc finger domain 2 OS=Homo sapiens GN=HELZ2 PE=1 SV=6	HELZ2_HUMAN	HELZ2	295 kDa	< 0.00010	0.05	Collagen high, LAP low	< 0.00010	0.3	Collagen high, Fibronectin low	0.016	0.2	Fibronectin high, LAP low	30	2	7	8	0	2	0	1	1
Pre-mRNA-processing factor 6 OS=Homo sapiens GN=PRPF6 PE=1 SV=1	PRP6_HUMAN	PRPF6	107 kDa	< 0.00010	0.2	Collagen high, LAP low	< 0.00010	0.07	Collagen high, Fibronectin low	0.19	2.3	[]	12	2	27	0	1	2	1	2	4
Transcriptional repressor CTCF OS=Homo sapiens GN=CTCF PE=1 SV=1	CTCF_HUMAN	CTCF	83 kDa	0.046	0.6	Collagen high, LAP low	0.084	0.6	[]	0.46	0.9	[]	4	0	23	1	1	14	1	0	14
Probable dimethyladenosine transferase OS=Homo sapiens GN=DIMT1 PE=1 SV=1	DIM1_HUMAN	DIMT1	35 kDa	0.021	0.5	Collagen high, LAP low	0.065	0.5	[]	0.38	0.8	[]	20	0	4	5	2	6	9	0	2
Keratin, type II cytoskeletal 80 OS=Homo sapiens GN=KRT80 PE=1 SV=2	K2C80_HUMAN	KRT80	51 kDa	0.045	0.5	Collagen high, LAP low	0.093	1.5	[]	0.00086	0.3	Fibronectin high, LAP low	11	7	1	23	5	0	2	1	6
Ubiquitin carboxyl-terminal hydrolase 10 OS=Homo sapiens GN=USP10 PE=1 SV=2	UBP10_HUMAN	USP10	87 kDa	0.026	0.5	Collagen high, LAP low	0.5	0.9	[]	0.039	0.5	Fibronectin high, LAP low	7	7	8	0	8	12	1	0	9
Aspartate--tRNA ligase, cytoplasmic OS=Homo sapiens GN=DARS PE=1 SV=2	SYDC_HUMAN	DARS	57 kDa	0.0035	0.4	Collagen high, LAP low	0.00036	0.3	Collagen high, Fibronectin low	0.29	1.4	[]	7	4	21	3	4	2	3	6	4
60S ribosomal protein L15 OS=Homo sapiens GN=RPL15 PE=1 SV=2	RL15_HUMAN (+1)	RPL15	24 kDa	< 0.00010	0.2	Collagen high, LAP low	0.0052	0.4	Collagen high, Fibronectin low	0.17	0.6	[]	4	12	16	3	5	5	0	5	3
EIF5 protein OS=Homo sapiens GN=EIF5 PE=2 SV=1	Q6IBU0		?	0.019	0.4	Collagen high, LAP low	0.43	0.9	[]	0.044	0.5	Fibronectin high, LAP low	0	12	8	0	9	8	0	5	3
Protein RRP5 homolog OS=Homo sapiens GN=PDCD11 PE=1 SV=3	RRP5_HUMAN	PDCD11	209 kDa	< 0.00010	0.2	Collagen high, LAP low	0.00078	0.3	Collagen high, Fibronectin low	0.13	0.5	[]	13	0	19	0	1	9	0	2	3
Apolipoprotein C-III OS=Homo sapiens GN=APOC3 PE=1 SV=1	B0YIW2		?	0.028	0.5	Collagen high, LAP low	0.45	0.9	[]	0.052	0.6	[]	5	12	9	4	12	7	7	2	4
Probable 28S rRNA (cytosine(4447)-C(5))-methyltransferase OS=Homo sapiens GN=NOP2 PE=1 SV=2	NOP2_HUMAN	NOP2	89 kDa	0.042	0.5	Collagen high, LAP low	0.054	0.5	[]	0.53	1	[]	6	3	17	0	3	11	0	2	12
RRP12-like protein OS=Homo sapiens GN=RRP12 PE=1 SV=2	RRP12_HUMAN (+1)	RRP12	144 kDa	< 0.00010	0.05	Collagen high, LAP low	< 0.00010	0.07	Collagen high, Fibronectin low	0.48	0.7	[]	25	0	18	0	0	3	1	1	0
cDNA FLJ14222 fis, clone NT2RP3003992, highly similar to Nucleolar complex protein 2 homolog OS=Homo sapiens PE=2 SV=1	B3KNC3		?	< 0.00010	0.1	Collagen high, LAP low	< 0.00010	0.07	Collagen high, Fibronectin low	0.52	1.3	[]	18	2	21	0	0	3	0	0	4
DNA dC->dU-editing enzyme APOBEC-3B OS=Homo sapiens GN=APOBEC3B PE=1 SV=1	B0QYD3		?	< 0.00010	0.02	Collagen high, LAP low	< 0.00010	0.04	Collagen high, Fibronectin low	0.49	0.5	[]	0	5	44	0	1	1	0	0	1
Apolipoprotein D (Fragment) OS=Homo sapiens GN=APOD PE=1 SV=1	C9JF17		?	< 0.00010	0.2	Collagen high, LAP low	< 0.00010	0.1	Collagen high, Fibronectin low	0.53	1.2	[]	40	0	0	5	0	0	6	0	0
60S ribosomal protein L28 OS=Homo sapiens GN=RPL28 PE=1 SV=3	RL28_HUMAN	RPL28	16 kDa	0.0056	0.3	Collagen high, LAP low	0.0038	0.3	Collagen high, Fibronectin low	0.53	1.1	[]	12	2	9	5	0	2	2	2	4
Polyadenylate-binding protein 2 OS=Homo sapiens GN=PABPN1 PE=1 SV=3	PABP2_HUMAN	PABPN1	33 kDa	0.037	0.5	Collagen high, LAP low	0.5	1	[]	0.028	0.5	Fibronectin high, LAP low	9	4	8	7	5	9	2	5	3
Misshapen-like kinase 1 OS=Homo sapiens GN=MINK1 PE=1 SV=2	MINK1_HUMAN	MINK1	150 kDa	0.0049	0.3	Collagen high, LAP low	0.43	0.9	[]	0.014	0.4	Fibronectin high, LAP low	7	7	6	0	13	4	1	3	2
pre-rRNA processing protein FTSJ3 OS=Homo sapiens GN=FTSJ3 PE=1 SV=2	SPB1_HUMAN	FTSJ3	97 kDa	0.0001	0.2	Collagen high, LAP low	< 0.00010	0.1	Collagen high, Fibronectin low	0.27	2	[]	20	0	8	2	0	1	4	0	2
Keratin, type II cytoskeletal 1b OS=Homo sapiens GN=KRT77 PE=2 SV=3	K2C1B_HUMAN	KRT77	62 kDa	0.00088	0.3	Collagen high, LAP low	0.0049	0.4	Collagen high, Fibronectin low	0.38	0.8	[]	1	26	2	0	10	1	2	7	0
E3 ubiquitin-protein ligase NEDD4-like OS=Homo sapiens GN=NEDD4L PE=1 SV=2	NED4L_HUMAN	NEDD4L	112 kDa	0.0032	0.3	Collagen high, LAP low	0.037	0.5	Collagen high, Fibronectin low	0.23	0.7	[]	3	15	8	0	5	8	0	3	6
Intron-binding protein aquarius OS=Homo sapiens GN=AQR PE=1 SV=4	AQR_HUMAN (+2)	AQR	171 kDa	0.0021	0.3	Collagen high, LAP low	0.01	0.4	Collagen high, Fibronectin low	0.38	0.8	[]	3	8	16	0	10	1	0	9	0
Phosphoribosyl pyrophosphate synthase-associated protein 1 OS=Homo sapiens GN=PRPSAP1 PE=1 SV=2	KPRA_HUMAN	PRPSAP1	39 kDa	0.037	0.5	Collagen high, LAP low	0.37	0.8	[]	0.1	0.6	[]	7	4	10	8	5	4	3	4	3
Telomerase protein component 1 OS=Homo sapiens GN=TEP1 PE=1 SV=2	TEP1_HUMAN	TEP1	290 kDa	< 0.00010	0	Collagen high, LAP low	< 0.00010	0.02	Collagen high, Fibronectin low	0.49	0	[]	0	29	14	0	1	0	0	0	0
Serine/arginine-rich splicing factor 7 OS=Homo sapiens GN=SRSF7 PE=1 SV=1	SRSF7_HUMAN	SRSF7	27 kDa	0.032	0.5	Collagen high, LAP low	0.18	0.7	[]	0.23	0.7	[]	13	1	6	6	4	3	1	4	4
Ribosome biogenesis protein BMS1 homolog OS=Homo sapiens GN=BMS1 PE=1 SV=1	BMS1_HUMAN	BMS1	146 kDa	< 0.00010	0	Collagen high, LAP low	< 0.00010	0	Collagen high, Fibronectin low	1	INF	[]	10	0	28	0	0	0	0	0	0
Putative ATP-dependent RNA helicase DHX30 OS=Homo sapiens GN=DHX30 PE=1 SV=1	DHX30_HUMAN (+1)	DHX30	134 kDa	0.0027	0.4	Collagen high, LAP low	< 0.00010	0.1	Collagen high, Fibronectin low	0.1	2.5	[]	3	3	22	0	0	4	0	6	4
60S ribosomal protein L35a OS=Homo sapiens GN=RPL35A PE=1 SV=2	RL35A_HUMAN	RPL35A	13 kDa	0.022	0.4	Collagen high, LAP low	0.001	0.2	Collagen high, Fibronectin low	0.19	2.3	[]	13	2	3	3	0	0	7	0	0
Nucleolar GTP-binding protein 1 OS=Homo sapiens GN=GTPBP4 PE=1 SV=3	NOG1_HUMAN (+2)	GTPBP4	74 kDa	< 0.00010	0.08	Collagen high, LAP low	< 0.00010	0.03	Collagen high, Fibronectin low	0.33	3	[]	14	0	25	0	0	1	2	0	1
WD repeat-containing protein 18 OS=Homo sapiens GN=WDR18 PE=1 SV=2	WDR18_HUMAN	WDR18	47 kDa	< 0.00010	0.08	Collagen high, LAP low	< 0.00010	0	Collagen high, Fibronectin low	0.13	INF	[]	14	1	25	0	0	0	0	0	3
60S ribosomal protein L7-like 1 OS=Homo sapiens GN=RPL7L1 PE=1 SV=1	RL7L_HUMAN	RPL7L1	29 kDa	0.0037	0.3	Collagen high, LAP low	0.044	0.5	Collagen high, Fibronectin low	0.22	0.7	[]	8	3	13	2	2	8	2	0	6
Histone H2A.V OS=Homo sapiens GN=H2AFV PE=1 SV=3	H2AV_HUMAN (+1)	H2AFV	14 kDa	0.027	0.4	Collagen high, LAP low	0.034	0.4	Collagen high, Fibronectin low	0.57	1	[]	5	0	14	1	0	7	5	0	3
Guanine nucleotide-binding protein-like 3 OS=Homo sapiens GN=GNL3 PE=1 SV=2	GNL3_HUMAN	GNL3	62 kDa	< 0.00010	0	Collagen high, LAP low	< 0.00010	0.03	Collagen high, Fibronectin low	0.49	0	[]	13	0	27	1	0	0	0	0	0
Ribosomal biogenesis protein LAS1L OS=Homo sapiens GN=LAS1L PE=1 SV=2	LAS1L_HUMAN	LAS1L	83 kDa	< 0.00010	0	Collagen high, LAP low	< 0.00010	0.02	Collagen high, Fibronectin low	0.49	0	[]	19	0	23	0	1	0	0	0	0
Flap endonuclease 1 OS=Homo sapiens GN=FEN1 PE=1 SV=1	FEN1_HUMAN (+1)	FEN1	43 kDa	0.048	0.4	Collagen high, LAP low	0.48	0.9	[]	0.08	0.5	[]	3	4	9	2	2	10	0	2	5
cDNA, FLJ93510, highly similar to Homo sapiens JTV1 gene (JTV1), mRNA OS=Homo sapiens PE=2 SV=1	B2R7M3		?	0.00017	0.2	Collagen high, LAP low	0.0066	0.4	Collagen high, Fibronectin low	0.19	0.6	[]	7	4	14	2	6	1	4	0	1
HEAT repeat-containing protein 1 OS=Homo sapiens GN=HEATR1 PE=1 SV=3	HEAT1_HUMAN	HEATR1	242 kDa	0.015	0.4	Collagen high, LAP low	0.0018	0.2	Collagen high, Fibronectin low	0.3	1.7	[]	9	0	10	0	0	4	0	3	4
Eukaryotic initiation factor 4A-III OS=Homo sapiens GN=EIF4A3 PE=1 SV=4	IF4A3_HUMAN	EIF4A3	47 kDa	0.00048	0.2	Collagen high, LAP low	0.016	0.4	Collagen high, Fibronectin low	0.18	0.5	[]	3	4	14	0	3	5	1	2	1
Polynucleotide 5'-hydroxyl-kinase NOL9 OS=Homo sapiens GN=NOL9 PE=1 SV=1	NOL9_HUMAN	NOL9	79 kDa	< 0.00010	0.03	Collagen high, LAP low	< 0.00010	0.03	Collagen high, Fibronectin low	0.74	1	[]	12	0	24	0	1	0	0	1	0
LINE-1 retrotransposable element ORF1 protein OS=Homo sapiens GN=L1RE1 PE=1 SV=1	LORF1_HUMAN (+5)	L1RE1	40 kDa	< 0.00010	0.04	Collagen high, LAP low	< 0.00010	0.08	Collagen high, Fibronectin low	0.49	0.5	[]	25	0	0	2	0	0	1	0	0
Extracellular matrix protein 1 OS=Homo sapiens GN=ECM1 PE=1 SV=2	ECM1_HUMAN	ECM1	61 kDa	0.012	0.2	Collagen high, LAP low	0.3	1.3	[]	0.0016	0.1	Fibronectin high, LAP low	2	4	5	2	3	9	0	2	0
Mediator of RNA polymerase II transcription subunit 1 OS=Homo sapiens GN=MED1 PE=1 SV=4	MED1_HUMAN	MED1	168 kDa	0.022	0.4	Collagen high, LAP low	0.077	0.5	[]	0.37	0.8	[]	1	8	9	0	4	5	0	5	2
Phosphoenolpyruvate carboxykinase [GTP], mitochondrial OS=Homo sapiens GN=PCK2 PE=1 SV=3	PCKGM_HUMAN	PCK2	71 kDa	0.0001	0.2	Collagen high, LAP low	< 0.00010	0.04	Collagen high, Fibronectin low	0.12	5	[]	0	11	15	0	0	1	2	3	0
Collagen alpha-1(II) chain OS=Homo sapiens GN=COL2A1 PE=1 SV=3	CO2A1_HUMAN	COL2A1	142 kDa	< 0.00010	0	Collagen high, LAP low	< 0.00010	0.04	Collagen high, Fibronectin low	0.49	0	[]	10	5	8	1	0	0	0	0	0
Anaphase-promoting complex subunit 1 OS=Homo sapiens GN=ANAPC1 PE=1 SV=1	APC1_HUMAN	ANAPC1	217 kDa	0.0039	0.2	Collagen high, LAP low	0.47	0.9	[]	0.0086	0.2	Fibronectin high, LAP low	3	8	4	2	8	3	0	0	3
Activating signal cointegrator 1 complex subunit 3 OS=Homo sapiens GN=ASCC3 PE=1 SV=3	ASCC3_HUMAN	ASCC3	251 kDa	0.027	0.4	Collagen high, LAP low	0.33	0.8	[]	0.1	0.5	[]	1	5	10	0	5	7	1	0	5
28 kDa heat- and acid-stable phosphoprotein OS=Homo sapiens GN=PDAP1 PE=1 SV=1	HAP28_HUMAN	PDAP1	21 kDa	0.048	0.4	Collagen high, LAP low	0.33	0.8	[]	0.16	0.6	[]	8	2	6	2	3	7	0	0	7
Barrier-to-autointegration factor OS=Homo sapiens GN=BANF1 PE=1 SV=1	BAF_HUMAN (+1)	BANF1	10 kDa	0.00013	0	Collagen high, LAP low	0.31	1.2	[]	< 0.00010	0	Fibronectin high, LAP low	4	3	6	1	0	15	0	0	0
DNA topoisomerase 2-alpha OS=Homo sapiens GN=TOP2A PE=1 SV=3	TOP2A_HUMAN	TOP2A	174 kDa	0.0012	0.3	Collagen high, LAP low	< 0.00010	0	Collagen high, Fibronectin low	0.018	INF	Fibronectin low, LAP high	0	1	22	0	0	0	0	6	0
MKI67 FHA domain-interacting nucleolar phosphoprotein (Fragment) OS=Homo sapiens GN=NIFK PE=1 SV=1	C9J6C5		?	0.022	0.4	Collagen high, LAP low	0.077	0.5	[]	0.37	0.8	[]	5	0	13	3	0	6	1	0	6
60S ribosomal protein L36 OS=Homo sapiens GN=RPL36 PE=1 SV=3	RL36_HUMAN	RPL36	12 kDa	0.0014	0.2	Collagen high, LAP low	0.0018	0.2	Collagen high, Fibronectin low	0.61	1	[]	4	6	9	1	2	1	0	2	2
Nuclear pore membrane glycoprotein 210 OS=Homo sapiens GN=NUP210 PE=1 SV=3	PO210_HUMAN	NUP210	205 kDa	< 0.00010	0.03	Collagen high, LAP low	< 0.00010	0	Collagen high, Fibronectin low	0.51	INF	[]	2	0	29	0	0	0	0	1	0
60S ribosomal protein L13a OS=Homo sapiens GN=RPL13A PE=1 SV=2	RL13A_HUMAN	RPL13A	24 kDa	0.0014	0.2	Collagen high, LAP low	0.056	0.5	[]	0.12	0.4	[]	7	6	6	3	4	2	1	1	2
SRA stem-loop-interacting RNA-binding protein, mitochondrial OS=Homo sapiens GN=SLIRP PE=1 SV=1	SLIRP_HUMAN	SLIRP	12 kDa	0.0099	0.3	Collagen high, LAP low	0.13	0.5	[]	0.18	0.5	[]	5	1	9	3	2	3	1	0	3
Guanine nucleotide-binding protein G(I)/G(S)/G(O) subunit gamma-12 OS=Homo sapiens GN=GNG12 PE=1 SV=3	GBG12_HUMAN	GNG12	8 kDa	0.033	0.4	Collagen high, LAP low	0.47	0.9	[]	0.061	0.4	[]	5	3	6	9	1	2	3	0	2
Probable ATP-dependent RNA helicase DDX31 OS=Homo sapiens GN=DDX31 PE=1 SV=2	DDX31_HUMAN	DDX31	94 kDa	< 0.00010	0.05	Collagen high, LAP low	0.0004	0.2	Collagen high, Fibronectin low	0.18	0.2	[]	8	0	14	0	0	4	0	0	1
MARCKS-related protein OS=Homo sapiens GN=MARCKSL1 PE=1 SV=2	MRP_HUMAN	MARCKSL1	20 kDa	0.0023	0.2	Collagen high, LAP low	0.14	0.6	[]	0.064	0.3	[]	1	10	5	0	8	1	0	1	2
ATP-dependent RNA helicase DDX24 OS=Homo sapiens GN=DDX24 PE=1 SV=1	DDX24_HUMAN	DDX24	96 kDa	0.00038	0.1	Collagen high, LAP low	0.011	0.3	Collagen high, Fibronectin low	0.21	0.4	[]	2	0	15	0	0	5	0	0	2
Rap guanine nucleotide exchange factor 2 OS=Homo sapiens GN=RAPGEF2 PE=1 SV=1	RPGF2_HUMAN	RAPGEF2	167 kDa	0.047	0.3	Collagen high, LAP low	0.35	0.7	[]	0.16	0.4	[]	0	6	4	1	3	3	1	1	1
HCG2039996 OS=Homo sapiens GN=PPAN-P2RY11 PE=3 SV=1	A0A0B4J1V8		?	0.0039	0.2	Collagen high, LAP low	0.0016	0.1	Collagen high, Fibronectin low	0.52	1.5	[]	11	1	3	0	1	1	2	0	1
TBC1 domain family member 10B OS=Homo sapiens GN=TBC1D10B PE=1 SV=3	TB10B_HUMAN	TBC1D10B	87 kDa	< 0.00010	0.1	Collagen high, LAP low	0.04	0.5	Collagen high, Fibronectin low	0.028	0.2	Fibronectin high, LAP low	7	2	11	0	2	7	0	1	1
Casein kinase I isoform epsilon (Fragment) OS=Homo sapiens GN=CSNK1E PE=1 SV=1	H0Y645		?	0.029	0.3	Collagen high, LAP low	0.12	0.5	[]	0.34	0.6	[]	0	3	8	0	3	2	0	3	0
Keratin 23 (Histone deacetylase inducible) OS=Homo sapiens GN=KRT23 PE=2 SV=1	Q8TC04		?	0.02	0.1	Collagen high, LAP low	0.22	0.5	[]	0.18	0.2	[]	0	5	3	0	3	1	0	0	1
Ribosome production factor 2 homolog OS=Homo sapiens GN=RPF2 PE=1 SV=2	RPF2_HUMAN (+1)	RPF2	36 kDa	< 0.00010	0	Collagen high, LAP low	< 0.00010	0.05	Collagen high, Fibronectin low	0.49	0	[]	9	0	10	1	0	0	0	0	0
Vitronectin OS=Homo sapiens GN=VTN PE=1 SV=1	VTNC_HUMAN (+1)	VTN	54 kDa	0.0012	0.1	Collagen high, LAP low	0.32	0.7	[]	0.0093	0.2	Fibronectin high, LAP low	1	8	6	4	1	6	1	0	1
Transformation/transcription domain-associated protein OS=Homo sapiens GN=TRRAP PE=1 SV=3	TRRAP_HUMAN (+1)	TRRAP	438 kDa	0.0066	0.2	Collagen high, LAP low	0.11	0.5	[]	0.16	0.4	[]	4	8	2	0	7	0	0	3	0
Semaphorin-3C OS=Homo sapiens GN=SEMA3C PE=2 SV=2	SEM3C_HUMAN (+1)	SEMA3C	85 kDa	0.00025	0	Collagen high, LAP low	0.047	0.3	Collagen high, Fibronectin low	0.058	0	[]	12	0	0	3	0	1	0	0	0
Transcriptional activator protein Pur-beta OS=Homo sapiens GN=PURB PE=1 SV=3	PURB_HUMAN	PURB	33 kDa	0.018	0.2	Collagen high, LAP low	0.086	0.4	[]	0.34	0.6	[]	4	4	4	0	3	2	1	2	0
CCAAT/enhancer-binding protein zeta OS=Homo sapiens GN=CEBPZ PE=1 SV=3	CEBPZ_HUMAN (+2)	CEBPZ	121 kDa	< 0.00010	0.05	Collagen high, LAP low	< 0.00010	0	Collagen high, Fibronectin low	0.51	INF	[]	6	0	15	0	0	0	0	0	1
Nucleolar complex protein 3 homolog OS=Homo sapiens GN=NOC3L PE=1 SV=1	NOC3L_HUMAN (+1)	NOC3L	93 kDa	0.0023	0.2	Collagen high, LAP low	0.0009	0.1	Collagen high, Fibronectin low	0.52	1.5	[]	6	0	10	0	0	2	0	1	2
3-hydroxyacyl-CoA dehydrogenase type-2 OS=Homo sapiens GN=HSD17B10 PE=1 SV=3	HCD2_HUMAN	HSD17B10	27 kDa	0.0099	0.3	Collagen high, LAP low	0.012	0.3	Collagen high, Fibronectin low	0.61	1	[]	4	0	11	4	0	0	4	0	0
KH domain-containing, RNA-binding, signal transduction-associated protein 1 OS=Homo sapiens GN=KHDRBS1 PE=1 SV=1	KHDR1_HUMAN (+1)	KHDRBS1	48 kDa	0.001	0	Collagen high, LAP low	0.055	0.3	[]	0.12	0	[]	5	0	5	0	2	1	0	0	0
Unhealthy ribosome biogenesis protein 2 homolog OS=Homo sapiens GN=URB2 PE=2 SV=2	URB2_HUMAN	URB2	171 kDa	< 0.00010	0	Collagen high, LAP low	< 0.00010	0	Collagen high, Fibronectin low	1	INF	[]	9	0	14	0	0	0	0	0	0
Actin, cytoplasmic 1 OS=Homo sapiens GN=ACTB PE=1 SV=1	ACTB_HUMAN	ACTB	42 kDa	0.021	0.3	Collagen high, LAP low	0.049	0.4	Collagen high, Fibronectin low	0.47	0.8	[]	4	8	3	1	2	3	0	2	3
Single-stranded DNA-binding protein, mitochondrial OS=Homo sapiens GN=SSBP1 PE=1 SV=1	SSBP_HUMAN (+2)	SSBP1	17 kDa	0.00021	0.1	Collagen high, LAP low	0.003	0.2	Collagen high, Fibronectin low	0.33	0.5	[]	7	8	3	4	0	0	2	0	0
Y-box-binding protein 3 OS=Homo sapiens GN=YBX3 PE=1 SV=4	YBOX3_HUMAN	YBX3	40 kDa	0.033	0.4	Collagen high, LAP low	0.02	0.3	Collagen high, Fibronectin low	0.52	1.2	[]	2	3	9	0	0	4	0	0	5
DNA-directed RNA polymerase II subunit RPB1 OS=Homo sapiens GN=POLR2A PE=1 SV=2	RPB1_HUMAN (+1)	POLR2A	217 kDa	< 0.00010	0.06	Collagen high, LAP low	< 0.00010	0.06	Collagen high, Fibronectin low	0.74	1	[]	0	1	17	0	1	0	1	0	0
DNA-3-methyladenine glycosylase OS=Homo sapiens GN=MPG PE=1 SV=3	3MG_HUMAN (+1)	MPG	33 kDa	0.033	0.2	Collagen high, LAP low	0.46	1.1	[]	0.016	0.2	Fibronectin high, LAP low	5	1	3	3	3	4	0	0	2
Casein kinase II subunit beta OS=Homo sapiens GN=CSNK2B PE=1 SV=1	CSK2B_HUMAN (+2)	CSNK2B	25 kDa	< 0.00010	0	Collagen high, LAP low	0.00066	0.07	Collagen high, Fibronectin low	0.49	0	[]	1	8	5	1	0	0	0	0	0
Probable ATP-dependent RNA helicase DDX10 OS=Homo sapiens GN=DDX10 PE=1 SV=1	E9PIF2 (+2)		?	< 0.00010	0	Collagen high, LAP low	< 0.00010	0	Collagen high, Fibronectin low	1	INF	[]	9	0	11	0	0	0	0	0	0
Splicing factor 3B subunit 2 OS=Homo sapiens GN=SF3B2 PE=1 SV=2	SF3B2_HUMAN	SF3B2	100 kDa	0.002	0	Collagen high, LAP low	0.24	0.6	[]	0.028	0	Fibronectin high, LAP low	8	0	1	2	0	3	0	0	0
60S ribosomal protein L10a OS=Homo sapiens GN=RPL10A PE=1 SV=2	RL10A_HUMAN	RPL10A	25 kDa	0.00013	0	Collagen high, LAP low	0.1	0.5	[]	0.014	0	Fibronectin high, LAP low	1	6	6	6	0	0	0	0	0
DNA-directed RNA polymerase II subunit RPB2 OS=Homo sapiens GN=POLR2B PE=1 SV=1	RPB2_HUMAN (+2)	POLR2B	134 kDa	< 0.00010	0	Collagen high, LAP low	0.0028	0.1	Collagen high, Fibronectin low	0.24	0	[]	1	1	12	0	2	0	0	0	0
U3 small nucleolar RNA-associated protein 15 homolog OS=Homo sapiens GN=UTP15 PE=1 SV=3	UTP15_HUMAN	UTP15	58 kDa	0.0033	0.09	Collagen high, LAP low	0.19	0.5	[]	0.056	0.2	[]	3	0	8	2	1	3	0	0	1
Thrombospondin-1 OS=Homo sapiens GN=THBS1 PE=1 SV=2	TSP1_HUMAN	THBS1	129 kDa	< 0.00010	0.06	Collagen high, LAP low	0.0001	0.06	Collagen high, Fibronectin low	0.74	1	[]	10	5	2	0	1	0	1	0	0
Ribonucleases P/MRP protein subunit POP1 OS=Homo sapiens GN=POP1 PE=1 SV=2	POP1_HUMAN (+1)	POP1	115 kDa	0.006	0.1	Collagen high, LAP low	0.1	0.4	[]	0.18	0.2	[]	5	1	4	0	1	3	1	0	0
Probable ATP-dependent RNA helicase DDX56 OS=Homo sapiens GN=DDX56 PE=1 SV=1	DDX56_HUMAN (+1)	DDX56	62 kDa	0.00025	0	Collagen high, LAP low	0.0022	0.08	Collagen high, Fibronectin low	0.49	0	[]	5	0	7	1	0	0	0	0	0
Zinc finger protein RFP OS=Homo sapiens GN=TRIM27 PE=1 SV=1	TRI27_HUMAN	TRIM27	58 kDa	< 0.00010	0	Collagen high, LAP low	< 0.00010	0	Collagen high, Fibronectin low	1	INF	[]	2	2	16	0	0	0	0	0	0
Myosin-1 OS=Homo sapiens GN=MYH1 PE=1 SV=3	MYH1_HUMAN	MYH1	223 kDa	< 0.00010	0	Collagen high, LAP low	< 0.00010	0	Collagen high, Fibronectin low	1	INF	[]	0	0	16	0	0	0	0	0	0
2,4-dienoyl-CoA reductase, mitochondrial OS=Homo sapiens GN=DECR1 PE=1 SV=1	DECR_HUMAN	DECR1	36 kDa	0.02	0.2	Collagen high, LAP low	0.1	0.4	[]	0.33	0.5	[]	2	4	4	4	0	0	2	0	0
Collagen alpha-2(V) chain OS=Homo sapiens GN=COL5A2 PE=1 SV=3	CO5A2_HUMAN	COL5A2	145 kDa	0.00051	0.07	Collagen high, LAP low	< 0.00010	0	Collagen high, Fibronectin low	0.51	INF	[]	0	6	8	0	0	0	1	0	0
Protein PML OS=Homo sapiens GN=PML PE=1 SV=3	PML_HUMAN	PML	98 kDa	< 0.00010	0	Collagen high, LAP low	< 0.00010	0	Collagen high, Fibronectin low	1	INF	[]	12	1	3	0	0	0	0	0	0
General transcription factor 3C polypeptide 1 OS=Homo sapiens GN=GTF3C1 PE=1 SV=4	TF3C1_HUMAN (+1)	GTF3C1	239 kDa	0.002	0	Collagen high, LAP low	0.085	0.3	[]	0.12	0	[]	7	1	1	1	1	1	0	0	0
Protein MAK16 homolog OS=Homo sapiens GN=MAK16 PE=1 SV=2	MAK16_HUMAN	MAK16	35 kDa	0.036	0.1	Collagen high, LAP low	0.3	0.6	[]	0.18	0.2	[]	2	1	4	0	0	4	0	0	1
Nucleolar protein 6 OS=Homo sapiens GN=NOL6 PE=1 SV=2	NOL6_HUMAN	NOL6	128 kDa	0.0033	0.09	Collagen high, LAP low	0.004	0.09	Collagen high, Fibronectin low	0.74	1	[]	8	0	3	0	0	1	0	0	1
Septin-8 OS=Homo sapiens GN=SEPT8 PE=1 SV=4	SEPT8_HUMAN	2008-09-01	56 kDa	0.0033	0.09	Collagen high, LAP low	0.014	0.2	Collagen high, Fibronectin low	0.49	0.5	[]	11	0	0	2	0	0	0	0	1
Nucleolar pre-ribosomal-associated protein 1 OS=Homo sapiens GN=URB1 PE=1 SV=4	NPA1P_HUMAN	URB1	254 kDa	0.00027	0.07	Collagen high, LAP low	< 0.00010	0	Collagen high, Fibronectin low	0.51	INF	[]	7	0	8	0	0	0	0	1	0
39S ribosomal protein L11, mitochondrial OS=Homo sapiens GN=MRPL11 PE=1 SV=1	RM11_HUMAN	MRPL11	21 kDa	0.006	0.1	Collagen high, LAP low	0.1	0.4	[]	0.18	0.2	[]	6	0	4	4	0	0	0	0	1
tRNA (adenine(58)-N(1))-methyltransferase non-catalytic subunit TRM6 OS=Homo sapiens GN=TRMT6 PE=1 SV=1	TRM6_HUMAN	TRMT6	56 kDa	0.02	0.1	Collagen high, LAP low	0.13	0.4	[]	0.3	0.3	[]	1	0	7	0	0	3	0	0	1
Agrin OS=Homo sapiens GN=AGRN PE=1 SV=5	AGRIN_HUMAN	AGRN	217 kDa	0.00013	0	Collagen high, LAP low	0.00016	0	Collagen high, Fibronectin low	1	INF	[]	0	5	8	0	0	0	0	0	0
High mobility group protein HMG-I/HMG-Y OS=Homo sapiens GN=HMGA1 PE=1 SV=3	HMGA1_HUMAN	HMGA1	12 kDa	0.032	0	Collagen high, LAP low	0.39	0.6	[]	0.12	0	[]	1	1	3	2	1	0	0	0	0
Acetyl-CoA acetyltransferase, mitochondrial OS=Homo sapiens GN=ACAT1 PE=1 SV=1	THIL_HUMAN	ACAT1	45 kDa	0.006	0.1	Collagen high, LAP low	0.055	0.3	[]	0.3	0.3	[]	0	3	7	2	1	0	0	1	0
Testis-specific Y-encoded-like protein 5 OS=Homo sapiens GN=TSPYL5 PE=1 SV=2	TSYL5_HUMAN	TSPYL5	45 kDa	0.001	0	Collagen high, LAP low	0.055	0.3	[]	0.12	0	[]	10	0	0	3	0	0	0	0	0
Pre-mRNA-splicing factor SYF1 OS=Homo sapiens GN=XAB2 PE=1 SV=2	SYF1_HUMAN (+1)	XAB2	100 kDa	0.00025	0	Collagen high, LAP low	0.00032	0	Collagen high, Fibronectin low	1	INF	[]	3	0	9	0	0	0	0	0	0
Fibromodulin OS=Homo sapiens GN=FMOD PE=1 SV=2	FMOD_HUMAN	FMOD	43 kDa	< 0.00010	0	Collagen high, LAP low	< 0.00010	0	Collagen high, Fibronectin low	1	INF	[]	2	0	13	0	0	0	0	0	0
Golgin subfamily A member 3 OS=Homo sapiens GN=GOLGA3 PE=1 SV=2	GOGA3_HUMAN	GOLGA3	167 kDa	0.0018	0.08	Collagen high, LAP low	0.00032	0	Collagen high, Fibronectin low	0.51	INF	[]	0	9	3	0	0	0	0	1	0
Pyrroline-5-carboxylate reductase 1, mitochondrial OS=Homo sapiens GN=PYCR1 PE=1 SV=2	P5CR1_HUMAN	PYCR1	33 kDa	0.033	0.2	Collagen high, LAP low	0.0024	0	Collagen high, Fibronectin low	0.26	INF	[]	0	3	6	0	0	0	0	2	0
Transducin beta-like protein 3 OS=Homo sapiens GN=TBL3 PE=1 SV=2	TBL3_HUMAN	TBL3	89 kDa	0.00013	0	Collagen high, LAP low	0.00016	0	Collagen high, Fibronectin low	1	INF	[]	8	0	5	0	0	0	0	0	0
Periodic tryptophan protein 2 homolog OS=Homo sapiens GN=PWP2 PE=2 SV=2	PWP2_HUMAN (+1)	PWP2	102 kDa	0.0005	0	Collagen high, LAP low	0.00063	0	Collagen high, Fibronectin low	1	INF	[]	3	0	8	0	0	0	0	0	0
Pescadillo homolog OS=Homo sapiens GN=PES1 PE=1 SV=1	PESC_HUMAN (+2)	PES1	68 kDa	0.008	0	Collagen high, LAP low	0.3	0.6	[]	0.058	0	[]	5	0	2	2	0	2	0	0	0
Bifunctional arginine demethylase and lysyl-hydroxylase JMJD6 OS=Homo sapiens GN=JMJD6 PE=1 SV=1	B2WTI4		?	0.011	0.1	Collagen high, LAP low	0.039	0.2	Collagen high, Fibronectin low	0.49	0.5	[]	0	0	9	0	0	2	0	0	1
Crooked neck-like protein 1 OS=Homo sapiens GN=CRNKL1 PE=1 SV=4	CRNL1_HUMAN	CRNKL1	100 kDa	0.008	0	Collagen high, LAP low	0.04	0.1	Collagen high, Fibronectin low	0.49	0	[]	1	0	6	0	0	1	0	0	0
Aminoacyl tRNA synthase complex-interacting multifunctional protein 1 OS=Homo sapiens GN=AIMP1 PE=1 SV=2	AIMP1_HUMAN	AIMP1	34 kDa	0.004	0	Collagen high, LAP low	0.023	0.1	Collagen high, Fibronectin low	0.49	0	[]	5	1	2	0	1	0	0	0	0
7SK snRNA methylphosphate capping enzyme OS=Homo sapiens GN=MEPCE PE=1 SV=1	MEPCE_HUMAN	MEPCE	74 kDa	0.016	0	Collagen high, LAP low	0.41	0.7	[]	0.058	0	[]	4	0	2	1	0	3	0	0	0
Peptidyl-prolyl cis-trans isomerase G OS=Homo sapiens GN=PPIG PE=1 SV=2	PPIG_HUMAN (+2)	PPIG	89 kDa	0.032	0	Collagen high, LAP low	0.53	0.8	[]	0.058	0	[]	2	0	3	0	3	1	0	0	0
Collagen alpha-1(III) chain OS=Homo sapiens GN=COL3A1 PE=1 SV=4	CO3A1_HUMAN	COL3A1	139 kDa	0.008	0	Collagen high, LAP low	0.0091	0	Collagen high, Fibronectin low	1	INF	[]	1	1	5	0	0	0	0	0	0
COUP transcription factor 2 OS=Homo sapiens GN=NR2F2 PE=1 SV=1	COT2_HUMAN (+1)	NR2F2	46 kDa	0.02	0.1	Collagen high, LAP low	0.0047	0	Collagen high, Fibronectin low	0.51	INF	[]	8	0	0	0	0	0	1	0	0
Integrin alpha-2 OS=Homo sapiens GN=ITGA2 PE=1 SV=1	ITA2_HUMAN	ITGA2	129 kDa	0.002	0	Collagen high, LAP low	0.0024	0	Collagen high, Fibronectin low	1	INF	[]	9	0	0	0	0	0	0	0	0
Casein kinase II subunit alpha' OS=Homo sapiens GN=CSNK2A2 PE=1 SV=1	CSK22_HUMAN	CSNK2A2	41 kDa	0.004	0	Collagen high, LAP low	0.0047	0	Collagen high, Fibronectin low	1	INF	[]	0	7	1	0	0	0	0	0	0
Antigen KI-67 OS=Homo sapiens GN=MKI67 PE=1 SV=2	KI67_HUMAN	MKI67	359 kDa	0.016	0	Collagen high, LAP low	0.018	0	Collagen high, Fibronectin low	1	INF	[]	0	3	3	0	0	0	0	0	0
Protein mago nashi homolog 2 OS=Homo sapiens GN=MAGOHB PE=1 SV=1	MGN2_HUMAN (+3)	MAGOHB	17 kDa	0.036	0.1	Collagen high, LAP low	0.04	0.1	Collagen high, Fibronectin low	0.74	1	[]	2	1	4	1	0	0	1	0	0
DNA-directed RNA polymerases I and III subunit RPAC1 OS=Homo sapiens GN=POLR1C PE=1 SV=1	RPAC1_HUMAN (+1)	POLR1C	39 kDa	0.036	0.1	Collagen high, LAP low	0.04	0.1	Collagen high, Fibronectin low	0.74	1	[]	1	0	6	0	1	0	0	0	1
Nucleolar protein 10 OS=Homo sapiens GN=NOL10 PE=1 SV=1	NOL10_HUMAN (+1)	NOL10	80 kDa	0.032	0	Collagen high, LAP low	0.59	1	[]	0.028	0	Fibronectin high, LAP low	1	0	4	0	0	5	0	0	0
SPATS2-like protein OS=Homo sapiens GN=SPATS2L PE=1 SV=2	SPS2L_HUMAN (+1)	SPATS2L	62 kDa	0.004	0	Collagen high, LAP low	0.0047	0	Collagen high, Fibronectin low	1	INF	[]	8	0	0	0	0	0	0	0	0
Transcriptional activator protein Pur-alpha OS=Homo sapiens GN=PURA PE=1 SV=2	PURA_HUMAN (+3)	PURA	35 kDa	0.004	0	Collagen high, LAP low	0.0047	0	Collagen high, Fibronectin low	1	INF	[]	4	1	3	0	0	0	0	0	0
sp|P02452|CO1A1_HUMAN-DECOY Collagen alpha-1(I) chain OS=Homo sapiens GN=COL1A1 PE=1...	CO1A1_HUMAN-DECOY		?	0.004	0	Collagen high, LAP low	0.023	0.1	Collagen high, Fibronectin low	0.49	0	[]	4	1	3	0	0	1	0	0	0
Cystatin-SN OS=Homo sapiens GN=CST1 PE=1 SV=3	CYTN_HUMAN	CST1	16 kDa	0.008	0	Collagen high, LAP low	0.0091	0	Collagen high, Fibronectin low	1	INF	[]	0	7	0	0	0	0	0	0	0
cDNA FLJ77827, highly similar to Human upstream binding factor (hUBF) OS=Homo sapiens PE=2 SV=1	A8K962		?	0.032	0	Collagen high, LAP low	0.25	0.4	[]	0.24	0	[]	2	1	2	1	0	1	0	0	0
Aspartate--tRNA ligase, mitochondrial OS=Homo sapiens GN=DARS2 PE=1 SV=1	SYDM_HUMAN	DARS2	74 kDa	0.032	0	Collagen high, LAP low	0.035	0	Collagen high, Fibronectin low	1	INF	[]	0	2	3	0	0	0	0	0	0
WD repeat-containing protein 75 OS=Homo sapiens GN=WDR75 PE=1 SV=1	WDR75_HUMAN	WDR75	95 kDa	0.032	0	Collagen high, LAP low	0.035	0	Collagen high, Fibronectin low	1	INF	[]	5	0	0	0	0	0	0	0	0
E3 ubiquitin-protein ligase NEDD4 OS=Homo sapiens GN=NEDD4 PE=1 SV=4	NEDD4_HUMAN	NEDD4	149 kDa	0.032	0	Collagen high, LAP low	0.25	0.4	[]	0.24	0	[]	1	4	0	0	2	0	0	0	0
DNA-directed RNA polymerases I, II, and III subunit RPABC1 OS=Homo sapiens GN=POLR2E PE=1 SV=4	RPAB1_HUMAN (+2)	POLR2E	25 kDa	0.016	0	Collagen high, LAP low	0.018	0	Collagen high, Fibronectin low	1	INF	[]	1	0	5	0	0	0	0	0	0
Putative methyltransferase C9orf114 OS=Homo sapiens GN=C9orf114 PE=1 SV=3	CI114_HUMAN	C9orf114	42 kDa	0.032	0	Collagen high, LAP low	0.12	0.2	[]	0.49	0	[]	4	0	1	0	0	1	0	0	0
Methylcrotonoyl-CoA carboxylase subunit alpha, mitochondrial OS=Homo sapiens GN=MCCC1 PE=1 SV=3	MCCA_HUMAN	MCCC1	80 kDa	0.016	0	Collagen high, LAP low	0.018	0	Collagen high, Fibronectin low	1	INF	[]	0	5	1	0	0	0	0	0	0
28S ribosomal protein S9, mitochondrial OS=Homo sapiens GN=MRPS9 PE=1 SV=2	RT09_HUMAN	MRPS9	46 kDa	0.032	0	Collagen high, LAP low	0.035	0	Collagen high, Fibronectin low	1	INF	[]	0	3	2	0	0	0	0	0	0
Non-histone chromosomal protein HMG-14 OS=Homo sapiens GN=HMGN1 PE=1 SV=1	H7BXJ5		?	0.032	0	Collagen high, LAP low	0.035	0	Collagen high, Fibronectin low	1	INF	[]	0	5	0	0	0	0	0	0	0
Keratin, type II cytoskeletal 6A OS=Homo sapiens GN=KRT6A PE=1 SV=3	K2C6A_HUMAN	KRT6A	60 kDa	0.19	1	[]	0.31	0.9	[]	0.085	1.1	[]	267	337	280	453	211	160	336	174	406
Keratin, type I cytoskeletal 14 OS=Homo sapiens GN=KRT14 PE=1 SV=4	K1C14_HUMAN	KRT14	52 kDa	0.17	1	[]	0.43	1	[]	0.23	1.1	[]	217	257	226	357	163	156	209	175	348
Tubulin beta-4B chain OS=Homo sapiens GN=TUBB4B PE=1 SV=1	TBB4B_HUMAN	TUBB4B	50 kDa	0.39	1	[]	0.24	0.9	[]	0.15	1.1	[]	146	187	206	143	147	202	145	208	193
Putative elongation factor 1-alpha-like 3 OS=Homo sapiens GN=EEF1A1P5 PE=5 SV=1	EF1A3_HUMAN	EEF1A1P5	50 kDa	0.15	1.1	[]	< 0.00010	1.3	Collagen low, Fibronectin high	0.0018	0.9	Fibronectin high, LAP low	100	182	99	103	207	168	113	160	135
Ezrin OS=Homo sapiens GN=EZR PE=1 SV=4	EZRI_HUMAN	EZR	69 kDa	0.4	1	[]	0.011	1.1	Collagen low, Fibronectin high	0.0048	0.9	Fibronectin high, LAP low	92	136	132	72	151	184	88	114	148
Tubulin alpha-1B chain OS=Homo sapiens GN=TUBA1B PE=1 SV=1	TBA1B_HUMAN	TUBA1B	50 kDa	0.29	1	[]	0.028	0.8	Collagen high, Fibronectin low	0.0063	1.3	Fibronectin low, LAP high	95	138	139	93	108	105	107	145	134
Keratin, type II cytoskeletal 5 OS=Homo sapiens GN=KRT5 PE=1 SV=3	K2C5_HUMAN	KRT5	62 kDa	0.18	1.1	[]	0.13	1	[]	0.43	1	[]	109	134	84	173	99	70	136	79	135
Glyceraldehyde-3-phosphate dehydrogenase OS=Homo sapiens GN=GAPDH PE=1 SV=3	G3P_HUMAN	GAPDH	36 kDa	0.41	1	[]	0.051	1.1	[]	0.086	0.9	[]	72	112	134	85	111	150	102	94	127
Cytoplasmic dynein 1 heavy chain 1 OS=Homo sapiens GN=DYNC1H1 PE=1 SV=5	DYHC1_HUMAN	DYNC1H1	532 kDa	0.35	1	[]	0.5	1	[]	0.34	1	[]	23	215	49	33	186	56	29	162	84
Ig gamma-1 chain C region OS=Homo sapiens GN=IGHG1 PE=1 SV=1	IGHG1_HUMAN	IGHG1	36 kDa	0.14	1.1	[]	0.00018	0.7	Collagen high, Fibronectin low	< 0.00010	1.6	Fibronectin low, LAP high	92	109	102	154	40	16	148	31	150
40S ribosomal protein S7 OS=Homo sapiens GN=RPS7 PE=1 SV=1	RS7_HUMAN	RPS7	22 kDa	0.051	0.8	[]	0.0027	1.2	Collagen low, Fibronectin high	< 0.00010	0.7	Fibronectin high, LAP low	101	58	71	76	71	135	27	31	136
Histone H2A type 1-H OS=Homo sapiens GN=HIST1H2AH PE=1 SV=3	H2A1H_HUMAN (+2)	HIST1H2AH	14 kDa	0.13	0.9	[]	0.41	0.9	[]	0.2	1	[]	51	70	114	46	69	104	49	82	78
Histone H1.2 OS=Homo sapiens GN=HIST1H1C PE=1 SV=2	H12_HUMAN	HIST1H1C	21 kDa	0.16	0.9	[]	0.31	0.9	[]	0.34	1	[]	82	44	110	55	41	118	69	64	80
40S ribosomal protein S13 OS=Homo sapiens GN=RPS13 PE=1 SV=2	RS13_HUMAN	RPS13	17 kDa	0.24	0.9	[]	0.00089	1.3	Collagen low, Fibronectin high	< 0.00010	0.7	Fibronectin high, LAP low	73	62	45	49	58	128	22	30	113
Annexin A2 OS=Homo sapiens GN=ANXA2 PE=1 SV=2	ANXA2_HUMAN	ANXA2	39 kDa	0.074	1.2	[]	0.18	1.1	[]	0.32	1.1	[]	53	86	37	67	85	34	50	80	74
Guanine nucleotide-binding protein G(I)/G(S)/G(T) subunit beta-1 OS=Homo sapiens GN=GNB1 PE=1 SV=3	GBB1_HUMAN	GNB1	37 kDa	0.2	0.9	[]	0.11	1.1	[]	0.019	0.8	Fibronectin high, LAP low	22	80	92	18	83	109	14	63	99
Keratin, type I cytoskeletal 17 OS=Homo sapiens GN=KRT17 PE=1 SV=2	K1C17_HUMAN	KRT17	48 kDa	0.15	1.1	[]	0.22	0.9	[]	0.032	1.3	Fibronectin low, LAP high	60	51	70	113	31	14	54	33	114
Nascent polypeptide-associated complex subunit alpha, muscle-specific form OS=Homo sapiens GN=NACA PE=1 SV=1	NACAM_HUMAN	NACA	205 kDa	0.27	0.9	[]	0.011	1.2	Collagen low, Fibronectin high	0.0017	0.8	Fibronectin high, LAP low	38	75	61	35	75	101	26	70	65
60S ribosomal protein L22 OS=Homo sapiens GN=RPL22 PE=1 SV=2	RL22_HUMAN	RPL22	15 kDa	0.064	0.8	[]	0.33	1	[]	0.023	0.8	Fibronectin high, LAP low	67	40	77	39	48	98	43	45	66
DNA replication licensing factor MCM3 OS=Homo sapiens GN=MCM3 PE=1 SV=3	MCM3_HUMAN	MCM3	91 kDa	0.45	1	[]	0.00025	1.4	Collagen low, Fibronectin high	0.00013	0.7	Fibronectin high, LAP low	5	100	42	3	133	69	6	99	38
eIF-2-alpha kinase activator GCN1 OS=Homo sapiens GN=GCN1 PE=1 SV=6	GCN1_HUMAN	GCN1	293 kDa	0.48	1	[]	0.29	1	[]	0.33	1	[]	19	98	25	12	87	47	12	80	51
Eukaryotic translation initiation factor 2 subunit 3 OS=Homo sapiens GN=EIF2S3 PE=1 SV=3	IF2G_HUMAN	EIF2S3	51 kDa	0.39	1	[]	0.25	1	[]	0.15	0.9	[]	23	92	41	4	106	52	8	89	52
60S ribosomal protein L9 OS=Homo sapiens GN=RPL9 PE=1 SV=1	RL9_HUMAN	RPL9	22 kDa	0.12	0.9	[]	0.32	0.9	[]	0.26	1	[]	68	27	63	32	34	76	26	25	85
Keratin, type II cytoskeletal 7 OS=Homo sapiens GN=KRT7 PE=1 SV=5	K2C7_HUMAN	KRT7	51 kDa	0.25	1.1	[]	0.00099	1.4	Collagen low, Fibronectin high	0.0087	0.8	Fibronectin high, LAP low	0	78	51	0	83	94	1	67	72
40S ribosomal protein S15a OS=Homo sapiens GN=RPS15A PE=1 SV=2	RS15A_HUMAN	RPS15A	15 kDa	0.36	1.1	[]	0.0071	1.3	Collagen low, Fibronectin high	0.022	0.8	Fibronectin high, LAP low	52	42	23	30	51	71	22	38	63
40S ribosomal protein S18 OS=Homo sapiens GN=RPS18 PE=1 SV=3	RS18_HUMAN	RPS18	18 kDa	0.4	1	[]	< 0.00010	1.5	Collagen low, Fibronectin high	0.00022	0.7	Fibronectin high, LAP low	66	30	18	54	35	84	20	15	83
60S ribosomal protein L23 OS=Homo sapiens GN=RPL23 PE=1 SV=1	RL23_HUMAN	RPL23	15 kDa	0.11	1.2	[]	0.00053	1.4	Collagen low, Fibronectin high	0.023	0.8	Fibronectin high, LAP low	51	27	42	35	22	113	25	9	106
40S ribosomal protein S11 OS=Homo sapiens GN=RPS11 PE=1 SV=3	RS11_HUMAN	RPS11	18 kDa	0.08	1.2	[]	< 0.00010	1.8	Collagen low, Fibronectin high	0.00015	0.7	Fibronectin high, LAP low	59	18	21	40	33	103	4	13	102
Tubulin beta chain OS=Homo sapiens GN=TUBB PE=1 SV=2	TBB5_HUMAN	TUBB	50 kDa	0.46	1	[]	0.49	1	[]	0.49	1	[]	34	56	55	37	47	56	39	59	49
60S ribosomal protein L30 OS=Homo sapiens GN=RPL30 PE=1 SV=2	RL30_HUMAN	RPL30	13 kDa	0.14	0.9	[]	0.35	1	[]	0.067	0.9	[]	46	42	51	34	37	69	36	34	50
ATP-dependent RNA helicase A OS=Homo sapiens GN=DHX9 PE=1 SV=4	DHX9_HUMAN	DHX9	141 kDa	0.37	0.9	[]	0.17	0.8	[]	0.29	1.1	[]	34	31	63	10	47	50	23	66	32
40S ribosomal protein S16 OS=Homo sapiens GN=RPS16 PE=1 SV=2	RS16_HUMAN	RPS16	16 kDa	0.13	1.2	[]	< 0.00010	1.6	Collagen low, Fibronectin high	0.0037	0.7	Fibronectin high, LAP low	61	16	24	43	31	84	17	11	90
60S ribosomal protein L31 OS=Homo sapiens GN=RPL31 PE=1 SV=1	RL31_HUMAN	RPL31	14 kDa	0.49	1	[]	0.03	1.2	Collagen low, Fibronectin high	0.025	0.8	Fibronectin high, LAP low	58	17	38	52	25	61	34	9	68
cDNA FLJ14473 fis, clone MAMMA1001080, highly similar to Homo sapiens SNC73 protein (SNC73) mRNA OS=Homo sapiens PE=2 SV=1	Q96K68		?	0.071	1.2	[]	< 0.00010	0.4	Collagen high, Fibronectin low	< 0.00010	3	Fibronectin low, LAP high	18	106	20	44	10	3	109	9	52
Protein S100-A8 OS=Homo sapiens GN=S100A8 PE=1 SV=1	S10A8_HUMAN	S100A8	11 kDa	0.12	1.2	[]	0.0072	1.3	Collagen low, Fibronectin high	0.12	0.9	[]	45	33	22	96	21	16	64	21	33
40S ribosomal protein S3 OS=Homo sapiens GN=RPS3 PE=1 SV=2	RS3_HUMAN	RPS3	27 kDa	0.15	0.9	[]	0.11	1.1	[]	0.011	0.8	Fibronectin high, LAP low	58	29	35	42	32	63	28	24	53
Matrin-3 OS=Homo sapiens GN=MATR3 PE=1 SV=2	MATR3_HUMAN	MATR3	95 kDa	0.21	1.1	[]	0.046	1.2	Collagen low, Fibronectin high	0.2	0.9	[]	33	20	47	26	33	62	27	49	36
Serpin B4 OS=Homo sapiens GN=SERPINB4 PE=1 SV=2	SPB4_HUMAN	SERPINB4	45 kDa	0.051	0.8	[]	0.04	0.8	Collagen high, Fibronectin low	0.47	1.1	[]	43	27	63	93	2	5	38	6	62
Ras GTPase-activating protein-binding protein 2 OS=Homo sapiens GN=G3BP2 PE=1 SV=2	G3BP2_HUMAN	G3BP2	54 kDa	0.38	0.9	[]	0.0055	1.3	Collagen low, Fibronectin high	0.0018	0.7	Fibronectin high, LAP low	15	50	39	4	46	89	0	32	66
Eukaryotic translation initiation factor 3 subunit B OS=Homo sapiens GN=EIF3B PE=1 SV=3	EIF3B_HUMAN (+3)	EIF3B	92 kDa	0.39	1	[]	0.00036	1.5	Collagen low, Fibronectin high	0.0012	0.7	Fibronectin high, LAP low	11	58	13	13	84	30	13	45	28
Coatomer subunit alpha OS=Homo sapiens GN=COPA PE=1 SV=2	COPA_HUMAN	COPA	138 kDa	0.27	1.1	[]	0.46	1	[]	0.33	1.1	[]	6	44	43	7	67	17	5	77	20
GTP-binding nuclear protein Ran OS=Homo sapiens GN=RAN PE=1 SV=3	RAN_HUMAN	RAN	24 kDa	0.42	1	[]	0.12	1.1	[]	0.18	0.9	[]	26	23	42	20	29	55	19	26	49
Transcription intermediary factor 1-beta OS=Homo sapiens GN=TRIM28 PE=1 SV=5	TIF1B_HUMAN	TRIM28	89 kDa	0.27	1.1	[]	0.49	1	[]	0.31	1.1	[]	40	11	47	31	17	47	24	49	34
PSMD3 protein OS=Homo sapiens GN=PSMD3 PE=2 SV=1	Q6IBN0		?	0.065	0.8	[]	0.47	1	[]	0.052	0.8	[]	1	49	62	7	47	55	2	47	40
Splicing factor, proline- and glutamine-rich OS=Homo sapiens GN=SFPQ PE=1 SV=2	SFPQ_HUMAN	SFPQ	76 kDa	0.17	1.2	[]	0.0046	1.4	Collagen low, Fibronectin high	0.055	0.8	[]	27	32	23	17	54	44	14	55	26
Heterogeneous nuclear ribonucleoproteins C1/C2 OS=Homo sapiens GN=HNRNPC PE=1 SV=4	HNRPC_HUMAN	HNRNPC	34 kDa	0.16	0.9	[]	0.024	0.7	Collagen high, Fibronectin low	0.19	1.2	[]	34	34	41	20	32	25	28	47	18
Signal recognition particle 14 kDa protein OS=Homo sapiens GN=SRP14 PE=1 SV=2	SRP14_HUMAN	SRP14	15 kDa	0.49	1	[]	0.25	1.1	[]	0.22	0.9	[]	21	35	35	21	32	44	18	35	36
Ras-related C3 botulinum toxin substrate 1 OS=Homo sapiens GN=RAC1 PE=1 SV=1	RAC1_HUMAN	RAC1	21 kDa	0.2	0.9	[]	0.41	1	[]	0.13	0.9	[]	48	8	28	29	14	41	26	14	32
Cadherin-1 OS=Homo sapiens GN=CDH1 PE=1 SV=3	CADH1_HUMAN	CDH1	97 kDa	0.37	0.9	[]	0.51	0.9	[]	0.4	1	[]	20	52	24	6	49	36	9	47	34
Histone H1x OS=Homo sapiens GN=H1FX PE=1 SV=1	H1X_HUMAN	H1FX	22 kDa	0.12	0.8	[]	0.37	1	[]	0.062	0.8	[]	46	6	45	31	6	61	23	5	52
60S ribosomal protein L10 OS=Homo sapiens GN=RPL10 PE=1 SV=4	RL10_HUMAN	RPL10	25 kDa	0.38	1.1	[]	0.00029	1.7	Collagen low, Fibronectin high	0.0011	0.6	Fibronectin high, LAP low	19	10	32	18	13	71	6	6	53
DNA replication licensing factor MCM5 OS=Homo sapiens GN=MCM5 PE=1 SV=5	MCM5_HUMAN	MCM5	82 kDa	0.42	0.9	[]	0.0058	1.4	Collagen low, Fibronectin high	0.0026	0.7	Fibronectin high, LAP low	2	52	23	5	66	37	2	49	22
Eukaryotic translation initiation factor 2 subunit 1 OS=Homo sapiens GN=EIF2S1 PE=1 SV=3	IF2A_HUMAN (+1)	EIF2S1	36 kDa	0.45	1	[]	0.022	1.3	Collagen low, Fibronectin high	0.034	0.8	Fibronectin high, LAP low	8	46	24	3	58	41	5	44	31
Growth factor receptor-bound protein 7 OS=Homo sapiens GN=GRB7 PE=1 SV=2	GRB7_HUMAN	GRB7	60 kDa	0.52	1	[]	0.098	1.2	[]	0.091	0.8	[]	0	36	42	0	47	45	0	32	45
Nuclease-sensitive element-binding protein 1 OS=Homo sapiens GN=YBX1 PE=1 SV=3	YBOX1_HUMAN	YBX1	36 kDa	0.26	0.9	[]	0.32	1	[]	0.12	0.9	[]	22	33	35	14	36	43	7	36	37
tRNA (cytosine(34)-C(5))-methyltransferase OS=Homo sapiens GN=NSUN2 PE=1 SV=2	NSUN2_HUMAN	NSUN2	86 kDa	0.15	0.8	[]	0.074	1.2	[]	0.0052	0.7	Fibronectin high, LAP low	8	36	34	7	54	33	3	43	18
Eukaryotic translation initiation factor 4 gamma 1 OS=Homo sapiens GN=EIF4G1 PE=1 SV=4	IF4G1_HUMAN	EIF4G1	175 kDa	0.23	1.1	[]	< 0.00010	1.8	Collagen low, Fibronectin high	0.0017	0.7	Fibronectin high, LAP low	6	44	10	13	49	43	15	26	28
Galectin-7 OS=Homo sapiens GN=LGALS7 PE=1 SV=2	LEG7_HUMAN	LGALS7	15 kDa	0.23	0.9	[]	0.2	0.8	[]	0.49	1.1	[]	48	8	29	59	8	3	27	10	37
Tyrosine-protein kinase BAZ1B OS=Homo sapiens GN=BAZ1B PE=1 SV=2	BAZ1B_HUMAN	BAZ1B	171 kDa	0.35	0.9	[]	0.31	0.9	[]	0.49	1.1	[]	21	2	51	13	4	47	17	4	47
Lethal(2) giant larvae protein homolog 2 OS=Homo sapiens GN=LLGL2 PE=1 SV=2	L2GL2_HUMAN	LLGL2	113 kDa	0.3	0.9	[]	0.26	0.8	[]	0.49	1.1	[]	5	49	25	1	49	17	0	53	18
Transmembrane glycoprotein NMB OS=Homo sapiens GN=GPNMB PE=1 SV=2	GPNMB_HUMAN	GPNMB	64 kDa	0.18	0.8	[]	0.094	1.2	[]	0.011	0.7	Fibronectin high, LAP low	0	47	26	1	49	37	0	27	34
Histone H3.1 OS=Homo sapiens GN=HIST1H3A PE=1 SV=2	H31_HUMAN	HIST1H3A	15 kDa	0.11	0.8	[]	0.13	0.8	[]	0.51	1	[]	17	11	33	15	9	22	11	23	13
Casein kinase I isoform alpha OS=Homo sapiens GN=CSNK1A1 PE=1 SV=2	KC1A_HUMAN	CSNK1A1	39 kDa	0.15	0.8	[]	0.5	0.9	[]	0.17	0.9	[]	18	22	27	22	17	24	12	21	21
Developmentally-regulated GTP-binding protein 1 OS=Homo sapiens GN=DRG1 PE=1 SV=1	DRG1_HUMAN	DRG1	41 kDa	0.083	0.8	[]	0.22	1.1	[]	0.013	0.7	Fibronectin high, LAP low	14	35	23	3	38	38	4	21	30
Nucleophosmin OS=Homo sapiens GN=NPM1 PE=1 SV=2	NPM_HUMAN	NPM1	33 kDa	0.19	0.8	[]	0.072	0.7	[]	0.31	1.2	[]	22	23	33	11	26	20	18	26	22
High mobility group protein B3 OS=Homo sapiens GN=HMGB3 PE=1 SV=4	HMGB3_HUMAN	HMGB3	23 kDa	0.48	1	[]	0.038	1.3	Collagen low, Fibronectin high	0.027	0.7	Fibronectin high, LAP low	15	9	38	10	20	51	9	21	30
Copine-1 OS=Homo sapiens GN=CPNE1 PE=1 SV=1	CPNE1_HUMAN	CPNE1	59 kDa	0.28	0.9	[]	0.27	1.1	[]	0.1	0.8	[]	12	32	25	5	38	31	13	19	29
AP-2 complex subunit mu OS=Homo sapiens GN=AP2M1 PE=1 SV=2	AP2M1_HUMAN	AP2M1	50 kDa	0.062	0.7	[]	0.003	1.6	Collagen low, Fibronectin high	< 0.00010	0.5	Fibronectin high, LAP low	9	38	7	1	62	21	1	25	12
Polymeric immunoglobulin receptor OS=Homo sapiens GN=PIGR PE=1 SV=4	PIGR_HUMAN	PIGR	83 kDa	0.074	1.2	[]	< 0.00010	0.05	Collagen high, Fibronectin low	< 0.00010	22	Fibronectin low, LAP high	0	91	0	5	0	0	112	0	0
60S ribosomal protein L21 OS=Homo sapiens GN=RPL21 PE=1 SV=2	RL21_HUMAN	RPL21	19 kDa	0.13	1.2	[]	0.017	1.4	Collagen low, Fibronectin high	0.18	0.9	[]	18	11	24	15	9	51	7	2	57
60S ribosomal protein L11 OS=Homo sapiens GN=RPL11 PE=1 SV=2	RL11_HUMAN	RPL11	20 kDa	0.06	0.7	[]	0.41	0.9	[]	0.11	0.8	[]	33	19	22	14	18	35	7	11	37
Ribosome biogenesis protein WDR12 OS=Homo sapiens GN=WDR12 PE=1 SV=2	WDR12_HUMAN	WDR12	48 kDa	0.32	1.1	[]	0.37	1	[]	0.48	1.1	[]	17	3	41	13	11	39	9	7	51
Radixin OS=Homo sapiens GN=RDX PE=1 SV=1	RADI_HUMAN	RDX	69 kDa	0.27	0.9	[]	0.3	1.1	[]	0.11	0.8	[]	24	20	21	16	28	25	25	14	18
Septin-7 OS=Homo sapiens GN=SEPT7 PE=1 SV=2	SEPT7_HUMAN	2007-09-01	51 kDa	0.17	1.2	[]	0.11	1.2	[]	0.41	1	[]	35	17	4	11	25	32	3	12	52
40S ribosomal protein S5 OS=Homo sapiens GN=RPS5 PE=1 SV=4	RS5_HUMAN	RPS5	23 kDa	0.21	1.2	[]	0.016	1.4	Collagen low, Fibronectin high	0.1	0.8	[]	25	11	15	15	18	40	12	6	42
Serine/arginine-rich splicing factor 3 OS=Homo sapiens GN=SRSF3 PE=1 SV=1	SRSF3_HUMAN	SRSF3	19 kDa	0.31	0.9	[]	0.35	0.9	[]	0.49	1	[]	26	19	21	7	31	20	13	29	17
Protein-glutamine gamma-glutamyltransferase E OS=Homo sapiens GN=TGM3 PE=1 SV=4	TGM3_HUMAN	TGM3	77 kDa	0.3	0.9	[]	0.27	1.1	[]	0.11	0.8	[]	24	18	20	60	5	2	25	9	21
40S ribosomal protein S25 OS=Homo sapiens GN=RPS25 PE=1 SV=1	RS25_HUMAN	RPS25	14 kDa	0.15	1.2	[]	0.0067	1.5	Collagen low, Fibronectin high	0.085	0.8	[]	22	9	15	18	13	40	8	15	34
cDNA, FLJ93750, Homo sapiens DEAD (Asp-Glu-Ala-Asp) box polypeptide 6 (DDX6), mRNA OS=Homo sapiens PE=2 SV=1	B2R858		?	0.18	0.8	[]	0.47	1	[]	0.15	0.8	[]	6	40	17	3	39	20	0	34	18
Cell division control protein 42 homolog OS=Homo sapiens GN=CDC42 PE=1 SV=2	CDC42_HUMAN (+2)	CDC42	21 kDa	0.052	0.7	[]	0.13	1.2	[]	0.0025	0.6	Fibronectin high, LAP low	17	18	27	12	31	30	10	13	21
Microtubule-associated protein 4 OS=Homo sapiens GN=MAP4 PE=1 SV=3	MAP4_HUMAN	MAP4	121 kDa	0.47	1	[]	0.0027	1.7	Collagen low, Fibronectin high	0.0015	0.6	Fibronectin high, LAP low	13	26	4	10	30	31	1	12	28
Probable ATP-dependent RNA helicase DDX17 OS=Homo sapiens GN=DDX17 PE=1 SV=2	DDX17_HUMAN	DDX17	80 kDa	0.35	0.9	[]	0.048	1.3	Collagen low, Fibronectin high	0.016	0.7	Fibronectin high, LAP low	6	30	12	0	38	26	1	39	3
Protein-arginine deiminase type-2 OS=Homo sapiens GN=PADI2 PE=1 SV=2	PADI2_HUMAN	PADI2	76 kDa	0.14	0.8	[]	0.32	0.9	[]	0.31	0.9	[]	0	52	13	0	44	12	0	35	17
Desmoglein-1 OS=Homo sapiens GN=DSG1 PE=1 SV=2	DSG1_HUMAN	DSG1	114 kDa	0.12	0.8	[]	0.027	0.6	Collagen high, Fibronectin low	0.26	1.2	[]	23	29	12	24	15	2	7	21	22
Septin-9 OS=Homo sapiens GN=SEPT9 PE=1 SV=2	SEPT9_HUMAN	2009-09-01	65 kDa	0.071	1.4	[]	< 0.00010	2.3	Collagen low, Fibronectin high	0.0031	0.6	Fibronectin high, LAP low	22	6	6	16	9	52	6	2	40
Keratin, type II cytoskeletal 6B OS=Homo sapiens GN=KRT6B PE=1 SV=5	K2C6B_HUMAN	KRT6B	60 kDa	0.15	1.2	[]	0.3	1.1	[]	0.34	1.1	[]	13	23	16	25	20	11	18	16	30
General transcription factor II-I OS=Homo sapiens GN=GTF2I PE=1 SV=2	GTF2I_HUMAN (+5)	GTF2I	112 kDa	0.3	0.9	[]	0.0042	1.6	Collagen low, Fibronectin high	0.00055	0.5	Fibronectin high, LAP low	3	21	18	4	33	31	1	24	11
60S ribosomal protein L24 OS=Homo sapiens GN=RPL24 PE=1 SV=1	RL24_HUMAN (+1)	RPL24	18 kDa	0.12	0.8	[]	0.29	0.8	[]	0.31	0.9	[]	26	12	18	17	9	21	17	7	19
Eukaryotic translation initiation factor 5B OS=Homo sapiens GN=EIF5B PE=1 SV=4	IF2P_HUMAN (+1)	EIF5B	139 kDa	0.41	1.1	[]	0.2	1.2	[]	0.31	0.9	[]	0	36	10	0	33	20	0	34	15
ADP/ATP translocase 2 OS=Homo sapiens GN=SLC25A5 PE=1 SV=7	ADT2_HUMAN	SLC25A5	33 kDa	0.084	0.7	[]	0.29	0.8	[]	0.24	0.9	[]	16	20	21	33	5	10	16	13	13
Caprin-1 OS=Homo sapiens GN=CAPRIN1 PE=1 SV=2	CAPR1_HUMAN	CAPRIN1	78 kDa	0.13	0.8	[]	0.0051	1.5	Collagen low, Fibronectin high	< 0.00010	0.5	Fibronectin high, LAP low	10	26	14	8	27	42	0	10	28
Triosephosphate isomerase OS=Homo sapiens GN=TPI1 PE=1 SV=3	TPIS_HUMAN	TPI1	31 kDa	0.18	1.2	[]	0.45	1	[]	0.25	1.2	[]	19	11	19	38	8	3	22	13	24
X-ray repair cross-complementing protein 6 OS=Homo sapiens GN=XRCC6 PE=1 SV=2	XRCC6_HUMAN (+1)	XRCC6	70 kDa	0.32	1.1	[]	0.083	1.3	[]	0.21	0.9	[]	3	22	13	7	29	14	8	29	6
Guanine nucleotide-binding protein G(I)/G(S)/G(T) subunit beta-2 OS=Homo sapiens GN=GNB2 PE=1 SV=3	GBB2_HUMAN	GNB2	37 kDa	0.098	1.3	[]	0.33	1.1	[]	0.23	1.2	[]	15	7	24	9	10	30	14	13	33
DnaJ homolog subfamily B member 1 OS=Homo sapiens GN=DNAJB1 PE=1 SV=4	DNJB1_HUMAN	DNAJB1	38 kDa	0.51	1	[]	0.096	1.3	[]	0.082	0.7	[]	1	21	14	7	25	15	6	19	10
Polypyrimidine tract-binding protein 1 OS=Homo sapiens GN=PTBP1 PE=1 SV=1	PTBP1_HUMAN	PTBP1	57 kDa	0.084	0.7	[]	0.12	0.7	[]	0.47	1	[]	14	22	21	5	25	12	9	20	13
Arrestin domain-containing protein 1 OS=Homo sapiens GN=ARRDC1 PE=1 SV=1	ARRD1_HUMAN	ARRDC1	46 kDa	0.17	1.2	[]	0.027	1.4	Collagen low, Fibronectin high	0.19	0.9	[]	3	27	11	3	37	19	3	31	17
60S ribosomal protein L38 OS=Homo sapiens GN=RPL38 PE=1 SV=2	RL38_HUMAN	RPL38	8 kDa	0.11	0.7	[]	0.26	1.1	[]	0.027	0.7	Fibronectin high, LAP low	33	2	11	19	4	28	7	2	25
Eukaryotic translation initiation factor 2 subunit 2 OS=Homo sapiens GN=EIF2S2 PE=1 SV=2	IF2B_HUMAN	EIF2S2	38 kDa	0.43	0.9	[]	0.33	1.1	[]	0.24	0.9	[]	19	15	11	12	22	14	12	16	14
Signal recognition particle 9 kDa protein OS=Homo sapiens GN=SRP9 PE=1 SV=2	SRP09_HUMAN	SRP9	10 kDa	0.47	1	[]	0.54	1	[]	0.47	1	[]	12	20	14	6	20	18	4	26	14
Brain acid soluble protein 1 OS=Homo sapiens GN=BASP1 PE=1 SV=2	BASP1_HUMAN	BASP1	23 kDa	0.25	1.2	[]	0.026	1.5	Collagen low, Fibronectin high	0.12	0.8	[]	1	22	17	0	28	30	1	26	20
Heterogeneous nuclear ribonucleoprotein D0 OS=Homo sapiens GN=HNRNPD PE=1 SV=1	HNRPD_HUMAN	HNRNPD	38 kDa	0.47	1	[]	0.17	1.2	[]	0.13	0.8	[]	11	23	8	9	26	15	8	20	12
Heterogeneous nuclear ribonucleoprotein A1 OS=Homo sapiens GN=HNRNPA1 PE=1 SV=5	ROA1_HUMAN	HNRNPA1	39 kDa	0.29	1.1	[]	0.2	1.2	[]	0.42	1	[]	15	10	19	13	18	20	8	21	21
D-3-phosphoglycerate dehydrogenase OS=Homo sapiens GN=PHGDH PE=1 SV=4	SERA_HUMAN	PHGDH	57 kDa	0.25	1.2	[]	0.14	1.2	[]	0.38	1	[]	15	16	8	15	20	13	17	15	14
Ras-related protein Rab-1B OS=Homo sapiens GN=RAB1B PE=1 SV=1	RAB1B_HUMAN	RAB1B	22 kDa	0.12	1.3	[]	0.11	1.3	[]	0.51	1	[]	17	4	13	25	7	12	19	15	11
Lipopolysaccharide-responsive and beige-like anchor protein OS=Homo sapiens GN=LRBA PE=1 SV=4	LRBA_HUMAN	LRBA	319 kDa	0.22	1.2	[]	0.42	1	[]	0.33	1.2	[]	0	31	9	0	35	6	0	40	8
High mobility group protein B2 OS=Homo sapiens GN=HMGB2 PE=1 SV=2	HMGB2_HUMAN	HMGB2	24 kDa	0.53	1	[]	0.031	1.4	Collagen low, Fibronectin high	0.033	0.7	Fibronectin high, LAP low	7	9	23	12	15	29	9	10	20
Transforming protein RhoA OS=Homo sapiens GN=RHOA PE=1 SV=1	RHOA_HUMAN	RHOA	22 kDa	0.22	1.2	[]	0.38	1.1	[]	0.37	1.1	[]	25	3	12	19	9	14	19	10	19
Elongation factor 1-alpha 2 OS=Homo sapiens GN=EEF1A2 PE=1 SV=1	EF1A2_HUMAN	EEF1A2	50 kDa	0.33	1.1	[]	0.5	1	[]	0.37	1.1	[]	0	31	14	1	23	20	6	27	17
ADP-ribosylation factor 6 OS=Homo sapiens GN=ARF6 PE=1 SV=2	ARF6_HUMAN (+1)	ARF6	20 kDa	0.15	0.8	[]	0.15	1.2	[]	0.015	0.6	Fibronectin high, LAP low	7	13	22	7	14	30	5	9	18
Poly [ADP-ribose] polymerase 1 OS=Homo sapiens GN=PARP1 PE=1 SV=4	PARP1_HUMAN	PARP1	113 kDa	0.069	1.4	[]	0.35	0.8	[]	0.024	1.6	Fibronectin low, LAP high	0	29	10	0	29	4	2	46	6
Transcription elongation factor SPT5 OS=Homo sapiens GN=SUPT5H PE=1 SV=1	SPT5H_HUMAN (+1)	SUPT5H	121 kDa	0.37	0.9	[]	0.055	1.4	[]	0.021	0.6	Fibronectin high, LAP low	2	11	24	0	26	25	0	17	16
Malate dehydrogenase OS=Homo sapiens GN=MDH2 PE=2 SV=1	Q6FHZ0		?	0.23	1.2	[]	0.11	0.7	[]	0.02	1.7	Fibronectin low, LAP high	2	22	19	16	9	5	13	33	5
Small proline-rich protein 2D OS=Homo sapiens GN=SPRR2D PE=2 SV=2	SPR2D_HUMAN	SPRR2D	8 kDa	0.12	1.3	[]	0.018	1.6	Collagen low, Fibronectin high	0.21	0.9	[]	7	19	6	34	13	3	13	12	18
Protein diaphanous homolog 1 OS=Homo sapiens GN=DIAPH1 PE=1 SV=2	DIAP1_HUMAN	DIAPH1	141 kDa	0.12	1.4	[]	< 0.00010	2.6	Collagen low, Fibronectin high	0.00092	0.5	Fibronectin high, LAP low	0	25	0	5	27	33	1	11	23
Glutathione S-transferase P OS=Homo sapiens GN=GSTP1 PE=1 SV=2	GSTP1_HUMAN (+1)	GSTP1	23 kDa	0.53	1	[]	0.5	0.9	[]	0.48	1.1	[]	16	7	20	38	2	0	16	2	25
Band 4.1-like protein 1 OS=Homo sapiens GN=EPB41L1 PE=1 SV=2	E41L1_HUMAN	EPB41L1	99 kDa	0.41	0.9	[]	0.16	1.2	[]	0.092	0.7	[]	3	10	22	6	22	15	2	14	16
Importin-7 OS=Homo sapiens GN=IPO7 PE=1 SV=1	IPO7_HUMAN	IPO7	120 kDa	0.2	1.2	[]	0.19	1.2	[]	0.52	1	[]	0	23	11	2	30	9	2	28	12
AP-3 complex subunit beta-1 OS=Homo sapiens GN=AP3B1 PE=1 SV=3	AP3B1_HUMAN	AP3B1	121 kDa	0.058	0.7	[]	0.41	0.9	[]	0.11	0.8	[]	4	17	25	0	16	25	0	22	9
Adenine phosphoribosyltransferase OS=Homo sapiens GN=APRT PE=1 SV=2	APT_HUMAN	APRT	20 kDa	0.13	0.8	[]	0.054	0.7	[]	0.34	1.2	[]	38	6	9	26	5	4	26	6	9
Eukaryotic translation initiation factor 1A, X-chromosomal OS=Homo sapiens GN=EIF1AX PE=1 SV=2	IF1AX_HUMAN	EIF1AX	16 kDa	0.49	1	[]	0.0026	1.9	Collagen low, Fibronectin high	0.0042	0.6	Fibronectin high, LAP low	11	3	14	6	16	30	0	10	19
THO complex subunit 4 OS=Homo sapiens GN=ALYREF PE=1 SV=3	THOC4_HUMAN	ALYREF	27 kDa	0.08	0.7	[]	0.015	0.6	Collagen high, Fibronectin low	0.26	1.2	[]	18	10	27	6	8	18	9	15	16
40S ribosomal protein S27 OS=Homo sapiens GN=RPS27 PE=1 SV=3	RS27_HUMAN	RPS27	9 kDa	0.31	0.8	[]	0.047	1.4	Collagen low, Fibronectin high	0.011	0.6	Fibronectin high, LAP low	11	7	14	9	9	28	4	5	18
Leucine-rich repeat-containing protein 47 OS=Homo sapiens GN=LRRC47 PE=1 SV=1	LRC47_HUMAN	LRRC47	63 kDa	0.27	1.2	[]	0.032	1.5	Collagen low, Fibronectin high	0.13	0.8	[]	1	23	10	0	28	22	0	20	20
40S ribosomal protein S6 OS=Homo sapiens GN=RPS6 PE=1 SV=1	RS6_HUMAN (+2)	RPS6	29 kDa	0.053	0.7	[]	0.12	0.7	[]	0.39	0.9	[]	16	11	17	11	9	11	7	8	14
ATP synthase subunit alpha, mitochondrial OS=Homo sapiens GN=ATP5A1 PE=1 SV=1	ATPA_HUMAN (+1)	ATP5A1	60 kDa	0.24	1.2	[]	0.52	1	[]	0.27	1.2	[]	3	11	23	25	8	3	11	28	5
Ras-related protein Ral-B OS=Homo sapiens GN=RALB PE=1 SV=1	RALB_HUMAN	RALB	23 kDa	0.17	0.8	[]	0.07	0.7	[]	0.33	1.2	[]	32	0	16	11	3	18	19	0	19
WD repeat-containing protein 41 (Fragment) OS=Homo sapiens GN=WDR41 PE=1 SV=1	H0Y9Z3		?	0.068	0.7	[]	0.013	0.5	Collagen high, Fibronectin low	0.27	1.3	[]	29	6	3	11	6	2	12	7	6
Ras-related protein Rap-1A OS=Homo sapiens GN=RAP1A PE=1 SV=1	RAP1A_HUMAN	RAP1A	21 kDa	0.2	0.8	[]	0.13	0.7	[]	0.42	1.1	[]	35	0	11	24	3	6	22	3	12
FACT complex subunit SSRP1 OS=Homo sapiens GN=SSRP1 PE=1 SV=1	SSRP1_HUMAN	SSRP1	81 kDa	0.27	1.2	[]	0.38	1.1	[]	0.43	1.1	[]	0	28	4	0	34	0	0	36	2
Melanoma-associated antigen D2 OS=Homo sapiens GN=MAGED2 PE=1 SV=2	MAGD2_HUMAN	MAGED2	65 kDa	0.2	1.2	[]	0.13	1.3	[]	0.43	1	[]	1	20	11	1	23	17	1	15	24
60S ribosomal protein L5 OS=Homo sapiens GN=RPL5 PE=1 SV=3	RL5_HUMAN	RPL5	34 kDa	0.056	0.7	[]	0.29	0.8	[]	0.19	0.8	[]	14	7	24	10	9	18	7	4	19
Unconventional myosin-Id OS=Homo sapiens GN=MYO1D PE=1 SV=2	MYO1D_HUMAN	MYO1D	116 kDa	0.35	1.1	[]	0.52	0.9	[]	0.32	1.2	[]	3	15	13	1	16	12	2	23	10
Luc7-like protein 3 OS=Homo sapiens GN=LUC7L3 PE=1 SV=2	LC7L3_HUMAN	LUC7L3	51 kDa	0.4	1.1	[]	0.38	1.1	[]	0.52	1	[]	0	21	16	1	24	14	0	24	16
Putative RNA-binding protein Luc7-like 2 OS=Homo sapiens GN=LUC7L2 PE=1 SV=2	LC7L2_HUMAN	LUC7L2	47 kDa	0.11	0.7	[]	0.21	0.8	[]	0.39	0.9	[]	3	34	8	0	25	10	0	23	10
Ubiquitin-associated protein 2-like OS=Homo sapiens GN=UBAP2L PE=1 SV=2	UBP2L_HUMAN	UBAP2L	115 kDa	0.31	0.8	[]	0.0026	1.8	Collagen low, Fibronectin high	0.00032	0.5	Fibronectin high, LAP low	8	19	4	5	18	33	1	9	16
40S ribosomal protein S30 OS=Homo sapiens GN=FAU PE=1 SV=1	RS30_HUMAN (+1)	FAU	7 kDa	0.16	1.3	[]	0.21	1.2	[]	0.47	1.1	[]	16	4	9	5	6	24	3	4	31
Ras-related protein Ral-A OS=Homo sapiens GN=RALA PE=1 SV=1	RALA_HUMAN	RALA	24 kDa	0.17	0.8	[]	0.33	1.1	[]	0.071	0.7	[]	13	6	20	7	7	28	7	6	17
Arginase-1 OS=Homo sapiens GN=ARG1 PE=1 SV=2	ARGI1_HUMAN	ARG1	35 kDa	0.27	0.8	[]	0.38	0.9	[]	0.44	1	[]	14	9	12	25	5	0	11	5	13
Alpha-2-macroglobulin-like protein 1 OS=Homo sapiens GN=A2ML1 PE=1 SV=3	A2ML1_HUMAN	A2ML1	161 kDa	0.16	1.5	[]	< 0.00010	3.9	Collagen low, Fibronectin high	< 0.00010	0.4	Fibronectin high, LAP low	5	0	10	58	0	0	18	2	2
40S ribosomal protein S26 OS=Homo sapiens GN=RPS26 PE=1 SV=3	RS26_HUMAN (+1)	RPS26	13 kDa	0.46	0.9	[]	0.43	1	[]	0.34	0.9	[]	14	10	8	8	7	18	4	1	25
Sphingosine-1-phosphate lyase 1 OS=Homo sapiens GN=SGPL1 PE=1 SV=3	SGPL1_HUMAN	SGPL1	64 kDa	0.18	0.8	[]	0.067	0.6	[]	0.31	1.2	[]	12	4	26	2	5	20	4	7	22
Synapse-associated protein 102 variant (Fragment) OS=Homo sapiens PE=2 SV=1	Q59FY1		?	0.4	0.9	[]	0.098	1.4	[]	0.047	0.7	Fibronectin high, LAP low	0	14	14	0	13	25	0	8	17
Coiled-coil and C2 domain-containing protein 1A OS=Homo sapiens GN=CC2D1A PE=1 SV=1	C2D1A_HUMAN	CC2D1A	104 kDa	0.54	1	[]	0.1	1.3	[]	0.1	0.7	[]	4	13	12	1	17	21	1	9	19
Small nuclear ribonucleoprotein Sm D3 OS=Homo sapiens GN=SNRPD3 PE=1 SV=1	SMD3_HUMAN	SNRPD3	14 kDa	0.35	0.9	[]	0.53	1	[]	0.34	0.9	[]	10	13	7	4	12	13	6	11	9
Protein NipSnap homolog 1 OS=Homo sapiens GN=NIPSNAP1 PE=1 SV=1	NIPS1_HUMAN	NIPSNAP1	33 kDa	0.51	1	[]	0.18	1.2	[]	0.15	0.8	[]	5	5	19	5	9	22	7	12	9
SRSF protein kinase 2 OS=Homo sapiens GN=SRPK2 PE=1 SV=3	SRPK2_HUMAN (+1)	SRPK2	78 kDa	0.058	0.6	[]	0.29	1.1	[]	0.013	0.5	Fibronectin high, LAP low	7	15	8	5	13	16	1	5	12
Splicing factor U2AF 65 kDa subunit OS=Homo sapiens GN=U2AF2 PE=1 SV=4	U2AF2_HUMAN	U2AF2	54 kDa	0.36	0.9	[]	0.53	0.9	[]	0.39	0.9	[]	8	8	18	1	16	15	4	16	10
Cadherin-23 OS=Homo sapiens GN=CDH23 PE=1 SV=2	CAD23_HUMAN	CDH23	369 kDa	0.36	1.2	[]	0.14	1.4	[]	0.28	0.8	[]	6	9	2	6	8	10	9	10	1
ATP-dependent RNA helicase DDX39A OS=Homo sapiens GN=DDX39A PE=1 SV=2	DX39A_HUMAN	DDX39A	49 kDa	0.28	0.8	[]	0.087	0.6	[]	0.25	1.3	[]	7	11	19	3	9	12	7	14	10
cDNA, FLJ96406, highly similar to Homo sapiens NOL1/NOP2/Sun domain family, member 5 (NSUN5), transcript variant 1, mRNA OS=Homo sapiens PE=2 SV=1	B2RD09		?	0.32	0.9	[]	0.42	1	[]	0.22	0.8	[]	3	5	27	3	8	25	1	7	22
FACT complex subunit SPT16 OS=Homo sapiens GN=SUPT16H PE=1 SV=1	SP16H_HUMAN	SUPT16H	120 kDa	0.51	1	[]	0.43	1	[]	0.39	0.9	[]	0	19	9	0	28	1	0	25	2
Heterogeneous nuclear ribonucleoprotein M OS=Homo sapiens GN=HNRNPM PE=1 SV=3	HNRPM_HUMAN (+1)	HNRNPM	78 kDa	0.44	1.1	[]	0.22	0.8	[]	0.15	1.4	[]	15	2	15	6	7	11	4	25	5
Disco-interacting protein 2 homolog B OS=Homo sapiens GN=DIP2B PE=1 SV=3	DIP2B_HUMAN	DIP2B	171 kDa	0.23	0.8	[]	0.42	1	[]	0.15	0.8	[]	0	29	5	0	25	10	0	18	9
RuvB-like 1 OS=Homo sapiens GN=RUVBL1 PE=1 SV=1	RUVB1_HUMAN	RUVBL1	50 kDa	0.22	0.8	[]	0.42	0.9	[]	0.34	0.9	[]	6	19	8	3	19	7	5	15	6
RecName: Full=Heterogeneous nuclear ribonucleoproteins A2/B1;	A0A024RA61 (+1)	HNRNPA2B1	37 kDa	0.065	0.6	[]	0.43	0.9	[]	0.11	0.7	[]	4	13	20	5	14	14	2	14	8
Transcription factor AP-2 gamma OS=Homo sapiens GN=TFAP2C PE=1 SV=1	AP2C_HUMAN	TFAP2C	49 kDa	0.088	0.7	[]	0.43	1	[]	0.05	0.6	Fibronectin high, LAP low	0	1	31	1	0	32	1	2	18
Staphylococcal nuclease domain-containing protein 1 OS=Homo sapiens GN=SND1 PE=1 SV=1	SND1_HUMAN	SND1	102 kDa	0.06	1.6	[]	0.15	1.4	[]	0.36	1.2	[]	8	8	4	6	12	9	5	12	15
Probable ATP-dependent RNA helicase DDX46 OS=Homo sapiens GN=DDX46 PE=1 SV=2	DDX46_HUMAN	DDX46	117 kDa	0.46	0.9	[]	0.52	0.9	[]	0.5	1	[]	7	10	12	1	13	13	5	13	9
U4/U6.U5 tri-snRNP-associated protein 2 OS=Homo sapiens GN=USP39 PE=1 SV=2	SNUT2_HUMAN (+3)	USP39	65 kDa	0.46	0.9	[]	0.18	1.2	[]	0.12	0.8	[]	2	18	9	0	28	8	0	24	3
Phosphatidylinositol 5-phosphate 4-kinase type-2 beta OS=Homo sapiens GN=PIP4K2B PE=1 SV=1	PI42B_HUMAN	PIP4K2B	47 kDa	0.3	1.2	[]	0.17	1.3	[]	0.39	0.9	[]	0	17	11	0	24	11	0	21	12
Nucleolar RNA helicase 2 OS=Homo sapiens GN=DDX21 PE=1 SV=5	DDX21_HUMAN	DDX21	87 kDa	0.23	0.8	[]	0.054	0.6	[]	0.23	1.4	[]	16	3	15	2	7	11	3	16	8
Serine/threonine-protein kinase PAK 4 OS=Homo sapiens GN=PAK4 PE=1 SV=1	PAK4_HUMAN	PAK4	64 kDa	0.55	1	[]	0.0041	1.9	Collagen low, Fibronectin high	0.0044	0.5	Fibronectin high, LAP low	8	6	9	4	9	31	1	0	22
Keratin, type II cytoskeletal 78 OS=Homo sapiens GN=KRT78 PE=2 SV=2	K2C78_HUMAN	KRT78	57 kDa	0.34	1.2	[]	0.49	1	[]	0.4	1.2	[]	6	16	4	17	9	0	8	15	7
Double-stranded RNA-binding protein Staufen homolog 1 OS=Homo sapiens GN=STAU1 PE=1 SV=2	STAU1_HUMAN (+1)	STAU1	63 kDa	0.29	0.8	[]	0.095	1.4	[]	0.024	0.6	Fibronectin high, LAP low	2	16	9	0	21	16	0	16	6
Asparagine--tRNA ligase, cytoplasmic OS=Homo sapiens GN=NARS PE=1 SV=1	SYNC_HUMAN	NARS	63 kDa	0.38	1.1	[]	0.28	1.2	[]	0.44	1	[]	4	16	2	3	17	6	4	16	5
Unconventional myosin-VI OS=Homo sapiens GN=MYO6 PE=1 SV=1	A0A0A0MRM8		?	0.075	0.6	[]	0.29	1.1	[]	0.017	0.5	Fibronectin high, LAP low	2	21	6	4	20	9	0	13	5
Caspase-14 OS=Homo sapiens GN=CASP14 PE=1 SV=2	CASPE_HUMAN (+1)	CASP14	28 kDa	0.093	1.5	[]	0.018	1.8	Collagen low, Fibronectin high	0.25	0.9	[]	10	7	2	32	2	0	20	4	5
Histone H2AX OS=Homo sapiens GN=H2AFX PE=1 SV=2	H2AX_HUMAN	H2AFX	15 kDa	0.4	0.9	[]	0.33	1.1	[]	0.21	0.8	[]	5	5	20	4	9	20	7	5	15
T-complex protein 1 subunit eta OS=Homo sapiens GN=CCT7 PE=1 SV=2	TCPH_HUMAN	CCT7	59 kDa	0.26	1.2	[]	0.31	0.8	[]	0.11	1.5	[]	4	24	3	8	13	4	9	16	12
cDNA FLJ16830 fis, clone UTERU3022536, highly similar to Chromodomain helicase-DNA-binding protein 4 (EC 3.6.1.-) OS=Homo sapiens PE=2 SV=1	B3KY63		?	0.065	1.6	[]	0.38	1.1	[]	0.15	1.5	[]	3	6	8	0	8	11	4	18	6
Tubulin beta-3 chain OS=Homo sapiens GN=TUBB3 PE=1 SV=2	TBB3_HUMAN	TUBB3	50 kDa	0.35	0.9	[]	0.26	0.8	[]	0.44	1.1	[]	5	8	17	7	6	10	5	14	7
Protein S100-A11 OS=Homo sapiens GN=S100A11 PE=1 SV=2	S10AB_HUMAN	S100A11	12 kDa	0.24	1.2	[]	0.44	1	[]	0.35	1.2	[]	10	6	8	21	2	2	17	4	9
Heterogeneous nuclear ribonucleoprotein H2 OS=Homo sapiens GN=HNRNPH2 PE=1 SV=1	HNRH2_HUMAN	HNRNPH2	49 kDa	0.35	0.9	[]	0.38	1.1	[]	0.21	0.8	[]	6	9	14	4	16	11	2	16	7
Tubulin alpha-1C chain OS=Homo sapiens GN=TUBA1C PE=1 SV=1	TBA1C_HUMAN	TUBA1C	50 kDa	0.39	1.1	[]	0.36	0.8	[]	0.23	1.3	[]	12	4	15	7	8	11	13	10	11
E3 ubiquitin-protein ligase TRIM4 OS=Homo sapiens GN=TRIM4 PE=1 SV=2	TRIM4_HUMAN	TRIM4	57 kDa	0.43	1.1	[]	0.51	1	[]	0.49	1.1	[]	7	7	6	5	7	8	9	9	4
Niban-like protein 1 OS=Homo sapiens GN=FAM129B PE=1 SV=3	NIBL1_HUMAN (+1)	FAM129B	84 kDa	0.053	1.7	[]	0.016	1.8	Collagen low, Fibronectin high	0.34	0.9	[]	0	16	2	5	23	5	3	10	17
ATP-binding cassette sub-family F member 1 OS=Homo sapiens GN=ABCF1 PE=1 SV=2	ABCF1_HUMAN	ABCF1	96 kDa	0.49	1.1	[]	0.011	1.9	Collagen low, Fibronectin high	0.017	0.6	Fibronectin high, LAP low	1	12	7	0	19	18	0	13	8
Actin, alpha skeletal muscle OS=Homo sapiens GN=ACTA1 PE=1 SV=1	ACTS_HUMAN	ACTA1	42 kDa	0.12	1.4	[]	0.02	0.4	Collagen high, Fibronectin low	0.00043	3.2	Fibronectin low, LAP high	2	4	19	6	1	4	6	8	21
Nuclear RNA export factor 1 (Fragment) OS=Homo sapiens GN=NXF1 PE=1 SV=1	E9PIN3		?	0.15	0.7	[]	0.19	0.7	[]	0.5	1	[]	5	13	15	0	8	16	0	11	13
Protein POF1B OS=Homo sapiens GN=POF1B PE=1 SV=3	POF1B_HUMAN	POF1B	68 kDa	0.32	1.2	[]	0.026	1.7	Collagen low, Fibronectin high	0.091	0.7	[]	11	6	3	25	5	4	5	7	12
60S ribosomal protein L27a OS=Homo sapiens GN=RPL27A PE=1 SV=2	RL27A_HUMAN	RPL27A	17 kDa	0.12	0.7	[]	0.068	0.6	[]	0.43	1.1	[]	11	7	15	4	3	13	4	2	17
Mannosyl-oligosaccharide glucosidase OS=Homo sapiens GN=MOGS PE=1 SV=5	MOGS_HUMAN	MOGS	92 kDa	0.2	1.3	[]	0.38	1.1	[]	0.35	1.2	[]	15	0	9	12	2	12	7	3	21
Eukaryotic translation initiation factor 3 subunit D OS=Homo sapiens GN=EIF3D PE=1 SV=1	EIF3D_HUMAN	EIF3D	64 kDa	0.32	0.8	[]	0.19	1.3	[]	0.068	0.6	[]	0	16	5	1	18	8	1	13	3
Protein piccolo OS=Homo sapiens GN=PCLO PE=1 SV=4	PCLO_HUMAN	PCLO	553 kDa	0.32	0.8	[]	0.49	0.9	[]	0.39	0.9	[]	8	7	6	4	5	10	11	2	4
DNA (cytosine-5)-methyltransferase 1 OS=Homo sapiens GN=DNMT1 PE=1 SV=2	DNMT1_HUMAN	DNMT1	183 kDa	0.44	1.1	[]	0.49	1	[]	0.5	1.1	[]	1	13	10	0	18	6	0	17	9
cDNA FLJ77421, highly similar to Homo sapiens autoantigen p542 mRNA OS=Homo sapiens PE=2 SV=1	A8K4T9		?	0.12	0.7	[]	0.068	0.6	[]	0.43	1.1	[]	29	2	2	16	2	2	22	0	1
Protein NipSnap homolog 2 OS=Homo sapiens GN=GBAS PE=1 SV=1	NIPS2_HUMAN	GBAS	34 kDa	0.38	0.9	[]	0.079	1.5	[]	0.032	0.6	Fibronectin high, LAP low	0	3	18	1	8	22	0	5	13
Zymogen granule protein 16 homolog B OS=Homo sapiens GN=ZG16B PE=1 SV=1	A0A0C4DGN4		?	0.22	0.8	[]	< 0.00010	0.02	Collagen high, Fibronectin low	< 0.00010	33	Fibronectin low, LAP high	0	41	0	1	0	0	32	1	0
Small nuclear ribonucleoprotein Sm D2 OS=Homo sapiens GN=SNRPD2 PE=1 SV=1	SMD2_HUMAN	SNRPD2	14 kDa	0.21	0.8	[]	0.52	0.9	[]	0.24	0.8	[]	13	8	9	8	12	8	10	8	5
Valine--tRNA ligase OS=Homo sapiens GN=VARS PE=1 SV=4	SYVC_HUMAN	VARS	140 kDa	0.55	1	[]	0.28	1.2	[]	0.28	0.8	[]	0	19	3	7	17	2	3	11	8
40S ribosomal protein S15 OS=Homo sapiens GN=RPS15 PE=1 SV=2	RS15_HUMAN	RPS15	17 kDa	0.24	1.3	[]	0.56	1	[]	0.24	1.3	[]	13	0	10	7	0	15	5	0	24
Insulin-like growth factor II OS=Homo sapiens GN=IGF2 PE=1 SV=1	IGF2_HUMAN	IGF2	20 kDa	0.21	0.8	[]	0.38	1.1	[]	0.11	0.7	[]	8	8	14	10	4	18	3	4	16
Cathepsin D OS=Homo sapiens GN=CTSD PE=1 SV=1	CATD_HUMAN (+1)	CTSD	45 kDa	0.06	1.6	[]	0.32	1.1	[]	0.18	1.4	[]	10	4	6	22	0	1	24	2	6
U5 small nuclear ribonucleoprotein 200 kDa helicase OS=Homo sapiens GN=SNRNP200 PE=1 SV=2	U520_HUMAN	SNRNP200	245 kDa	0.4	0.9	[]	0.038	0.5	Collagen high, Fibronectin low	0.081	1.7	[]	3	11	16	2	12	2	1	24	2
Eukaryotic translation initiation factor 3 subunit C OS=Homo sapiens GN=EIF3C PE=1 SV=1	EIF3C_HUMAN (+6)	EIF3C	105 kDa	0.37	1.2	[]	0.093	1.5	[]	0.2	0.8	[]	3	16	0	4	22	2	5	14	3
Cystatin-A OS=Homo sapiens GN=CSTA PE=1 SV=1	CYTA_HUMAN	CSTA	11 kDa	0.24	1.2	[]	0.45	0.9	[]	0.17	1.4	[]	11	6	8	20	2	0	14	3	14
Protein S100-A16 OS=Homo sapiens GN=S100A16 PE=1 SV=1	S10AG_HUMAN	S100A16	12 kDa	0.49	1.1	[]	0.056	1.6	[]	0.079	0.7	[]	1	14	4	4	16	10	0	3	17
40S ribosomal protein S20 OS=Homo sapiens GN=RPS20 PE=1 SV=1	RS20_HUMAN	RPS20	13 kDa	0.27	0.8	[]	0.23	1.2	[]	0.072	0.6	[]	11	6	6	11	8	9	7	2	9
Cornifin-B OS=Homo sapiens GN=SPRR1B PE=1 SV=2	SPR1B_HUMAN	SPRR1B	10 kDa	0.22	1.3	[]	0.12	1.4	[]	0.39	0.9	[]	6	12	1	19	7	1	9	7	9
Signal transducer and activator of transcription 1-alpha/beta OS=Homo sapiens GN=STAT1 PE=1 SV=2	STAT1_HUMAN	STAT1	87 kDa	0.065	1.6	[]	0.021	1.8	Collagen low, Fibronectin high	0.34	0.9	[]	15	0	2	31	0	0	25	1	2
T-complex protein 1 subunit alpha OS=Homo sapiens GN=TCP1 PE=1 SV=1	TCPA_HUMAN	TCP1	60 kDa	0.058	0.6	[]	0.1	0.6	[]	0.45	0.9	[]	2	23	5	6	9	4	5	7	6
Interleukin enhancer-binding factor 3 OS=Homo sapiens GN=ILF3 PE=1 SV=3	ILF3_HUMAN (+2)	ILF3	95 kDa	0.57	1	[]	0.00028	2.7	Collagen low, Fibronectin high	0.0003	0.4	Fibronectin high, LAP low	5	4	6	2	36	2	0	15	0
T-complex protein 1 subunit delta OS=Homo sapiens GN=CCT4 PE=1 SV=4	TCPD_HUMAN	CCT4	58 kDa	0.11	0.7	[]	0.3	0.8	[]	0.28	0.8	[]	2	18	10	7	15	2	8	11	1
Core histone macro-H2A.1 OS=Homo sapiens GN=H2AFY PE=1 SV=4	H2AY_HUMAN	H2AFY	40 kDa	0.25	1.2	[]	0.003	0.3	Collagen high, Fibronectin low	0.00022	3.7	Fibronectin low, LAP high	4	1	22	2	1	6	2	24	7
Thymidine phosphorylase OS=Homo sapiens GN=TYMP PE=1 SV=2	TYPH_HUMAN (+1)	TYMP	50 kDa	0.11	0.7	[]	0.2	1.2	[]	0.016	0.5	Fibronectin high, LAP low	14	2	10	32	0	0	11	0	6
Insulin-like growth factor-binding protein 5 OS=Homo sapiens GN=IGFBP5 PE=1 SV=1	IBP5_HUMAN	IGFBP5	31 kDa	0.11	0.6	[]	0.045	1.6	Collagen low, Fibronectin high	0.0012	0.4	Fibronectin high, LAP low	0	5	15	0	16	16	0	8	4
Heterogeneous nuclear ribonucleoprotein A/B OS=Homo sapiens GN=HNRNPAB PE=1 SV=1	A0A087WZV1		?	0.34	0.8	[]	0.49	1	[]	0.28	0.8	[]	7	10	9	6	11	9	2	11	9
CAD protein OS=Homo sapiens GN=CAD PE=1 SV=3	PYR1_HUMAN	CAD	243 kDa	0.089	1.6	[]	0.41	0.8	[]	0.044	1.9	Fibronectin low, LAP high	6	10	2	2	9	4	4	10	14
La-related protein 1 OS=Homo sapiens GN=LARP1 PE=1 SV=2	LARP1_HUMAN	LARP1	124 kDa	0.11	0.6	[]	0.27	1.2	[]	0.025	0.5	Fibronectin high, LAP low	1	14	5	0	18	6	1	9	2
Cilia- and flagella-associated protein 20 OS=Homo sapiens GN=CFAP20 PE=1 SV=1	CFA20_HUMAN	CFAP20	23 kDa	0.28	0.8	[]	0.51	0.9	[]	0.33	0.9	[]	7	5	13	2	6	15	4	5	11
T-complex protein 1 subunit gamma (Fragment) OS=Homo sapiens PE=2 SV=1	Q59H77		?	0.55	1	[]	0.084	0.6	[]	0.081	1.7	[]	1	18	8	3	8	5	8	11	8
Unconventional myosin-Ib OS=Homo sapiens GN=MYO1B PE=1 SV=3	MYO1B_HUMAN	MYO1B	132 kDa	0.38	1.1	[]	0.2	0.7	[]	0.097	1.7	[]	5	10	7	2	7	6	2	12	11
Uncharacterized protein (Fragment) OS=Homo sapiens GN=NLRP2 PE=1 SV=1	A0A0G2JLQ8		?	0.43	1.1	[]	0.1	1.4	[]	0.17	0.8	[]	0	14	7	0	17	13	0	10	13
Heterogeneous nuclear ribonucleoprotein A3 OS=Homo sapiens GN=HNRNPA3 PE=1 SV=2	ROA3_HUMAN	HNRNPA3	40 kDa	0.45	0.9	[]	0.33	1.1	[]	0.23	0.8	[]	5	4	13	6	11	8	3	10	7
40S ribosomal protein S29 OS=Homo sapiens GN=RPS29 PE=1 SV=2	RS29_HUMAN	RPS29	7 kDa	0.43	1.1	[]	0.56	1	[]	0.44	1.1	[]	14	7	2	8	5	9	7	3	15
ATP-dependent RNA helicase DDX1 OS=Homo sapiens GN=DDX1 PE=1 SV=2	DDX1_HUMAN (+1)	DDX1	82 kDa	0.35	1.2	[]	0.0004	2.8	Collagen low, Fibronectin high	0.0025	0.4	Fibronectin high, LAP low	3	5	5	5	19	12	1	7	8
Protein FAM102A OS=Homo sapiens GN=FAM102A PE=1 SV=2	F102A_HUMAN	FAM102A	42 kDa	0.2	0.7	[]	0.54	1	[]	0.19	0.8	[]	11	6	10	3	8	15	5	3	12
Plakophilin-1 OS=Homo sapiens GN=PKP1 PE=1 SV=2	PKP1_HUMAN	PKP1	83 kDa	0.24	1.3	[]	0.023	1.9	Collagen low, Fibronectin high	0.13	0.7	[]	8	7	0	21	7	0	0	5	15
ADP-ribosylation factor 4 OS=Homo sapiens GN=ARF4 PE=1 SV=3	ARF4_HUMAN	ARF4	21 kDa	0.31	1.2	[]	0.021	1.8	Collagen low, Fibronectin high	0.082	0.7	[]	3	5	9	5	9	17	4	3	14
N-alpha-acetyltransferase 15, NatA auxiliary subunit OS=Homo sapiens GN=NAA15 PE=1 SV=1	NAA15_HUMAN (+1)	NAA15	101 kDa	0.24	1.3	[]	0.017	1.9	Collagen low, Fibronectin high	0.1	0.7	[]	0	11	4	1	18	10	0	13	7
Isocitrate dehydrogenase [NADP] cytoplasmic OS=Homo sapiens GN=IDH1 PE=1 SV=2	IDHC_HUMAN	IDH1	47 kDa	0.16	1.5	[]	0.077	1.6	[]	0.39	0.9	[]	1	7	7	3	8	13	4	9	9
Chromatin target of PRMT1 protein OS=Homo sapiens GN=CHTOP PE=1 SV=2	CHTOP_HUMAN	CHTOP	26 kDa	0.23	0.8	[]	0.33	1.1	[]	0.092	0.7	[]	9	1	14	4	1	22	8	0	10
Protein-glutamine gamma-glutamyltransferase K OS=Homo sapiens GN=TGM1 PE=1 SV=4	TGM1_HUMAN (+1)	TGM1	90 kDa	0.13	0.6	[]	0.0039	2.1	Collagen low, Fibronectin high	< 0.00010	0.3	Fibronectin high, LAP low	8	7	2	34	2	0	8	1	1
Tandem C2 domains nuclear protein OS=Homo sapiens GN=TC2N PE=1 SV=2	TAC2N_HUMAN	TC2N	55 kDa	0.28	0.8	[]	0.16	1.3	[]	0.045	0.6	Fibronectin high, LAP low	0	22	2	0	24	7	0	16	3
DNA damage-binding protein 1 OS=Homo sapiens GN=DDB1 PE=1 SV=1	DDB1_HUMAN	DDB1	127 kDa	0.093	1.5	[]	0.56	0.9	[]	0.092	1.6	[]	3	13	3	0	16	2	2	21	6
Multifunctional methyltransferase subunit TRM112-like protein OS=Homo sapiens GN=TRMT112 PE=1 SV=1	TR112_HUMAN (+1)	TRMT112	14 kDa	0.49	1.1	[]	0.093	1.5	[]	0.13	0.7	[]	15	0	4	7	3	18	3	1	16
U3 small nucleolar ribonucleoprotein protein IMP3 OS=Homo sapiens GN=IMP3 PE=1 SV=1	IMP3_HUMAN	IMP3	22 kDa	0.066	0.6	[]	0.24	0.7	[]	0.27	0.8	[]	12	1	14	8	3	9	8	1	7
Cleavage and polyadenylation specificity factor subunit 5 OS=Homo sapiens GN=NUDT21 PE=1 SV=1	CPSF5_HUMAN (+2)	NUDT21	26 kDa	0.057	0.5	[]	0.079	1.5	[]	0.00095	0.4	Fibronectin high, LAP low	12	2	7	6	10	15	5	3	3
CCR4-NOT transcription complex subunit 1 OS=Homo sapiens GN=CNOT1 PE=1 SV=2	CNOT1_HUMAN	CNOT1	267 kDa	0.14	1.5	[]	0.091	1.6	[]	0.45	1	[]	1	9	3	1	9	11	0	4	16
Ensconsin OS=Homo sapiens GN=MAP7 PE=1 SV=1	MAP7_HUMAN	MAP7	84 kDa	0.3	1.3	[]	0.012	2	Collagen low, Fibronectin high	0.058	0.6	[]	9	1	5	3	4	23	0	0	19
Protein S100-A14 OS=Homo sapiens GN=S100A14 PE=1 SV=1	S10AE_HUMAN	S100A14	12 kDa	0.31	1.2	[]	0.065	1.6	[]	0.2	0.8	[]	6	6	5	15	4	8	7	4	10
Charged multivesicular body protein 4b OS=Homo sapiens GN=CHMP4B PE=1 SV=1	CHM4B_HUMAN	CHMP4B	25 kDa	0.1	0.6	[]	0.44	1	[]	0.06	0.6	[]	7	10	7	3	10	12	2	4	9
Envoplakin OS=Homo sapiens GN=EVPL PE=1 SV=3	EVPL_HUMAN	EVPL	232 kDa	0.065	2.1	[]	< 0.00010	4.3	Collagen low, Fibronectin high	0.013	0.5	Fibronectin high, LAP low	5	1	1	27	0	3	2	1	12
Protein flightless-1 homolog OS=Homo sapiens GN=FLII PE=1 SV=2	FLII_HUMAN	FLII	145 kDa	0.22	0.7	[]	0.5	1	[]	0.18	0.7	[]	3	12	8	1	14	8	2	9	6
Histone H2B type 1-B OS=Homo sapiens GN=HIST1H2BB PE=1 SV=2	H2B1B_HUMAN	HIST1H2BB	14 kDa	0.56	1	[]	0.45	1.1	[]	0.45	0.9	[]	4	2	10	1	3	13	2	7	7
Heterogeneous nuclear ribonucleoprotein L OS=Homo sapiens GN=HNRNPL PE=1 SV=2	HNRPL_HUMAN	HNRNPL	64 kDa	0.49	1	[]	0.18	0.7	[]	0.14	1.5	[]	4	10	11	2	10	5	2	11	13
Extended synaptotagmin-1 OS=Homo sapiens GN=ESYT1 PE=1 SV=1	ESYT1_HUMAN (+2)	ESYT1	123 kDa	0.42	1.1	[]	0.11	1.5	[]	0.18	0.8	[]	2	10	4	0	23	1	5	10	3
Protein CYR61 OS=Homo sapiens GN=CYR61 PE=1 SV=1	CYR61_HUMAN (+1)	CYR61	42 kDa	0.42	1.1	[]	0.2	1.4	[]	0.32	0.8	[]	1	7	6	0	9	10	0	8	8
Cytoskeleton-associated protein 5 OS=Homo sapiens GN=CKAP5 PE=1 SV=3	CKAP5_HUMAN	CKAP5	226 kDa	0.13	0.6	[]	0.14	1.4	[]	0.009	0.4	Fibronectin high, LAP low	2	12	3	3	16	5	1	3	6
AP-3 complex subunit delta-1 OS=Homo sapiens GN=AP3D1 PE=1 SV=1	AP3D1_HUMAN	AP3D1	130 kDa	0.42	1.2	[]	0.013	2.1	Collagen low, Fibronectin high	0.033	0.6	Fibronectin high, LAP low	2	10	1	1	19	7	1	10	4
ATP-dependent 6-phosphofructokinase, platelet type OS=Homo sapiens GN=PFKP PE=1 SV=2	PFKAP_HUMAN	PFKP	86 kDa	0.079	1.6	[]	0.48	0.9	[]	0.052	1.9	[]	5	9	2	3	9	2	9	17	0
60S ribosomal protein L36a OS=Homo sapiens GN=RPL36A PE=1 SV=2	RL36A_HUMAN (+2)	RPL36A	12 kDa	0.1	1.7	[]	0.086	1.7	[]	0.51	1	[]	7	1	4	9	2	9	4	1	15
Keratin, type II cytoskeletal 4 OS=Homo sapiens GN=KRT4 PE=1 SV=4	K2C4_HUMAN	KRT4	57 kDa	0.4	0.9	[]	0.0083	0.4	Collagen high, Fibronectin low	0.023	2.3	Fibronectin low, LAP high	1	25	0	2	7	1	13	6	4
Interleukin-36 gamma OS=Homo sapiens GN=IL36G PE=1 SV=1	IL36G_HUMAN	IL36G	19 kDa	0.49	1.1	[]	0.014	1.9	Collagen low, Fibronectin high	0.022	0.5	Fibronectin high, LAP low	10	0	6	31	0	0	8	0	9
Probable 18S rRNA (guanine-N(7))-methyltransferase OS=Homo sapiens GN=WBSCR22 PE=1 SV=2	WBS22_HUMAN	WBSCR22	32 kDa	0.31	1.2	[]	0.38	1.1	[]	0.49	1.1	[]	7	0	10	4	0	15	0	0	21
Small nuclear ribonucleoprotein E OS=Homo sapiens GN=SNRPE PE=1 SV=1	RUXE_HUMAN	SNRPE	11 kDa	0.19	0.7	[]	0.15	1.4	[]	0.02	0.5	Fibronectin high, LAP low	6	3	10	7	10	9	2	3	8
Non-POU domain-containing octamer-binding protein OS=Homo sapiens GN=NONO PE=1 SV=4	NONO_HUMAN	NONO	54 kDa	0.11	1.6	[]	0.16	1.5	[]	0.49	1.1	[]	5	1	7	3	7	9	1	10	10
HBS1-like protein OS=Homo sapiens GN=HBS1L PE=1 SV=1	B7Z524 (+2)		?	0.51	1	[]	0.56	1	[]	0.51	1	[]	0	12	9	1	12	7	0	11	9
Insulin-degrading enzyme OS=Homo sapiens GN=IDE PE=1 SV=4	IDE_HUMAN	IDE	118 kDa	0.24	1.6	[]	< 0.00010	5.3	Collagen low, Fibronectin high	< 0.00010	0.3	Fibronectin high, LAP low	6	1	0	36	0	1	5	1	5
Dickkopf-related protein 1 OS=Homo sapiens GN=DKK1 PE=1 SV=1	DKK1_HUMAN (+1)	DKK1	29 kDa	0.17	1.4	[]	0.17	1.4	[]	0.55	1	[]	0	13	4	0	17	6	0	19	5
Threonine--tRNA ligase, cytoplasmic OS=Homo sapiens GN=TARS PE=1 SV=3	SYTC_HUMAN	TARS	83 kDa	0.085	1.7	[]	0.068	1.7	[]	0.51	1	[]	2	7	4	3	12	7	2	13	7
Histone H2A type 1-C OS=Homo sapiens GN=HIST1H2AC PE=1 SV=3	H2A1C_HUMAN	HIST1H2AC	14 kDa	0.2	1.4	[]	0.13	1.4	[]	0.45	1	[]	3	3	10	3	4	16	3	11	8
Beta-arrestin-1 OS=Homo sapiens GN=ARRB1 PE=1 SV=2	ARRB1_HUMAN	ARRB1	47 kDa	0.14	1.6	[]	0.024	2	Collagen low, Fibronectin high	0.23	0.8	[]	0	12	0	0	21	3	0	17	2
cDNA FLJ13801 fis, clone THYRO1000173, highly similar to AP-1 complex subunit mu-2 OS=Homo sapiens PE=2 SV=1	B3KN68		?	0.29	1.3	[]	0.05	1.8	[]	0.18	0.7	[]	0	13	0	0	20	3	0	11	6
2'-5'-oligoadenylate synthase 3 OS=Homo sapiens GN=OAS3 PE=1 SV=3	OAS3_HUMAN	OAS3	121 kDa	0.069	0.6	[]	0.32	0.8	[]	0.2	0.7	[]	23	0	0	18	0	0	13	0	0
Obg-like ATPase 1 OS=Homo sapiens GN=OLA1 PE=1 SV=2	OLA1_HUMAN	OLA1	45 kDa	0.23	1.4	[]	0.019	2	Collagen low, Fibronectin high	0.12	0.7	[]	2	7	4	5	7	14	5	7	6
tRNA-splicing ligase RtcB homolog OS=Homo sapiens GN=RTCB PE=1 SV=1	RTCB_HUMAN	RTCB	55 kDa	0.21	0.6	[]	0.0017	2.4	Collagen low, Fibronectin high	< 0.00010	0.3	Fibronectin high, LAP low	0	10	4	3	18	13	0	7	2
Receptor of activated protein C kinase 1 OS=Homo sapiens GN=RACK1 PE=1 SV=3	RACK1_HUMAN (+1)	RACK1	35 kDa	0.29	0.8	[]	0.13	1.4	[]	0.035	0.5	Fibronectin high, LAP low	8	0	8	22	0	1	6	2	4
Peroxidasin homolog OS=Homo sapiens GN=PXDN PE=1 SV=2	PXDN_HUMAN	PXDN	165 kDa	0.43	1.1	[]	0.02	0.4	Collagen high, Fibronectin low	0.0092	2.7	Fibronectin low, LAP high	0	13	9	0	5	4	0	13	11
Antileukoproteinase OS=Homo sapiens GN=SLPI PE=1 SV=2	SLPI_HUMAN	SLPI	14 kDa	0.23	1.3	[]	0.0018	0.2	Collagen high, Fibronectin low	< 0.00010	5.4	Fibronectin low, LAP high	0	21	0	4	1	0	26	0	1
Nucleosome assembly protein 1-like 1 OS=Homo sapiens GN=NAP1L1 PE=1 SV=1	NP1L1_HUMAN	NAP1L1	45 kDa	0.24	1.3	[]	0.077	1.6	[]	0.28	0.8	[]	2	8	5	4	10	10	0	9	11
Eukaryotic translation initiation factor 3 subunit L OS=Homo sapiens GN=EIF3L PE=1 SV=1	B0QY89		?	0.42	1.2	[]	0.0045	2.3	Collagen low, Fibronectin high	0.013	0.5	Fibronectin high, LAP low	1	12	0	3	25	2	1	11	3
Ig gamma-2 chain C region OS=Homo sapiens GN=IGHG2 PE=1 SV=2	IGHG2_HUMAN	IGHG2	36 kDa	0.49	1	[]	0.1	0.6	[]	0.076	1.8	[]	1	8	12	12	0	0	4	0	18
Prohibitin-2 OS=Homo sapiens GN=PHB2 PE=1 SV=2	PHB2_HUMAN	PHB2	33 kDa	0.45	0.9	[]	0.046	0.5	Collagen high, Fibronectin low	0.083	1.9	[]	4	9	8	8	0	2	8	5	6
40S ribosomal protein SA OS=Homo sapiens GN=RPSA PE=1 SV=4	RSSA_HUMAN (+2)	RPSA	33 kDa	0.42	1.2	[]	0.0065	2.2	Collagen low, Fibronectin high	0.018	0.5	Fibronectin high, LAP low	10	3	0	25	4	0	8	4	3
Protein SET OS=Homo sapiens GN=SET PE=1 SV=3	SET_HUMAN (+1)	SET	33 kDa	0.36	1.2	[]	0.058	1.7	[]	0.15	0.7	[]	4	5	6	3	12	10	1	8	9
Coatomer subunit beta' OS=Homo sapiens GN=COPB2 PE=1 SV=2	COPB2_HUMAN	COPB2	102 kDa	0.56	1	[]	0.49	0.9	[]	0.48	1.1	[]	1	11	6	2	10	4	3	12	3
Actin-related protein 2/3 complex subunit 4 OS=Homo sapiens GN=ARPC4 PE=1 SV=3	ARPC4_HUMAN	ARPC4	20 kDa	0.36	1.2	[]	0.47	0.9	[]	0.27	1.4	[]	8	6	1	9	4	0	6	6	6
60S ribosomal protein L37a OS=Homo sapiens GN=RPL37A PE=1 SV=2	RL37A_HUMAN	RPL37A	10 kDa	0.057	0.5	[]	0.43	0.9	[]	0.11	0.6	[]	11	0	10	9	0	9	1	1	9
Cell cycle and apoptosis regulator protein 2 OS=Homo sapiens GN=CCAR2 PE=1 SV=2	CCAR2_HUMAN	CCAR2	103 kDa	0.56	1	[]	0.26	0.7	[]	0.25	1.5	[]	7	4	5	2	5	4	4	11	1
Skin-specific protein 32 OS=Homo sapiens GN=XP32 PE=1 SV=1	XP32_HUMAN	XP32	26 kDa	0.16	1.5	[]	0.52	1	[]	0.19	1.5	[]	1	12	2	5	9	1	1	19	2
Ras-related protein Rab-10 OS=Homo sapiens GN=RAB10 PE=1 SV=1	RAB10_HUMAN	RAB10	23 kDa	0.096	1.6	[]	0.32	0.7	[]	0.027	2.2	Fibronectin low, LAP high	4	2	9	8	0	3	8	7	9
U1 small nuclear ribonucleoprotein 70 kDa OS=Homo sapiens GN=SNRNP70 PE=1 SV=2	RU17_HUMAN	SNRNP70	52 kDa	0.16	0.6	[]	0.26	1.3	[]	0.035	0.5	Fibronectin high, LAP low	0	14	1	1	12	6	0	7	2
Proteasome-associated protein ECM29 homolog OS=Homo sapiens GN=KIAA0368 PE=1 SV=1	J3KN16		?	0.27	1.4	[]	0.14	1.5	[]	0.39	0.9	[]	1	6	4	5	6	6	2	5	8
Matrix Gla protein OS=Homo sapiens GN=MGP PE=1 SV=2	MGP_HUMAN (+1)	MGP	12 kDa	0.19	0.7	[]	0.18	1.3	[]	0.025	0.5	Fibronectin high, LAP low	5	2	11	5	3	16	3	2	7
Catechol O-methyltransferase OS=Homo sapiens GN=COMT PE=1 SV=2	COMT_HUMAN	COMT	30 kDa	0.059	1.8	[]	0.15	1.5	[]	0.36	1.2	[]	1	6	5	2	8	8	3	9	10
Ubiquitin-protein ligase E3C OS=Homo sapiens GN=UBE3C PE=1 SV=3	UBE3C_HUMAN	UBE3C	124 kDa	0.37	0.8	[]	0.49	0.9	[]	0.45	0.9	[]	0	5	14	2	8	7	0	10	6
Regulator of nonsense transcripts 2 OS=Homo sapiens GN=UPF2 PE=1 SV=1	RENT2_HUMAN	UPF2	148 kDa	0.087	0.5	[]	0.51	1	[]	0.07	0.5	[]	3	13	1	1	12	4	1	4	4
Protein S100-P OS=Homo sapiens GN=S100P PE=1 SV=2	S100P_HUMAN	S100P	10 kDa	0.51	0.9	[]	0.26	1.3	[]	0.21	0.7	[]	11	1	3	14	0	5	7	0	7
Coiled-coil domain-containing protein 9 OS=Homo sapiens GN=CCDC9 PE=1 SV=1	CCDC9_HUMAN	CCDC9	60 kDa	0.15	0.6	[]	0.073	1.6	[]	0.0039	0.3	Fibronectin high, LAP low	2	6	6	0	5	18	0	0	8
Protein SNU13 OS=Homo sapiens GN=SNU13 PE=1 SV=1	B1AHD1		?	0.49	1.1	[]	0.38	1.1	[]	0.45	0.9	[]	1	1	13	3	2	12	3	2	11
T-complex protein 1 subunit theta OS=Homo sapiens GN=CCT8 PE=1 SV=4	TCPQ_HUMAN	CCT8	60 kDa	0.42	1.1	[]	0.55	0.9	[]	0.4	1.2	[]	1	14	0	9	3	2	5	8	4
Eukaryotic translation initiation factor 3 subunit E OS=Homo sapiens GN=EIF3E PE=1 SV=1	EIF3E_HUMAN (+1)	EIF3E	52 kDa	0.2	0.6	[]	0.037	1.8	Collagen low, Fibronectin high	0.0025	0.3	Fibronectin high, LAP low	3	9	1	5	16	3	2	5	1
Deleted in malignant brain tumors 1 protein OS=Homo sapiens GN=DMBT1 PE=1 SV=2	DMBT1_HUMAN	DMBT1	261 kDa	0.074	1.7	[]	< 0.00010	0	Collagen high, Fibronectin low	< 0.00010	INF	Fibronectin low, LAP high	0	15	0	0	0	0	24	1	0
BPI fold-containing family A member 1 OS=Homo sapiens GN=BPIFA1 PE=1 SV=1	BPIA1_HUMAN	BPIFA1	27 kDa	0.19	1.3	[]	< 0.00010	0	Collagen high, Fibronectin low	< 0.00010	INF	Fibronectin low, LAP high	0	21	0	0	0	0	28	0	0
E3 ubiquitin/ISG15 ligase TRIM25 OS=Homo sapiens GN=TRIM25 PE=1 SV=2	TRI25_HUMAN	TRIM25	71 kDa	0.43	0.9	[]	0.2	1.4	[]	0.12	0.6	[]	8	4	2	7	8	4	1	7	4
RNA-binding protein EWS OS=Homo sapiens GN=EWSR1 PE=1 SV=1	EWS_HUMAN	EWSR1	68 kDa	0.32	0.8	[]	0.23	0.7	[]	0.47	1.1	[]	8	5	7	4	5	5	3	8	5
KRR1 small subunit processome component homolog OS=Homo sapiens GN=KRR1 PE=1 SV=4	KRR1_HUMAN	KRR1	44 kDa	0.2	0.7	[]	0.29	0.8	[]	0.46	0.9	[]	10	0	10	4	0	11	5	1	8
Pre-mRNA-processing factor 40 homolog A OS=Homo sapiens GN=PRPF40A PE=1 SV=2	PR40A_HUMAN	PRPF40A	109 kDa	0.23	0.7	[]	0.26	0.7	[]	0.55	1	[]	0	6	10	0	5	6	0	10	1
Transformer-2 protein homolog beta OS=Homo sapiens GN=TRA2B PE=1 SV=1	TRA2B_HUMAN (+2)	TRA2B	34 kDa	0.32	0.8	[]	0.29	0.8	[]	0.54	1.1	[]	20	0	0	7	8	0	8	7	1
Bystin OS=Homo sapiens GN=BYSL PE=1 SV=3	BYST_HUMAN	BYSL	50 kDa	0.57	1	[]	0.31	1.2	[]	0.32	0.8	[]	4	2	8	1	1	15	1	3	10
26S proteasome non-ATPase regulatory subunit 1 OS=Homo sapiens GN=PSMD1 PE=1 SV=2	PSMD1_HUMAN	PSMD1	106 kDa	0.085	1.7	[]	0.38	0.8	[]	0.032	2.2	Fibronectin low, LAP high	0	9	4	3	4	3	7	10	5
Lysine--tRNA ligase OS=Homo sapiens GN=KARS PE=1 SV=3	SYK_HUMAN	KARS	68 kDa	0.35	1.2	[]	0.45	1.1	[]	0.47	1.1	[]	9	0	4	0	10	4	3	10	3
TAR DNA-binding protein 43 OS=Homo sapiens GN=TARDBP PE=1 SV=1	TADBP_HUMAN	TARDBP	45 kDa	0.49	1.1	[]	0.15	1.5	[]	0.2	0.7	[]	1	0	11	1	7	10	0	11	2
Calmodulin-like protein 3 OS=Homo sapiens GN=CALML3 PE=1 SV=2	CALL3_HUMAN	CALML3	17 kDa	0.14	1.5	[]	0.16	1.5	[]	0.55	1.1	[]	8	0	5	19	0	0	9	1	10
ACLY variant protein (Fragment) OS=Homo sapiens GN=ACLY variant protein PE=2 SV=1	Q4LE36		?	0.13	1.6	[]	0.36	0.7	[]	0.047	2.2	Fibronectin low, LAP high	4	5	2	4	3	1	10	8	0
Serine/threonine-protein kinase MRCK gamma OS=Homo sapiens GN=CDC42BPG PE=1 SV=2	MRCKG_HUMAN	CDC42BPG	172 kDa	0.095	0.6	[]	0.32	1.2	[]	0.028	0.5	Fibronectin high, LAP low	0	13	5	0	16	5	0	8	2
Transcription elongation factor SPT4 OS=Homo sapiens GN=SUPT4H1 PE=1 SV=1	SPT4H_HUMAN	SUPT4H1	13 kDa	0.49	1.1	[]	0.15	1.5	[]	0.2	0.7	[]	6	2	4	5	4	9	3	0	10
Sister chromatid cohesion protein PDS5 homolog A OS=Homo sapiens GN=PDS5A PE=1 SV=1	PDS5A_HUMAN	PDS5A	151 kDa	0.26	0.8	[]	0.1	0.6	[]	0.32	1.3	[]	1	10	10	0	6	6	2	11	3
Nuclear factor 1 C-type OS=Homo sapiens GN=NFIC PE=1 SV=2	NFIC_HUMAN	NFIC	56 kDa	0.49	1.1	[]	0.08	1.7	[]	0.12	0.6	[]	0	3	8	0	9	10	0	7	5
Pyrin OS=Homo sapiens GN=MEFV PE=1 SV=1	MEFV_HUMAN	MEFV	86 kDa	0.41	0.8	[]	0.24	0.6	[]	0.41	1.4	[]	2	5	2	0	3	2	3	1	3
Calnexin OS=Homo sapiens GN=CANX PE=1 SV=2	CALX_HUMAN	CANX	68 kDa	0.082	1.9	[]	0.23	1.4	[]	0.33	1.3	[]	2	1	6	10	3	0	5	11	1
Protein 4.1 OS=Homo sapiens GN=EPB41 PE=1 SV=4	41_HUMAN	EPB41	97 kDa	0.43	0.9	[]	0.31	1.2	[]	0.2	0.7	[]	2	6	6	0	15	2	0	9	3
Actin-related protein 3 OS=Homo sapiens GN=ACTR3 PE=1 SV=3	ARP3_HUMAN (+1)	ACTR3	47 kDa	0.31	1.2	[]	0.068	0.5	[]	0.016	2.6	Fibronectin low, LAP high	2	11	4	8	0	0	10	5	6
Cysteine-rich protein 2 OS=Homo sapiens GN=CRIP2 PE=1 SV=1	CRIP2_HUMAN (+1)	CRIP2	22 kDa	0.29	1.3	[]	0.47	0.9	[]	0.21	1.5	[]	2	6	6	0	2	10	0	5	13
Synaptotagmin-like protein 2 OS=Homo sapiens GN=SYTL2 PE=1 SV=3	SYTL2_HUMAN	SYTL2	105 kDa	0.16	0.7	[]	0.016	0.4	Collagen high, Fibronectin low	0.17	1.7	[]	18	0	3	5	0	3	10	0	4
Serine--tRNA ligase, cytoplasmic OS=Homo sapiens GN=SARS PE=1 SV=1	Q5T5C7		?	0.59	1	[]	0.068	1.9	[]	0.07	0.5	[]	9	0	0	9	8	0	8	1	0
ATP-dependent 6-phosphofructokinase, liver type OS=Homo sapiens GN=PFKL PE=1 SV=6	PFKAL_HUMAN	PFKL	85 kDa	0.28	1.3	[]	0.46	0.8	[]	0.19	1.6	[]	4	1	7	0	6	4	3	10	3
Extended synaptotagmin-2 (Fragment) OS=Homo sapiens GN=ESYT2 PE=1 SV=1	H7BXI1		?	0.19	0.7	[]	0.41	0.8	[]	0.31	0.8	[]	10	4	4	4	5	6	4	7	1
F-actin-capping protein subunit alpha-1 OS=Homo sapiens GN=CAPZA1 PE=1 SV=3	CAZA1_HUMAN (+2)	CAPZA1	33 kDa	0.24	1.4	[]	0.23	0.6	[]	0.054	2.1	[]	3	6	5	7	2	0	6	6	7
Stomatin-like protein 2, mitochondrial OS=Homo sapiens GN=STOML2 PE=1 SV=1	STML2_HUMAN	STOML2	39 kDa	0.097	0.6	[]	0.0076	0.3	Collagen high, Fibronectin low	0.17	1.7	[]	0	10	13	2	2	4	3	7	4
Rab11 family-interacting protein 1 OS=Homo sapiens GN=RAB11FIP1 PE=1 SV=3	RFIP1_HUMAN	RAB11FIP1	137 kDa	0.19	1.6	[]	0.12	1.7	[]	0.46	0.9	[]	1	5	2	1	8	5	2	5	6
ADP-ribosylation factor 5 OS=Homo sapiens GN=ARF5 PE=1 SV=2	ARF5_HUMAN (+1)	ARF5	21 kDa	0.26	1.4	[]	0.034	2.1	Collagen low, Fibronectin high	0.16	0.7	[]	2	2	5	2	7	10	3	3	7
Cullin-4A OS=Homo sapiens GN=CUL4A PE=1 SV=3	CUL4A_HUMAN	CUL4A	88 kDa	0.42	1.2	[]	0.38	1.2	[]	0.53	1	[]	0	11	1	0	12	2	1	11	2
60S ribosomal protein L29 OS=Homo sapiens GN=RPL29 PE=1 SV=2	RL29_HUMAN	RPL29	18 kDa	0.23	0.7	[]	0.34	0.8	[]	0.46	0.9	[]	6	4	7	4	5	4	1	4	7
Replication factor C subunit 3 OS=Homo sapiens GN=RFC3 PE=1 SV=2	RFC3_HUMAN (+1)	RFC3	41 kDa	0.36	0.8	[]	0.26	0.7	[]	0.46	1.2	[]	3	4	9	0	4	7	3	3	7
Keratin, type II cytoskeletal 73 OS=Homo sapiens GN=KRT73 PE=1 SV=1	K2C73_HUMAN	KRT73	59 kDa	0.42	1.2	[]	0.54	0.9	[]	0.38	1.3	[]	3	7	2	5	5	1	5	4	5
Collagen alpha-1(VII) chain OS=Homo sapiens GN=COL7A1 PE=1 SV=2	CO7A1_HUMAN	COL7A1	295 kDa	0.27	1.4	[]	0.12	0.5	[]	0.025	3	Fibronectin low, LAP high	7	0	4	1	1	3	4	2	9
ELAV-like protein 1 OS=Homo sapiens GN=ELAVL1 PE=1 SV=2	ELAV1_HUMAN	ELAVL1	36 kDa	0.34	1.3	[]	0.38	1.2	[]	0.54	1.1	[]	5	4	2	2	5	6	1	7	6
Uncharacterized protein C7orf50 OS=Homo sapiens GN=C7orf50 PE=1 SV=1	CG050_HUMAN	C7orf50	22 kDa	0.16	0.6	[]	0.55	0.9	[]	0.18	0.6	[]	4	2	9	2	3	9	0	3	6
EIF2AK2 protein (Fragment) OS=Homo sapiens GN=EIF2AK2 PE=2 SV=1	Q8IW76		?	0.21	0.6	[]	0.38	1.1	[]	0.097	0.6	[]	4	5	5	1	8	7	2	0	7
UPF0568 protein C14orf166 OS=Homo sapiens GN=C14orf166 PE=1 SV=1	CN166_HUMAN (+2)	C14orf166	28 kDa	0.5	0.9	[]	0.00095	3.2	Collagen low, Fibronectin high	0.00044	0.3	Fibronectin high, LAP low	2	3	3	3	11	12	0	0	7
E3 ubiquitin-protein ligase UBR4 OS=Homo sapiens GN=UBR4 PE=1 SV=1	UBR4_HUMAN	UBR4	574 kDa	0.5	0.9	[]	0.042	2.1	Collagen low, Fibronectin high	0.026	0.4	Fibronectin high, LAP low	0	8	0	4	5	8	0	1	6
Protein S100-A6 OS=Homo sapiens GN=S100A6 PE=1 SV=1	S10A6_HUMAN (+1)	S100A6	10 kDa	0.49	1.1	[]	0.14	1.6	[]	0.19	0.7	[]	2	5	3	7	4	5	2	4	5
UV excision repair protein RAD23 homolog B OS=Homo sapiens GN=RAD23B PE=1 SV=1	RD23B_HUMAN (+1)	RAD23B	43 kDa	0.41	1.2	[]	0.3	1.3	[]	0.46	0.9	[]	10	1	0	5	4	5	6	4	3
Peptidyl-prolyl cis-trans isomerase B OS=Homo sapiens GN=PPIB PE=1 SV=2	PPIB_HUMAN (+1)	PPIB	24 kDa	0.4	1.3	[]	0.025	2.4	Collagen low, Fibronectin high	0.07	0.5	[]	2	0	5	15	2	0	3	1	5
Synaptotagmin-like protein 1 OS=Homo sapiens GN=SYTL1 PE=1 SV=1	SYTL1_HUMAN	SYTL1	62 kDa	0.34	0.8	[]	0.38	1.2	[]	0.18	0.6	[]	3	8	1	0	12	2	1	8	0
Ankyrin-3 OS=Homo sapiens GN=ANK3 PE=1 SV=3	ANK3_HUMAN	ANK3	480 kDa	0.5	1.1	[]	0.0069	2.9	Collagen low, Fibronectin high	0.014	0.4	Fibronectin high, LAP low	0	7	0	0	20	0	1	6	1
Protein PRRC2A OS=Homo sapiens GN=PRRC2A PE=1 SV=3	PRC2A_HUMAN	PRRC2A	229 kDa	0.33	0.7	[]	0.11	1.6	[]	0.03	0.4	Fibronectin high, LAP low	7	0	4	0	0	18	0	0	8
Chromosome 11 open reading frame 48, isoform CRA_c OS=Homo sapiens GN=C11orf98 PE=1 SV=1	A0A0B4J220		?	0.28	0.7	[]	0.25	0.7	[]	0.54	1.1	[]	6	2	7	4	2	4	5	3	3
HEAT repeat-containing protein 6 OS=Homo sapiens GN=HEATR6 PE=1 SV=1	HEAT6_HUMAN	HEATR6	129 kDa	0.34	1.2	[]	0.45	1.1	[]	0.47	1.2	[]	0	9	3	0	9	4	7	2	6
RNA-binding protein 42 OS=Homo sapiens GN=RBM42 PE=1 SV=1	RBM42_HUMAN (+1)	RBM42	50 kDa	0.51	0.9	[]	0.32	0.7	[]	0.38	1.3	[]	8	2	5	3	1	7	5	2	7
Tubulin beta-6 chain OS=Homo sapiens GN=TUBB6 PE=1 SV=1	TBB6_HUMAN	TUBB6	50 kDa	0.51	0.9	[]	0.14	1.5	[]	0.1	0.6	[]	2	2	7	10	3	4	4	2	4
Phosphatidylinositol 5-phosphate 4-kinase type-2 alpha OS=Homo sapiens GN=PIP4K2A PE=1 SV=2	PI42A_HUMAN	PIP4K2A	46 kDa	0.13	0.6	[]	0.21	0.6	[]	0.46	0.9	[]	10	3	4	7	2	2	5	3	2
RNA-binding protein 28 OS=Homo sapiens GN=RBM28 PE=1 SV=3	RBM28_HUMAN (+1)	RBM28	86 kDa	0.43	0.8	[]	0.22	0.6	[]	0.36	1.4	[]	7	0	6	5	0	3	9	0	2
Dermcidin OS=Homo sapiens GN=DCD PE=1 SV=2	DCD_HUMAN	DCD	11 kDa	0.51	0.9	[]	0.3	1.3	[]	0.24	0.7	[]	3	6	2	5	6	3	2	6	2
Serpin B12 OS=Homo sapiens GN=SERPINB12 PE=1 SV=1	SPB12_HUMAN	SERPINB12	46 kDa	0.42	0.8	[]	0.29	0.7	[]	0.44	1.2	[]	3	6	3	3	4	1	3	6	1
Programmed cell death 6 variant (Fragment) OS=Homo sapiens PE=2 SV=1	Q53FC3		?	0.34	0.8	[]	0.1	0.5	[]	0.25	1.7	[]	3	3	7	3	2	1	0	1	9
Small nuclear ribonucleoprotein Sm D1 OS=Homo sapiens GN=SNRPD1 PE=1 SV=1	SMD1_HUMAN	SNRPD1	13 kDa	0.15	0.6	[]	0.39	0.8	[]	0.29	0.7	[]	9	0	5	3	7	1	1	5	2
Protein PRRC2C OS=Homo sapiens GN=PRRC2C PE=1 SV=4	PRC2C_HUMAN	PRRC2C	317 kDa	0.11	2.7	[]	0.0049	4.7	Collagen low, Fibronectin high	0.12	0.6	[]	1	1	1	1	1	12	0	0	8
FERM, RhoGEF and pleckstrin domain-containing protein 2 OS=Homo sapiens GN=FARP2 PE=1 SV=3	FARP2_HUMAN	FARP2	120 kDa	0.29	0.6	[]	0.086	1.9	[]	0.017	0.3	Fibronectin high, LAP low	0	4	4	1	10	4	0	4	1
Trifunctional enzyme subunit alpha, mitochondrial OS=Homo sapiens GN=HADHA PE=1 SV=2	ECHA_HUMAN (+1)	HADHA	83 kDa	0.35	1.2	[]	0.00066	0.07	Collagen high, Fibronectin low	< 0.00010	17	Fibronectin low, LAP high	1	5	8	1	0	0	5	12	0
Gasdermin-A OS=Homo sapiens GN=GSDMA PE=1 SV=4	GSDMA_HUMAN	GSDMA	49 kDa	0.27	1.7	[]	0.0003	5.2	Collagen low, Fibronectin high	0.0047	0.3	Fibronectin high, LAP low	2	0	2	21	0	0	1	2	4
1-phosphatidylinositol 4,5-bisphosphate phosphodiesterase beta-3 OS=Homo sapiens GN=PLCB3 PE=1 SV=2	PLCB3_HUMAN	PLCB3	139 kDa	0.51	0.9	[]	0.29	1.3	[]	0.22	0.7	[]	0	9	0	0	12	0	0	7	1
Slit homolog 1 protein OS=Homo sapiens GN=SLIT1 PE=2 SV=4	SLIT1_HUMAN	SLIT1	168 kDa	0.15	1.7	[]	0.37	1.2	[]	0.31	1.4	[]	0	0	9	0	0	11	0	3	12
Protein-glutamine gamma-glutamyltransferase 2 OS=Homo sapiens GN=TGM2 PE=1 SV=2	TGM2_HUMAN	TGM2	77 kDa	1	INF	[]	< 0.00010	INF	Collagen low, Fibronectin high	< 0.00010	0	Fibronectin high, LAP low	0	0	0	32	0	0	0	0	0
Protein kinase C iota type OS=Homo sapiens GN=PRKCI PE=1 SV=2	KPCI_HUMAN	PRKCI	68 kDa	0.17	0.5	[]	0.54	1	[]	0.15	0.5	[]	2	7	2	1	9	1	1	5	0
Coatomer subunit beta OS=Homo sapiens GN=COPB1 PE=1 SV=3	COPB_HUMAN	COPB1	107 kDa	0.11	1.8	[]	0.34	0.7	[]	0.032	2.7	Fibronectin low, LAP high	0	4	5	1	3	2	5	7	4
E3 ubiquitin-protein ligase TRIP12 OS=Homo sapiens GN=TRIP12 PE=1 SV=1	TRIPC_HUMAN	TRIP12	220 kDa	0.17	0.5	[]	0.46	1.1	[]	0.1	0.5	[]	1	2	8	1	1	10	0	4	2
Serine/arginine-rich splicing factor 5 OS=Homo sapiens GN=SRSF5 PE=1 SV=1	SRSF5_HUMAN	SRSF5	31 kDa	0.11	0.5	[]	0.082	0.5	[]	0.53	1.1	[]	6	4	5	0	4	3	3	5	0
Ubiquitin carboxyl-terminal hydrolase 7 OS=Homo sapiens GN=USP7 PE=1 SV=2	UBP7_HUMAN	USP7	128 kDa	0.49	1.1	[]	0.13	1.7	[]	0.18	0.7	[]	0	3	6	6	4	5	0	6	4
E3 ubiquitin-protein ligase RNF213 OS=Homo sapiens GN=RNF213 PE=1 SV=3	RN213_HUMAN	RNF213	591 kDa	0.39	1.3	[]	0.047	2.3	Collagen low, Fibronectin high	0.12	0.6	[]	0	6	0	2	5	7	0	1	7
Dynein heavy chain 8, axonemal OS=Homo sapiens GN=DNAH8 PE=1 SV=2	A0A075B6F3		?	0.31	1.4	[]	0.46	1.1	[]	0.44	1.2	[]	0	2	5	0	0	8	0	4	6
Dolichyl-diphosphooligosaccharide--protein glycosyltransferase subunit 1 OS=Homo sapiens GN=RPN1 PE=1 SV=1	RPN1_HUMAN	RPN1	69 kDa	0.36	0.8	[]	0.017	0.3	Collagen high, Fibronectin low	0.057	2.6	[]	2	6	8	4	0	1	1	11	1
Probable ATP-dependent RNA helicase DHX40 OS=Homo sapiens GN=DHX40 PE=1 SV=2	DHX40_HUMAN	DHX40	89 kDa	0.24	0.7	[]	0.028	0.4	Collagen high, Fibronectin low	0.15	1.9	[]	0	8	10	0	4	3	0	10	3
STE20-like serine/threonine-protein kinase OS=Homo sapiens GN=SLK PE=1 SV=1	SLK_HUMAN	SLK	143 kDa	0.18	1.7	[]	0.28	1.4	[]	0.45	1.2	[]	5	2	0	2	6	2	1	11	0
Transcription factor A, mitochondrial OS=Homo sapiens GN=TFAM PE=1 SV=1	TFAM_HUMAN (+4)	TFAM	29 kDa	0.33	0.7	[]	0.12	0.5	[]	0.32	1.6	[]	11	0	0	5	0	0	8	0	0
Histone deacetylase 1 OS=Homo sapiens GN=HDAC1 PE=1 SV=1	HDAC1_HUMAN (+1)	HDAC1	55 kDa	0.29	0.8	[]	0.017	0.3	Collagen high, Fibronectin low	0.084	2.4	[]	4	7	5	1	2	2	1	10	1
Alpha-centractin OS=Homo sapiens GN=ACTR1A PE=1 SV=1	ACTZ_HUMAN	ACTR1A	43 kDa	0.12	2	[]	0.1	2	[]	0.54	1	[]	0	3	3	4	5	3	2	4	6
Peroxisomal multifunctional enzyme type 2 OS=Homo sapiens GN=HSD17B4 PE=1 SV=3	DHB4_HUMAN	HSD17B4	80 kDa	0.1	0.6	[]	0.0046	0.3	Collagen high, Fibronectin low	0.12	2.2	[]	7	7	5	4	1	0	1	7	3
Protein tyrosine phosphatase type IVA 1 OS=Homo sapiens GN=PTP4A1 PE=1 SV=2	TP4A1_HUMAN (+1)	PTP4A1	20 kDa	0.51	0.9	[]	0.46	0.8	[]	0.54	1.1	[]	9	0	3	3	0	7	2	0	9
THO complex subunit 2 OS=Homo sapiens GN=THOC2 PE=1 SV=1	A0A0C4DG98		?	0.056	2.3	[]	0.2	1.7	[]	0.3	1.4	[]	0	2	4	0	2	8	0	11	3
Plakophilin-3 OS=Homo sapiens GN=PKP3 PE=1 SV=1	PKP3_HUMAN	PKP3	87 kDa	0.63	1	[]	0.0026	4.2	Collagen low, Fibronectin high	0.0027	0.2	Fibronectin high, LAP low	3	0	1	12	1	4	0	0	4
Voltage-dependent anion-selective channel protein 1 OS=Homo sapiens GN=VDAC1 PE=1 SV=2	VDAC1_HUMAN	VDAC1	31 kDa	0.34	0.8	[]	0.29	0.7	[]	0.53	1.1	[]	0	4	8	8	0	0	5	3	1
Lon protease homolog OS=Homo sapiens PE=2 SV=1	B3KU28 (+2)		?	0.12	0.6	[]	< 0.00010	0	Collagen high, Fibronectin low	0.00016	INF	Fibronectin low, LAP high	0	11	10	0	0	0	0	13	0
Tubulin alpha-4A chain OS=Homo sapiens GN=TUBA4A PE=1 SV=1	TBA4A_HUMAN	TUBA4A	50 kDa	0.5	0.9	[]	0.061	2	[]	0.038	0.4	Fibronectin high, LAP low	3	3	2	15	1	0	3	3	1
Keratin, type II cytoskeletal 3 OS=Homo sapiens GN=KRT3 PE=1 SV=3	K2C3_HUMAN	KRT3	64 kDa	0.33	1.3	[]	0.54	0.9	[]	0.28	1.5	[]	2	3	4	5	3	0	4	1	7
Ig gamma-4 chain C region OS=Homo sapiens GN=IGHG4 PE=1 SV=1	IGHG4_HUMAN	IGHG4	36 kDa	0.49	1.1	[]	0.15	0.5	[]	0.11	2	[]	2	7	4	6	1	0	5	1	8
39S ribosomal protein L34, mitochondrial OS=Homo sapiens GN=MRPL34 PE=1 SV=1	RM34_HUMAN (+1)	MRPL34	10 kDa	0.5	0.9	[]	0.22	1.5	[]	0.16	0.6	[]	5	1	2	7	1	4	2	0	5
Tubulin beta-4A chain OS=Homo sapiens GN=TUBB4A PE=1 SV=2	TBB4A_HUMAN	TUBB4A	50 kDa	0.49	1.1	[]	0.54	0.9	[]	0.45	1.2	[]	0	4	6	2	2	5	0	5	6
Zinc finger CCCH domain-containing protein 15 OS=Homo sapiens GN=ZC3H15 PE=1 SV=1	ZC3HF_HUMAN (+1)	ZC3H15	49 kDa	0.18	0.6	[]	0.45	1.1	[]	0.11	0.5	[]	1	6	5	0	2	11	0	1	6
Laminin subunit alpha-5 OS=Homo sapiens GN=LAMA5 PE=1 SV=8	LAMA5_HUMAN	LAMA5	400 kDa	0.15	0.5	[]	0.35	0.7	[]	0.36	0.7	[]	0	4	6	0	6	1	0	1	4
Small nuclear ribonucleoprotein-associated protein N OS=Homo sapiens GN=SNRPN PE=1 SV=1	RSMN_HUMAN (+2)	SNRPN	25 kDa	0.5	1.2	[]	0.077	2.5	[]	0.13	0.5	[]	3	1	0	5	4	1	5	0	0
GTPase KRas OS=Homo sapiens GN=KRAS PE=1 SV=1	RASK_HUMAN	KRAS	22 kDa	0.42	0.8	[]	0.54	1	[]	0.38	0.8	[]	4	3	4	2	4	5	1	4	4
Eukaryotic peptide chain release factor subunit 1 OS=Homo sapiens GN=ETF1 PE=1 SV=3	ERF1_HUMAN	ETF1	49 kDa	0.18	0.6	[]	0.37	0.8	[]	0.37	0.8	[]	3	6	3	4	2	3	4	0	3
Protein S100-A13 OS=Homo sapiens GN=S100A13 PE=1 SV=1	S10AD_HUMAN	S100A13	11 kDa	0.26	0.7	[]	0.46	0.8	[]	0.37	0.8	[]	0	7	5	0	6	4	0	0	8
Pseudouridylate synthase 7 homolog OS=Homo sapiens GN=PUS7 PE=1 SV=2	PUS7_HUMAN	PUS7	75 kDa	0.19	2	[]	0.02	3.2	Collagen low, Fibronectin high	0.17	0.6	[]	0	3	1	0	10	3	0	8	0
Nck-associated protein 1 OS=Homo sapiens GN=NCKAP1 PE=1 SV=1	NCKP1_HUMAN	NCKAP1	129 kDa	0.39	1.3	[]	0.2	1.7	[]	0.37	0.8	[]	0	6	0	0	10	0	0	5	3
E3 ubiquitin-protein ligase HUWE1 OS=Homo sapiens GN=HUWE1 PE=1 SV=3	HUWE1_HUMAN (+2)	HUWE1	482 kDa	0.07	2.4	[]	0.36	1.4	[]	0.2	1.7	[]	1	2	2	1	2	4	4	3	5
Mitochondrial import receptor subunit TOM34 OS=Homo sapiens GN=TOMM34 PE=1 SV=2	TOM34_HUMAN	TOMM34	35 kDa	0.4	1.3	[]	0.21	1.6	[]	0.38	0.8	[]	0	2	5	0	6	5	2	3	4
Symplekin OS=Homo sapiens GN=SYMPK PE=1 SV=2	SYMPK_HUMAN (+1)	SYMPK	141 kDa	0.5	0.8	[]	0.53	0.8	[]	0.61	1	[]	0	1	4	0	1	3	0	3	1
Coiled-coil-helix-coiled-coil-helix domain-containing protein 1 OS=Homo sapiens GN=CHCHD1 PE=1 SV=1	CHCH1_HUMAN	CHCHD1	13 kDa	0.092	2	[]	0.57	1	[]	0.11	2	[]	3	0	4	0	0	7	0	0	14
Adaptor-related protein complex 1, gamma 1 subunit OS=Homo sapiens GN=AP1G1 PE=2 SV=1	Q8IY97		?	0.5	0.9	[]	0.46	1.1	[]	0.37	0.8	[]	0	8	0	0	9	0	0	7	0
Apoptosis inhibitor 5 OS=Homo sapiens GN=API5 PE=1 SV=3	API5_HUMAN (+1)	API5	59 kDa	0.2	1.6	[]	0.44	0.8	[]	0.11	2	[]	2	5	2	0	4	3	1	7	6
RNA-binding protein 14 OS=Homo sapiens GN=RBM14 PE=1 SV=2	RBM14_HUMAN	RBM14	69 kDa	0.26	0.7	[]	0.29	0.7	[]	0.57	1	[]	3	0	9	0	2	6	1	5	2
GTPase-activating protein and VPS9 domain-containing protein 1 OS=Homo sapiens GN=GAPVD1 PE=1 SV=2	GAPD1_HUMAN	GAPVD1	165 kDa	0.17	0.4	[]	0.15	1.7	[]	0.015	0.2	Fibronectin high, LAP low	1	6	0	2	7	3	2	0	1
Prostaglandin E synthase 2 OS=Homo sapiens GN=PTGES2 PE=1 SV=1	PGES2_HUMAN	PTGES2	42 kDa	0.38	1.4	[]	0.01	3.2	Collagen low, Fibronectin high	0.038	0.4	Fibronectin high, LAP low	0	3	2	0	8	8	0	1	6
U4/U6 small nuclear ribonucleoprotein Prp31 OS=Homo sapiens GN=PRPF31 PE=1 SV=2	PRP31_HUMAN (+1)	PRPF31	55 kDa	0.15	2	[]	0.26	1.6	[]	0.44	1.2	[]	0	1	4	0	3	5	0	5	5
Kinesin-like protein KIFC1 OS=Homo sapiens GN=KIFC1 PE=1 SV=2	KIFC1_HUMAN (+1)	KIFC1	74 kDa	0.42	0.8	[]	0.27	0.6	[]	0.43	1.3	[]	0	3	8	0	4	3	0	4	5
DNA repair protein RAD50 OS=Homo sapiens GN=RAD50 PE=1 SV=1	RAD50_HUMAN	RAD50	154 kDa	0.41	0.8	[]	0.24	0.6	[]	0.41	1.4	[]	0	5	4	0	5	0	0	7	0
Developmentally-regulated GTP-binding protein 2 OS=Homo sapiens GN=DRG2 PE=1 SV=1	DRG2_HUMAN	DRG2	41 kDa	0.49	1.1	[]	0.54	0.9	[]	0.45	1.2	[]	2	4	4	3	4	2	4	3	4
Unconventional myosin-Ie OS=Homo sapiens GN=MYO1E PE=1 SV=2	MYO1E_HUMAN	MYO1E	127 kDa	0.21	1.5	[]	0.1	0.4	[]	0.012	3.8	Fibronectin low, LAP high	1	4	5	1	1	2	4	9	2
RNA binding protein S1, serine-rich domain, isoform CRA_c OS=Homo sapiens GN=RNPS1 PE=1 SV=1	H3BPG5		?	0.29	0.6	[]	0.32	0.6	[]	0.6	1	[]	4	0	4	2	0	3	2	1	2
Ras-related protein Rab-11B OS=Homo sapiens GN=RAB11B PE=1 SV=4	RB11B_HUMAN	RAB11B	24 kDa	0.31	1.4	[]	0.21	1.6	[]	0.46	0.9	[]	3	0	4	9	0	2	6	1	3
Probable RNA-binding protein 19 OS=Homo sapiens GN=RBM19 PE=1 SV=3	RBM19_HUMAN	RBM19	107 kDa	0.11	0.5	[]	0.36	0.7	[]	0.27	0.6	[]	7	0	4	6	0	2	4	0	1
Interferon-induced GTP-binding protein Mx1 OS=Homo sapiens GN=MX1 PE=1 SV=4	MX1_HUMAN	MX1	76 kDa	0.22	2.5	[]	< 0.00010	11	Collagen low, Fibronectin high	0.0009	0.2	Fibronectin high, LAP low	2	0	0	21	0	0	5	0	0
Rho-related GTP-binding protein RhoC OS=Homo sapiens GN=RHOC PE=1 SV=1	RHOC_HUMAN	RHOC	22 kDa	0.49	1.1	[]	0.36	0.7	[]	0.28	1.5	[]	3	4	4	4	0	4	2	5	5
Ubiquinol-cytochrome-c reductase complex assembly factor 1 OS=Homo sapiens GN=UQCC1 PE=1 SV=3	UQCC1_HUMAN (+1)	UQCC1	35 kDa	0.17	2.3	[]	0.039	3.3	Collagen low, Fibronectin high	0.29	0.7	[]	0	0	3	1	4	5	2	1	4
U2 small nuclear ribonucleoprotein B'' OS=Homo sapiens GN=SNRPB2 PE=1 SV=1	RU2B_HUMAN	SNRPB2	25 kDa	0.19	2	[]	0.031	3	Collagen low, Fibronectin high	0.22	0.7	[]	1	0	3	6	1	5	3	0	5
Death-inducer obliterator 1 OS=Homo sapiens GN=DIDO1 PE=1 SV=5	DIDO1_HUMAN	DIDO1	244 kDa	0.31	0.7	[]	0.54	0.9	[]	0.37	0.8	[]	4	1	4	5	0	3	3	0	3
Heterogeneous nuclear ribonucleoprotein A0 OS=Homo sapiens GN=HNRNPA0 PE=1 SV=1	ROA0_HUMAN	HNRNPA0	31 kDa	0.22	1.7	[]	0.27	1.5	[]	0.53	1.1	[]	1	0	5	1	4	4	1	5	4
U3 small nucleolar ribonucleoprotein protein IMP4 OS=Homo sapiens GN=IMP4 PE=1 SV=1	IMP4_HUMAN (+1)	IMP4	34 kDa	0.073	0.4	[]	0.21	0.6	[]	0.36	0.7	[]	8	0	4	2	0	5	1	0	4
60S acidic ribosomal protein P1 OS=Homo sapiens GN=RPLP1 PE=1 SV=1	RLA1_HUMAN (+3)	RPLP1	12 kDa	0.26	0.7	[]	0.37	0.8	[]	0.47	0.9	[]	7	0	5	9	0	0	3	0	5
Activated RNA polymerase II transcriptional coactivator p15 OS=Homo sapiens GN=SUB1 PE=1 SV=3	TCP4_HUMAN (+2)	SUB1	14 kDa	0.5	0.8	[]	0.069	2.2	[]	0.04	0.4	Fibronectin high, LAP low	0	5	1	3	9	1	0	0	5
Heterogeneous nuclear ribonucleoprotein H3 OS=Homo sapiens GN=HNRNPH3 PE=1 SV=2	HNRH3_HUMAN (+2)	HNRNPH3	37 kDa	0.39	1.3	[]	0.031	2.5	Collagen low, Fibronectin high	0.089	0.5	[]	1	1	4	6	8	1	4	4	0
Small proline-rich protein 2E OS=Homo sapiens GN=SPRR2E PE=2 SV=2	SPR2E_HUMAN	SPRR2E	8 kDa	0.15	2	[]	0.039	2.6	Collagen low, Fibronectin high	0.3	0.8	[]	1	4	0	9	3	1	4	2	4
Ras-related protein Rab-2A OS=Homo sapiens GN=RAB2A PE=1 SV=1	RAB2A_HUMAN (+1)	RAB2A	24 kDa	0.31	1.4	[]	0.21	1.6	[]	0.46	0.9	[]	3	0	4	7	0	4	5	1	4
60S ribosomal protein L34 OS=Homo sapiens GN=RPL34 PE=1 SV=3	RL34_HUMAN (+1)	RPL34	13 kDa	0.38	0.7	[]	0.36	1.3	[]	0.18	0.5	[]	4	1	1	5	2	1	3	1	0
Replication initiator 1 OS=Homo sapiens GN=REPIN1 PE=1 SV=1	REPI1_HUMAN	REPIN1	64 kDa	0.33	1.3	[]	0.55	1	[]	0.37	1.3	[]	0	6	3	0	5	4	0	7	5
Cytokine-like nuclear factor n-pac, isoform CRA_c OS=Homo sapiens GN=N-PAC PE=4 SV=1	D3DUE6 (+1)		?	0.074	0.3	[]	0.37	1.2	[]	0.024	0.3	Fibronectin high, LAP low	6	0	3	6	1	4	3	0	0
Zinc finger RNA-binding protein OS=Homo sapiens GN=ZFR PE=1 SV=2	ZFR_HUMAN (+1)	ZFR	117 kDa	0.19	4	[]	< 0.00010	21	Collagen low, Fibronectin high	0.00032	0.2	Fibronectin high, LAP low	0	1	0	0	16	5	0	3	1
Carbonyl reductase [NADPH] 1 OS=Homo sapiens GN=CBR1 PE=1 SV=3	CBR1_HUMAN	CBR1	30 kDa	0.17	2.3	[]	0.0016	5.3	Collagen low, Fibronectin high	0.038	0.4	Fibronectin high, LAP low	3	0	0	16	0	0	7	0	0
DBIRD complex subunit ZNF326 OS=Homo sapiens GN=ZNF326 PE=1 SV=2	ZN326_HUMAN (+1)	ZNF326	66 kDa	0.31	3	[]	0.74	1	[]	0.33	3	[]	0	1	0	1	0	0	0	3	0
Histone deacetylase 2 OS=Homo sapiens GN=HDAC2 PE=1 SV=2	HDAC2_HUMAN	HDAC2	55 kDa	0.061	0.4	[]	0.54	1	[]	0.051	0.4	[]	2	3	6	1	4	6	1	3	0
La-related protein 4 OS=Homo sapiens GN=LARP4 PE=1 SV=3	LARP4_HUMAN	LARP4	81 kDa	0.5	0.8	[]	0.2	1.7	[]	0.13	0.5	[]	2	2	2	1	3	6	0	2	3
Guanine nucleotide-binding protein G(I)/G(S)/G(O) subunit gamma-5 OS=Homo sapiens GN=GNG5 PE=1 SV=3	GBG5_HUMAN	GNG5	7 kDa	0.091	0.3	[]	0.46	1.1	[]	0.048	0.2	Fibronectin high, LAP low	1	3	3	2	4	2	0	0	2
Mitotic checkpoint protein BUB3 OS=Homo sapiens GN=BUB3 PE=1 SV=1	BUB3_HUMAN (+1)	BUB3	37 kDa	0.29	0.6	[]	0.37	1.2	[]	0.13	0.5	[]	3	0	5	2	2	6	0	3	2
Huntingtin-interacting protein 1-related protein OS=Homo sapiens GN=HIP1R PE=1 SV=2	HIP1R_HUMAN	HIP1R	119 kDa	0.13	2.2	[]	0.35	1.5	[]	0.33	1.5	[]	0	3	1	3	3	0	2	3	4
Serine/threonine-protein phosphatase 2A 55 kDa regulatory subunit B delta isoform OS=Homo sapiens GN=PPP2R2D PE=2 SV=1	2ABD_HUMAN	PPP2R2D	52 kDa	0.59	1	[]	0.34	0.7	[]	0.33	1.5	[]	5	0	4	4	0	2	5	3	1
Anti-TN-C scFv (Fragment) OS=Homo sapiens PE=2 SV=1	A2KBC4		?	0.056	2.3	[]	0.36	1.3	[]	0.17	1.7	[]	0	4	2	8	0	0	10	1	3
Desmocollin 1, isoform CRA_b OS=Homo sapiens GN=DSC1 PE=4 SV=1	Q9HB00		?	0.37	1.5	[]	0.049	2.8	Collagen low, Fibronectin high	0.15	0.5	[]	3	1	0	10	1	0	0	3	3
Protein BUD31 homolog OS=Homo sapiens GN=BUD31 PE=1 SV=1	C9JNV2		?	0.4	0.8	[]	0.13	0.4	[]	0.27	2	[]	5	0	3	3	0	0	4	0	2
Nuclear pore complex protein Nup205 OS=Homo sapiens GN=NUP205 PE=1 SV=3	NU205_HUMAN	NUP205	228 kDa	0.3	1.5	[]	0.58	1	[]	0.33	1.5	[]	0	0	6	0	0	6	0	5	4
Histone acetyltransferase OS=Homo sapiens PE=2 SV=1	B4DG18		?	0.4	0.8	[]	0.22	1.5	[]	0.1	0.5	[]	0	0	8	0	0	12	1	0	5
Immunoglobulin J chain OS=Homo sapiens GN=JCHAIN PE=1 SV=4	IGJ_HUMAN	JCHAIN	18 kDa	0.27	1.4	[]	0.023	0.2	Collagen high, Fibronectin low	0.0027	7	Fibronectin low, LAP high	0	10	0	2	0	0	14	0	0
Actin-related protein 2/3 complex subunit 1A OS=Homo sapiens GN=ARPC1A PE=1 SV=2	ARC1A_HUMAN	ARPC1A	42 kDa	0.38	0.7	[]	0.069	2.2	[]	0.02	0.3	Fibronectin high, LAP low	0	2	4	1	8	4	0	1	3
Actin-related protein 2/3 complex subunit 3 OS=Homo sapiens PE=2 SV=1	B2R4D5		?	0.5	1.2	[]	0.53	0.8	[]	0.41	1.4	[]	1	1	4	3	0	2	3	0	4
Protein disulfide-isomerase A6 OS=Homo sapiens GN=PDIA6 PE=1 SV=1	PDIA6_HUMAN	PDIA6	48 kDa	0.07	2.4	[]	0.13	2	[]	0.45	1.2	[]	3	0	2	10	0	0	8	2	2
RecName: Full=Golgin subfamily A member 2; AltName: Full=130 kDa	A0A0C4DGS5		113 kDa	0.49	1.1	[]	0.26	0.6	[]	0.19	1.8	[]	0	8	2	0	4	2	0	7	4
Basic leucine zipper and W2 domain-containing protein 2 OS=Homo sapiens GN=BZW2 PE=1 SV=1	BZW2_HUMAN (+3)	BZW2	48 kDa	0.5	1.5	[]	0.028	4.5	Collagen low, Fibronectin high	0.064	0.3	[]	2	0	0	3	2	4	0	2	1
Band 4.1-like protein 5 OS=Homo sapiens GN=EPB41L5 PE=1 SV=3	E41L5_HUMAN	EPB41L5	82 kDa	0.19	2	[]	0.077	2.5	[]	0.37	0.8	[]	3	0	1	1	4	5	2	2	4
cDNA FLJ56887, highly similar to Homo sapiens guanine nucleotide binding protein-like 1 (GNL1), mRNA OS=Homo sapiens PE=2 SV=1	B4DYK6		?	0.26	0.5	[]	0.28	0.5	[]	0.64	1	[]	6	0	0	1	1	1	3	0	0
Pumilio homolog 3 OS=Homo sapiens GN=PUM3 PE=1 SV=3	PUM3_HUMAN	PUM3	74 kDa	0.5	1.2	[]	0.47	1.2	[]	0.59	1	[]	5	0	0	3	0	3	3	0	3
F-box only protein 50 OS=Homo sapiens GN=NCCRP1 PE=1 SV=1	FBX50_HUMAN	NCCRP1	31 kDa	0.63	1	[]	0.0016	4.5	Collagen low, Fibronectin high	0.0016	0.2	Fibronectin high, LAP low	3	0	1	18	0	0	3	1	0
Ig gamma-1 chain C region OS=Homo sapiens GN=IGHG1 PE=1 SV=1	A0A087WV47 (+1)		?	0.16	1.8	[]	0.58	1	[]	0.19	1.8	[]	0	6	0	6	0	0	8	0	3
Platelet-activating factor acetylhydrolase IB subunit gamma OS=Homo sapiens GN=PAFAH1B3 PE=1 SV=1	PA1B3_HUMAN (+1)	PAFAH1B3	26 kDa	0.51	0.9	[]	0.54	0.9	[]	0.57	1	[]	4	3	2	2	2	4	5	1	2
Puromycin-sensitive aminopeptidase OS=Homo sapiens GN=NPEPPS PE=1 SV=2	PSA_HUMAN	NPEPPS	103 kDa	0.5	1.2	[]	0.53	0.8	[]	0.41	1.4	[]	1	3	2	4	1	0	3	2	2
Rab-like protein 6 OS=Homo sapiens GN=RABL6 PE=1 SV=2	RABL6_HUMAN	RABL6	80 kDa	0.63	1	[]	0.012	3.5	Collagen low, Fibronectin high	0.012	0.3	Fibronectin high, LAP low	1	2	1	0	6	8	0	1	3
Uncharacterized protein (Fragment) OS=Homo sapiens PE=1 SV=3	I3L4J1		?	0.37	0.6	[]	0.13	2	[]	0.04	0.3	Fibronectin high, LAP low	0	2	3	2	3	5	1	0	2
MAP7 domain-containing protein 1 OS=Homo sapiens GN=MAP7D1 PE=1 SV=1	MA7D1_HUMAN	MAP7D1	93 kDa	0.26	0.5	[]	0.27	1.5	[]	0.064	0.3	[]	2	2	2	0	2	7	0	0	3
Dynein light chain 1, cytoplasmic OS=Homo sapiens GN=DYNLL1 PE=1 SV=1	DYL1_HUMAN	DYNLL1	10 kDa	0.5	1.2	[]	0.36	1.3	[]	0.47	0.9	[]	4	0	2	7	1	0	4	0	3
Transcription factor BTF3 (Fragment) OS=Homo sapiens GN=BTF3L4 PE=2 SV=1	Q6PJ77		?	0.21	1.8	[]	0.26	1.6	[]	0.53	1.1	[]	0	5	0	0	5	3	0	3	6
Aurora kinase A OS=Homo sapiens GN=AURKA PE=1 SV=2	AURKA_HUMAN (+1)	AURKA	46 kDa	0.27	1.7	[]	0.077	2.5	[]	0.29	0.7	[]	0	0	4	0	5	5	0	4	3
Creatine kinase U-type, mitochondrial OS=Homo sapiens GN=CKMT1A PE=1 SV=1	KCRU_HUMAN	CKMT1A	47 kDa	0.5	0.8	[]	0.077	2.5	[]	0.04	0.3	Fibronectin high, LAP low	1	3	0	10	0	0	2	1	0
L-xylulose reductase (Fragment) OS=Homo sapiens GN=DCXR PE=1 SV=1	J3QS36		?	0.29	1.6	[]	0.13	2	[]	0.37	0.8	[]	0	4	1	0	10	0	0	8	0
Cytosolic phospholipase A2 delta OS=Homo sapiens GN=PLA2G4D PE=2 SV=2	PA24D_HUMAN	PLA2G4D	92 kDa	0.5	0.5	[]	< 0.00010	11	Collagen low, Fibronectin high	< 0.00010	0.05	Fibronectin high, LAP low	1	0	1	21	0	0	1	0	0
Extracellular sulfatase Sulf-2 OS=Homo sapiens GN=SULF2 PE=1 SV=1	SULF2_HUMAN	SULF2	100 kDa	0.38	0.7	[]	0.018	0	Collagen high, Fibronectin low	0.068	INF	[]	6	0	0	0	0	0	2	0	2
Acyl-CoA synthetase family member 2, mitochondrial OS=Homo sapiens GN=ACSF2 PE=1 SV=2	ACSF2_HUMAN (+2)	ACSF2	68 kDa	0.57	1	[]	0.00032	0	Collagen high, Fibronectin low	0.00031	INF	Fibronectin low, LAP high	0	4	8	0	0	0	0	12	0
Proteasome subunit beta type-2 OS=Homo sapiens GN=PSMB2 PE=1 SV=1	PSB2_HUMAN (+1)	PSMB2	23 kDa	0.38	1.4	[]	0.13	2	[]	0.29	0.7	[]	1	1	3	7	2	1	2	0	5
Anaphase-promoting complex subunit 5 OS=Homo sapiens GN=ANAPC5 PE=1 SV=2	APC5_HUMAN	ANAPC5	85 kDa	0.13	0.5	[]	0.059	0.4	[]	0.41	1.4	[]	3	4	6	0	4	1	1	4	2
Pogo transposable element with ZNF domain OS=Homo sapiens GN=POGZ PE=1 SV=2	POGZ_HUMAN	POGZ	155 kDa	0.39	0.7	[]	0.57	1	[]	0.36	0.7	[]	2	1	4	1	2	4	2	1	2
Transformer-2 protein homolog alpha OS=Homo sapiens GN=TRA2A PE=1 SV=1	TRA2A_HUMAN (+1)	TRA2A	33 kDa	0.073	0.4	[]	0.29	0.7	[]	0.27	0.6	[]	10	0	2	5	1	2	4	1	0
DEAD (Asp-Glu-Ala-Asp) box polypeptide 47 isoform 1 variant (Fragment) OS=Homo sapiens PE=2 SV=1	Q53GJ1		?	0.2	0.5	[]	0.32	0.6	[]	0.48	0.8	[]	6	0	2	3	0	2	2	1	1
N-terminal kinase-like protein OS=Homo sapiens GN=SCYL1 PE=1 SV=1	E9PK59		?	0.27	1.7	[]	0.077	2.5	[]	0.29	0.7	[]	0	3	1	0	6	4	0	3	4
Actin-related protein 2 OS=Homo sapiens GN=ACTR2 PE=1 SV=1	ARP2_HUMAN	ACTR2	45 kDa	0.1	2.2	[]	0.25	0.4	[]	0.013	5.5	Fibronectin low, LAP high	0	3	2	2	0	0	6	1	4
Voltage-dependent anion channel 2, isoform CRA_a OS=Homo sapiens GN=VDAC2 PE=4 SV=1	A0A024QZN9		?	0.5	1.2	[]	0.25	1.7	[]	0.36	0.7	[]	0	1	3	7	0	0	4	0	1
Beta-defensin 4A OS=Homo sapiens GN=DEFB4A PE=1 SV=1	DFB4A_HUMAN	DEFB4A	7 kDa	0.61	1	[]	0.47	1.2	[]	0.47	0.9	[]	1	0	5	7	0	0	2	0	4
Thioredoxin OS=Homo sapiens GN=TXN PE=1 SV=3	THIO_HUMAN	TXN	12 kDa	0.19	2	[]	0.12	2.2	[]	0.47	0.9	[]	4	0	0	9	0	0	7	1	0
Eukaryotic translation initiation factor 3 subunit F OS=Homo sapiens GN=EIF3F PE=2 SV=1	B4DMT5		?	0.064	0.2	[]	0.031	2.5	Collagen low, Fibronectin high	0.0002	0.07	Fibronectin high, LAP low	1	5	0	0	15	0	0	1	0
Serine/arginine-rich splicing factor 2 OS=Homo sapiens GN=SRSF2 PE=1 SV=4	SRSF2_HUMAN (+2)	SRSF2	25 kDa	0.092	0.4	[]	0.26	0.6	[]	0.35	0.7	[]	6	2	2	4	2	0	2	1	1
Putative RNA-binding protein Luc7-like 1 OS=Homo sapiens GN=LUC7L PE=1 SV=1	LUC7L_HUMAN	LUC7L	44 kDa	0.41	0.8	[]	0.17	0.5	[]	0.32	1.6	[]	1	5	4	0	3	2	0	3	5
Proteasome subunit beta type-3 (Fragment) OS=Homo sapiens GN=PSMB3 PE=1 SV=1	A0A087WUL2		?	0.081	2.2	[]	0.41	0.7	[]	0.03	3.2	Fibronectin low, LAP high	0	2	4	0	1	3	5	2	6
Destrin OS=Homo sapiens GN=DSTN PE=1 SV=3	DEST_HUMAN	DSTN	19 kDa	0.11	2.7	[]	0.15	2.3	[]	0.53	1.1	[]	1	0	2	4	0	3	1	2	5
26S protease regulatory subunit 6A OS=Homo sapiens GN=PSMC3 PE=1 SV=3	PRS6A_HUMAN (+1)	PSMC3	49 kDa	0.072	3	[]	0.099	2.7	[]	0.53	1.1	[]	0	2	1	6	2	0	1	6	2
Proteasome subunit alpha type-2 OS=Homo sapiens GN=PSMA2 PE=1 SV=2	PSA2_HUMAN (+1)	PSMA2	26 kDa	0.054	4	[]	0.009	5.5	Collagen low, Fibronectin high	0.29	0.7	[]	0	0	2	9	1	1	3	2	3
cDNA FLJ57133, highly similar to Bifunctional purine biosynthesis protein PURH OS=Homo sapiens PE=2 SV=1	B4DP06		?	0.61	1	[]	0.53	0.8	[]	0.53	1.2	[]	5	0	1	3	0	2	4	0	2
Nuclear export mediator factor NEMF OS=Homo sapiens GN=NEMF PE=1 SV=4	NEMF_HUMAN	NEMF	123 kDa	0.5	1.2	[]	0.36	1.3	[]	0.47	0.9	[]	0	5	1	0	7	1	0	4	3
Charged multivesicular body protein 5 OS=Homo sapiens GN=CHMP5 PE=1 SV=1	CHMP5_HUMAN	CHMP5	25 kDa	0.6	1	[]	0.46	1.1	[]	0.47	0.9	[]	6	0	1	4	4	0	5	2	0
GTP-binding protein 1 OS=Homo sapiens GN=GTPBP1 PE=1 SV=3	GTPB1_HUMAN	GTPBP1	72 kDa	0.59	1	[]	0.54	0.9	[]	0.53	1.1	[]	0	4	4	0	4	3	0	3	5
HCG2023567, isoform CRA_a OS=Homo sapiens GN=hCG_2023567 PE=4 SV=1	D3DN44		?	0.29	0.6	[]	0.43	0.8	[]	0.47	0.8	[]	4	0	4	1	0	5	1	0	4
cDNA FLJ77630, highly similar to Homo sapiens BPY2 interacting protein 1, mRNA OS=Homo sapiens PE=1 SV=1	A8K940		?	0.63	1	[]	0.077	2.5	[]	0.078	0.4	[]	0	4	0	0	6	4	0	1	3
Structural maintenance of chromosomes protein 1A OS=Homo sapiens GN=SMC1A PE=1 SV=2	SMC1A_HUMAN	SMC1A	143 kDa	0.5	1.2	[]	0.25	1.7	[]	0.36	0.7	[]	0	4	0	0	4	3	0	4	1
Serrate RNA effector molecule homolog OS=Homo sapiens GN=SRRT PE=1 SV=1	SRRT_HUMAN	SRRT	101 kDa	0.5	0.9	[]	0.46	1.1	[]	0.37	0.8	[]	0	2	5	0	4	4	0	6	0
DNA mismatch repair protein Msh6 OS=Homo sapiens GN=MSH6 PE=1 SV=2	MSH6_HUMAN	MSH6	153 kDa	0.061	0.4	[]	0.36	0.7	[]	0.18	0.5	[]	0	3	8	0	5	3	0	4	0
Death domain-associated protein 6 OS=Homo sapiens GN=DAXX PE=1 SV=2	DAXX_HUMAN (+5)	DAXX	81 kDa	0.12	0.5	[]	0.047	0.3	Collagen high, Fibronectin low	0.4	1.5	[]	2	0	10	0	0	4	0	0	6
Solute carrier family 12 member 2 OS=Homo sapiens GN=SLC12A2 PE=1 SV=1	S12A2_HUMAN (+1)	SLC12A2	131 kDa	0.28	0.6	[]	0.3	0.6	[]	0.61	1	[]	6	0	1	1	0	3	3	0	1
Katanin p60 ATPase-containing subunit A-like 2 OS=Homo sapiens GN=KATNAL2 PE=2 SV=3	KATL2_HUMAN	KATNAL2	61 kDa	0.36	1.7	[]	0.099	2.7	[]	0.27	0.6	[]	0	3	0	0	4	4	0	4	1
2'-5'-oligoadenylate synthase 1 OS=Homo sapiens GN=OAS1 PE=1 SV=4	OAS1_HUMAN	OAS1	46 kDa	0.12	0.5	[]	0.022	0.2	Collagen high, Fibronectin low	0.27	2	[]	12	0	0	3	0	0	6	0	0
Tyrosine-protein phosphatase non-receptor type OS=Homo sapiens GN=PTPN3 PE=1 SV=2	J3KN34 (+1)		?	0.5	1.2	[]	0.36	1.4	[]	0.47	0.9	[]	0	3	2	2	3	2	1	2	3
EH domain-containing protein 1 OS=Homo sapiens GN=EHD1 PE=1 SV=2	EHD1_HUMAN	EHD1	61 kDa	0.37	1.5	[]	0.077	2.5	[]	0.2	0.6	[]	1	0	3	2	3	5	4	0	2
Translation initiation factor eIF-2B subunit delta OS=Homo sapiens GN=EIF2B4 PE=1 SV=1	E7ERK9		?	0.13	2.2	[]	0.25	1.7	[]	0.43	1.3	[]	0	2	2	0	6	1	1	7	1
Beta-actin-like protein 2 OS=Homo sapiens GN=ACTBL2 PE=1 SV=2	ACTBL_HUMAN	ACTBL2	42 kDa	0.056	0.2	[]	0.54	0.9	[]	0.081	0.3	[]	2	3	3	4	2	1	2	0	0
Sorting nexin-8 OS=Homo sapiens GN=SNX8 PE=1 SV=1	SNX8_HUMAN	SNX8	53 kDa	0.14	0.4	[]	0.44	0.8	[]	0.25	0.6	[]	2	3	4	1	6	0	0	4	0
2-oxoglutarate dehydrogenase, mitochondrial OS=Homo sapiens GN=OGDH PE=1 SV=3	ODO1_HUMAN	OGDH	116 kDa	0.5	1.2	[]	0.28	0.5	[]	0.19	2.3	[]	0	3	3	3	0	0	3	4	0
E3 ubiquitin-protein ligase Itchy homolog OS=Homo sapiens GN=ITCH PE=1 SV=2	ITCH_HUMAN	ITCH	103 kDa	0.51	0.9	[]	0.055	0.3	[]	0.083	3	[]	0	3	7	0	0	3	0	4	5
Very-long-chain 3-oxoacyl-CoA reductase OS=Homo sapiens GN=HSD17B12 PE=1 SV=2	DHB12_HUMAN (+3)	HSD17B12	34 kDa	0.056	0.2	[]	0.32	0.6	[]	0.21	0.4	[]	0	0	8	3	0	2	1	0	1
Large proline-rich protein BAG6 OS=Homo sapiens GN=BAG6 PE=1 SV=2	BAG6_HUMAN (+2)	BAG6	119 kDa	0.088	2.5	[]	0.61	1	[]	0.1	2.5	[]	0	4	0	0	4	0	2	7	1
Protein unc-45 homolog A OS=Homo sapiens GN=UNC45A PE=1 SV=1	UN45A_HUMAN	UNC45A	103 kDa	0.074	0.3	[]	0.34	0.7	[]	0.23	0.5	[]	9	0	0	5	0	1	1	0	2
Serine/arginine repetitive matrix protein 2 OS=Homo sapiens GN=SRRM2 PE=1 SV=2	SRRM2_HUMAN	SRRM2	300 kDa	0.37	1.5	[]	0.52	0.8	[]	0.27	2	[]	0	1	3	0	3	0	0	6	0
Golgi apparatus protein 1 OS=Homo sapiens GN=GLG1 PE=1 SV=2	GSLG1_HUMAN	GLG1	135 kDa	0.41	0.8	[]	0.055	0.3	[]	0.13	2.7	[]	0	9	1	0	3	0	0	8	0
Transcription factor AP-2-alpha OS=Homo sapiens GN=TFAP2A PE=1 SV=1	AP2A_HUMAN	TFAP2A	48 kDa	0.4	0.8	[]	0.56	1	[]	0.37	0.8	[]	0	0	8	0	1	7	0	0	6
Chromodomain-helicase-DNA-binding protein 7 OS=Homo sapiens GN=CHD7 PE=1 SV=3	CHD7_HUMAN	CHD7	336 kDa	0.074	0.3	[]	0.085	0.3	[]	0.64	1	[]	8	1	0	3	0	0	3	0	0
Glutamine synthetase OS=Homo sapiens GN=GLUL PE=1 SV=4	GLNA_HUMAN	GLUL	42 kDa	0.31	0.3	[]	0.0083	4.3	Collagen low, Fibronectin high	0.00072	0.08	Fibronectin high, LAP low	3	0	0	13	0	0	1	0	0
RuvB-like 2 OS=Homo sapiens GN=RUVBL2 PE=1 SV=3	RUVB2_HUMAN	RUVBL2	51 kDa	0.38	0.7	[]	0.27	1.5	[]	0.12	0.4	[]	0	4	2	1	5	3	1	3	0
ATP synthase subunit O, mitochondrial OS=Homo sapiens GN=ATP5O PE=1 SV=1	ATPO_HUMAN	ATP5O	23 kDa	0.088	2.5	[]	0.25	1.7	[]	0.34	1.4	[]	0	0	4	5	0	2	5	2	3
Very long-chain specific acyl-CoA dehydrogenase, mitochondrial OS=Homo sapiens GN=ACADVL PE=1 SV=1	ACADV_HUMAN (+2)	ACADVL	70 kDa	0.41	0.8	[]	0.039	0.2	Collagen high, Fibronectin low	0.1	3.5	[]	0	7	2	1	1	0	1	6	0
Bleomycin hydrolase OS=Homo sapiens GN=BLMH PE=1 SV=1	BLMH_HUMAN	BLMH	53 kDa	0.39	0.7	[]	0.53	0.9	[]	0.47	0.8	[]	0	5	2	3	2	1	4	1	0
Oxysterol-binding protein 1 OS=Homo sapiens GN=OSBP PE=1 SV=1	OSBP1_HUMAN	OSBP	89 kDa	0.63	1	[]	0.049	2.8	Collagen low, Fibronectin high	0.051	0.4	[]	0	2	2	0	7	4	0	1	3
Delta(3,5)-Delta(2,4)-dienoyl-CoA isomerase, mitochondrial OS=Homo sapiens GN=ECH1 PE=1 SV=2	ECH1_HUMAN	ECH1	36 kDa	0.19	1.6	[]	0.023	0.1	Collagen high, Fibronectin low	0.0012	13	Fibronectin low, LAP high	0	3	5	0	1	0	1	12	0
Glycogen synthase 1 (Muscle) variant (Fragment) OS=Homo sapiens PE=2 SV=1	Q53ER0		?	0.11	0.5	[]	0.014	0.2	Collagen high, Fibronectin low	0.24	2.5	[]	0	10	1	0	2	0	1	4	0
Macrophage-capping protein OS=Homo sapiens GN=CAPG PE=1 SV=2	CAPG_HUMAN	CAPG	38 kDa	0.11	2.7	[]	0.024	3.7	Collagen low, Fibronectin high	0.29	0.7	[]	3	0	0	11	0	0	6	2	0
Delta-1-pyrroline-5-carboxylate synthase OS=Homo sapiens GN=ALDH18A1 PE=1 SV=2	P5CS_HUMAN	ALDH18A1	87 kDa	0.27	0.7	[]	0.00016	0	Collagen high, Fibronectin low	0.0023	INF	Fibronectin low, LAP high	0	7	6	0	0	0	1	8	0
Serine/threonine-protein kinase mTOR OS=Homo sapiens GN=MTOR PE=1 SV=1	MTOR_HUMAN	MTOR	289 kDa	0.12	0.4	[]	0.56	1	[]	0.1	0.4	[]	0	8	0	0	8	0	0	1	2
Protein LEG1 homolog OS=Homo sapiens GN=LEG1 PE=1 SV=2	LEG1H_HUMAN	LEG1	38 kDa	0.41	0.8	[]	0.0012	0	Collagen high, Fibronectin low	0.0046	INF	Fibronectin low, LAP high	0	10	0	0	0	0	8	0	0
BPI fold-containing family B member 2 OS=Homo sapiens GN=BPIFB2 PE=1 SV=2	BPIB2_HUMAN	BPIFB2	49 kDa	0.19	1.6	[]	0.0047	0	Collagen high, Fibronectin low	0.00016	INF	Fibronectin low, LAP high	0	8	0	0	0	0	13	0	0
Partner of Y14 and mago OS=Homo sapiens GN=PYM1 PE=1 SV=1	PYM1_HUMAN	PYM1	23 kDa	0.29	0.6	[]	0.46	1.1	[]	0.19	0.6	[]	1	2	5	0	4	5	0	1	4
DNA replication licensing factor MCM2 OS=Homo sapiens GN=MCM2 PE=1 SV=4	MCM2_HUMAN (+3)	MCM2	102 kDa	0.11	2.7	[]	0.52	0.7	[]	0.062	4	[]	2	0	1	1	0	1	1	5	2
Alternative protein NCAM2 OS=Homo sapiens GN=NCAM2 PE=4 SV=1	L0R512		?	0.11	2.7	[]	0.23	2	[]	0.42	1.3	[]	2	1	0	3	1	2	5	1	2
Leucine-rich repeat flightless-interacting protein 1 OS=Homo sapiens GN=LRRFIP1 PE=1 SV=2	LRRF1_HUMAN	LRRFIP1	89 kDa	0.14	3	[]	0.079	3.5	[]	0.47	0.9	[]	0	2	0	0	5	2	2	2	2
Bifunctional coenzyme A synthase OS=Homo sapiens GN=COASY PE=1 SV=4	COASY_HUMAN	COASY	62 kDa	0.5	0.9	[]	0.22	0.5	[]	0.3	1.7	[]	2	0	6	1	0	3	4	0	3
Na(+)/H(+) exchange regulatory cofactor NHE-RF2 OS=Homo sapiens GN=SLC9A3R2 PE=1 SV=2	NHRF2_HUMAN	SLC9A3R2	37 kDa	0.39	0.7	[]	0.57	1	[]	0.36	0.7	[]	1	3	3	0	0	7	0	1	4
Kinesin-like protein KIF13B OS=Homo sapiens GN=KIF13B PE=1 SV=2	KI13B_HUMAN	KIF13B	203 kDa	0.5	1.3	[]	0.23	2	[]	0.35	0.7	[]	0	3	0	0	3	3	0	1	3
Alpha-soluble NSF attachment protein OS=Homo sapiens GN=NAPA PE=1 SV=3	SNAA_HUMAN (+1)	NAPA	33 kDa	0.5	0.8	[]	0.049	2.8	Collagen low, Fibronectin high	0.024	0.3	Fibronectin high, LAP low	3	0	1	11	0	0	2	0	1
Far upstream element-binding protein 2 OS=Homo sapiens GN=KHSRP PE=1 SV=4	FUBP2_HUMAN	KHSRP	73 kDa	0.16	1.8	[]	0.28	0.5	[]	0.034	3.7	Fibronectin low, LAP high	0	1	5	0	3	0	1	10	0
Phosphomevalonate kinase OS=Homo sapiens GN=PMVK PE=1 SV=3	PMVK_HUMAN	PMVK	22 kDa	0.17	2.3	[]	0.15	2.3	[]	0.58	1	[]	1	1	1	6	1	0	6	0	1
Sterile alpha motif domain-containing protein 9 OS=Homo sapiens GN=SAMD9 PE=1 SV=1	SAMD9_HUMAN	SAMD9	184 kDa	0.5	0.8	[]	0.59	1	[]	0.48	0.8	[]	5	0	0	5	0	0	4	0	0
ERBB2IP protein OS=Homo sapiens GN=ERBB2IP PE=2 SV=1	Q1RMC9		?	0.31	3	[]	0.3	3	[]	0.64	1	[]	0	1	0	0	0	3	0	0	3
Protein ABHD12B OS=Homo sapiens GN=ABHD12B PE=2 SV=1	AB12B_HUMAN	ABHD12B	41 kDa	1	INF	[]	0.24	INF	[]	0.24	0	[]	0	0	0	0	0	2	0	0	0
Chromobox protein homolog 3 OS=Homo sapiens GN=CBX3 PE=1 SV=4	CBX3_HUMAN (+1)	CBX3	21 kDa	0.21	1.8	[]	0.53	0.8	[]	0.15	2.2	[]	1	0	4	1	0	3	1	3	5
Malate dehydrogenase, cytoplasmic OS=Homo sapiens GN=MDH1 PE=1 SV=4	MDHC_HUMAN (+1)	MDH1	36 kDa	0.19	2	[]	0.47	1.2	[]	0.32	1.6	[]	2	0	2	5	0	0	3	3	2
Merlin OS=Homo sapiens GN=NF2 PE=1 SV=1	MERL_HUMAN (+6)	NF2	70 kDa	0.088	3.5	[]	0.047	4	Collagen low, Fibronectin high	0.47	0.9	[]	0	2	0	0	5	3	0	4	3
Protein IGKV3-11 OS=Homo sapiens GN=IGKV3-11 PE=4 SV=1	A0A087WZW8		?	0.36	1.7	[]	0.063	3	[]	0.19	0.6	[]	1	2	0	9	0	0	3	0	2
Nucleolar complex protein 4 homolog OS=Homo sapiens GN=NOC4L PE=1 SV=1	NOC4L_HUMAN	NOC4L	58 kDa	0.14	0.4	[]	0.039	0.2	Collagen high, Fibronectin low	0.36	2	[]	5	0	4	0	0	2	3	0	1
Ankyrin repeat domain-containing protein 17 OS=Homo sapiens GN=ANKRD17 PE=1 SV=3	ANR17_HUMAN (+1)	ANKRD17	274 kDa	0.5	0.7	[]	0.15	2.3	[]	0.081	0.3	[]	0	3	0	2	3	2	0	0	2
Ras-related protein Rab-5A OS=Homo sapiens GN=RAB5A PE=1 SV=2	RAB5A_HUMAN (+1)	RAB5A	24 kDa	0.054	4	[]	0.028	4.5	Collagen low, Fibronectin high	0.47	0.9	[]	2	0	0	9	0	0	4	4	0
Alpha-1-antichymotrypsin OS=Homo sapiens GN=SERPINA3 PE=1 SV=2	AACT_HUMAN (+2)	SERPINA3	48 kDa	0.058	2.8	[]	0.37	0.5	[]	0.013	5.5	Fibronectin low, LAP high	0	4	0	2	0	0	9	0	2
Heme oxygenase (Decycling) 1 OS=Homo sapiens GN=HMOX1 PE=1 SV=1	Q96DI8		?	0.31	3	[]	0.00036	14	Collagen low, Fibronectin high	0.0051	0.2	Fibronectin high, LAP low	0	0	1	14	0	0	2	0	1
60S ribosomal protein L39 OS=Homo sapiens GN=RPL39 PE=1 SV=2	RL39_HUMAN	RPL39	6 kDa	0.15	0.3	[]	0.16	0.3	[]	0.67	1	[]	5	0	1	2	0	0	1	0	1
cDNA FLJ41981 fis, clone SMINT2011888, highly similar to Protein Tro alpha1 H,myeloma OS=Homo sapiens PE=2 SV=1	Q6ZVX0		?	0.16	1.8	[]	0.16	0.3	[]	0.013	5.5	Fibronectin low, LAP high	0	6	0	2	0	0	10	0	1
Lactoferrin OS=Homo sapiens PE=2 SV=1	W8QEY1		?	0.4	1.2	[]	0.0047	0	Collagen high, Fibronectin low	0.0012	INF	Fibronectin low, LAP high	0	8	0	0	0	0	10	0	0
ATP-binding cassette sub-family A member 12 OS=Homo sapiens GN=ABCA12 PE=1 SV=3	ABCAC_HUMAN	ABCA12	293 kDa	0.12	INF	[]	0.24	INF	[]	0.52	1.5	[]	0	0	0	2	0	0	0	3	0
Proto-oncogene tyrosine-protein kinase ROS OS=Homo sapiens GN=ROS1 PE=1 SV=3	ROS1_HUMAN (+1)	ROS1	264 kDa	0.25	0	[]	0.26	0	[]	1	INF	[]	1	0	1	0	0	0	0	0	0
Small nuclear ribonucleoprotein F OS=Homo sapiens GN=SNRPF PE=1 SV=1	RUXF_HUMAN	SNRPF	10 kDa	0.28	0.6	[]	0.46	1.1	[]	0.18	0.5	[]	3	0	4	4	3	1	2	0	2
U1 small nuclear ribonucleoprotein A OS=Homo sapiens GN=SNRPA PE=1 SV=3	SNRPA_HUMAN	SNRPA	31 kDa	0.35	0.5	[]	0.031	3	Collagen low, Fibronectin high	0.0053	0.2	Fibronectin high, LAP low	2	2	0	3	7	2	0	1	1
Lupus La protein OS=Homo sapiens GN=SSB PE=1 SV=2	LA_HUMAN (+1)	SSB	47 kDa	0.2	0.5	[]	0.43	0.8	[]	0.35	0.7	[]	1	0	7	1	3	2	0	3	1
ATP-dependent RNA helicase DHX36 OS=Homo sapiens GN=DHX36 PE=1 SV=2	DHX36_HUMAN	DHX36	115 kDa	0.28	0.6	[]	0.42	0.7	[]	0.48	0.8	[]	2	2	3	0	1	4	0	0	4
Transaldolase OS=Homo sapiens GN=TALDO1 PE=1 SV=2	TALDO_HUMAN	TALDO1	38 kDa	0.11	2.7	[]	0.48	1.3	[]	0.21	2	[]	2	1	0	4	0	0	6	1	1
Cyclin-dependent kinase 1 OS=Homo sapiens GN=CDK1 PE=1 SV=3	CDK1_HUMAN (+1)	CDK1	34 kDa	0.14	3	[]	0.21	2.5	[]	0.53	1.2	[]	1	0	1	0	1	4	0	2	4
Ubiquinone biosynthesis monooxygenase COQ6, mitochondrial OS=Homo sapiens GN=COQ6 PE=1 SV=2	G3XA86		?	0.5	0.5	[]	0.48	1.5	[]	0.3	0.3	[]	1	1	0	1	1	1	0	1	0
Interleukin-36 receptor antagonist protein OS=Homo sapiens GN=IL36RN PE=1 SV=1	I36RA_HUMAN (+1)	IL36RN	17 kDa	0.11	5	[]	0.0013	12	Collagen low, Fibronectin high	0.061	0.4	[]	1	0	0	12	0	0	4	1	0
Obscurin OS=Homo sapiens GN=OBSCN PE=1 SV=4	A6NGQ3 (+1)		?	0.31	3	[]	0.74	1	[]	0.33	3	[]	1	0	0	1	0	0	3	0	0
Dynein assembly factor 5, axonemal OS=Homo sapiens GN=DNAAF5 PE=1 SV=4	DAAF5_HUMAN	DNAAF5	94 kDa	0.056	0.2	[]	0.32	0.6	[]	0.21	0.4	[]	8	0	0	5	0	0	2	0	0
IGL@ protein OS=Homo sapiens GN=IGL@ PE=1 SV=1	Q6GMX4		?	0.11	2.7	[]	0.34	1.7	[]	0.32	1.6	[]	2	1	0	5	0	0	7	0	1
Fragile X mental retardation syndrome-related protein 2 OS=Homo sapiens GN=FXR2 PE=1 SV=2	FXR2_HUMAN	FXR2	74 kDa	0.37	1.5	[]	0.25	1.7	[]	0.47	0.9	[]	0	0	4	0	0	7	0	1	5
Arachidonate 12-lipoxygenase, 12R-type OS=Homo sapiens GN=ALOX12B PE=1 SV=1	LX12B_HUMAN	ALOX12B	80 kDa	0.25	INF	[]	0.00078	INF	Collagen low, Fibronectin high	0.016	0.2	Fibronectin high, LAP low	0	0	0	10	0	0	0	2	0
Caprin-2 OS=Homo sapiens GN=CAPRIN2 PE=1 SV=1	CAPR2_HUMAN	CAPRIN2	126 kDa	0.5	0.5	[]	0.26	0	[]	0.51	INF	[]	0	0	2	0	0	0	0	0	1
Complement factor I OS=Homo sapiens GN=CFI PE=1 SV=1	A0A087X0I2 (+2)		?	0.6	1	[]	0.19	0.4	[]	0.19	2.3	[]	3	2	2	0	2	1	1	2	4
Ras-responsive element-binding protein 1 OS=Homo sapiens GN=RREB1 PE=1 SV=3	RREB1_HUMAN (+1)	RREB1	181 kDa	0.25	2	[]	0.15	2.3	[]	0.47	0.9	[]	0	0	3	1	3	3	1	1	4
Protein transport protein Sec23B OS=Homo sapiens GN=SEC23B PE=1 SV=2	SC23B_HUMAN (+1)	SEC23B	86 kDa	0.11	2.7	[]	0.63	1	[]	0.13	2.7	[]	2	0	1	0	3	0	1	4	3
Nucleolar protein 7 OS=Homo sapiens GN=NOL7 PE=1 SV=2	NOL7_HUMAN (+1)	NOL7	29 kDa	0.074	0.3	[]	0.24	0.6	[]	0.34	0.6	[]	5	0	4	2	0	3	1	0	2
Zinc finger protein 787 OS=Homo sapiens GN=ZNF787 PE=1 SV=3	ZN787_HUMAN (+1)	ZNF787	41 kDa	0.36	1.7	[]	0.099	2.7	[]	0.27	0.6	[]	0	0	3	0	4	4	1	3	1
Phosphatidylglycerophosphatase and protein-tyrosine phosphatase 1 OS=Homo sapiens GN=PTPMT1 PE=1 SV=1	PTPM1_HUMAN	PTPMT1	23 kDa	0.2	0.5	[]	0.22	0.5	[]	0.61	1	[]	6	0	2	3	0	1	3	1	0
Elongation factor 1-beta OS=Homo sapiens GN=EEF1B2 PE=1 SV=3	EF1B_HUMAN (+1)	EEF1B2	25 kDa	0.13	2.2	[]	0.52	0.8	[]	0.083	3	[]	1	0	3	1	0	2	2	0	7
Calmodulin OS=Homo sapiens GN=CALM1 PE=1 SV=2	CALM_HUMAN (+5)	CALM1	17 kDa	0.14	3	[]	0.047	4	Collagen low, Fibronectin high	0.37	0.8	[]	2	0	0	7	0	1	2	0	4
DNA replication licensing factor MCM7 OS=Homo sapiens GN=MCM7 PE=1 SV=4	MCM7_HUMAN	MCM7	81 kDa	0.088	3.5	[]	0.21	2.5	[]	0.41	1.4	[]	0	0	2	1	4	0	2	5	0
Citrate synthase, mitochondrial OS=Homo sapiens GN=CS PE=1 SV=2	CISY_HUMAN	CS	52 kDa	0.064	0.2	[]	0.41	0.7	[]	0.18	0.2	[]	1	1	4	3	1	0	0	1	0
Serine/arginine repetitive matrix protein 1 OS=Homo sapiens GN=SRRM1 PE=1 SV=1	A9Z1X7 (+1)		?	0.34	2	[]	0.52	0.5	[]	0.2	4	[]	0	1	1	0	1	0	0	4	0
Elongation factor-like GTPase 1 OS=Homo sapiens GN=EFL1 PE=1 SV=2	EFL1_HUMAN	EFL1	125 kDa	0.088	3.5	[]	0.13	3	[]	0.53	1.2	[]	1	1	0	0	1	5	4	0	3
Serpin B7 OS=Homo sapiens GN=SERPINB7 PE=1 SV=1	SPB7_HUMAN (+1)	SERPINB7	43 kDa	0.23	0.4	[]	0.36	1.4	[]	0.081	0.3	[]	2	1	2	7	0	0	2	0	0
Cytoskeleton-associated protein 4 OS=Homo sapiens GN=CKAP4 PE=1 SV=2	CKAP4_HUMAN (+1)	CKAP4	66 kDa	0.25	2	[]	0.15	2.3	[]	0.47	0.9	[]	1	0	2	7	0	0	0	0	6
Cytochrome b-c1 complex subunit 1, mitochondrial OS=Homo sapiens GN=UQCRC1 PE=1 SV=3	QCR1_HUMAN	UQCRC1	53 kDa	0.074	0.3	[]	0.085	0.3	[]	0.64	1	[]	0	7	2	3	0	0	0	3	0
AP-2 complex subunit sigma OS=Homo sapiens GN=AP2S1 PE=1 SV=2	AP2S1_HUMAN	AP2S1	17 kDa	0.19	4	[]	0.055	6	[]	0.35	0.7	[]	0	1	0	0	6	0	0	2	2
U2 snRNP-associated SURP motif-containing protein OS=Homo sapiens GN=U2SURP PE=1 SV=2	SR140_HUMAN	U2SURP	118 kDa	0.5	2	[]	0.51	0	[]	0.26	INF	[]	1	0	0	0	0	0	1	1	0
39S ribosomal protein L41, mitochondrial OS=Homo sapiens GN=MRPL41 PE=1 SV=1	RM41_HUMAN	MRPL41	15 kDa	0.056	0.2	[]	0.43	0.8	[]	0.13	0.3	[]	8	0	0	6	0	0	2	0	0
ATP-dependent RNA helicase DHX29 OS=Homo sapiens GN=DHX29 PE=1 SV=2	DHX29_HUMAN	DHX29	155 kDa	0.17	2.3	[]	0.34	1.7	[]	0.41	1.4	[]	0	0	3	0	0	5	0	0	7
Protein THEM6 OS=Homo sapiens GN=THEM6 PE=1 SV=2	THEM6_HUMAN	THEM6	24 kDa	0.65	1	[]	0.63	1	[]	0.64	1	[]	0	3	0	0	3	0	1	2	0
Beta-2-microglobulin OS=Homo sapiens GN=B2M PE=1 SV=1	H0YL18		?	0.61	1	[]	0.018	0	Collagen high, Fibronectin low	0.018	INF	Fibronectin low, LAP high	0	6	0	0	0	0	6	0	0
Aldo-keto reductase family 1 member B10 OS=Homo sapiens GN=AKR1B10 PE=1 SV=2	AK1BA_HUMAN	AKR1B10	36 kDa	0.5	INF	[]	0.00019	INF	Collagen low, Fibronectin high	0.0014	0.08	Fibronectin high, LAP low	0	0	0	12	0	0	1	0	0
Tripartite motif-containing protein 29 OS=Homo sapiens GN=TRIM29 PE=1 SV=2	TRI29_HUMAN (+1)	TRIM29	66 kDa	1	INF	[]	< 0.00010	INF	Collagen low, Fibronectin high	< 0.00010	0	Fibronectin high, LAP low	0	0	0	14	0	0	0	0	0
Eukaryotic translation initiation factor 4H OS=Homo sapiens GN=EIF4H PE=1 SV=5	IF4H_HUMAN	EIF4H	27 kDa	0.17	2.3	[]	0.15	2.3	[]	0.58	1	[]	1	0	2	2	1	4	1	1	5
Eukaryotic translation initiation factor 4E type 2 OS=Homo sapiens GN=EIF4E2 PE=1 SV=1	IF4E2_HUMAN (+1)	EIF4E2	28 kDa	0.091	0.3	[]	0.53	0.9	[]	0.13	0.3	[]	2	2	3	0	2	4	1	0	1
Small proline-rich protein 2B OS=Homo sapiens GN=SPRR2B PE=2 SV=1	SPR2B_HUMAN	SPRR2B	8 kDa	0.5	1.2	[]	0.12	2.2	[]	0.19	0.6	[]	2	2	0	7	1	1	0	3	2
Adenosine deaminase, RNA-specific isoform ADAR-a variant (Fragment) OS=Homo sapiens PE=2 SV=1	Q59EC0		?	0.5	1.3	[]	0.34	1.7	[]	0.48	0.8	[]	1	0	2	1	3	1	1	3	0
UPF0488 protein C8orf33 OS=Homo sapiens GN=C8orf33 PE=1 SV=1	CH033_HUMAN	C8orf33	25 kDa	0.17	2.3	[]	0.099	2.7	[]	0.47	0.9	[]	0	0	3	1	1	6	1	2	4
26S protease regulatory subunit 10B OS=Homo sapiens GN=PSMC6 PE=1 SV=1	PRS10_HUMAN	PSMC6	44 kDa	0.19	2	[]	0.37	0.5	[]	0.062	4	[]	2	0	2	2	0	0	5	2	1
Dolichyl-diphosphooligosaccharide--protein glycosyltransferase subunit 2 OS=Homo sapiens GN=RPN2 PE=1 SV=3	RPN2_HUMAN (+1)	RPN2	69 kDa	0.4	1.3	[]	0.0091	0	Collagen high, Fibronectin low	0.0023	INF	Fibronectin low, LAP high	1	2	4	0	0	0	4	4	1
Cornifin-A OS=Homo sapiens GN=SPRR1A PE=1 SV=2	SPR1A_HUMAN	SPRR1A	10 kDa	0.36	1.7	[]	0.063	3	[]	0.19	0.6	[]	0	3	0	6	3	0	2	2	1
Probable ATP-dependent RNA helicase DDX23 OS=Homo sapiens GN=DDX23 PE=1 SV=3	DDX23_HUMAN	DDX23	96 kDa	0.19	2	[]	0.37	0.5	[]	0.062	4	[]	2	2	0	0	2	0	1	7	0
Sarcoplasmic/endoplasmic reticulum calcium ATPase 2 (Fragment) OS=Homo sapiens GN=ATP2A2 PE=1 SV=1	H7C5W9		?	0.5	1.3	[]	0.23	2	[]	0.35	0.7	[]	0	0	3	6	0	0	1	3	0
Melanophilin, isoform CRA_b OS=Homo sapiens GN=MLPH PE=4 SV=1	A0A024R4D3		?	0.17	2.3	[]	0.48	1.3	[]	0.3	1.7	[]	1	1	1	0	0	4	0	0	7
26S proteasome non-ATPase regulatory subunit 6 OS=Homo sapiens GN=PSMD6 PE=1 SV=1	PSMD6_HUMAN	PSMD6	46 kDa	0.25	2	[]	0.34	1.7	[]	0.53	1.2	[]	3	0	0	4	1	0	5	1	0
Ganglioside GM2 activator OS=Homo sapiens GN=GM2A PE=1 SV=4	SAP3_HUMAN	GM2A	21 kDa	0.061	6	[]	0.017	8	Collagen low, Fibronectin high	0.37	0.8	[]	0	0	1	8	0	0	4	0	2
Myosin-reactive immunoglobulin heavy chain variable region (Fragment) OS=Homo sapiens PE=2 SV=1	Q9UL88		?	0.5	0.8	[]	0.28	0.5	[]	0.39	1.7	[]	0	6	0	3	0	0	4	0	1
39S ribosomal protein L17, mitochondrial OS=Homo sapiens GN=MRPL17 PE=1 SV=1	RM17_HUMAN	MRPL17	20 kDa	0.5	0.8	[]	0.37	0.5	[]	0.52	1.5	[]	4	0	0	2	0	0	2	0	1
Keratin, type I cuticular Ha6 OS=Homo sapiens GN=KRT36 PE=2 SV=1	KRT36_HUMAN	KRT36	52 kDa	0.11	2.7	[]	0.63	1	[]	0.13	2.7	[]	0	3	0	0	3	0	0	8	0
3'-5' exonuclease TREX2 long form OS=Homo sapiens PE=2 SV=1	Q06S70		?	0.5	2	[]	0.0025	11	Collagen low, Fibronectin high	0.0093	0.2	Fibronectin high, LAP low	1	0	0	11	0	0	0	0	2
Kallikrein 10 protein 8 (Fragment) OS=Homo sapiens GN=KLK10 PE=2 SV=1	W8GWD1		?	0.25	INF	[]	0.00078	INF	Collagen low, Fibronectin high	0.016	0.2	Fibronectin high, LAP low	0	0	0	10	0	0	2	0	0
Phosphatidylinositol 4-phosphate 3-kinase C2 domain-containing subunit alpha OS=Homo sapiens GN=PIK3C2A PE=1 SV=2	P3C2A_HUMAN (+1)	PIK3C2A	191 kDa	0.5	INF	[]	0.24	INF	[]	0.49	0.5	[]	0	0	0	0	2	0	0	0	1
cDNA FLJ50722, highly similar to Surfeit locus protein 4 OS=Homo sapiens PE=2 SV=1	B7Z7A8		?	0.61	1	[]	0.07	0.2	[]	0.069	6	[]	1	2	3	1	0	0	1	3	2
TP53-regulating kinase OS=Homo sapiens GN=TP53RK PE=1 SV=2	PRPK_HUMAN (+1)	TP53RK	28 kDa	0.26	0.5	[]	0.41	0.7	[]	0.48	0.8	[]	1	0	5	1	1	2	0	0	3
Cancer-related nucleoside-triphosphatase OS=Homo sapiens GN=NTPCR PE=1 SV=1	Q5TDF0		?	0.63	1	[]	0.52	0.8	[]	0.52	1.3	[]	3	0	1	1	1	1	4	0	0
Methyl-CpG-binding protein 2 OS=Homo sapiens GN=MECP2 PE=1 SV=1	A0A087WXF0 (+1)		?	0.38	0.7	[]	0.41	0.7	[]	0.61	1	[]	3	0	3	1	0	3	2	0	2
Succinate dehydrogenase [ubiquinone] flavoprotein subunit, mitochondrial OS=Homo sapiens PE=2 SV=1	B4DYN5		?	0.38	0.7	[]	0.58	1	[]	0.35	0.7	[]	0	3	3	0	3	3	0	2	2
Tubulin beta-2A chain OS=Homo sapiens GN=TUBB2A PE=1 SV=1	TBB2A_HUMAN (+1)	TUBB2A	50 kDa	0.37	0.6	[]	0.47	1.2	[]	0.23	0.5	[]	2	0	3	5	0	1	1	0	2
Pleckstrin homology domain-containing family F member 2 OS=Homo sapiens GN=PLEKHF2 PE=1 SV=1	PKHF2_HUMAN	PLEKHF2	28 kDa	0.5	0.8	[]	0.47	1.2	[]	0.35	0.7	[]	1	0	4	1	3	2	0	3	1
Mothers against decapentaplegic homolog 3 OS=Homo sapiens GN=SMAD3 PE=1 SV=1	SMAD3_HUMAN (+1)	SMAD3	48 kDa	0.38	0.7	[]	0.53	0.8	[]	0.48	0.8	[]	3	0	3	3	0	2	3	0	1
Translation initiation factor eIF-2B subunit epsilon OS=Homo sapiens GN=EIF2B5 PE=1 SV=3	EI2BE_HUMAN (+1)	EIF2B5	80 kDa	0.26	0.5	[]	0.07	0.2	[]	0.33	3	[]	0	5	1	0	1	0	0	1	2
Heat shock 70 kDa protein 14 OS=Homo sapiens GN=HSPA14 PE=1 SV=1	HSP7E_HUMAN	HSPA14	55 kDa	0.088	3.5	[]	0.32	2	[]	0.3	1.7	[]	0	0	2	0	2	2	0	6	1
Protein transport protein Sec16A OS=Homo sapiens GN=SEC16A PE=1 SV=1	F1T0I1 (+1)		?	0.054	4	[]	0.26	0	[]	0.0046	INF	Fibronectin low, LAP high	1	0	1	0	0	0	0	4	4
Cyclin-dependent kinase 12 OS=Homo sapiens GN=CDK12 PE=1 SV=2	CDK12_HUMAN	CDK12	164 kDa	0.26	0.5	[]	0.16	0.3	[]	0.52	1.5	[]	0	0	6	0	0	2	0	2	1
Protein transport protein Sec24C OS=Homo sapiens GN=SEC24C PE=1 SV=3	SC24C_HUMAN (+2)	SEC24C	118 kDa	0.19	4	[]	0.17	4	[]	0.61	1	[]	1	0	0	4	0	0	2	2	0
Glutamine--tRNA ligase OS=Homo sapiens GN=QARS PE=1 SV=1	SYQ_HUMAN (+2)	QARS	88 kDa	0.091	0.3	[]	0.19	0.4	[]	0.48	0.7	[]	6	0	1	3	0	0	1	1	0
Ras-GTPase activating protein SH3 domain-binding protein 2, isoform CRA_b OS=Homo sapiens GN=G3BP2 PE=4 SV=1	A0A024RDB2		?	0.5	1.5	[]	0.079	3.5	[]	0.16	0.4	[]	0	0	2	0	1	6	0	0	3
Cytochrome c OS=Homo sapiens GN=CYCS PE=1 SV=2	CYC_HUMAN (+2)	CYCS	12 kDa	0.19	4	[]	0.017	8	Collagen low, Fibronectin high	0.18	0.5	[]	1	0	0	8	0	0	3	0	1
Spliceosome RNA helicase DDX39B OS=Homo sapiens GN=DDX39B PE=1 SV=1	DX39B_HUMAN	DDX39B	49 kDa	0.064	0.2	[]	0.47	1.2	[]	0.031	0.1	Fibronectin high, LAP low	0	6	0	0	7	0	0	1	0
Large subunit GTPase 1 homolog OS=Homo sapiens GN=LSG1 PE=1 SV=2	LSG1_HUMAN	LSG1	75 kDa	0.25	2	[]	0.52	0.7	[]	0.16	3	[]	3	0	0	0	0	2	0	0	6
60S ribosomal protein L22-like 1 OS=Homo sapiens GN=RPL22L1 PE=1 SV=2	RL22L_HUMAN	RPL22L1	15 kDa	0.38	0.7	[]	0.41	0.7	[]	0.61	1	[]	6	0	0	4	0	0	4	0	0
Serine/arginine-rich splicing factor 10 OS=Homo sapiens GN=SRSF10 PE=1 SV=1	SRS10_HUMAN	SRSF10	31 kDa	0.29	0.6	[]	0.13	0.4	[]	0.39	1.7	[]	2	1	5	0	2	1	0	2	3
Protein transport protein Sec24B OS=Homo sapiens GN=SEC24B PE=1 SV=2	SC24B_HUMAN	SEC24B	137 kDa	0.63	1	[]	0.61	1	[]	0.61	1	[]	1	2	1	0	3	1	1	3	0
Mortality factor 4-like protein 2 OS=Homo sapiens GN=MORF4L2 PE=1 SV=1	MO4L2_HUMAN (+1)	MORF4L2	32 kDa	0.5	1.2	[]	0.61	1	[]	0.52	1.2	[]	2	0	2	2	0	2	0	0	5
Ribosome biogenesis protein NSA2 homolog OS=Homo sapiens GN=NSA2 PE=1 SV=1	NSA2_HUMAN (+1)	NSA2	30 kDa	0.074	0.3	[]	0.085	0.3	[]	0.64	1	[]	2	0	7	0	0	3	0	1	2
Nuclear respiratory factor 1 OS=Homo sapiens GN=NRF1 PE=1 SV=1	NRF1_HUMAN (+1)	NRF1	54 kDa	0.31	3	[]	0.099	5	[]	0.34	0.6	[]	0	1	0	0	2	3	0	1	2
Chromosome alignment-maintaining phosphoprotein 1 OS=Homo sapiens GN=CHAMP1 PE=1 SV=2	CHAP1_HUMAN	CHAMP1	89 kDa	0.63	1	[]	0.37	0.5	[]	0.36	2	[]	0	1	3	0	2	0	0	2	2
E3 ubiquitin-protein ligase listerin OS=Homo sapiens GN=LTN1 PE=1 SV=6	LTN1_HUMAN	LTN1	201 kDa	0.62	1	[]	0.53	0.8	[]	0.52	1.2	[]	0	5	0	0	4	0	0	2	3
Serine/arginine-rich splicing factor 11 OS=Homo sapiens GN=SRSF11 PE=1 SV=1	SRS11_HUMAN	SRSF11	54 kDa	0.5	0.8	[]	0.28	0.5	[]	0.39	1.7	[]	0	5	1	0	3	0	0	5	0
Aconitate hydratase, mitochondrial OS=Homo sapiens GN=ACO2 PE=3 SV=1	Q71UF1		?	0.28	0.6	[]	0.04	0.1	Collagen high, Fibronectin low	0.2	4	[]	0	1	6	0	1	0	0	4	0
cDNA FLJ59716, highly similar to Vacuolar protein sorting 26A OS=Homo sapiens PE=2 SV=1	B4DLT1		?	0.062	INF	[]	0.057	INF	[]	0.61	1	[]	0	0	0	3	0	1	2	0	2
Histidine ammonia-lyase OS=Homo sapiens GN=HAL PE=1 SV=1	HUTH_HUMAN	HAL	73 kDa	0.65	1	[]	0.099	2.7	[]	0.1	0.4	[]	2	0	1	8	0	0	0	0	3
NQO1 protein (Fragment) OS=Homo sapiens GN=NQO1 PE=2 SV=1	Q3B792		?	0.088	3.5	[]	0.21	2.5	[]	0.41	1.4	[]	0	0	2	0	0	5	1	6	0
Nuclear receptor subfamily 2 group F member 6 OS=Homo sapiens GN=NR2F6 PE=1 SV=2	NR2F6_HUMAN (+3)	NR2F6	43 kDa	0.17	0.4	[]	0.1	0.3	[]	0.52	1.5	[]	1	0	6	0	0	2	0	0	3
Hydroxymethylglutaryl-CoA synthase, cytoplasmic OS=Homo sapiens GN=HMGCS1 PE=1 SV=2	HMCS1_HUMAN (+3)	HMGCS1	57 kDa	0.22	2.5	[]	0.13	3	[]	0.47	0.8	[]	0	2	0	6	0	0	0	5	0
PMS1 protein homolog 1 OS=Homo sapiens GN=PMS1 PE=1 SV=1	Q3BDU3 (+1)		?	0.31	3	[]	0.74	1	[]	0.33	3	[]	1	0	0	1	0	0	3	0	0
Uncharacterized protein (Fragment) OS=Homo sapiens PE=4 SV=2	V9GYP5		?	0.25	2	[]	0.34	1.7	[]	0.53	1.2	[]	1	1	1	1	2	2	1	3	2
Putative uncharacterized protein DKFZp686I0746 OS=Homo sapiens GN=DKFZp686I0746 PE=2 SV=1	Q6MZZ3		?	0.14	3	[]	0.21	2.5	[]	0.53	1.2	[]	0	2	0	3	2	0	1	3	2
Anaphase-promoting complex subunit 7 OS=Homo sapiens GN=ANAPC7 PE=1 SV=4	APC7_HUMAN	ANAPC7	67 kDa	0.22	0.6	[]	0.0024	0	Collagen high, Fibronectin low	0.034	INF	Fibronectin low, LAP high	4	2	3	0	0	0	2	1	2
PCI domain-containing protein 2 OS=Homo sapiens GN=PCID2 PE=1 SV=2	PCID2_HUMAN (+3)	PCID2	46 kDa	0.65	1	[]	0.34	1.7	[]	0.34	0.6	[]	0	1	2	0	2	3	0	1	2
Protein LSM14 homolog A OS=Homo sapiens GN=LSM14A PE=1 SV=3	LS14A_HUMAN	LSM14A	51 kDa	0.5	0.7	[]	0.23	2	[]	0.13	0.3	[]	1	0	2	1	2	3	0	0	2
Hippocalcin-like protein 1 OS=Homo sapiens GN=HPCAL1 PE=1 SV=3	HPCL1_HUMAN (+1)	HPCAL1	22 kDa	0.5	0.8	[]	0.35	1.5	[]	0.23	0.5	[]	1	0	3	2	0	4	1	1	1
Band 4.1-like protein 2 OS=Homo sapiens GN=EPB41L2 PE=1 SV=1	E41L2_HUMAN	EPB41L2	113 kDa	0.5	1.2	[]	0.52	0.8	[]	0.39	1.7	[]	2	2	0	2	1	0	4	1	0
Exportin-5 OS=Homo sapiens GN=XPO5 PE=1 SV=1	XPO5_HUMAN (+1)	XPO5	136 kDa	0.36	1.7	[]	0.63	1	[]	0.39	1.7	[]	0	2	1	0	1	2	2	1	2
Aldehyde dehydrogenase family 16 member A1 OS=Homo sapiens GN=ALDH16A1 PE=1 SV=2	A16A1_HUMAN	ALDH16A1	85 kDa	0.5	1.2	[]	0.25	0.4	[]	0.16	3	[]	0	4	1	1	0	1	1	4	1
Platelet-activating factor acetylhydrolase IB subunit beta OS=Homo sapiens GN=PAFAH1B2 PE=1 SV=1	PA1B2_HUMAN (+1)	PAFAH1B2	26 kDa	0.11	5	[]	0.03	7	Collagen low, Fibronectin high	0.36	0.7	[]	0	0	1	2	3	2	1	3	1
Transcription elongation regulator 1 OS=Homo sapiens GN=TCERG1 PE=1 SV=2	TCRG1_HUMAN	TCERG1	124 kDa	0.37	1.5	[]	0.61	1	[]	0.4	1.5	[]	0	3	1	0	3	1	0	6	0
Enhancer of mRNA-decapping protein 4 OS=Homo sapiens GN=EDC4 PE=1 SV=1	EDC4_HUMAN	EDC4	152 kDa	0.25	INF	[]	0.12	INF	[]	0.48	0.7	[]	0	0	0	2	0	1	0	0	2
Trifunctional enzyme subunit beta, mitochondrial OS=Homo sapiens GN=HADHB PE=1 SV=3	ECHB_HUMAN	HADHB	51 kDa	0.063	0	[]	0.52	0.8	[]	0.12	0	[]	2	0	2	3	0	0	0	0	0
PR domain zinc finger protein 10 OS=Homo sapiens GN=PRDM10 PE=1 SV=3	PRD10_HUMAN (+2)	PRDM10	130 kDa	0.11	0.2	[]	0.25	0.4	[]	0.49	0.5	[]	0	0	5	0	0	2	0	0	1
Epiplakin OS=Homo sapiens GN=EPPK1 PE=1 SV=1	A0A087X1U6	EPPK1	556 kDa	0.062	INF	[]	0.014	INF	Collagen low, Fibronectin high	0.35	0.7	[]	0	0	0	6	0	0	3	0	1
Serpin H1 OS=Homo sapiens GN=SERPINH1 PE=1 SV=2	SERPH_HUMAN (+1)	SERPINH1	46 kDa	0.12	0.4	[]	0.0047	0	Collagen high, Fibronectin low	0.13	INF	[]	5	3	0	0	0	0	0	3	0
Separin OS=Homo sapiens GN=ESPL1 PE=1 SV=3	ESPL1_HUMAN	ESPL1	233 kDa	0.25	INF	[]	0.057	INF	[]	0.33	0.5	[]	0	0	0	0	0	4	0	0	2
cDNA FLJ60647, highly similar to Keratin, type II cytoskeletal 6B OS=Homo sapiens PE=2 SV=1	B4DKV4		?	0.35	0.5	[]	0.2	0.2	[]	0.51	2	[]	0	4	0	0	1	0	0	0	2
Sulfotransferase family cytosolic 2B member 1 OS=Homo sapiens GN=SULT2B1 PE=1 SV=2	ST2B1_HUMAN	SULT2B1	41 kDa	0.5	INF	[]	0.0066	INF	Collagen low, Fibronectin high	0.031	0.1	Fibronectin high, LAP low	0	0	0	7	0	0	1	0	0
cDNA, FLJ79141, highly similar to Nucleosome assembly protein 1-like 4 OS=Homo sapiens PE=2 SV=1	B7ZAC7		?	0.22	2.5	[]	0.079	3.5	[]	0.36	0.7	[]	1	1	0	3	3	1	1	0	4
LanC-like protein 2 OS=Homo sapiens GN=LANCL2 PE=1 SV=1	LANC2_HUMAN (+1)	LANCL2	51 kDa	0.5	1.2	[]	0.61	1	[]	0.52	1.2	[]	0	3	1	0	2	2	0	2	3
Phosphoribosyl pyrophosphate synthase-associated protein 2 OS=Homo sapiens GN=PRPSAP2 PE=1 SV=1	KPRB_HUMAN (+2)	PRPSAP2	41 kDa	0.5	0.5	[]	0.21	2.5	[]	0.1	0.2	[]	1	0	1	1	1	3	0	1	0
cDNA FLJ56092, highly similar to Pentatricopeptide repeat protein 1 OS=Homo sapiens PE=2 SV=1	B4DJ38 (+1)		?	0.35	0.5	[]	0.47	1.2	[]	0.21	0.4	[]	0	1	3	5	0	0	1	1	0
Hypoxia up-regulated protein 1 OS=Homo sapiens GN=HYOU1 PE=1 SV=1	HYOU1_HUMAN (+1)	HYOU1	111 kDa	0.088	3.5	[]	0.67	1	[]	0.1	3.5	[]	1	0	1	2	0	0	3	4	0
F-actin-capping protein subunit beta OS=Homo sapiens GN=CAPZB PE=1 SV=4	CAPZB_HUMAN	CAPZB	31 kDa	0.63	1	[]	0.35	1.5	[]	0.35	0.7	[]	1	3	0	6	0	0	3	0	1
Rho-associated protein kinase 2 OS=Homo sapiens GN=ROCK2 PE=1 SV=4	ROCK2_HUMAN	ROCK2	161 kDa	0.65	1	[]	0.33	0.3	[]	0.33	3	[]	0	3	0	0	1	0	1	1	1
IQ motif and SEC7 domain-containing protein 1 OS=Homo sapiens GN=IQSEC1 PE=1 SV=1	IQEC1_HUMAN	IQSEC1	108 kDa	0.5	0.7	[]	0.099	2.7	[]	0.048	0.2	Fibronectin high, LAP low	0	0	3	0	3	5	0	1	1
Protein strawberry notch homolog 1 OS=Homo sapiens GN=SBNO1 PE=1 SV=1	SBNO1_HUMAN	SBNO1	154 kDa	0.19	0.2	[]	0.17	2	[]	0.017	0.1	Fibronectin high, LAP low	0	2	2	0	7	1	0	0	1
Dystrophin OS=Homo sapiens GN=DMD PE=1 SV=3	DMD_HUMAN (+2)	DMD	427 kDa	0.31	3	[]	0.17	4	[]	0.48	0.8	[]	1	0	0	2	2	0	2	1	0
Protein LSM14 homolog B OS=Homo sapiens GN=LSM14B PE=1 SV=1	LS14B_HUMAN	LSM14B	42 kDa	0.37	0.6	[]	0.53	0.8	[]	0.48	0.8	[]	3	0	2	0	0	4	0	2	1
Leucine-rich repeat-containing protein 59 OS=Homo sapiens GN=LRRC59 PE=1 SV=1	LRC59_HUMAN	LRRC59	35 kDa	0.5	1.2	[]	0.52	0.8	[]	0.39	1.7	[]	0	0	4	0	0	3	0	1	4
Actin-related protein 2/3 complex subunit 1B OS=Homo sapiens GN=ARPC1B PE=1 SV=3	ARC1B_HUMAN (+1)	ARPC1B	41 kDa	0.5	2	[]	0.48	2	[]	0.67	1	[]	1	0	0	1	1	0	1	1	0
Glutamate dehydrogenase 1, mitochondrial OS=Homo sapiens GN=GLUD1 PE=1 SV=2	DHE3_HUMAN (+2)	GLUD1	61 kDa	0.38	0.7	[]	0.07	0.2	[]	0.2	4	[]	0	3	3	0	1	0	0	4	0
DnaJ homolog subfamily C member 13 OS=Homo sapiens GN=DNAJC13 PE=1 SV=5	DJC13_HUMAN (+1)	DNAJC13	254 kDa	0.5	0.7	[]	0.52	0.7	[]	0.67	1	[]	0	3	0	0	2	0	0	0	2
Transcriptional repressor protein YY1 OS=Homo sapiens GN=YY1 PE=1 SV=2	TYY1_HUMAN	YY1	45 kDa	0.5	INF	[]	0.028	INF	Collagen low, Fibronectin high	0.1	0.2	[]	0	0	0	1	2	2	0	0	1
Probable ATP-dependent RNA helicase DDX60 OS=Homo sapiens GN=DDX60 PE=1 SV=3	DDX60_HUMAN	DDX60	198 kDa	0.5	0.5	[]	0.32	2	[]	0.18	0.2	[]	2	0	0	4	0	0	1	0	0
Rho guanine nucleotide exchange factor 1 (Fragment) OS=Homo sapiens GN=ARHGEF1 PE=1 SV=1	M0QYC1		?	0.062	INF	[]	0.057	INF	[]	0.61	1	[]	0	0	0	0	0	4	0	1	3
Chloride intracellular channel protein 3 OS=Homo sapiens GN=CLIC3 PE=1 SV=2	CLIC3_HUMAN	CLIC3	27 kDa	0.69	1	[]	0.13	3	[]	0.13	0.3	[]	2	0	0	6	0	0	2	0	0
Proteasome subunit alpha type-1 OS=Homo sapiens GN=PSMA1 PE=1 SV=1	PSA1_HUMAN	PSMA1	30 kDa	0.5	2	[]	0.03	7	Collagen low, Fibronectin high	0.081	0.3	[]	1	0	0	7	0	0	2	0	0
DNA mismatch repair protein Msh2 OS=Homo sapiens GN=MSH2 PE=1 SV=1	MSH2_HUMAN	MSH2	105 kDa	0.36	1.7	[]	0.23	2	[]	0.47	0.8	[]	0	3	0	0	6	0	0	5	0
Transcriptional regulator ATRX OS=Homo sapiens GN=ATRX PE=1 SV=5	ATRX_HUMAN (+1)	ATRX	283 kDa	0.69	1	[]	0.48	1.5	[]	0.48	0.7	[]	0	2	0	0	3	0	0	2	0
V-type proton ATPase catalytic subunit A OS=Homo sapiens GN=ATP6V1A PE=1 SV=2	VATA_HUMAN	ATP6V1A	68 kDa	0.12	INF	[]	0.0032	INF	Collagen low, Fibronectin high	0.1	0.4	[]	0	0	0	8	0	0	3	0	0
JMJD2B protein OS=Homo sapiens GN=JMJD2B PE=2 SV=1	B7ZM63 (+1)		?	0.062	INF	[]	0.49	INF	[]	0.2	4	[]	0	0	0	0	0	1	0	4	0
Proteasome subunit alpha type-7 OS=Homo sapiens GN=PSMA7 PE=1 SV=1	PSA7_HUMAN (+2)	PSMA7	28 kDa	0.054	4	[]	0.67	1	[]	0.062	4	[]	1	1	0	2	0	0	4	1	3
Keratin, type II cytoskeletal 2 oral OS=Homo sapiens GN=KRT76 PE=1 SV=2	K22O_HUMAN	KRT76	66 kDa	0.26	0.5	[]	0.07	0.2	[]	0.33	3	[]	1	3	2	0	1	0	1	0	2
Splicing factor 3B subunit 6 OS=Homo sapiens GN=SF3B6 PE=1 SV=1	SF3B6_HUMAN	SF3B6	15 kDa	0.31	3	[]	0.017	8	Collagen low, Fibronectin high	0.1	0.4	[]	0	0	1	5	1	2	1	0	2
IgG L chain OS=Homo sapiens PE=2 SV=1	S6B2A1 (+1)		?	0.37	1.5	[]	0.52	0.8	[]	0.27	2	[]	1	3	0	3	0	0	2	1	3
Protein dopey-2 OS=Homo sapiens GN=DOPEY2 PE=1 SV=5	DOP2_HUMAN	DOPEY2	258 kDa	0.31	0.3	[]	0.52	0.7	[]	0.49	0.5	[]	0	1	2	0	1	1	0	0	1
U2 small nuclear ribonucleoprotein A' OS=Homo sapiens GN=SNRPA1 PE=1 SV=2	RU2A_HUMAN	SNRPA1	28 kDa	0.5	2	[]	0.03	7	Collagen low, Fibronectin high	0.081	0.3	[]	1	0	0	3	2	2	0	0	2
Ras-related protein Rap-1b OS=Homo sapiens GN=RAP1B PE=1 SV=1	RAP1B_HUMAN	RAP1B	21 kDa	0.5	1.2	[]	0.25	0.4	[]	0.16	3	[]	2	0	3	0	0	2	1	1	4
MMS19 nucleotide excision repair protein homolog OS=Homo sapiens GN=MMS19 PE=1 SV=2	MMS19_HUMAN	MMS19	113 kDa	0.22	2.5	[]	0.48	1.5	[]	0.39	1.7	[]	0	1	1	0	2	1	0	0	5
ADP-ribosylation factor-like protein 1 OS=Homo sapiens GN=ARL1 PE=1 SV=1	ARL1_HUMAN (+1)	ARL1	20 kDa	0.5	1.3	[]	0.48	1.3	[]	0.61	1	[]	3	0	0	1	0	3	3	1	0
Uncharacterized protein OS=Homo sapiens PE=2 SV=1	Q8NEJ1		?	0.5	0.8	[]	0.61	1	[]	0.48	0.8	[]	1	3	0	4	0	0	1	0	2
Short-chain dehydrogenase/reductase family 9C member 7 OS=Homo sapiens GN=SDR9C7 PE=1 SV=1	DR9C7_HUMAN	SDR9C7	35 kDa	0.34	2	[]	0.32	2	[]	0.61	1	[]	2	0	0	4	0	0	2	1	1
Catalase OS=Homo sapiens GN=CAT PE=1 SV=3	CATA_HUMAN	CAT	60 kDa	0.17	2.3	[]	0.52	0.7	[]	0.1	3.5	[]	0	3	0	0	2	0	1	5	1
Histone H1.3 OS=Homo sapiens GN=HIST1H1D PE=1 SV=2	H13_HUMAN	HIST1H1D	22 kDa	0.5	1.5	[]	0.13	3	[]	0.23	0.5	[]	0	1	1	0	0	6	1	2	0
Vascular endothelial zinc finger 1 OS=Homo sapiens GN=VEZF1 PE=1 SV=2	VEZF1_HUMAN (+1)	VEZF1	57 kDa	0.5	1.5	[]	0.48	1.5	[]	0.64	1	[]	1	0	1	0	0	3	1	0	2
Transmembrane protein 33 (Fragment) OS=Homo sapiens GN=TMEM33 PE=1 SV=1	D6RAA6		?	0.5	0.8	[]	0.37	0.5	[]	0.52	1.5	[]	1	0	3	2	0	0	0	3	0
Proline-rich protein 36 OS=Homo sapiens GN=PRR36 PE=1 SV=2	PRR36_HUMAN	PRR36	133 kDa	0.15	0.3	[]	0.28	0.5	[]	0.48	0.7	[]	6	0	0	2	0	1	0	0	2
WD repeat-containing protein 61 OS=Homo sapiens GN=WDR61 PE=1 SV=1	WDR61_HUMAN	WDR61	34 kDa	0.22	2.5	[]	0.13	3	[]	0.47	0.8	[]	0	0	2	0	1	5	0	0	5
U4/U6.U5 tri-snRNP-associated protein 1 OS=Homo sapiens GN=SART1 PE=1 SV=1	SNUT1_HUMAN	SART1	90 kDa	0.14	3	[]	0.48	1.5	[]	0.27	2	[]	0	0	2	0	3	0	0	3	3
Diacylglycerol kinase zeta OS=Homo sapiens GN=DGKZ PE=1 SV=3	DGKZ_HUMAN	DGKZ	124 kDa	0.31	0.3	[]	0.63	1	[]	0.3	0.3	[]	0	3	0	1	2	0	0	0	1
ATP-binding cassette sub-family D member 3 OS=Homo sapiens GN=ABCD3 PE=1 SV=1	ABCD3_HUMAN (+1)	ABCD3	75 kDa	0.5	0.7	[]	0.15	2.3	[]	0.081	0.3	[]	0	0	3	2	0	5	0	0	2
Proteasome subunit beta type-5 OS=Homo sapiens GN=PSMB5 PE=1 SV=3	PSB5_HUMAN	PSMB5	28 kDa	0.31	3	[]	0.17	4	[]	0.48	0.8	[]	0	0	1	4	0	0	2	0	1
SWI/SNF complex subunit SMARCC2 OS=Homo sapiens GN=SMARCC2 PE=1 SV=1	F8VXC8 (+1)		?	0.088	3.5	[]	0.67	1	[]	0.1	3.5	[]	0	2	0	0	2	0	0	7	0
TATA box-binding protein-like protein 1 OS=Homo sapiens GN=TBPL1 PE=1 SV=1	TBPL1_HUMAN	TBPL1	21 kDa	0.37	0.6	[]	0.25	0.4	[]	0.52	1.5	[]	5	0	0	2	0	0	2	0	1
Zinc finger protein castor homolog 1 OS=Homo sapiens GN=CASZ1 PE=1 SV=4	CASZ1_HUMAN	CASZ1	190 kDa	0.36	1.7	[]	0.63	1	[]	0.39	1.7	[]	0	0	3	0	0	3	0	0	5
Glutamine--fructose-6-phosphate aminotransferase [isomerizing] 1 OS=Homo sapiens GN=GFPT1 PE=1 SV=3	GFPT1_HUMAN	GFPT1	79 kDa	0.061	6	[]	0.099	5	[]	0.53	1.2	[]	0	1	0	0	5	0	0	6	0
Mitochondrial 28S ribosomal protein S34 OS=Homo sapiens PE=2 SV=1	A4UCR9		?	0.19	0.2	[]	0.52	0.8	[]	0.3	0.3	[]	4	0	0	3	0	0	1	0	0
Zinc finger and BTB domain-containing protein 47 OS=Homo sapiens GN=ZBTB47 PE=2 SV=3	ZBT47_HUMAN	ZBTB47	83 kDa	0.17	0.4	[]	0.1	0.3	[]	0.52	1.5	[]	0	0	7	0	0	2	0	0	3
Protein transport protein Sec31A OS=Homo sapiens GN=SEC31A PE=1 SV=3	SC31A_HUMAN (+3)	SEC31A	133 kDa	0.34	2	[]	0.32	2	[]	0.61	1	[]	1	1	0	2	2	0	0	2	2
WAS/WASL-interacting protein family member 2 OS=Homo sapiens GN=WIPF2 PE=1 SV=1	WIPF2_HUMAN	WIPF2	46 kDa	0.19	4	[]	0.74	1	[]	0.2	4	[]	0	1	0	0	0	1	0	3	1
SRSF protein kinase 1 OS=Homo sapiens GN=SRPK1 PE=1 SV=2	Q5R363		?	0.25	0	[]	0.079	3.5	[]	0.0068	0	Fibronectin high, LAP low	0	2	0	0	3	4	0	0	0
cDNA FLJ38868 fis, clone MESAN2013211, highly similar to Protein FAM98A OS=Homo sapiens PE=2 SV=1	B3KTW4		?	0.13	0	[]	0.15	2.3	[]	0.0068	0	Fibronectin high, LAP low	1	2	0	0	6	1	0	0	0
5'-3' exoribonuclease 2 OS=Homo sapiens GN=XRN2 PE=1 SV=1	XRN2_HUMAN	XRN2	109 kDa	0.34	2	[]	0.26	0	[]	0.068	INF	[]	2	0	0	0	0	0	0	4	0
ATP synthase subunit a OS=Homo sapiens GN=ATP6 PE=4 SV=1	A0A059RTC0		?	0.5	INF	[]	0.24	INF	[]	0.49	0.5	[]	0	0	0	2	0	0	1	0	0
Matrix-remodeling-associated protein 5 OS=Homo sapiens GN=MXRA5 PE=2 SV=3	MXRA5_HUMAN	MXRA5	312 kDa	0.5	INF	[]	0.014	INF	Collagen low, Fibronectin high	0.056	0.2	[]	0	0	0	0	2	4	1	0	0
Activator of 90 kDa heat shock protein ATPase homolog 1 OS=Homo sapiens GN=AHSA1 PE=1 SV=1	AHSA1_HUMAN	AHSA1	38 kDa	0.11	5	[]	0.17	4	[]	0.52	1.2	[]	1	0	0	2	1	1	2	2	1
Protein SMG9 OS=Homo sapiens GN=SMG9 PE=1 SV=1	SMG9_HUMAN (+1)	SMG9	58 kDa	0.63	1	[]	0.52	0.8	[]	0.52	1.3	[]	1	0	3	0	0	3	0	2	2
Copine-2 OS=Homo sapiens GN=CPNE2 PE=1 SV=3	CPNE2_HUMAN (+1)	CPNE2	61 kDa	0.23	0.4	[]	0.39	0.6	[]	0.48	0.7	[]	0	1	4	0	1	2	0	2	0
Thyroid hormone receptor-associated protein 3 OS=Homo sapiens GN=THRAP3 PE=1 SV=2	TR150_HUMAN	THRAP3	109 kDa	0.19	0.2	[]	0.61	1	[]	0.18	0.2	[]	1	0	3	0	1	3	0	1	0
AP-1 complex subunit sigma-1A (Fragment) OS=Homo sapiens GN=AP1S1 PE=1 SV=1	H7C1E4		?	0.062	INF	[]	0.014	INF	Collagen low, Fibronectin high	0.35	0.7	[]	0	0	0	1	4	1	1	2	1
Protein SMG8 OS=Homo sapiens GN=SMG8 PE=1 SV=1	SMG8_HUMAN	SMG8	110 kDa	0.31	3	[]	0.3	3	[]	0.64	1	[]	0	0	1	0	1	2	0	1	2
Polyadenylate-binding protein OS=Homo sapiens GN=PABPC4 PE=1 SV=1	B1ANR0		?	0.34	2	[]	0.67	1	[]	0.36	2	[]	0	2	0	0	1	1	0	1	3
ATPase family AAA domain-containing protein 3A OS=Homo sapiens GN=ATAD3A PE=1 SV=2	ATD3A_HUMAN	ATAD3A	71 kDa	0.5	1.3	[]	0.63	1	[]	0.52	1.3	[]	0	0	3	1	0	2	0	3	1
Kinesin-like protein (Fragment) OS=Homo sapiens GN=KIF1A PE=2 SV=1	X5D7J0		?	0.31	3	[]	0.17	4	[]	0.48	0.8	[]	0	1	0	0	1	3	0	0	3
Serpin B6 OS=Homo sapiens GN=SERPINB6 PE=1 SV=1	A0A087X1N8		?	0.061	6	[]	0.3	3	[]	0.27	2	[]	1	0	0	3	0	0	0	5	1
SMC2 protein (Fragment) OS=Homo sapiens GN=SMC2 PE=2 SV=1	Q05BV1		?	0.14	3	[]	0.67	1	[]	0.16	3	[]	0	2	0	0	2	0	0	5	1
DNA replication licensing factor MCM4 OS=Homo sapiens GN=MCM4 PE=1 SV=5	MCM4_HUMAN (+2)	MCM4	97 kDa	0.5	0.7	[]	0.63	1	[]	0.48	0.7	[]	0	1	2	0	0	3	0	2	0
39S ribosomal protein L23, mitochondrial (Fragment) OS=Homo sapiens GN=MRPL23 PE=1 SV=1	H7C2P7		?	0.064	0.2	[]	0.28	0.5	[]	0.3	0.3	[]	5	0	1	3	0	0	1	0	0
Actin-related protein 2/3 complex subunit 5-like protein OS=Homo sapiens GN=ARPC5L PE=1 SV=1	ARP5L_HUMAN (+2)	ARPC5L	17 kDa	0.062	INF	[]	0.0066	INF	Collagen low, Fibronectin high	0.25	0.6	[]	0	0	0	3	1	3	0	0	4
DDB1- and CUL4-associated factor 13 OS=Homo sapiens GN=DCAF13 PE=1 SV=1	A0A087WT20		?	0.056	0.2	[]	0.023	0.1	Collagen high, Fibronectin low	0.51	2	[]	3	0	5	0	0	1	0	0	2
Interferon-inducible double-stranded RNA-dependent protein kinase activator A OS=Homo sapiens GN=PRKRA PE=1 SV=1	PRKRA_HUMAN	PRKRA	34 kDa	0.34	2	[]	0.21	2.5	[]	0.48	0.8	[]	0	0	2	0	1	4	0	0	4
Pre-mRNA-processing factor 19 OS=Homo sapiens GN=PRPF19 PE=1 SV=1	PRP19_HUMAN	PRPF19	55 kDa	0.25	2	[]	0.13	0	[]	0.018	INF	Fibronectin low, LAP high	2	0	1	0	0	0	0	5	1
Condensin complex subunit 1 OS=Homo sapiens GN=NCAPD2 PE=1 SV=3	CND1_HUMAN	NCAPD2	157 kDa	0.5	1.3	[]	0.63	1	[]	0.52	1.3	[]	0	3	0	0	2	1	0	2	2
ADP-ribosylation factor-like protein 6-interacting protein 4 OS=Homo sapiens GN=ARL6IP4 PE=1 SV=2	AR6P4_HUMAN	ARL6IP4	45 kDa	0.5	0.5	[]	0.32	2	[]	0.18	0.2	[]	0	2	0	0	3	1	0	0	1
Copine-7 OS=Homo sapiens GN=CPNE7 PE=1 SV=1	CPNE7_HUMAN	CPNE7	70 kDa	0.75	1	[]	0.099	5	[]	0.1	0.2	[]	0	1	0	0	3	2	0	1	0
Focadhesin OS=Homo sapiens GN=FOCAD PE=1 SV=1	FOCAD_HUMAN	FOCAD	200 kDa	0.69	1	[]	0.67	1	[]	0.67	1	[]	0	2	0	0	2	0	0	1	1
Brefeldin A-inhibited guanine nucleotide-exchange protein 2 OS=Homo sapiens GN=ARFGEF2 PE=1 SV=3	BIG2_HUMAN	ARFGEF2	202 kDa	0.35	0.5	[]	0.35	1.5	[]	0.13	0.3	[]	0	4	0	0	5	1	0	2	0
Galectin-3 OS=Homo sapiens GN=LGALS3 PE=1 SV=5	LEG3_HUMAN (+4)	LGALS3	26 kDa	0.061	6	[]	0.17	4	[]	0.4	1.5	[]	1	0	0	4	0	0	5	1	0
Zinc finger protein 629 OS=Homo sapiens GN=ZNF629 PE=1 SV=2	ZN629_HUMAN	ZNF629	97 kDa	0.19	0.2	[]	0.61	1	[]	0.18	0.2	[]	0	0	4	0	1	3	0	0	1
NADH-cytochrome b5 reductase 3 OS=Homo sapiens GN=CYB5R3 PE=1 SV=3	NB5R3_HUMAN (+1)	CYB5R3	34 kDa	0.25	0	[]	0.32	2	[]	0.058	0	[]	0	0	2	1	0	3	0	0	0
Peroxisome proliferator activated receptor interacting complex protein OS=Homo sapiens GN=PRIC295 PE=2 SV=1	E1NZA1		?	0.62	1	[]	0.12	0.2	[]	0.12	5	[]	0	5	0	0	1	0	0	3	2
Keratin, type I cytoskeletal 27 OS=Homo sapiens GN=KRT27 PE=1 SV=2	K1C27_HUMAN	KRT27	50 kDa	0.19	0.2	[]	0.35	1.5	[]	0.056	0.2	[]	0	4	0	0	6	0	1	0	0
Probable rRNA-processing protein EBP2 OS=Homo sapiens GN=EBNA1BP2 PE=1 SV=2	EBP2_HUMAN (+2)	EBNA1BP2	35 kDa	0.5	0.7	[]	0.63	1	[]	0.48	0.7	[]	3	0	0	3	0	0	2	0	0
Apolipoprotein B-100 OS=Homo sapiens GN=APOB PE=1 SV=2	APOB_HUMAN (+1)	APOB	516 kDa	0.5	1.5	[]	0.67	1	[]	0.52	1.5	[]	0	2	0	1	1	0	0	0	3
Mitochondrial import receptor subunit TOM20 homolog OS=Homo sapiens GN=TOMM20 PE=1 SV=1	TOM20_HUMAN (+1)	TOMM20	16 kDa	0.31	0.3	[]	0.63	1	[]	0.3	0.3	[]	2	1	0	2	1	0	1	0	0
Adenomatous polyposis coli protein 2 OS=Homo sapiens GN=APC2 PE=1 SV=1	APC2_HUMAN	APC2	244 kDa	0.5	2	[]	0.51	0	[]	0.26	INF	[]	0	0	1	0	0	0	2	0	0
N-acetyl-D-glucosamine kinase OS=Homo sapiens GN=NAGK PE=1 SV=4	NAGK_HUMAN	NAGK	37 kDa	0.12	INF	[]	0.0032	INF	Collagen low, Fibronectin high	0.1	0.4	[]	0	0	0	8	0	0	2	1	0
Ribosomal RNA processing protein 1 homolog A OS=Homo sapiens GN=RRP1 PE=1 SV=1	RRP1_HUMAN (+2)	RRP1	53 kDa	0.13	0	[]	0.33	0.3	[]	0.49	0	[]	3	0	0	1	0	0	0	0	0
Sickle tail protein homolog OS=Homo sapiens GN=KIAA1217 PE=1 SV=2	SKT_HUMAN	KIAA1217	214 kDa	0.062	INF	[]	0.49	INF	[]	0.2	4	[]	0	0	0	0	0	1	0	0	4
A-kinase anchor protein 9 OS=Homo sapiens GN=AKAP9 PE=1 SV=3	AKAP9_HUMAN (+1)	AKAP9	454 kDa	0.5	INF	[]	0.12	INF	[]	0.3	0.3	[]	0	0	0	0	0	3	0	0	1
Glycolipid transfer protein OS=Homo sapiens GN=GLTP PE=1 SV=3	GLTP_HUMAN (+1)	GLTP	24 kDa	0.25	INF	[]	0.0032	INF	Collagen low, Fibronectin high	0.048	0.2	Fibronectin high, LAP low	0	0	0	8	0	0	2	0	0
Nitric oxide synthase, inducible OS=Homo sapiens GN=NOS2 PE=1 SV=2	NOS2_HUMAN	NOS2	131 kDa	0.25	0	[]	0.047	4	Collagen low, Fibronectin high	0.0033	0	Fibronectin high, LAP low	2	0	0	8	0	0	0	0	0
S100 calcium binding protein A10 (Annexin II ligand, calpactin I, light polypeptide (P11)), isoform CRA_b (Fragment) OS=Homo sapiens GN=S100A10 PE=4 SV=1	D3DV26		?	0.12	INF	[]	0.028	INF	Collagen low, Fibronectin high	0.34	0.6	[]	0	0	0	5	0	0	3	0	0
Unconventional myosin-VIIb OS=Homo sapiens GN=MYO7B PE=1 SV=2	MYO7B_HUMAN	MYO7B	242 kDa	1	INF	[]	0.24	INF	[]	0.24	0	[]	0	0	0	2	0	0	0	0	0
Putative ATP-dependent RNA helicase DHX57 OS=Homo sapiens GN=DHX57 PE=1 SV=2	DHX57_HUMAN	DHX57	156 kDa	0.37	0.6	[]	0.39	0.6	[]	0.64	1	[]	3	1	1	0	1	2	0	0	3
28S ribosomal protein S14, mitochondrial OS=Homo sapiens GN=MRPS14 PE=1 SV=1	RT14_HUMAN	MRPS14	15 kDa	0.65	1	[]	0.48	1.3	[]	0.48	0.8	[]	1	0	2	3	0	1	2	0	1
Importin subunit alpha-5 OS=Homo sapiens GN=KPNA1 PE=1 SV=3	IMA5_HUMAN (+1)	KPNA1	60 kDa	0.34	2	[]	0.48	1.5	[]	0.52	1.3	[]	1	1	0	0	2	1	0	1	3
Ras-related protein Rab-13 OS=Homo sapiens GN=RAB13 PE=1 SV=1	RAB13_HUMAN	RAB13	23 kDa	0.11	0.2	[]	0.59	1	[]	0.1	0.2	[]	3	0	2	1	3	1	1	0	0
DENN domain-containing protein 2D OS=Homo sapiens GN=DENND2D PE=1 SV=2	DEN2D_HUMAN (+2)	DENND2D	54 kDa	0.34	2	[]	0.21	2.5	[]	0.48	0.8	[]	0	1	1	0	1	4	0	3	1
RNA-binding protein PNO1 OS=Homo sapiens GN=PNO1 PE=1 SV=1	PNO1_HUMAN (+1)	PNO1	28 kDa	0.15	0.3	[]	0.16	0.3	[]	0.67	1	[]	5	0	1	1	0	1	0	0	2
Annexin A7 OS=Homo sapiens GN=ANXA7 PE=1 SV=3	ANXA7_HUMAN (+5)	ANXA7	53 kDa	0.061	6	[]	0.3	3	[]	0.27	2	[]	1	0	0	3	0	0	2	3	1
Eukaryotic translation initiation factor 4 gamma 2 OS=Homo sapiens GN=EIF4G2 PE=1 SV=1	IF4G2_HUMAN	EIF4G2	102 kDa	0.34	2	[]	0.32	2	[]	0.61	1	[]	0	1	1	0	2	2	0	0	4
NADPH--cytochrome P450 reductase (Fragment) OS=Homo sapiens GN=POR PE=1 SV=1	H0Y4R2		?	0.34	2	[]	0.32	2	[]	0.61	1	[]	0	0	2	2	0	2	1	0	3
Neuroblastoma-amplified sequence OS=Homo sapiens GN=NBAS PE=1 SV=2	NBAS_HUMAN	NBAS	269 kDa	0.5	0.7	[]	0.52	0.7	[]	0.67	1	[]	0	0	3	1	0	1	0	0	2
Acyl-protein thioesterase 1 OS=Homo sapiens GN=LYPLA1 PE=1 SV=1	LYPA1_HUMAN (+3)	LYPLA1	25 kDa	0.31	3	[]	0.3	3	[]	0.64	1	[]	0	0	1	3	0	0	2	0	1
Hepatocyte nuclear factor 3-alpha OS=Homo sapiens GN=FOXA1 PE=1 SV=2	FOXA1_HUMAN	FOXA1	49 kDa	0.35	0.5	[]	0.52	0.8	[]	0.48	0.7	[]	1	0	3	0	0	3	0	0	2
Proteolipid protein 2 OS=Homo sapiens GN=PLP2 PE=1 SV=1	PLP2_HUMAN (+1)	PLP2	17 kDa	0.11	5	[]	0.17	4	[]	0.52	1.2	[]	0	0	1	4	0	0	4	0	1
ATP synthase subunit gamma, mitochondrial OS=Homo sapiens GN=ATP5C1 PE=1 SV=1	ATPG_HUMAN (+1)	ATP5C1	33 kDa	0.5	0.7	[]	0.48	1.3	[]	0.33	0.5	[]	0	0	3	2	0	2	0	2	0
Ig kappa chain V-I region EU OS=Homo sapiens PE=1 SV=1	KV106_HUMAN		12 kDa	0.061	6	[]	0.3	3	[]	0.27	2	[]	1	0	0	3	0	0	4	0	2
Coiled-coil-helix-coiled-coil-helix domain-containing protein 2 OS=Homo sapiens GN=CHCHD2 PE=1 SV=1	CHCH2_HUMAN	CHCHD2	16 kDa	0.34	2	[]	0.21	2.5	[]	0.48	0.8	[]	0	0	2	0	1	4	0	0	4
Thioredoxin interacting protein (Fragment) OS=Homo sapiens GN=TXNIP PE=4 SV=1	B1ALI9		?	0.63	1	[]	0.2	0.2	[]	0.2	4	[]	4	0	0	1	0	0	3	1	0
Protein PRRC2B OS=Homo sapiens GN=PRRC2B PE=1 SV=2	PRC2B_HUMAN	PRRC2B	243 kDa	0.5	2	[]	0.3	3	[]	0.48	0.7	[]	0	0	1	0	1	2	0	0	2
Ras-related protein Rab-6A OS=Homo sapiens GN=RAB6A PE=1 SV=3	RAB6A_HUMAN	RAB6A	24 kDa	0.19	4	[]	0.17	4	[]	0.61	1	[]	1	0	0	4	0	0	2	2	0
E3 ubiquitin-protein ligase TRIM56 OS=Homo sapiens GN=TRIM56 PE=1 SV=3	TRI56_HUMAN	TRIM56	81 kDa	0.69	1	[]	0.48	1.5	[]	0.48	0.7	[]	0	1	1	0	1	2	0	2	0
sp|Q9HAU5|RENT2_HUMAN-DECOY Regulator of nonsense transcripts 2 OS=Homo sapiens GN=UPF2...	RENT2_HUMAN-DECOY		?	0.5	0.8	[]	0.018	0	Collagen high, Fibronectin low	0.034	INF	Fibronectin low, LAP high	3	0	3	0	0	0	2	3	0
Pericentriolar material 1 protein OS=Homo sapiens GN=PCM1 PE=1 SV=4	PCM1_HUMAN (+3)	PCM1	229 kDa	0.31	3	[]	0.3	3	[]	0.64	1	[]	0	0	1	0	0	3	0	1	2
General transcription factor 3C polypeptide 5 OS=Homo sapiens GN=GTF3C5 PE=1 SV=2	TF3C5_HUMAN	GTF3C5	60 kDa	0.19	0.2	[]	0.37	0.5	[]	0.49	0.5	[]	4	0	0	1	1	0	1	0	0
7-dehydrocholesterol reductase OS=Homo sapiens GN=DHCR7 PE=1 SV=1	DHCR7_HUMAN (+2)	DHCR7	54 kDa	0.11	0.2	[]	0.25	0.4	[]	0.49	0.5	[]	3	0	2	2	0	0	0	1	0
Cytochrome c oxidase subunit 2 OS=Homo sapiens GN=COX2 PE=3 SV=1	A0A059RIK5		?	0.19	4	[]	0.17	4	[]	0.61	1	[]	1	0	0	4	0	0	4	0	0
Nuclear distribution protein nudE homolog 1 (Fragment) OS=Homo sapiens GN=NDE1 PE=1 SV=1	X5DR54 (+1)		?	0.69	1	[]	0.67	1	[]	0.67	1	[]	0	0	2	0	0	2	0	0	2
Acidic leucine-rich nuclear phosphoprotein 32 family member B OS=Homo sapiens GN=ANP32B PE=1 SV=1	AN32B_HUMAN (+1)	ANP32B	29 kDa	0.31	3	[]	0.099	5	[]	0.34	0.6	[]	0	0	1	5	0	0	3	0	0
E3 ubiquitin-protein ligase TRIM33 OS=Homo sapiens GN=TRIM33 PE=1 SV=3	TRI33_HUMAN (+2)	TRIM33	123 kDa	0.26	0.5	[]	0.07	0.2	[]	0.33	3	[]	6	0	0	1	0	0	3	0	0
Chromosome 9 open reading frame 19, isoform CRA_a (Fragment) OS=Homo sapiens GN=C9orf19 PE=4 SV=1	D3DRP5		?	0.5	0.8	[]	0.12	0.2	[]	0.2	4	[]	5	0	0	1	0	0	4	0	0
Enoyl-CoA hydratase, mitochondrial OS=Homo sapiens GN=ECHS1 PE=1 SV=4	ECHM_HUMAN	ECHS1	31 kDa	0.11	5	[]	0.17	4	[]	0.52	1.2	[]	0	0	1	4	0	0	5	0	0
WD repeat-containing protein 37 OS=Homo sapiens GN=WDR37 PE=1 SV=2	WDR37_HUMAN	WDR37	55 kDa	0.69	1	[]	0.21	2.5	[]	0.21	0.4	[]	0	2	0	0	5	0	0	2	0
Cysteine-rich protein 1 OS=Homo sapiens GN=CRIP1 PE=1 SV=3	CRIP1_HUMAN	CRIP1	9 kDa	0.69	1	[]	0.48	1.5	[]	0.48	0.7	[]	0	1	1	0	3	0	0	0	2
Plastin-3 OS=Homo sapiens GN=PLS3 PE=1 SV=4	PLST_HUMAN	PLS3	71 kDa	0.062	INF	[]	0.014	INF	Collagen low, Fibronectin high	0.35	0.7	[]	0	0	0	6	0	0	1	0	3
DNA repair protein complementing XP-C cells OS=Homo sapiens GN=XPC PE=1 SV=4	XPC_HUMAN (+4)	XPC	106 kDa	0.11	0.2	[]	0.25	0.4	[]	0.49	0.5	[]	5	0	0	2	0	0	1	0	0
Alpha-parvin OS=Homo sapiens GN=PARVA PE=1 SV=1	J3KNQ4		?	0.062	INF	[]	0.028	INF	Collagen low, Fibronectin high	0.48	0.8	[]	0	0	0	0	0	5	0	0	4
Serine/arginine-rich splicing factor 1 OS=Homo sapiens GN=SRSF1 PE=1 SV=2	SRSF1_HUMAN (+2)	SRSF1	28 kDa	0.12	INF	[]	0.0066	INF	Collagen low, Fibronectin high	0.16	0.4	[]	0	0	0	7	0	0	3	0	0
Glycogen phosphorylase, liver form OS=Homo sapiens GN=PYGL PE=1 SV=4	PYGL_HUMAN	PYGL	97 kDa	0.12	INF	[]	0.12	INF	[]	0.64	1	[]	0	0	0	3	0	0	3	0	0
Protein phosphatase 1 regulatory subunit 12A OS=Homo sapiens GN=PPP1R12A PE=1 SV=1	MYPT1_HUMAN	PPP1R12A	115 kDa	0.12	INF	[]	0.057	INF	[]	0.48	0.8	[]	0	0	0	0	0	4	0	0	3
Peptide deformylase, mitochondrial OS=Homo sapiens GN=PDF PE=1 SV=1	DEFM_HUMAN (+1)	PDF	27 kDa	0.063	0	[]	0.61	1	[]	0.058	0	[]	4	0	0	4	0	0	0	0	0
Serine/threonine-protein kinase DCLK1 OS=Homo sapiens GN=DCLK1 PE=1 SV=2	DCLK1_HUMAN	DCLK1	82 kDa	0.25	0	[]	0.13	3	[]	0.014	0	Fibronectin high, LAP low	0	2	0	0	6	0	0	0	0
Calreticulin OS=Homo sapiens GN=CALR PE=1 SV=1	CALR_HUMAN	CALR	48 kDa	0.5	INF	[]	0.00078	INF	Collagen low, Fibronectin high	0.0049	0.1	Fibronectin high, LAP low	0	0	0	10	0	0	1	0	0
Myosin-7 OS=Homo sapiens GN=MYH7 PE=1 SV=5	MYH7_HUMAN	MYH7	223 kDa	0.063	0	[]	0.068	0	[]	1	INF	[]	0	0	4	0	0	0	0	0	0
Baculoviral IAP repeat-containing protein 1 OS=Homo sapiens GN=NAIP PE=1 SV=3	BIRC1_HUMAN (+4)	NAIP	160 kDa	0.5	INF	[]	1	INF	[]	0.51	INF	[]	0	0	0	0	0	0	0	0	1
Sister chromatid cohesion protein PDS5 homolog B OS=Homo sapiens GN=PDS5B PE=1 SV=1	PDS5B_HUMAN	PDS5B	165 kDa	0.062	INF	[]	1	INF	[]	0.068	INF	[]	0	0	0	0	0	0	0	4	0
Beta-2-glycoprotein 1 OS=Homo sapiens GN=APOH PE=1 SV=3	APOH_HUMAN (+2)	APOH	38 kDa	0.5	1.3	[]	0.63	1	[]	0.52	1.3	[]	0	1	2	3	0	0	2	0	2
Eukaryotic translation elongation factor 1 epsilon-1 OS=Homo sapiens GN=EEF1E1 PE=1 SV=1	MCA3_HUMAN	EEF1E1	20 kDa	0.091	0.3	[]	0.04	0.1	Collagen high, Fibronectin low	0.51	2	[]	4	0	3	1	0	0	1	0	1
Vacuolar protein sorting-associated protein 13C OS=Homo sapiens GN=VPS13C PE=1 SV=1	VP13C_HUMAN	VPS13C	422 kDa	0.31	3	[]	0.74	1	[]	0.33	3	[]	0	0	1	1	0	0	0	1	2
Proteasome subunit beta type-1 OS=Homo sapiens GN=PSMB1 PE=1 SV=2	PSB1_HUMAN	PSMB1	26 kDa	0.5	1.5	[]	0.67	1	[]	0.52	1.5	[]	2	0	0	2	0	0	2	0	1
Myotubularin-related protein 5 OS=Homo sapiens GN=SBF1 PE=1 SV=3	MTMR5_HUMAN (+1)	SBF1	208 kDa	0.5	0.5	[]	0.48	1.5	[]	0.3	0.3	[]	0	2	0	0	2	1	0	1	0
Dedicator of cytokinesis protein 6 OS=Homo sapiens GN=DOCK6 PE=1 SV=3	DOCK6_HUMAN	DOCK6	230 kDa	0.34	2	[]	0.67	1	[]	0.36	2	[]	0	2	0	0	2	0	0	1	3
Phenylalanine--tRNA ligase alpha subunit OS=Homo sapiens GN=FARSA PE=1 SV=3	SYFA_HUMAN (+1)	FARSA	58 kDa	0.19	0.2	[]	0.37	0.5	[]	0.49	0.5	[]	4	0	0	1	0	1	1	0	0
39S ribosomal protein L22, mitochondrial OS=Homo sapiens GN=MRPL22 PE=1 SV=1	RM22_HUMAN	MRPL22	24 kDa	0.35	0.5	[]	0.2	0.2	[]	0.51	2	[]	4	0	0	1	0	0	1	0	1
Ig kappa chain V-III region VG (Fragment) OS=Homo sapiens PE=1 SV=1	KV309_HUMAN		13 kDa	0.5	1.2	[]	0.2	0.2	[]	0.12	5	[]	1	3	0	1	0	0	0	0	5
Pleckstrin homology domain-containing family G member 3 OS=Homo sapiens GN=PLEKHG3 PE=1 SV=1	PKHG3_HUMAN	PLEKHG3	134 kDa	0.5	0.5	[]	0.32	2	[]	0.18	0.2	[]	0	1	1	0	4	0	0	0	1
Regulation of nuclear pre-mRNA domain-containing protein 2 OS=Homo sapiens GN=RPRD2 PE=1 SV=1	RPRD2_HUMAN	RPRD2	156 kDa	0.69	1	[]	0.26	0	[]	0.26	INF	[]	1	0	1	0	0	0	1	0	1
Translocon-associated protein subunit delta OS=Homo sapiens GN=SSR4 PE=1 SV=1	SSRD_HUMAN	SSR4	19 kDa	0.5	1.5	[]	0.32	2	[]	0.48	0.8	[]	0	0	2	4	0	0	1	0	2
Ig kappa chain C region OS=Homo sapiens GN=IGKC PE=1 SV=1	A0A087X130		12 kDa	0.19	4	[]	0.17	4	[]	0.61	1	[]	1	0	0	4	0	0	3	0	1
Charged multivesicular body protein 4c OS=Homo sapiens GN=CHMP4C PE=1 SV=1	CHM4C_HUMAN	CHMP4C	26 kDa	0.75	1	[]	0.3	3	[]	0.3	0.3	[]	1	0	0	1	1	1	0	0	1
MRE11A protein (Fragment) OS=Homo sapiens GN=MRE11A PE=2 SV=1	Q05D78		?	0.5	2	[]	0.74	1	[]	0.51	2	[]	0	1	0	0	1	0	0	2	0
Structural maintenance of chromosomes protein 3 OS=Homo sapiens GN=SMC3 PE=1 SV=2	SMC3_HUMAN (+1)	SMC3	142 kDa	0.69	1	[]	0.67	1	[]	0.67	1	[]	0	2	0	0	2	0	0	2	0
Chromobox protein homolog 8 OS=Homo sapiens GN=CBX8 PE=1 SV=3	CBX8_HUMAN	CBX8	43 kDa	0.5	1.5	[]	0.48	1.5	[]	0.64	1	[]	2	0	0	3	0	0	3	0	0
Serine hydroxymethyltransferase, mitochondrial OS=Homo sapiens GN=SHMT2 PE=1 SV=3	GLYM_HUMAN (+4)	SHMT2	56 kDa	0.23	0.4	[]	0.035	0	Collagen high, Fibronectin low	0.26	INF	[]	4	1	0	0	0	0	2	0	0
Ras-related C3 botulinum toxin substrate 2 OS=Homo sapiens GN=RAC2 PE=1 SV=1	RAC2_HUMAN	RAC2	21 kDa	0.5	2	[]	0.48	2	[]	0.67	1	[]	1	0	0	1	1	0	1	1	0
Nucleoporin 214kDa, isoform CRA_b OS=Homo sapiens GN=NUP214 PE=4 SV=1	A0A024R8B6		?	0.062	INF	[]	0.057	INF	[]	0.61	1	[]	0	0	0	0	0	4	0	1	3
Ras-related protein Rab-3D OS=Homo sapiens GN=RAB3D PE=1 SV=1	RAB3D_HUMAN	RAB3D	24 kDa	0.25	0	[]	0.67	1	[]	0.24	0	[]	0	1	1	2	0	0	0	0	0
Keratin, type II cytoskeletal 6C OS=Homo sapiens GN=KRT6C PE=1 SV=3	K2C6C_HUMAN	KRT6C	60 kDa	0.34	2	[]	0.48	1.5	[]	0.52	1.3	[]	2	0	0	3	0	0	0	0	4
Target of myb1 (Chicken), isoform CRA_a OS=Homo sapiens GN=TOM1 PE=2 SV=1	B3KUU1		?	0.12	INF	[]	0.028	INF	Collagen low, Fibronectin high	0.34	0.6	[]	0	0	0	5	0	0	0	2	1
Neural cell expressed, developmentally down-regulated 4, isoform CRA_b OS=Homo sapiens GN=NEDD4 PE=4 SV=1	A0A024R5S9		?	0.5	2	[]	0.099	5	[]	0.21	0.4	[]	0	1	0	0	3	2	0	2	0
Transferrin receptor protein 1 OS=Homo sapiens GN=TFRC PE=1 SV=2	TFR1_HUMAN (+1)	TFRC	85 kDa	0.11	5	[]	0.51	0	[]	0.034	INF	Fibronectin low, LAP high	0	0	1	0	0	0	1	0	4
Cleavage and polyadenylation-specificity factor subunit 7 (Fragment) OS=Homo sapiens GN=CPSF7 PE=1 SV=1	F5H6M0		?	0.5	INF	[]	0.057	INF	[]	0.18	0.2	[]	0	0	0	0	3	1	0	1	0
PH-interacting protein OS=Homo sapiens GN=PHIP PE=1 SV=2	PHIP_HUMAN	PHIP	207 kDa	0.5	2	[]	0.17	4	[]	0.33	0.5	[]	0	0	1	0	0	4	0	0	2
Integrator complex subunit 6 OS=Homo sapiens GN=INTS6 PE=1 SV=1	INT6_HUMAN (+1)	INTS6	100 kDa	0.5	INF	[]	0.057	INF	[]	0.18	0.2	[]	0	0	0	3	0	1	1	0	0
Tyrosine--tRNA ligase OS=Homo sapiens GN=YARS PE=1 SV=1	A0A0C4DGZ5		?	0.75	1	[]	0.48	2	[]	0.49	0.5	[]	1	0	0	2	0	0	1	0	0
Acidic fibroblast growth factor intracellular-binding protein OS=Homo sapiens GN=FIBP PE=1 SV=3	FIBP_HUMAN (+1)	FIBP	42 kDa	0.5	2	[]	0.3	3	[]	0.48	0.7	[]	0	1	0	0	3	0	0	2	0
Inter-alpha-trypsin inhibitor heavy chain H2 OS=Homo sapiens GN=ITIH2 PE=1 SV=1	A0A087WTE1		?	0.062	INF	[]	0.24	INF	[]	0.36	2	[]	0	0	0	0	0	2	0	0	4
E3 ubiquitin-protein ligase HECTD1 OS=Homo sapiens GN=HECTD1 PE=1 SV=3	HECD1_HUMAN	HECTD1	289 kDa	0.12	INF	[]	0.24	INF	[]	0.52	1.5	[]	0	0	0	2	0	0	0	0	3
Ataxin-2-like protein OS=Homo sapiens GN=ATXN2L PE=1 SV=2	ATX2L_HUMAN	ATXN2L	113 kDa	0.12	INF	[]	0.12	INF	[]	0.64	1	[]	0	0	0	0	0	3	0	0	3
Moesin OS=Homo sapiens GN=MSN PE=1 SV=3	MOES_HUMAN	MSN	68 kDa	0.12	INF	[]	0.028	INF	Collagen low, Fibronectin high	0.34	0.6	[]	0	0	0	5	0	0	3	0	0
V-type proton ATPase subunit B, brain isoform OS=Homo sapiens GN=ATP6V1B2 PE=1 SV=3	VATB2_HUMAN	ATP6V1B2	57 kDa	0.12	INF	[]	0.0066	INF	Collagen low, Fibronectin high	0.16	0.4	[]	0	0	0	7	0	0	0	0	3
Neutral alpha-glucosidase AB OS=Homo sapiens GN=GANAB PE=1 SV=3	GANAB_HUMAN	GANAB	107 kDa	0.25	INF	[]	0.12	INF	[]	0.48	0.7	[]	0	0	0	3	0	0	2	0	0
Protein S100-A2 OS=Homo sapiens GN=S100A2 PE=1 SV=3	S10A2_HUMAN	S100A2	11 kDa	0.5	INF	[]	0.0066	INF	Collagen low, Fibronectin high	0.031	0.1	Fibronectin high, LAP low	0	0	0	7	0	0	1	0	0
Probable ATP-dependent RNA helicase DDX58 OS=Homo sapiens GN=DDX58 PE=1 SV=2	DDX58_HUMAN	DDX58	107 kDa	0.5	INF	[]	0.057	INF	[]	0.18	0.2	[]	0	0	0	4	0	0	1	0	0
Cytosol aminopeptidase OS=Homo sapiens GN=LAP3 PE=1 SV=3	AMPL_HUMAN (+1)	LAP3	56 kDa	0.25	INF	[]	0.0066	INF	Collagen low, Fibronectin high	0.081	0.3	[]	0	0	0	7	0	0	2	0	0
Desmocollin-3 OS=Homo sapiens GN=DSC3 PE=1 SV=3	DSC3_HUMAN (+2)	DSC3	100 kDa	0.5	0	[]	0.03	7	Collagen low, Fibronectin high	0.0068	0	Fibronectin high, LAP low	1	0	0	7	0	0	0	0	0
UMP-CMP kinase OS=Homo sapiens GN=CMPK1 PE=1 SV=3	KCY_HUMAN (+1)	CMPK1	22 kDa	0.25	INF	[]	0.0066	INF	Collagen low, Fibronectin high	0.081	0.3	[]	0	0	0	7	0	0	2	0	0
Protein S100-A7A OS=Homo sapiens GN=S100A7A PE=1 SV=3	S1A7A_HUMAN	S100A7A	11 kDa	0.5	0	[]	0.055	6	[]	0.014	0	Fibronectin high, LAP low	1	0	0	6	0	0	0	0	0
Proto-oncogene tyrosine-protein kinase ABL1 variant (Fragment) OS=Homo sapiens PE=2 SV=1	Q59F19		?	0.25	0	[]	0.52	0.5	[]	0.49	0	[]	0	2	0	1	0	0	0	0	0
Collagen alpha-2(XI) chain OS=Homo sapiens GN=COL11A2 PE=1 SV=5	COBA2_HUMAN	COL11A2	172 kDa	1	INF	[]	0.24	INF	[]	0.24	0	[]	0	0	0	1	1	0	0	0	0
RNA 3'-terminal phosphate cyclase OS=Homo sapiens GN=RTCA PE=1 SV=1	RTCA_HUMAN (+1)	RTCA	39 kDa	0.5	INF	[]	0.49	INF	[]	0.74	1	[]	0	0	0	0	1	0	0	1	0
Anaphase-promoting complex subunit 4 OS=Homo sapiens GN=ANAPC4 PE=1 SV=2	APC4_HUMAN	ANAPC4	92 kDa	0.13	0	[]	0.13	0	[]	1	INF	[]	2	1	0	0	0	0	0	0	0
Serpin B13 OS=Homo sapiens GN=SERPINB13 PE=1 SV=1	A0A0A0MQW3 (+3)		?	1	INF	[]	0.0032	INF	Collagen low, Fibronectin high	0.0033	0	Fibronectin high, LAP low	0	0	0	8	0	0	0	0	0
Protein phosphatase 1D OS=Homo sapiens GN=PPM1D PE=1 SV=1	PPM1D_HUMAN (+2)	PPM1D	67 kDa	0.5	INF	[]	1	INF	[]	0.51	INF	[]	0	0	0	0	0	0	0	1	0
cDNA FLJ59863, highly similar to Inorganic pyrophosphatase 2, mitochondrial (EC 3.6.1.1) OS=Homo sapiens PE=2 SV=1	B4DFH3		?	0.5	0.8	[]	0.37	0.5	[]	0.52	1.5	[]	0	0	4	1	0	1	0	1	2
Ras-related protein Rab-8A OS=Homo sapiens GN=RAB8A PE=1 SV=1	RAB8A_HUMAN (+1)	RAB8A	24 kDa	0.5	0.7	[]	0.52	0.7	[]	0.67	1	[]	1	0	2	2	0	0	1	1	0
Oxysterol-binding protein-related protein 8 OS=Homo sapiens GN=OSBPL8 PE=1 SV=3	OSBL8_HUMAN	OSBPL8	101 kDa	0.5	1.5	[]	0.48	1.5	[]	0.64	1	[]	1	0	1	0	0	3	1	0	2
TRPM8 channel-associated factor 1 OS=Homo sapiens GN=TCAF1 PE=1 SV=3	TCAF1_HUMAN	TCAF1	102 kDa	0.5	0.5	[]	0.48	1.5	[]	0.3	0.3	[]	0	0	2	0	2	1	0	1	0
PDZ domain-containing protein GIPC1 OS=Homo sapiens GN=GIPC1 PE=1 SV=2	GIPC1_HUMAN (+2)	GIPC1	36 kDa	0.062	INF	[]	0.24	INF	[]	0.36	2	[]	0	0	0	1	1	0	1	0	3
Prohibitin OS=Homo sapiens GN=PHB PE=1 SV=1	PHB_HUMAN (+2)	PHB	30 kDa	0.69	1	[]	0.48	1.5	[]	0.48	0.7	[]	0	1	1	3	0	0	2	0	0
RRP15-like protein OS=Homo sapiens GN=RRP15 PE=1 SV=2	RRP15_HUMAN (+1)	RRP15	31 kDa	0.063	0	[]	0.52	0.8	[]	0.12	0	[]	2	0	2	1	0	2	0	0	0
Protein phosphatase 1 regulatory subunit 7 OS=Homo sapiens GN=PPP1R7 PE=1 SV=1	PP1R7_HUMAN	PPP1R7	42 kDa	0.11	5	[]	0.74	1	[]	0.12	5	[]	1	0	0	0	0	1	3	0	2
Probable ATP-dependent RNA helicase DDX20 OS=Homo sapiens GN=DDX20 PE=1 SV=2	DDX20_HUMAN (+3)	DDX20	92 kDa	0.13	0	[]	0.48	1.3	[]	0.058	0	[]	0	1	2	0	2	2	0	0	0
Heterogeneous nuclear ribonucleoproteins C1/C2 OS=Homo sapiens GN=HNRNPC PE=1 SV=1	B2R5W2 (+3)		?	0.11	0.2	[]	0.25	0.4	[]	0.49	0.5	[]	3	0	2	2	0	0	1	0	0
Rab GTPase-activating protein 1 OS=Homo sapiens GN=RABGAP1 PE=1 SV=3	RBGP1_HUMAN	RABGAP1	122 kDa	0.11	5	[]	0.74	1	[]	0.12	5	[]	0	1	0	0	1	0	0	3	2
IGK@ protein OS=Homo sapiens GN=IGK@ PE=1 SV=1	Q6P5S8		?	0.19	4	[]	0.48	2	[]	0.36	2	[]	1	0	0	2	0	0	3	0	1
Keratin, type I cytoskeletal 23 OS=Homo sapiens GN=KRT23 PE=1 SV=2	K1C23_HUMAN	KRT23	48 kDa	0.5	0.5	[]	0.48	1.5	[]	0.3	0.3	[]	0	1	1	2	1	0	0	1	0
Guanine nucleotide-binding protein subunit alpha-13 OS=Homo sapiens GN=GNA13 PE=1 SV=2	GNA13_HUMAN (+1)	GNA13	44 kDa	0.31	3	[]	0.48	2	[]	0.52	1.5	[]	0	0	1	0	0	2	0	2	1
Prostaglandin E synthase 3 OS=Homo sapiens GN=PTGES3 PE=1 SV=1	TEBP_HUMAN (+3)	PTGES3	19 kDa	0.14	3	[]	0.52	0.5	[]	0.069	6	[]	1	0	1	1	0	0	6	0	0
Heterogeneous nuclear ribonucleoprotein H OS=Homo sapiens GN=HNRNPH1 PE=1 SV=4	HNRH1_HUMAN (+1)	HNRNPH1	49 kDa	0.63	1	[]	0.2	0.2	[]	0.2	4	[]	3	0	1	1	0	0	0	4	0
WD repeat-containing protein 82 OS=Homo sapiens GN=WDR82 PE=1 SV=1	WDR82_HUMAN (+1)	WDR82	35 kDa	0.31	0.3	[]	0.48	1.3	[]	0.18	0.2	[]	0	0	3	1	0	3	0	0	1
Delta-1-pyrroline-5-carboxylate dehydrogenase, mitochondrial OS=Homo sapiens GN=ALDH4A1 PE=1 SV=3	AL4A1_HUMAN (+1)	ALDH4A1	62 kDa	0.15	0.3	[]	0.018	0	Collagen high, Fibronectin low	0.26	INF	[]	0	2	4	0	0	0	0	2	0
Transmembrane emp24 domain-containing protein 10 OS=Homo sapiens GN=TMED10 PE=1 SV=2	TMEDA_HUMAN	TMED10	25 kDa	0.5	2	[]	0.3	3	[]	0.48	0.7	[]	1	0	0	3	0	0	2	0	0
Keratin, type II cytoskeletal 71 OS=Homo sapiens GN=KRT71 PE=1 SV=3	K2C71_HUMAN	KRT71	57 kDa	0.31	0.3	[]	0.63	1	[]	0.3	0.3	[]	0	3	0	0	3	0	0	1	0
RNA 3'-terminal phosphate cyclase-like protein OS=Homo sapiens GN=RCL1 PE=1 SV=3	RCL1_HUMAN	RCL1	41 kDa	0.31	0.3	[]	0.33	0.3	[]	0.74	1	[]	3	0	0	1	0	0	1	0	0
28S ribosomal protein S29, mitochondrial OS=Homo sapiens GN=DAP3 PE=1 SV=1	RT29_HUMAN	DAP3	46 kDa	0.064	0.2	[]	0.07	0.2	[]	0.74	1	[]	0	0	6	1	0	0	1	0	0
SH3 domain-binding glutamic acid-rich-like protein 3 OS=Homo sapiens GN=SH3BGRL3 PE=1 SV=1	A0A087WV23 (+1)		?	0.69	1	[]	0.21	2.5	[]	0.21	0.4	[]	2	0	0	5	0	0	2	0	0
Beta-defensin 103 OS=Homo sapiens GN=DEFB103A PE=1 SV=2	D103A_HUMAN	DEFB103A	8 kDa	0.75	1	[]	0.099	5	[]	0.1	0.2	[]	1	0	0	5	0	0	1	0	0
DNA-directed RNA polymerases I, II, and III subunit RPABC3 OS=Homo sapiens GN=POLR2H PE=1 SV=4	RPAB3_HUMAN (+1)	POLR2H	17 kDa	0.23	0.4	[]	0.12	0.2	[]	0.51	2	[]	0	0	5	0	0	1	0	0	2
YTH domain-containing family protein 2 OS=Homo sapiens GN=YTHDF2 PE=1 SV=2	YTHD2_HUMAN (+2)	YTHDF2	62 kDa	0.062	INF	[]	0.12	INF	[]	0.52	1.3	[]	0	0	0	0	0	3	1	3	0
Histone H1.4 OS=Homo sapiens GN=HIST1H1E PE=1 SV=2	H14_HUMAN	HIST1H1E	22 kDa	0.061	6	[]	0.51	0	[]	0.018	INF	Fibronectin low, LAP high	1	0	0	0	0	0	0	4	2
LINE-1 retrotransposable element ORF2 protein OS=Homo sapiens PE=1 SV=1	LORF2_HUMAN		149 kDa	0.063	0	[]	0.2	0.2	[]	0.49	0	[]	2	2	0	0	1	0	0	0	0
Negative elongation factor B OS=Homo sapiens GN=NELFB PE=1 SV=1	NELFB_HUMAN	NELFB	66 kDa	0.5	1.5	[]	0.67	1	[]	0.52	1.5	[]	0	1	1	0	2	0	0	3	0
Mitogen-activated protein kinase-binding protein 1 OS=Homo sapiens GN=MAPKBP1 PE=1 SV=4	MABP1_HUMAN	MAPKBP1	164 kDa	0.5	0.7	[]	0.33	0.3	[]	0.51	2	[]	1	1	1	1	0	0	0	1	1
Nuclear pore complex protein Nup155 OS=Homo sapiens GN=NUP155 PE=1 SV=1	NU155_HUMAN (+1)	NUP155	155 kDa	0.5	0.5	[]	0.26	0	[]	0.51	INF	[]	0	0	2	0	0	0	0	1	0
Inosine-5'-monophosphate dehydrogenase 2 (Fragment) OS=Homo sapiens GN=IMPDH2 PE=1 SV=1	H0Y4R1		?	0.5	INF	[]	0.014	INF	Collagen low, Fibronectin high	0.056	0.2	[]	0	0	0	3	3	0	1	0	0
Haptoglobin (Fragment) OS=Homo sapiens GN=HP PE=1 SV=1	J3QLC9		?	0.11	5	[]	0.74	1	[]	0.12	5	[]	0	1	0	1	0	0	4	0	1
GTP-binding protein SAR1b OS=Homo sapiens GN=SAR1B PE=1 SV=1	SAR1B_HUMAN (+1)	SAR1B	22 kDa	0.19	4	[]	0.3	3	[]	0.52	1.3	[]	1	0	0	3	0	0	4	0	0
Eukaryotic translation initiation factor 3 subunit M OS=Homo sapiens GN=EIF3M PE=1 SV=1	EIF3M_HUMAN	EIF3M	43 kDa	1	INF	[]	0.0066	INF	Collagen low, Fibronectin high	0.0068	0	Fibronectin high, LAP low	0	0	0	4	3	0	0	0	0
Protein deglycase DJ-1 OS=Homo sapiens GN=PARK7 PE=1 SV=2	PARK7_HUMAN (+1)	PARK7	20 kDa	0.5	INF	[]	0.028	INF	Collagen low, Fibronectin high	0.1	0.2	[]	0	0	0	5	0	0	1	0	0
Mitogen-activated protein kinase 3 OS=Homo sapiens GN=MAPK3 PE=1 SV=4	MK03_HUMAN	MAPK3	43 kDa	0.062	INF	[]	0.24	INF	[]	0.36	2	[]	0	0	0	2	0	0	4	0	0
cDNA FLJ53608, highly similar to Protein transport protein Sec23A OS=Homo sapiens PE=2 SV=1	B4DSQ5		?	0.25	INF	[]	0.49	INF	[]	0.51	2	[]	0	0	0	0	0	1	0	2	0
Lactoperoxidase OS=Homo sapiens GN=LPO PE=1 SV=2	PERL_HUMAN	LPO	80 kDa	0.5	0.8	[]	0.068	0	[]	0.13	INF	[]	0	4	0	0	0	0	3	0	0
Cytosolic 5'-nucleotidase 3A OS=Homo sapiens GN=NT5C3A PE=1 SV=3	5NT3A_HUMAN	NT5C3A	38 kDa	0.25	INF	[]	0.12	INF	[]	0.48	0.7	[]	0	0	0	3	0	0	2	0	0
Serine/threonine-protein kinase MARK2 OS=Homo sapiens GN=MARK2 PE=1 SV=2	MARK2_HUMAN	MARK2	88 kDa	0.25	INF	[]	0.014	INF	Collagen low, Fibronectin high	0.13	0.3	[]	0	0	0	0	0	6	0	0	2
Acyl-CoA-binding protein OS=Homo sapiens GN=DBI PE=1 SV=2	ACBP_HUMAN	DBI	10 kDa	0.25	INF	[]	0.014	INF	Collagen low, Fibronectin high	0.13	0.3	[]	0	0	0	6	0	0	2	0	0
Secretoglobin family 1D member 2 OS=Homo sapiens GN=SCGB1D2 PE=2 SV=1	SG1D2_HUMAN	SCGB1D2	10 kDa	0.36	1.7	[]	0.13	0	[]	0.034	INF	Fibronectin low, LAP high	0	3	0	0	0	0	5	0	0
Activator of basal transcription 1 OS=Homo sapiens GN=ABT1 PE=1 SV=1	ABT1_HUMAN (+1)	ABT1	31 kDa	0.063	0	[]	0.37	0.5	[]	0.24	0	[]	4	0	0	2	0	0	0	0	0
Protein syndesmos OS=Homo sapiens GN=NUDT16L1 PE=1 SV=1	SDOS_HUMAN	NUDT16L1	23 kDa	0.23	0.4	[]	0.035	0	Collagen high, Fibronectin low	0.26	INF	[]	0	0	5	0	0	0	0	0	2
KN motif and ankyrin repeat domain-containing protein 2 OS=Homo sapiens GN=KANK2 PE=1 SV=1	KANK2_HUMAN	KANK2	91 kDa	0.25	INF	[]	0.0066	INF	Collagen low, Fibronectin high	0.081	0.3	[]	0	0	0	0	0	7	0	0	2
CAP-Gly domain-containing linker protein 1 OS=Homo sapiens GN=CLIP1 PE=1 SV=2	CLIP1_HUMAN (+1)	CLIP1	162 kDa	0.5	INF	[]	0.057	INF	[]	0.18	0.2	[]	0	0	0	4	0	0	0	0	1
28S ribosomal protein S12, mitochondrial OS=Homo sapiens GN=MRPS12 PE=1 SV=1	RT12_HUMAN	MRPS12	15 kDa	0.25	INF	[]	0.49	INF	[]	0.51	2	[]	0	0	0	1	0	0	0	0	2
Pleckstrin homology domain-containing family G member 4B OS=Homo sapiens GN=PLEKHG4B PE=2 SV=4	PKH4B_HUMAN	PLEKHG4B	140 kDa	0.12	INF	[]	1	INF	[]	0.13	INF	[]	0	0	0	0	0	0	1	1	1
SURP and G-patch domain-containing protein 2 OS=Homo sapiens GN=SUGP2 PE=1 SV=2	SUGP2_HUMAN (+4)	SUGP2	120 kDa	0.063	0	[]	0.068	0	[]	1	INF	[]	1	0	3	0	0	0	0	0	0
Serine/threonine-protein kinase SMG1 OS=Homo sapiens GN=SMG1 PE=1 SV=3	SMG1_HUMAN	SMG1	410 kDa	0.5	INF	[]	0.24	INF	[]	0.49	0.5	[]	0	0	0	0	1	1	0	0	1
Serine/threonine-protein phosphatase PP1-beta catalytic subunit OS=Homo sapiens GN=PPP1CB PE=1 SV=3	PP1B_HUMAN	PPP1CB	37 kDa	0.5	INF	[]	0.12	INF	[]	0.3	0.3	[]	0	0	0	3	0	0	0	0	1
10 kDa heat shock protein, mitochondrial OS=Homo sapiens GN=HSPE1 PE=1 SV=2	CH10_HUMAN (+1)	HSPE1	11 kDa	0.5	INF	[]	0.028	INF	Collagen low, Fibronectin high	0.1	0.2	[]	0	0	0	5	0	0	1	0	0
Zinc finger protein 318 OS=Homo sapiens GN=ZNF318 PE=1 SV=2	ZN318_HUMAN	ZNF318	251 kDa	1	INF	[]	0.24	INF	[]	0.24	0	[]	0	0	0	0	0	2	0	0	0
Signal transducer and activator of transcription 3 OS=Homo sapiens GN=STAT3 PE=1 SV=2	STAT3_HUMAN	STAT3	88 kDa	1	INF	[]	0.0066	INF	Collagen low, Fibronectin high	0.0068	0	Fibronectin high, LAP low	0	0	0	7	0	0	0	0	0
Uridine 5'-monophosphate synthase OS=Homo sapiens GN=UMPS PE=1 SV=1	UMPS_HUMAN (+3)	UMPS	52 kDa	0.31	0.3	[]	0.63	1	[]	0.3	0.3	[]	2	0	1	2	1	0	0	1	0
tRNA 2'-phosphotransferase 1 OS=Homo sapiens GN=TRPT1 PE=1 SV=2	TRPT1_HUMAN	TRPT1	28 kDa	0.13	0	[]	0.63	1	[]	0.12	0	[]	1	1	1	0	2	1	0	0	0
cDNA FLJ12454 fis, clone NT2RM1000555, highly similar to UNR PROTEIN OS=Homo sapiens PE=2 SV=1	Q9GZV0		?	0.31	3	[]	0.17	4	[]	0.48	0.8	[]	1	0	0	3	0	1	1	0	2
Dolichyl-diphosphooligosaccharide--protein glycosyltransferase 48 kDa subunit OS=Homo sapiens GN=DDOST PE=1 SV=4	OST48_HUMAN (+2)	DDOST	51 kDa	0.65	1	[]	0.33	0.3	[]	0.33	3	[]	2	1	0	1	0	0	1	2	0
Small proline-rich protein 2G OS=Homo sapiens GN=SPRR2G PE=3 SV=1	SPR2G_HUMAN	SPRR2G	8 kDa	0.31	0.3	[]	0.52	0.7	[]	0.49	0.5	[]	2	1	0	2	0	0	0	0	1
Dynamin-1-like protein OS=Homo sapiens GN=DNM1L PE=1 SV=1	G8JLD5		?	0.31	3	[]	0.51	0	[]	0.13	INF	[]	0	0	1	0	0	0	1	1	1
Cornifelin OS=Homo sapiens GN=CNFN PE=1 SV=2	CNFN_HUMAN	CNFN	12 kDa	0.65	1	[]	0.52	0.7	[]	0.52	1.5	[]	3	0	0	2	0	0	1	0	2
SWI/SNF-related matrix-associated actin-dependent regulator of chromatin subfamily D member 2 OS=Homo sapiens GN=SMARCD2 PE=1 SV=3	SMRD2_HUMAN	SMARCD2	59 kDa	0.5	1.5	[]	0.67	1	[]	0.52	1.5	[]	0	0	2	0	0	2	0	1	2
Serine/threonine-protein kinase 24 OS=Homo sapiens GN=STK24 PE=1 SV=1	STK24_HUMAN	STK24	49 kDa	0.061	6	[]	0.74	1	[]	0.069	6	[]	0	0	1	0	0	1	0	1	5
Active regulator of SIRT1 OS=Homo sapiens GN=RPS19BP1 PE=1 SV=1	AROS_HUMAN (+1)	RPS19BP1	15 kDa	0.31	0.3	[]	0.48	1.3	[]	0.18	0.2	[]	3	0	0	2	0	2	0	0	1
Redox-regulatory protein FAM213A OS=Homo sapiens GN=FAM213A PE=1 SV=3	F213A_HUMAN	FAM213A	26 kDa	0.31	0.3	[]	0.63	1	[]	0.3	0.3	[]	0	3	0	2	1	0	1	0	0
26S protease regulatory subunit 6B OS=Homo sapiens GN=PSMC4 PE=1 SV=2	PRS6B_HUMAN (+1)	PSMC4	47 kDa	0.31	3	[]	0.3	3	[]	0.64	1	[]	1	0	0	3	0	0	2	0	1
Integrin beta-1 OS=Homo sapiens GN=ITGB1 PE=1 SV=2	ITB1_HUMAN	ITGB1	88 kDa	0.19	4	[]	0.3	3	[]	0.52	1.3	[]	1	0	0	1	0	2	4	0	0
Zinc finger protein 800 OS=Homo sapiens GN=ZNF800 PE=1 SV=1	ZN800_HUMAN	ZNF800	75 kDa	0.31	3	[]	0.74	1	[]	0.33	3	[]	0	0	1	0	1	0	0	1	2
SAM pointed domain-containing Ets transcription factor OS=Homo sapiens GN=SPDEF PE=1 SV=1	SPDEF_HUMAN	SPDEF	38 kDa	0.69	1	[]	0.48	1.5	[]	0.48	0.7	[]	0	0	2	0	2	1	0	0	2
Metastasis-associated protein MTA3 OS=Homo sapiens GN=MTA3 PE=1 SV=2	MTA3_HUMAN	MTA3	68 kDa	0.31	0.3	[]	0.13	0	[]	0.51	INF	[]	1	1	1	0	0	0	0	1	0
sp|Q8WZ42|TITIN_HUMAN-DECOY Titin OS=Homo sapiens GN=TTN PE=1 SV=4	TITIN_HUMAN-DECOY		?	0.25	0	[]	0.13	3	[]	0.014	0	Fibronectin high, LAP low	1	1	0	3	2	1	0	0	0
cDNA FLJ55528, highly similar to Transducin beta-like 2 protein OS=Homo sapiens PE=2 SV=1	B4DY50		?	0.31	0.3	[]	0.63	1	[]	0.3	0.3	[]	0	0	3	0	1	2	0	0	1
Ribosome biogenesis regulatory protein homolog OS=Homo sapiens GN=RRS1 PE=1 SV=2	RRS1_HUMAN	RRS1	41 kDa	0.5	0.7	[]	0.33	0.3	[]	0.51	2	[]	1	1	1	1	0	0	2	0	0
Heterogeneous nuclear ribonucleoprotein D-like OS=Homo sapiens GN=HNRNPDL PE=1 SV=3	HNRDL_HUMAN	HNRNPDL	46 kDa	0.75	1	[]	0.3	3	[]	0.3	0.3	[]	1	0	0	2	0	1	1	0	0
Nucleolar protein 16 OS=Homo sapiens GN=NOP16 PE=1 SV=1	A0A087X2G6		?	0.35	0.5	[]	0.37	0.5	[]	0.67	1	[]	4	0	0	2	0	0	2	0	0
Ras-related protein Rab-14 (Fragment) OS=Homo sapiens GN=RAB14 PE=1 SV=1	X6RFL8		?	0.75	1	[]	0.48	2	[]	0.49	0.5	[]	0	0	1	2	0	0	1	0	0
Arf-GAP with GTPase, ANK repeat and PH domain-containing protein 3 OS=Homo sapiens GN=AGAP3 PE=1 SV=2	AGAP3_HUMAN (+1)	AGAP3	95 kDa	0.25	INF	[]	0.12	INF	[]	0.48	0.7	[]	0	0	0	0	1	2	0	0	2
Synaptic vesicle membrane protein VAT-1 homolog OS=Homo sapiens GN=VAT1 PE=1 SV=2	VAT1_HUMAN (+2)	VAT1	42 kDa	0.5	2	[]	0.48	2	[]	0.67	1	[]	1	0	0	2	0	0	2	0	0
IGH@ protein OS=Homo sapiens GN=IGH@ PE=1 SV=1	Q6GMX6		?	0.19	4	[]	0.48	2	[]	0.36	2	[]	1	0	0	2	0	0	4	0	0
Superoxide dismutase [Mn], mitochondrial OS=Homo sapiens GN=SOD2 PE=1 SV=2	SODM_HUMAN (+1)	SOD2	25 kDa	0.75	1	[]	0.099	5	[]	0.1	0.2	[]	1	0	0	5	0	0	1	0	0
Cystatin-C OS=Homo sapiens GN=CST3 PE=1 SV=1	CYTC_HUMAN (+1)	CST3	16 kDa	0.5	1.5	[]	0.52	0.5	[]	0.33	3	[]	0	2	0	1	0	0	3	0	0
tRNA (adenine(58)-N(1))-methyltransferase catalytic subunit TRMT61A (Fragment) OS=Homo sapiens GN=TRMT61A PE=1 SV=1	H0Y2Q1		?	0.15	0.3	[]	0.018	0	Collagen high, Fibronectin low	0.26	INF	[]	0	2	4	0	0	0	0	0	2
Ribose-phosphate pyrophosphokinase 2 OS=Homo sapiens GN=PRPS2 PE=1 SV=2	PRPS2_HUMAN	PRPS2	35 kDa	0.25	INF	[]	0.057	INF	[]	0.33	0.5	[]	0	0	0	2	2	0	0	2	0
Lysine-specific demethylase 5B OS=Homo sapiens GN=KDM5B PE=1 SV=3	KDM5B_HUMAN	KDM5B	176 kDa	0.13	0	[]	0.48	1.3	[]	0.058	0	[]	3	0	0	2	0	2	0	0	0
Keratin-associated protein 3-3 OS=Homo sapiens GN=KRTAP3-3 PE=1 SV=1	KRA33_HUMAN	KRTAP3-3	10 kDa	0.061	6	[]	0.74	1	[]	0.069	6	[]	0	1	0	0	1	0	0	0	6
Mitochondrial fission 1 protein OS=Homo sapiens GN=FIS1 PE=1 SV=2	FIS1_HUMAN	FIS1	17 kDa	0.31	3	[]	0.17	4	[]	0.48	0.8	[]	0	0	1	3	1	0	2	0	1
Myosin-11 OS=Homo sapiens GN=MYH11 PE=1 SV=3	MYH11_HUMAN	MYH11	227 kDa	0.5	2	[]	0.74	1	[]	0.51	2	[]	1	0	0	0	0	1	0	1	1
cDNA, FLJ95791, highly similar to Homo sapiens aurora kinase B (AURKB), mRNA OS=Homo sapiens PE=2 SV=1	B2RC06		?	0.31	0.3	[]	0.52	0.7	[]	0.49	0.5	[]	0	0	3	0	1	1	0	0	1
Proteasome subunit alpha type-3 OS=Homo sapiens GN=PSMA3 PE=1 SV=2	PSA3_HUMAN (+1)	PSMA3	28 kDa	0.25	INF	[]	0.12	INF	[]	0.48	0.7	[]	0	0	0	3	0	0	1	1	0
Lysine-specific demethylase 2A OS=Homo sapiens GN=KDM2A PE=1 SV=3	KDM2A_HUMAN (+2)	KDM2A	133 kDa	0.31	0.3	[]	0.52	0.7	[]	0.49	0.5	[]	1	1	1	0	1	1	0	1	0
Zinc finger protein 185 OS=Homo sapiens GN=ZNF185 PE=1 SV=3	ZN185_HUMAN	ZNF185	74 kDa	0.062	INF	[]	0.24	INF	[]	0.36	2	[]	0	0	0	2	0	0	1	0	3
Catenin beta-1 OS=Homo sapiens GN=CTNNB1 PE=1 SV=1	CTNB1_HUMAN (+3)	CTNNB1	85 kDa	0.25	INF	[]	0.49	INF	[]	0.51	2	[]	0	0	0	0	1	0	0	0	2
Centrosomal protein of 170 kDa OS=Homo sapiens GN=CEP170 PE=1 SV=1	CE170_HUMAN	CEP170	175 kDa	0.062	INF	[]	0.12	INF	[]	0.52	1.3	[]	0	0	0	0	0	3	0	0	4
ATP-dependent RNA helicase DDX42 OS=Homo sapiens GN=DDX42 PE=1 SV=1	DDX42_HUMAN	DDX42	103 kDa	0.35	0.5	[]	0.068	0	[]	0.26	INF	[]	4	0	0	0	0	0	0	0	2
Dolichol-phosphate mannosyltransferase subunit 1 (Fragment) OS=Homo sapiens GN=DPM1 PE=1 SV=1	H0Y368		?	0.5	2	[]	0.51	0	[]	0.26	INF	[]	0	0	1	0	0	0	0	0	2
Constitutive coactivator of PPAR-gamma-like protein 2 OS=Homo sapiens GN=FAM120C PE=1 SV=2	F8W881		?	0.13	0	[]	0.33	0.3	[]	0.49	0	[]	3	0	0	1	0	0	0	0	0
Phosphoglucomutase-2 OS=Homo sapiens GN=PGM2 PE=1 SV=4	PGM2_HUMAN	PGM2	68 kDa	0.25	INF	[]	0.057	INF	[]	0.33	0.5	[]	0	0	0	4	0	0	1	0	1
Bifunctional polynucleotide phosphatase/kinase OS=Homo sapiens GN=PNKP PE=1 SV=1	PNKP_HUMAN (+2)	PNKP	57 kDa	0.25	INF	[]	0.057	INF	[]	0.33	0.5	[]	0	0	0	0	4	0	0	2	0
cDNA FLJ13982 fis, clone Y79AA1001711, highly similar to 60 kDa SS-A/Ro ribonucleoprotein OS=Homo sapiens PE=2 SV=1	B3KN94		?	0.5	0	[]	0.17	4	[]	0.058	0	[]	0	1	0	0	0	4	0	0	0
Galectin-related protein OS=Homo sapiens GN=LGALSL PE=1 SV=2	LEGL_HUMAN	LGALSL	19 kDa	0.25	INF	[]	0.028	INF	Collagen low, Fibronectin high	0.21	0.4	[]	0	0	0	5	0	0	2	0	0
Glycerophosphodiester phosphodiesterase domain-containing protein 3 OS=Homo sapiens GN=GDPD3 PE=2 SV=3	GDPD3_HUMAN	GDPD3	37 kDa	0.5	0	[]	0.03	7	Collagen low, Fibronectin high	0.0068	0	Fibronectin high, LAP low	1	0	0	7	0	0	0	0	0
Elafin OS=Homo sapiens GN=PI3 PE=1 SV=3	ELAF_HUMAN	PI3	12 kDa	0.5	0	[]	0.055	6	[]	0.014	0	Fibronectin high, LAP low	1	0	0	6	0	0	0	0	0
Endoplasmic reticulum resident protein 29 OS=Homo sapiens GN=ERP29 PE=1 SV=4	ERP29_HUMAN (+1)	ERP29	29 kDa	1	INF	[]	0.0032	INF	Collagen low, Fibronectin high	0.0033	0	Fibronectin high, LAP low	0	0	0	7	1	0	0	0	0
Vacuolar protein sorting-associated protein 28 homolog OS=Homo sapiens GN=VPS28 PE=1 SV=1	VPS28_HUMAN (+1)	VPS28	25 kDa	0.5	INF	[]	0.24	INF	[]	0.49	0.5	[]	0	0	0	2	0	0	1	0	0
Abnormal spindle-like microcephaly-associated protein OS=Homo sapiens GN=ASPM PE=1 SV=2	ASPM_HUMAN	ASPM	410 kDa	0.12	INF	[]	0.24	INF	[]	0.52	1.5	[]	0	0	0	1	0	1	0	0	3
Lariat debranching enzyme OS=Homo sapiens GN=DBR1 PE=1 SV=2	DBR1_HUMAN	DBR1	62 kDa	0.13	0	[]	0.13	0	[]	1	INF	[]	0	2	1	0	0	0	0	0	0
Alpha/beta hydrolase domain-containing protein 14B OS=Homo sapiens GN=ABHD14B PE=1 SV=1	F8W9U3		?	0.5	INF	[]	0.12	INF	[]	0.3	0.3	[]	0	0	0	3	0	0	1	0	0
Integrin beta-4 OS=Homo sapiens GN=ITGB4 PE=1 SV=5	ITB4_HUMAN (+2)	ITGB4	202 kDa	0.5	0	[]	0.3	3	[]	0.12	0	[]	1	0	0	0	0	3	0	0	0
Absent in melanoma 1 protein OS=Homo sapiens GN=AIM1 PE=1 SV=1	A0A0J9YWL0		?	0.12	INF	[]	1	INF	[]	0.13	INF	[]	0	0	0	0	0	0	0	0	3
Dystonin OS=Homo sapiens GN=DST PE=1 SV=4	DYST_HUMAN	DST	861 kDa	1	INF	[]	0.24	INF	[]	0.24	0	[]	0	0	0	0	0	2	0	0	0
Hexokinase-2 OS=Homo sapiens GN=HK2 PE=1 SV=2	HXK2_HUMAN (+1)	HK2	102 kDa	1	INF	[]	0.057	INF	[]	0.058	0	[]	0	0	0	4	0	0	0	0	0
Interferon regulatory factor 2 OS=Homo sapiens GN=IRF2 PE=1 SV=2	IRF2_HUMAN (+3)	IRF2	39 kDa	0.5	INF	[]	1	INF	[]	0.51	INF	[]	0	0	0	0	0	0	1	0	0
Eukaryotic translation initiation factor 3 subunit H OS=Homo sapiens GN=EIF3H PE=1 SV=1	B3KS98		?	1	INF	[]	0.0066	INF	Collagen low, Fibronectin high	0.0068	0	Fibronectin high, LAP low	0	0	0	0	7	0	0	0	0
Apoptosis-associated speck-like protein containing a CARD OS=Homo sapiens GN=PYCARD PE=1 SV=2	ASC_HUMAN	PYCARD	22 kDa	1	INF	[]	0.014	INF	Collagen low, Fibronectin high	0.014	0	Fibronectin high, LAP low	0	0	0	6	0	0	0	0	0
Translation initiation factor eIF-2B subunit beta OS=Homo sapiens GN=EIF2B2 PE=1 SV=3	EI2BB_HUMAN (+2)	EIF2B2	39 kDa	0.5	2	[]	0.3	3	[]	0.48	0.7	[]	0	1	0	0	2	1	0	1	1
IGL@ protein OS=Homo sapiens GN=IGL@ PE=1 SV=1	Q8N355		?	0.5	0.7	[]	0.52	0.7	[]	0.67	1	[]	1	2	0	2	0	0	1	0	1
Replication factor C subunit 4 OS=Homo sapiens GN=RFC4 PE=1 SV=2	RFC4_HUMAN (+1)	RFC4	40 kDa	0.13	0	[]	0.63	1	[]	0.12	0	[]	0	1	2	1	1	1	0	0	0
Terminal uridylyltransferase 7 OS=Homo sapiens GN=ZCCHC6 PE=1 SV=1	TUT7_HUMAN (+1)	ZCCHC6	171 kDa	0.31	3	[]	0.48	2	[]	0.52	1.5	[]	0	0	1	1	0	1	0	2	1
Histone acetyltransferase type B catalytic subunit OS=Homo sapiens GN=HAT1 PE=1 SV=1	HAT1_HUMAN	HAT1	50 kDa	0.69	1	[]	0.48	1.5	[]	0.48	0.7	[]	0	0	2	0	1	2	0	2	0
Methylthioribose-1-phosphate isomerase OS=Homo sapiens GN=MRI1 PE=1 SV=1	MTNA_HUMAN	MRI1	39 kDa	0.12	INF	[]	0.24	INF	[]	0.52	1.5	[]	0	0	0	2	0	0	1	1	1
Loricrin OS=Homo sapiens GN=LOR PE=1 SV=2	LORI_HUMAN (+2)	LOR	26 kDa	0.11	5	[]	0.74	1	[]	0.12	5	[]	0	1	0	0	1	0	0	4	1
IGK@ protein OS=Homo sapiens GN=IGK@ PE=1 SV=1	Q6PJF2		?	0.19	4	[]	0.48	2	[]	0.36	2	[]	0	0	1	2	0	0	2	0	2
Retroviral-like aspartic protease 1 OS=Homo sapiens GN=ASPRV1 PE=1 SV=1	APRV1_HUMAN	ASPRV1	37 kDa	0.31	3	[]	0.48	2	[]	0.52	1.5	[]	1	0	0	2	0	0	1	0	2
Myosin-reactive immunoglobulin kappa chain variable region (Fragment) OS=Homo sapiens PE=2 SV=1	Q9UL85		?	0.5	0.7	[]	0.52	0.7	[]	0.67	1	[]	1	0	2	2	0	0	0	0	2
Band 4.1-like protein 4B OS=Homo sapiens GN=EPB41L4B PE=2 SV=2	E41LB_HUMAN	EPB41L4B	100 kDa	0.5	2	[]	0.3	3	[]	0.48	0.7	[]	0	0	1	0	1	2	0	1	1
cDNA FLJ46846 fis, clone UTERU3004635, moderately similar to Neuroblast differentiation associated protein AHNAK (Fragment) OS=Homo sapiens PE=2 SV=1	Q6ZQN2		?	0.69	1	[]	0.48	1.5	[]	0.48	0.7	[]	0	2	0	0	2	1	0	0	2
Immunoglobulin heavy chain variant (Fragment) OS=Homo sapiens PE=2 SV=1	Q9NPP6		?	0.19	4	[]	0.48	2	[]	0.36	2	[]	0	1	0	2	0	0	3	0	1
mRNA cap guanine-N7 methyltransferase OS=Homo sapiens GN=RNMT PE=1 SV=1	MCES_HUMAN (+1)	RNMT	55 kDa	0.12	INF	[]	0.24	INF	[]	0.52	1.5	[]	0	0	0	0	0	2	1	1	1
U3 small nucleolar RNA-associated protein 18 homolog OS=Homo sapiens GN=UTP18 PE=1 SV=3	UTP18_HUMAN	UTP18	62 kDa	0.19	0.2	[]	0.2	0.2	[]	0.74	1	[]	1	0	3	1	0	0	1	0	0
E2 ubiquitin-conjugating enzyme OS=Homo sapiens GN=UBE2O PE=1 SV=3	sp|Q9C0C9|UBE2O_HUMAN	UBE2O	141 kDa	0.5	0.5	[]	0.67	1	[]	0.49	0.5	[]	1	1	0	0	2	0	0	1	0
Sorting nexin-9 OS=Homo sapiens GN=SNX9 PE=1 SV=1	SNX9_HUMAN (+3)	SNX9	67 kDa	0.31	3	[]	0.48	2	[]	0.52	1.5	[]	0	0	1	1	0	1	0	0	3
mRNA export factor OS=Homo sapiens GN=RAE1 PE=1 SV=1	RAE1L_HUMAN	RAE1	41 kDa	0.25	INF	[]	0.028	INF	Collagen low, Fibronectin high	0.21	0.4	[]	0	0	0	0	2	3	0	0	2
La-related protein 7 OS=Homo sapiens GN=LARP7 PE=1 SV=1	LARP7_HUMAN	LARP7	67 kDa	0.5	0.5	[]	0.52	0.5	[]	0.74	1	[]	2	0	0	1	0	0	1	0	0
cDNA FLJ60194, highly similar to WW domain-binding protein 11 OS=Homo sapiens PE=2 SV=1	B4DY34		?	0.69	1	[]	0.67	1	[]	0.67	1	[]	0	0	2	2	0	0	0	0	2
Glutathione S-transferase omega-1 OS=Homo sapiens GN=GSTO1 PE=1 SV=2	GSTO1_HUMAN (+2)	GSTO1	28 kDa	0.19	4	[]	0.48	2	[]	0.36	2	[]	1	0	0	2	0	0	4	0	0
Protein transport protein Sec61 subunit beta OS=Homo sapiens GN=SEC61B PE=1 SV=2	SC61B_HUMAN (+1)	SEC61B	10 kDa	0.19	4	[]	0.48	2	[]	0.36	2	[]	0	0	1	2	0	0	1	0	3
BRI3-binding protein OS=Homo sapiens GN=BRI3BP PE=1 SV=1	BRI3B_HUMAN	BRI3BP	28 kDa	0.19	0.2	[]	0.37	0.5	[]	0.49	0.5	[]	0	0	4	2	0	0	0	0	1
ATP-binding cassette sub-family E member 1 OS=Homo sapiens GN=ABCE1 PE=1 SV=1	ABCE1_HUMAN	ABCE1	67 kDa	0.75	1	[]	0.48	2	[]	0.49	0.5	[]	0	0	1	0	0	2	0	0	1
Septin-10 OS=Homo sapiens GN=SEPT10 PE=1 SV=2	SEP10_HUMAN	2010-09-01	53 kDa	0.5	0.8	[]	0.068	0	[]	0.13	INF	[]	4	0	0	0	0	0	0	2	1
Probable hydrolase PNKD OS=Homo sapiens GN=PNKD PE=1 SV=2	PNKD_HUMAN (+1)	PNKD	43 kDa	0.5	0.7	[]	0.33	0.3	[]	0.51	2	[]	0	0	3	0	0	1	0	0	2
Small proline-rich protein 2F OS=Homo sapiens GN=SPRR2F PE=3 SV=1	SPR2F_HUMAN	SPRR2F	8 kDa	0.75	1	[]	0.17	4	[]	0.18	0.2	[]	1	0	0	4	0	0	0	0	1
Protein O-GlcNAcase OS=Homo sapiens GN=MGEA5 PE=1 SV=2	OGA_HUMAN	MGEA5	103 kDa	0.22	2.5	[]	0.26	0	[]	0.034	INF	Fibronectin low, LAP high	0	0	2	0	0	0	0	4	1
Casein kinase I isoform delta OS=Homo sapiens GN=CSNK1D PE=1 SV=2	H7BYT1		?	0.5	0.5	[]	0.67	1	[]	0.49	0.5	[]	0	2	0	0	2	0	0	0	1
CDNA FLJ25298 fis, clone STM07683, highly similar to Protein Tro alpha1 H,myeloma OS=Homo sapiens PE=2 SV=1	Q96DK0		?	0.31	3	[]	0.51	0	[]	0.13	INF	[]	0	1	0	0	0	0	2	0	1
Ig gamma-1 chain C region OS=Homo sapiens GN=IGHG1 PE=1 SV=1	A0A087WYE1		?	0.35	0.5	[]	0.2	0.2	[]	0.51	2	[]	0	4	0	1	0	0	0	0	2
26S proteasome non-ATPase regulatory subunit 7 OS=Homo sapiens GN=PSMD7 PE=1 SV=2	PSMD7_HUMAN (+1)	PSMD7	37 kDa	0.5	INF	[]	0.028	INF	Collagen low, Fibronectin high	0.1	0.2	[]	0	0	0	3	2	0	0	1	0
Trinucleotide repeat-containing gene 18 protein OS=Homo sapiens GN=TNRC18 PE=1 SV=3	TNC18_HUMAN	TNRC18	315 kDa	0.5	2	[]	0.51	0	[]	0.26	INF	[]	0	0	1	0	0	0	0	1	1
Transportin-2 OS=Homo sapiens GN=TNPO2 PE=1 SV=3	TNPO2_HUMAN	TNPO2	101 kDa	0.25	0	[]	0.52	0.5	[]	0.49	0	[]	0	1	1	0	1	0	0	0	0
Methylcytosine dioxygenase TET1 OS=Homo sapiens GN=TET1 PE=1 SV=2	TET1_HUMAN	TET1	235 kDa	0.5	0	[]	0.74	1	[]	0.49	0	[]	0	1	0	0	1	0	0	0	0
5'-AMP-activated protein kinase catalytic subunit alpha-1 OS=Homo sapiens GN=PRKAA1 PE=1 SV=4	AAPK1_HUMAN	PRKAA1	64 kDa	0.12	INF	[]	0.24	INF	[]	0.52	1.5	[]	0	0	0	0	1	1	0	3	0
Anterior gradient protein 2 homolog OS=Homo sapiens GN=AGR2 PE=1 SV=1	AGR2_HUMAN (+5)	AGR2	20 kDa	0.19	4	[]	0.51	0	[]	0.068	INF	[]	1	0	0	0	0	0	3	1	0
Transcobalamin-1 OS=Homo sapiens GN=TCN1 PE=1 SV=2	TCO1_HUMAN	TCN1	48 kDa	0.11	5	[]	0.74	1	[]	0.12	5	[]	0	1	0	1	0	0	5	0	0
Structural maintenance of chromosomes protein 4 OS=Homo sapiens GN=SMC4 PE=1 SV=2	SMC4_HUMAN	SMC4	147 kDa	0.19	4	[]	0.51	0	[]	0.068	INF	[]	0	0	1	0	0	0	1	3	0
Ubiquinol-cytochrome-c reductase complex assembly factor 2 OS=Homo sapiens GN=UQCC2 PE=1 SV=1	UQCC2_HUMAN (+2)	UQCC2	15 kDa	0.063	0	[]	0.52	0.8	[]	0.12	0	[]	0	4	0	1	2	0	0	0	0
Metastasis-associated protein MTA2 OS=Homo sapiens GN=MTA2 PE=1 SV=1	MTA2_HUMAN (+1)	MTA2	75 kDa	0.19	4	[]	0.74	1	[]	0.2	4	[]	0	1	0	0	1	0	0	4	0
U3 small nucleolar RNA-associated protein 4 homolog OS=Homo sapiens GN=UTP4 PE=1 SV=1	UTP4_HUMAN	UTP4	77 kDa	0.25	0	[]	0.67	1	[]	0.24	0	[]	2	0	0	0	0	2	0	0	0
ELKS/Rab6-interacting/CAST family member 1 OS=Homo sapiens GN=ERC1 PE=1 SV=1	RB6I2_HUMAN (+1)	ERC1	128 kDa	0.75	1	[]	0.3	3	[]	0.3	0.3	[]	0	1	0	0	1	2	0	0	1
Gamma-aminobutyric acid receptor-associated protein-like 2 OS=Homo sapiens GN=GABARAPL2 PE=1 SV=1	GBRL2_HUMAN	GABARAPL2	14 kDa	0.5	INF	[]	0.24	INF	[]	0.49	0.5	[]	0	0	0	2	0	0	1	0	0
ATP-binding cassette, sub-family F (GCN20), member 2 OS=Homo sapiens GN=ABCF2 PE=3 SV=1	A0A090N7Y2		?	0.5	0	[]	0.17	4	[]	0.058	0	[]	1	0	0	0	0	4	0	0	0
Thrombospondin type-1 domain-containing protein 4 OS=Homo sapiens GN=THSD4 PE=2 SV=2	THSD4_HUMAN	THSD4	112 kDa	0.5	0	[]	0.3	3	[]	0.12	0	[]	1	0	0	0	3	0	0	0	0
Synaptotagmin-7 OS=Homo sapiens GN=SYT7 PE=1 SV=3	SYT7_HUMAN	SYT7	46 kDa	0.063	0	[]	0.068	0	[]	1	INF	[]	0	2	2	0	0	0	0	0	0
D-dopachrome decarboxylase OS=Homo sapiens GN=DDT PE=1 SV=3	DOPD_HUMAN (+1)	DDT	13 kDa	0.25	INF	[]	0.057	INF	[]	0.33	0.5	[]	0	0	0	4	0	0	2	0	0
La-related protein 4B OS=Homo sapiens GN=LARP4B PE=1 SV=3	LAR4B_HUMAN	LARP4B	81 kDa	0.5	0	[]	0.3	3	[]	0.12	0	[]	0	0	1	0	0	3	0	0	0
Protein LSM12 homolog OS=Homo sapiens GN=LSM12 PE=1 SV=2	LSM12_HUMAN	LSM12	22 kDa	0.12	INF	[]	0.24	INF	[]	0.52	1.5	[]	0	0	0	0	0	2	0	0	3
Small nuclear ribonucleoprotein G OS=Homo sapiens GN=SNRPG PE=1 SV=1	RUXG_HUMAN (+2)	SNRPG	8 kDa	1	INF	[]	0.057	INF	[]	0.058	0	[]	0	0	0	1	3	0	0	0	0
Peptidyl-tRNA hydrolase 2, mitochondrial OS=Homo sapiens GN=PTRH2 PE=1 SV=1	PTH2_HUMAN	PTRH2	19 kDa	0.5	2	[]	0.51	0	[]	0.26	INF	[]	0	0	1	0	0	0	0	0	2
Chloride channel protein OS=Homo sapiens PE=2 SV=1	B3KVJ8		?	0.25	0	[]	0.67	1	[]	0.24	0	[]	2	0	0	2	0	0	0	0	0
ATP synthase subunit g, mitochondrial OS=Homo sapiens GN=ATP5L PE=1 SV=3	ATP5L_HUMAN (+1)	ATP5L	11 kDa	0.5	INF	[]	0.014	INF	Collagen low, Fibronectin high	0.056	0.2	[]	0	0	0	6	0	0	1	0	0
Annexin A8-like protein 1 OS=Homo sapiens GN=ANXA8L1 PE=2 SV=2	AXA81_HUMAN	ANXA8L1	37 kDa	0.25	INF	[]	0.028	INF	Collagen low, Fibronectin high	0.21	0.4	[]	0	0	0	5	0	0	2	0	0
HLA class I histocompatibility antigen, B-55 alpha chain OS=Homo sapiens GN=HLA-B PE=1 SV=1	1B55_HUMAN (+61)	HLA-B	40 kDa	0.5	INF	[]	0.028	INF	Collagen low, Fibronectin high	0.1	0.2	[]	0	0	0	5	0	0	1	0	0
Protein kinase C and casein kinase substrate in neurons protein 3 OS=Homo sapiens GN=PACSIN3 PE=1 SV=2	PACN3_HUMAN	PACSIN3	48 kDa	0.25	0	[]	0.48	1.5	[]	0.12	0	[]	0	2	0	0	3	0	0	0	0
Protein IGHV3-49 OS=Homo sapiens GN=IGHV3-49 PE=1 SV=1	A0A087WU91 (+1)		?	0.25	INF	[]	0.24	INF	[]	0.67	1	[]	0	0	0	2	0	0	2	0	0
Protein TBRG4 OS=Homo sapiens GN=TBRG4 PE=1 SV=1	TBRG4_HUMAN (+1)	TBRG4	71 kDa	0.5	0.5	[]	0.26	0	[]	0.51	INF	[]	0	0	2	0	0	0	0	1	0
Lysosome-associated membrane glycoprotein 2 OS=Homo sapiens GN=LAMP2 PE=1 SV=2	LAMP2_HUMAN (+1)	LAMP2	45 kDa	0.062	INF	[]	0.12	INF	[]	0.52	1.3	[]	0	0	0	3	0	0	4	0	0
WD repeat-containing protein 6 OS=Homo sapiens GN=WDR6 PE=1 SV=1	WDR6_HUMAN (+1)	WDR6	122 kDa	0.13	0	[]	0.33	0.3	[]	0.49	0	[]	0	3	0	0	1	0	0	0	0
FERM, RhoGEF and pleckstrin domain-containing protein 1 OS=Homo sapiens GN=FARP1 PE=1 SV=2	C9JME2		?	0.13	0	[]	0.33	0.3	[]	0.49	0	[]	0	0	3	0	0	1	0	0	0
Nuclear factor 1 OS=Homo sapiens GN=NFIA PE=1 SV=1	B1AKN8		?	0.25	INF	[]	0.49	INF	[]	0.51	2	[]	0	0	0	0	0	1	0	2	0
cDNA FLJ75556, highly similar to Homo sapiens ribosomal protein L14, mRNA OS=Homo sapiens PE=2 SV=1	A8K7N0		?	0.13	0	[]	0.63	1	[]	0.12	0	[]	3	0	0	3	0	0	0	0	0
ESF1 homolog OS=Homo sapiens GN=ESF1 PE=1 SV=1	ESF1_HUMAN	ESF1	99 kDa	0.5	2	[]	0.51	0	[]	0.26	INF	[]	0	0	1	0	0	0	0	0	2
Fermitin family homolog 2 OS=Homo sapiens GN=FERMT2 PE=1 SV=1	FERM2_HUMAN (+2)	FERMT2	78 kDa	0.12	INF	[]	1	INF	[]	0.13	INF	[]	0	0	0	0	0	0	0	1	2
Myosin-binding protein C, fast-type OS=Homo sapiens GN=MYBPC2 PE=1 SV=2	MYPC2_HUMAN	MYBPC2	128 kDa	0.5	0	[]	0.51	0	[]	1	INF	[]	0	0	1	0	0	0	0	0	0
ERO1-like protein alpha OS=Homo sapiens GN=ERO1A PE=1 SV=2	ERO1A_HUMAN	ERO1A	54 kDa	0.25	INF	[]	0.12	INF	[]	0.48	0.7	[]	0	0	0	3	0	0	0	2	0
Fragile X mental retardation syndrome-related protein 1 OS=Homo sapiens GN=FXR1 PE=1 SV=3	FXR1_HUMAN (+2)	FXR1	70 kDa	0.5	0	[]	0.3	3	[]	0.12	0	[]	0	1	0	0	0	3	0	0	0
Aryl hydrocarbon receptor repressor OS=Homo sapiens GN=AHRR PE=1 SV=3	AHRR_HUMAN (+3)	AHRR	76 kDa	0.5	0	[]	0.74	1	[]	0.49	0	[]	0	0	1	0	0	1	0	0	0
Protein-arginine deiminase type-4 OS=Homo sapiens GN=PADI4 PE=1 SV=2	PADI4_HUMAN	PADI4	74 kDa	0.5	1.5	[]	0.52	0.5	[]	0.33	3	[]	0	2	0	0	1	0	3	0	0
Vimentin OS=Homo sapiens GN=VIM PE=1 SV=4	VIME_HUMAN	VIM	54 kDa	0.5	INF	[]	0.12	INF	[]	0.3	0.3	[]	0	0	0	3	0	0	1	0	0
Coiled-coil domain-containing protein 15 OS=Homo sapiens GN=CCDC15 PE=1 SV=1	E9PKB1		?	1	INF	[]	0.49	INF	[]	0.49	0	[]	0	0	0	0	0	1	0	0	0
WD repeat-containing protein 76 OS=Homo sapiens GN=WDR76 PE=1 SV=2	WDR76_HUMAN (+1)	WDR76	70 kDa	0.5	0	[]	0.48	2	[]	0.24	0	[]	0	0	1	0	2	0	0	0	0
UDP-glucose:glycoprotein glucosyltransferase 1 OS=Homo sapiens GN=UGGT1 PE=1 SV=3	UGGG1_HUMAN (+1)	UGGT1	177 kDa	0.062	INF	[]	1	INF	[]	0.068	INF	[]	0	0	0	0	0	0	0	4	0
Nucleoporin NUP188 homolog OS=Homo sapiens GN=NUP188 PE=1 SV=1	NU188_HUMAN	NUP188	196 kDa	0.063	0	[]	0.068	0	[]	1	INF	[]	0	0	4	0	0	0	0	0	0
Tau-tubulin kinase 2 OS=Homo sapiens GN=TTBK2 PE=1 SV=2	TTBK2_HUMAN	TTBK2	137 kDa	0.5	0	[]	0.74	1	[]	0.49	0	[]	0	0	1	0	1	0	0	0	0
Zinc finger protein 593 OS=Homo sapiens GN=ZNF593 PE=1 SV=2	ZN593_HUMAN	ZNF593	15 kDa	0.25	0	[]	0.26	0	[]	1	INF	[]	2	0	0	0	0	0	0	0	0
Unconventional myosin-Vb OS=Homo sapiens GN=MYO5B PE=1 SV=3	MYO5B_HUMAN	MYO5B	214 kDa	0.25	INF	[]	1	INF	[]	0.26	INF	[]	0	0	0	0	0	0	0	0	2
Transforming acidic coiled-coil-containing protein 1 OS=Homo sapiens GN=TACC1 PE=1 SV=2	TACC1_HUMAN (+2)	TACC1	88 kDa	0.25	INF	[]	0.49	INF	[]	0.51	2	[]	0	0	0	0	0	1	0	0	2
Ig kappa chain C region (Fragment) OS=Homo sapiens GN=IGKC PE=1 SV=1	A0A075B6H6		?	0.25	INF	[]	1	INF	[]	0.26	INF	[]	0	0	0	0	0	0	2	0	0
Kallikrein-9 OS=Homo sapiens GN=KLK9 PE=2 SV=1	KLK9_HUMAN (+2)	KLK9	28 kDa	1	INF	[]	0.0066	INF	Collagen low, Fibronectin high	0.0068	0	Fibronectin high, LAP low	0	0	0	7	0	0	0	0	0
NADP-dependent malic enzyme OS=Homo sapiens GN=ME1 PE=1 SV=1	MAOX_HUMAN (+1)	ME1	64 kDa	1	INF	[]	0.014	INF	Collagen low, Fibronectin high	0.014	0	Fibronectin high, LAP low	0	0	0	6	0	0	0	0	0
2'-5'-oligoadenylate synthase-like protein OS=Homo sapiens GN=OASL PE=1 SV=2	OASL_HUMAN	OASL	59 kDa	1	INF	[]	0.0066	INF	Collagen low, Fibronectin high	0.0068	0	Fibronectin high, LAP low	0	0	0	7	0	0	0	0	0
60S acidic ribosomal protein P2 OS=Homo sapiens GN=RPLP2 PE=1 SV=1	RLA2_HUMAN (+1)	RPLP2	12 kDa	1	INF	[]	0.014	INF	Collagen low, Fibronectin high	0.014	0	Fibronectin high, LAP low	0	0	0	6	0	0	0	0	0
DNA-directed RNA polymerase II subunit RPB3 OS=Homo sapiens GN=POLR2C PE=1 SV=2	RPB3_HUMAN (+2)	POLR2C	31 kDa	0.063	0	[]	0.068	0	[]	1	INF	[]	0	0	4	0	0	0	0	0	0
Microsomal glutathione S-transferase 3 OS=Homo sapiens GN=MGST3 PE=1 SV=1	MGST3_HUMAN (+4)	MGST3	17 kDa	0.69	1	[]	0.52	0.5	[]	0.51	2	[]	0	1	1	1	0	0	1	1	0
Cyclin-L1 OS=Homo sapiens GN=CCNL1 PE=1 SV=1	CCNL1_HUMAN	CCNL1	60 kDa	0.5	0.7	[]	0.13	0	[]	0.26	INF	[]	1	1	1	0	0	0	0	2	0
Retinol dehydrogenase 14 OS=Homo sapiens GN=RDH14 PE=1 SV=1	RDH14_HUMAN (+1)	RDH14	37 kDa	0.25	0	[]	0.32	2	[]	0.058	0	[]	0	0	2	1	1	2	0	0	0
cDNA, FLJ94551 OS=Homo sapiens PE=2 SV=1	B2R9T9		?	0.31	3	[]	0.74	1	[]	0.33	3	[]	0	0	1	1	0	0	2	0	1
ADP/ATP translocase 3 OS=Homo sapiens GN=SLC25A6 PE=1 SV=4	ADT3_HUMAN (+1)	SLC25A6	33 kDa	0.31	0.3	[]	0.33	0.3	[]	0.74	1	[]	1	0	2	1	0	0	0	0	1
Mothers against decapentaplegic homolog 5 OS=Homo sapiens GN=SMAD5 PE=1 SV=1	SMAD5_HUMAN (+2)	SMAD5	52 kDa	0.5	0.5	[]	0.48	1.5	[]	0.3	0.3	[]	0	0	2	0	1	2	0	0	1
Ribosomal protein S6 kinase beta-2 OS=Homo sapiens GN=RPS6KB2 PE=1 SV=2	KS6B2_HUMAN (+1)	RPS6KB2	53 kDa	0.25	INF	[]	0.057	INF	[]	0.33	0.5	[]	0	0	0	0	2	2	0	1	1
Transferrin variant (Fragment) OS=Homo sapiens PE=2 SV=1	Q53H26		?	0.19	4	[]	0.74	1	[]	0.2	4	[]	0	1	0	1	0	0	2	0	2
DNA-directed RNA polymerase III subunit RPC1 OS=Homo sapiens GN=POLR3A PE=1 SV=2	RPC1_HUMAN	POLR3A	156 kDa	0.5	0.7	[]	0.13	0	[]	0.26	INF	[]	1	0	2	0	0	0	0	1	1
tRNA (guanine-N(7)-)-methyltransferase OS=Homo sapiens GN=METTL1 PE=1 SV=1	TRMB_HUMAN (+1)	METTL1	31 kDa	0.19	0.2	[]	0.2	0.2	[]	0.74	1	[]	2	0	2	1	0	0	1	0	0
RelA-associated inhibitor OS=Homo sapiens GN=PPP1R13L PE=1 SV=4	IASPP_HUMAN (+1)	PPP1R13L	89 kDa	0.5	2	[]	0.74	1	[]	0.51	2	[]	1	0	0	1	0	0	0	0	2
NADH dehydrogenase (Ubiquinone) Fe-S protein 3, 30kDa (NADH-coenzyme Q reductase) variant (Fragment) OS=Homo sapiens PE=2 SV=1	Q53FM7		?	0.5	1.5	[]	0.52	0.5	[]	0.33	3	[]	0	0	2	1	0	0	3	0	0
U6 snRNA-associated Sm-like protein LSm2 OS=Homo sapiens GN=LSM2 PE=1 SV=1	LSM2_HUMAN	LSM2	11 kDa	0.25	INF	[]	0.12	INF	[]	0.48	0.7	[]	0	0	0	3	0	0	1	1	0
Serine/threonine-protein phosphatase 2A activator OS=Homo sapiens GN=PPP2R4 PE=1 SV=3	PTPA_HUMAN (+1)	PPP2R4	41 kDa	0.062	INF	[]	0.49	INF	[]	0.2	4	[]	0	0	0	1	0	0	3	0	1
Coiled-coil domain-containing protein 124 OS=Homo sapiens GN=CCDC124 PE=1 SV=1	CC124_HUMAN (+1)	CCDC124	26 kDa	0.5	0	[]	0.3	3	[]	0.12	0	[]	1	0	0	2	1	0	0	0	0
Protein FRG1 OS=Homo sapiens GN=FRG1 PE=1 SV=1	FRG1_HUMAN (+1)	FRG1	29 kDa	0.5	0.5	[]	0.48	1.5	[]	0.3	0.3	[]	0	0	2	0	0	3	0	1	0
Isocitrate dehydrogenase [NAD] subunit alpha, mitochondrial OS=Homo sapiens GN=IDH3A PE=1 SV=1	IDH3A_HUMAN (+1)	IDH3A	40 kDa	0.13	0	[]	0.33	0.3	[]	0.49	0	[]	1	0	2	1	0	0	0	0	0
Ankyrin repeat domain-containing protein 22 OS=Homo sapiens GN=ANKRD22 PE=2 SV=1	ANR22_HUMAN	ANKRD22	22 kDa	0.5	2	[]	0.3	3	[]	0.48	0.7	[]	1	0	0	3	0	0	2	0	0
Ubiquitin-like modifier-activating enzyme 5 OS=Homo sapiens GN=UBA5 PE=1 SV=1	UBA5_HUMAN (+1)	UBA5	45 kDa	0.5	1.5	[]	0.52	0.5	[]	0.33	3	[]	0	0	2	0	0	1	0	0	3
Drebrin-like protein OS=Homo sapiens GN=DBNL PE=1 SV=1	DBNL_HUMAN	DBNL	48 kDa	0.062	INF	[]	0.24	INF	[]	0.36	2	[]	0	0	0	2	0	0	2	0	2
E3 SUMO-protein ligase PIAS2 (Fragment) OS=Homo sapiens GN=PIAS2 PE=1 SV=1	A0A087WUY7 (+1)		?	0.31	0.3	[]	0.33	0.3	[]	0.74	1	[]	0	0	3	0	0	1	0	0	1
HTRA1 protein (Fragment) OS=Homo sapiens GN=HTRA1 PE=2 SV=1	Q05DJ8		?	0.69	1	[]	0.52	0.5	[]	0.51	2	[]	0	0	2	0	0	1	0	0	2
Basic leucine zipper and W2 domain-containing protein 1 OS=Homo sapiens GN=BZW1 PE=1 SV=1	BZW1_HUMAN (+1)	BZW1	48 kDa	0.12	INF	[]	0.49	INF	[]	0.33	3	[]	0	0	0	0	1	0	2	0	1
28S ribosomal protein S30, mitochondrial OS=Homo sapiens GN=MRPS30 PE=1 SV=2	RT30_HUMAN (+3)	MRPS30	50 kDa	0.19	0.2	[]	0.2	0.2	[]	0.74	1	[]	0	0	4	1	0	0	0	1	0
Cytochrome c oxidase subunit 7A2, mitochondrial (Fragment) OS=Homo sapiens GN=COX7A2 PE=1 SV=1	D6RGV5		?	0.31	3	[]	0.48	2	[]	0.52	1.5	[]	1	0	0	2	0	0	3	0	0
Synaptophysin-like protein 1 OS=Homo sapiens GN=SYPL1 PE=1 SV=1	SYPL1_HUMAN (+2)	SYPL1	29 kDa	0.5	2	[]	0.48	2	[]	0.67	1	[]	1	0	0	2	0	0	2	0	0
Tubulin-specific chaperone E OS=Homo sapiens GN=TBCE PE=1 SV=1	TBCE_HUMAN	TBCE	59 kDa	0.12	INF	[]	0.49	INF	[]	0.33	3	[]	0	0	0	0	0	1	0	1	2
IgG H chain OS=Homo sapiens PE=1 SV=1	S6B291		?	0.12	INF	[]	0.24	INF	[]	0.52	1.5	[]	0	0	0	2	0	0	2	0	1
Zinc finger CCHC-type and RNA-binding motif-containing protein 1 OS=Homo sapiens GN=ZCRB1 PE=1 SV=2	ZCRB1_HUMAN (+1)	ZCRB1	25 kDa	0.31	0.3	[]	0.52	0.7	[]	0.49	0.5	[]	3	0	0	2	0	0	0	0	1
Cohesin subunit SA-2 OS=Homo sapiens GN=STAG2 PE=1 SV=3	STAG2_HUMAN (+3)	STAG2	141 kDa	0.31	3	[]	0.74	1	[]	0.33	3	[]	0	1	0	0	1	0	0	3	0
Rapamycin-insensitive companion of mTOR OS=Homo sapiens GN=RICTOR PE=1 SV=1	RICTR_HUMAN	RICTOR	192 kDa	0.5	0.5	[]	0.67	1	[]	0.49	0.5	[]	0	2	0	0	2	0	0	1	0
A-kinase anchor protein 8-like OS=Homo sapiens GN=AKAP8L PE=1 SV=3	AKP8L_HUMAN	AKAP8L	72 kDa	0.11	5	[]	0.51	0	[]	0.034	INF	Fibronectin low, LAP high	0	1	0	0	0	0	0	4	1
PPID protein OS=Homo sapiens GN=PPID PE=2 SV=1	Q6FGM6		?	0.25	INF	[]	0.12	INF	[]	0.48	0.7	[]	0	0	0	0	1	2	0	0	2
Putative protein FAM10A4 OS=Homo sapiens GN=ST13P4 PE=5 SV=1	ST134_HUMAN	ST13P4	27 kDa	0.5	1.5	[]	0.52	0.5	[]	0.33	3	[]	1	1	0	0	1	0	1	1	1
Adenosine kinase OS=Homo sapiens GN=ADK PE=1 SV=2	ADK_HUMAN	ADK	41 kDa	0.25	INF	[]	0.49	INF	[]	0.51	2	[]	0	0	0	1	0	0	1	0	1
39S ribosomal protein L13, mitochondrial OS=Homo sapiens GN=MRPL13 PE=1 SV=1	RM13_HUMAN	MRPL13	21 kDa	0.69	1	[]	0.52	0.5	[]	0.51	2	[]	2	0	0	1	0	0	2	0	0
Vesicle-associated membrane protein-associated protein A OS=Homo sapiens GN=VAPA PE=1 SV=3	VAPA_HUMAN	VAPA	28 kDa	0.31	3	[]	0.74	1	[]	0.33	3	[]	0	0	1	1	0	0	0	0	3
Semaphorin-5B OS=Homo sapiens GN=SEMA5B PE=2 SV=4	SEM5B_HUMAN (+4)	SEMA5B	126 kDa	0.5	1.5	[]	0.52	0.5	[]	0.33	3	[]	1	1	0	0	1	0	2	1	0
Neuron navigator 2 OS=Homo sapiens GN=NAV2 PE=1 SV=3	NAV2_HUMAN	NAV2	268 kDa	0.31	3	[]	0.74	1	[]	0.33	3	[]	0	1	0	0	0	1	0	1	2
rRNA-processing protein FCF1 homolog OS=Homo sapiens GN=FCF1 PE=2 SV=1	FCF1_HUMAN (+3)	FCF1	23 kDa	0.5	2	[]	0.74	1	[]	0.51	2	[]	0	0	1	1	0	0	0	0	2
Sialic acid synthase OS=Homo sapiens GN=NANS PE=1 SV=2	SIAS_HUMAN	NANS	40 kDa	0.25	INF	[]	0.49	INF	[]	0.51	2	[]	0	0	0	1	0	0	1	1	0
Kallikrein-6 OS=Homo sapiens GN=KLK6 PE=1 SV=1	KLK6_HUMAN (+1)	KLK6	27 kDa	0.25	INF	[]	0.12	INF	[]	0.48	0.7	[]	0	0	0	3	0	0	1	0	1
NADH dehydrogenase [ubiquinone] 1 beta subcomplex subunit 4 OS=Homo sapiens GN=NDUFB4 PE=1 SV=3	NDUB4_HUMAN	NDUFB4	15 kDa	0.25	INF	[]	0.12	INF	[]	0.48	0.7	[]	0	0	0	3	0	0	2	0	0
Regulator of chromosome condensation OS=Homo sapiens GN=RCC1 PE=1 SV=1	RCC1_HUMAN (+1)	RCC1	45 kDa	0.75	1	[]	0.51	0	[]	0.51	INF	[]	0	0	1	0	0	0	0	0	1
Serine/cysteine proteinase inhibitor clade G member 1 splice variant 2 (Fragment) OS=Homo sapiens GN=SERPING1 PE=2 SV=1	Q5UGI6		?	0.12	INF	[]	0.24	INF	[]	0.52	1.5	[]	0	0	0	2	0	0	3	0	0
General transcription factor 3C polypeptide 4 OS=Homo sapiens GN=GTF3C4 PE=1 SV=2	TF3C4_HUMAN	GTF3C4	92 kDa	0.13	0	[]	0.13	0	[]	1	INF	[]	2	0	1	0	0	0	0	0	0
39S ribosomal protein L33, mitochondrial OS=Homo sapiens GN=MRPL33 PE=1 SV=1	RM33_HUMAN	MRPL33	8 kDa	0.5	0	[]	0.74	1	[]	0.49	0	[]	1	0	0	1	0	0	0	0	0
Tropomyosin alpha-3 chain OS=Homo sapiens GN=TPM3 PE=1 SV=1	A0A087WWU8 (+1)		?	0.12	INF	[]	0.49	INF	[]	0.33	3	[]	0	0	0	1	0	0	3	0	0
Acyl-coenzyme A oxidase OS=Homo sapiens GN=ACOX1 PE=3 SV=1	A0A024R8L7 (+1)		?	0.5	0	[]	0.3	3	[]	0.12	0	[]	0	0	1	3	0	0	0	0	0
Electron transfer flavoprotein subunit beta OS=Homo sapiens GN=ETFB PE=1 SV=3	ETFB_HUMAN	ETFB	28 kDa	0.063	0	[]	0.2	0.2	[]	0.49	0	[]	0	1	3	1	0	0	0	0	0
6-phosphogluconolactonase OS=Homo sapiens GN=PGLS PE=1 SV=2	6PGL_HUMAN (+1)	PGLS	28 kDa	0.25	INF	[]	0.12	INF	[]	0.48	0.7	[]	0	0	0	3	0	0	2	0	0
Myotubularin OS=Homo sapiens GN=MTM1 PE=1 SV=2	MTM1_HUMAN (+2)	MTM1	70 kDa	0.12	INF	[]	0.24	INF	[]	0.52	1.5	[]	0	0	0	0	2	0	0	3	0
Proliferation-associated protein 2G4 OS=Homo sapiens GN=PA2G4 PE=1 SV=3	PA2G4_HUMAN (+4)	PA2G4	44 kDa	0.25	INF	[]	0.49	INF	[]	0.51	2	[]	0	0	0	1	0	0	2	0	0
Glycogen synthase kinase-3 beta OS=Homo sapiens GN=GSK3B PE=1 SV=2	GSK3B_HUMAN (+1)	GSK3B	47 kDa	0.25	INF	[]	0.057	INF	[]	0.33	0.5	[]	0	0	0	0	0	4	0	0	2
DNA polymerase epsilon catalytic subunit A OS=Homo sapiens GN=POLE PE=1 SV=5	DPOE1_HUMAN (+4)	POLE	262 kDa	0.25	0	[]	0.52	0.5	[]	0.49	0	[]	0	0	2	0	0	1	0	0	0
39S ribosomal protein L14, mitochondrial OS=Homo sapiens GN=MRPL14 PE=1 SV=1	RM14_HUMAN (+1)	MRPL14	16 kDa	0.13	0	[]	0.33	0.3	[]	0.49	0	[]	3	0	0	1	0	0	0	0	0
Profilin (Fragment) OS=Homo sapiens GN=PFN2 PE=3 SV=1	D3DNI2 (+1)		?	0.19	4	[]	0.51	0	[]	0.068	INF	[]	1	0	0	0	0	0	4	0	0
Liprin-alpha-1 OS=Homo sapiens GN=PPFIA1 PE=1 SV=1	LIPA1_HUMAN	PPFIA1	136 kDa	0.5	INF	[]	0.24	INF	[]	0.49	0.5	[]	0	0	0	0	0	2	0	0	1
Lysosome-associated membrane glycoprotein 1 OS=Homo sapiens GN=LAMP1 PE=1 SV=3	LAMP1_HUMAN (+2)	LAMP1	45 kDa	0.5	INF	[]	0.057	INF	[]	0.18	0.2	[]	0	0	0	4	0	0	1	0	0
DnaJ homolog subfamily B member 6 OS=Homo sapiens GN=DNAJB6 PE=1 SV=2	DNJB6_HUMAN (+3)	DNAJB6	36 kDa	0.69	1	[]	0.26	0	[]	0.26	INF	[]	0	0	2	0	0	0	0	0	2
ATP-dependent RNA helicase DDX55 OS=Homo sapiens GN=DDX55 PE=1 SV=1	F5H5U2		?	0.13	0	[]	0.33	0.3	[]	0.49	0	[]	3	0	0	1	0	0	0	0	0
Epididymis secretory sperm binding protein Li 169mP OS=Homo sapiens GN=HEL-S-169mP PE=2 SV=1	A0A0K0K1I3		?	0.13	0	[]	0.52	0.7	[]	0.24	0	[]	3	0	0	2	0	0	0	0	0
Zinc finger protein ubi-d4 OS=Homo sapiens GN=DPF2 PE=1 SV=2	REQU_HUMAN	DPF2	44 kDa	0.063	0	[]	0.37	0.5	[]	0.24	0	[]	4	0	0	2	0	0	0	0	0
Acyl-CoA synthetase short-chain family member 2, isoform CRA_c OS=Homo sapiens GN=ACSS2 PE=4 SV=1	H0UIA1		?	0.25	INF	[]	0.24	INF	[]	0.67	1	[]	0	0	0	0	2	0	0	2	0
Ly6/PLAUR domain-containing protein 3 OS=Homo sapiens GN=LYPD3 PE=1 SV=2	LYPD3_HUMAN (+3)	LYPD3	36 kDa	0.5	INF	[]	0.028	INF	Collagen low, Fibronectin high	0.1	0.2	[]	0	0	0	5	0	0	0	0	1
Cytoskeleton-associated protein 2 OS=Homo sapiens GN=CKAP2 PE=1 SV=1	CKAP2_HUMAN (+1)	CKAP2	77 kDa	0.25	INF	[]	0.12	INF	[]	0.48	0.7	[]	0	0	0	0	0	3	0	0	2
Carboxypeptidase A4 OS=Homo sapiens GN=CPA4 PE=1 SV=2	CBPA4_HUMAN (+2)	CPA4	47 kDa	0.5	0	[]	0.3	3	[]	0.12	0	[]	1	0	0	3	0	0	0	0	0
Small proline-rich protein 2A OS=Homo sapiens GN=SPRR2A PE=1 SV=1	SPR2A_HUMAN	SPRR2A	8 kDa	0.5	0	[]	0.099	5	[]	0.028	0	Fibronectin high, LAP low	1	0	0	5	0	0	0	0	0
5'-AMP-activated protein kinase subunit gamma-1 (Fragment) OS=Homo sapiens GN=PRKAG1 PE=1 SV=1	H0YIC9		?	0.31	3	[]	0.48	2	[]	0.52	1.5	[]	0	1	0	0	2	0	0	2	1
40S ribosomal protein S21 OS=Homo sapiens GN=RPS21 PE=1 SV=1	RS21_HUMAN	RPS21	9 kDa	0.5	INF	[]	0.028	INF	Collagen low, Fibronectin high	0.1	0.2	[]	0	0	0	5	0	0	1	0	0
Tetratricopeptide repeat protein 37 OS=Homo sapiens GN=TTC37 PE=1 SV=1	TTC37_HUMAN	TTC37	175 kDa	0.12	INF	[]	1	INF	[]	0.13	INF	[]	0	0	0	0	0	0	0	1	2
V-type proton ATPase subunit E 1 OS=Homo sapiens GN=ATP6V1E1 PE=1 SV=1	VATE1_HUMAN (+1)	ATP6V1E1	26 kDa	0.5	INF	[]	0.028	INF	Collagen low, Fibronectin high	0.1	0.2	[]	0	0	0	5	0	0	1	0	0
Kelch-like protein 5 OS=Homo sapiens GN=KLHL5 PE=2 SV=3	KLHL5_HUMAN	KLHL5	84 kDa	0.5	0	[]	0.51	0	[]	1	INF	[]	0	1	0	0	0	0	0	0	0
Small subunit processome component 20 homolog OS=Homo sapiens GN=UTP20 PE=1 SV=3	UTP20_HUMAN	UTP20	318 kDa	0.13	0	[]	0.13	0	[]	1	INF	[]	0	0	3	0	0	0	0	0	0
Myosin light chain kinase, smooth muscle OS=Homo sapiens GN=MYLK PE=1 SV=4	MYLK_HUMAN	MYLK	211 kDa	0.5	INF	[]	0.24	INF	[]	0.49	0.5	[]	0	0	0	2	0	0	1	0	0
Myomesin-1 OS=Homo sapiens GN=MYOM1 PE=1 SV=2	MYOM1_HUMAN	MYOM1	188 kDa	0.13	0	[]	0.13	0	[]	1	INF	[]	1	0	2	0	0	0	0	0	0
Supervillin OS=Homo sapiens GN=SVIL PE=1 SV=2	SVIL_HUMAN	SVIL	248 kDa	0.25	INF	[]	1	INF	[]	0.26	INF	[]	0	0	0	0	0	0	0	0	2
28S ribosomal protein S5, mitochondrial OS=Homo sapiens GN=MRPS5 PE=1 SV=2	RT05_HUMAN	MRPS5	48 kDa	1	INF	[]	0.24	INF	[]	0.24	0	[]	0	0	0	2	0	0	0	0	0
Uveal autoantigen with coiled-coil domains and ankyrin repeats OS=Homo sapiens GN=UACA PE=1 SV=2	UACA_HUMAN	UACA	163 kDa	0.31	3	[]	0.51	0	[]	0.13	INF	[]	1	0	0	0	0	0	0	0	3
Uncharacterized protein KIAA1671 OS=Homo sapiens GN=KIAA1671 PE=1 SV=2	K1671_HUMAN	KIAA1671	197 kDa	0.25	INF	[]	1	INF	[]	0.26	INF	[]	0	0	0	0	0	0	0	1	1
E3 ubiquitin-protein ligase LRSAM1 OS=Homo sapiens GN=LRSAM1 PE=1 SV=1	LRSM1_HUMAN	LRSAM1	84 kDa	1	INF	[]	0.24	INF	[]	0.24	0	[]	0	0	0	0	1	1	0	0	0
Carbonyl reductase [NADPH] 3 OS=Homo sapiens GN=CBR3 PE=1 SV=3	CBR3_HUMAN (+1)	CBR3	31 kDa	0.5	INF	[]	0.057	INF	[]	0.18	0.2	[]	0	0	0	4	0	0	1	0	0
Kinesin-like protein KIF2A OS=Homo sapiens GN=KIF2A PE=1 SV=3	KIF2A_HUMAN (+2)	KIF2A	80 kDa	0.31	3	[]	0.51	0	[]	0.13	INF	[]	0	1	0	0	0	0	0	3	0
Integrin beta-2 OS=Homo sapiens GN=ITGB2 PE=1 SV=2	ITB2_HUMAN	ITGB2	85 kDa	0.19	4	[]	0.74	1	[]	0.2	4	[]	0	1	0	0	1	0	4	0	0
Guanylate-binding protein 1 OS=Homo sapiens GN=GBP1 PE=1 SV=2	GBP1_HUMAN (+1)	GBP1	68 kDa	0.5	INF	[]	0.12	INF	[]	0.3	0.3	[]	0	0	0	3	0	0	1	0	0
Hydroxyacyl-coenzyme A dehydrogenase, mitochondrial OS=Homo sapiens GN=HADH PE=1 SV=3	HCDH_HUMAN	HADH	34 kDa	0.13	0	[]	0.13	0	[]	1	INF	[]	0	1	2	0	0	0	0	0	0
InaD-like protein OS=Homo sapiens GN=INADL PE=1 SV=3	INADL_HUMAN	INADL	196 kDa	0.5	INF	[]	1	INF	[]	0.51	INF	[]	0	0	0	0	0	0	0	0	1
UAP56-interacting factor OS=Homo sapiens GN=FYTTD1 PE=1 SV=3	UIF_HUMAN (+1)	FYTTD1	36 kDa	0.5	0.5	[]	0.26	0	[]	0.51	INF	[]	2	0	0	0	0	0	1	0	0
Hepatoma-derived growth factor OS=Homo sapiens GN=HDGF PE=1 SV=1	HDGF_HUMAN	HDGF	27 kDa	0.5	2	[]	0.51	0	[]	0.26	INF	[]	0	0	1	0	0	0	0	2	0
Clustered mitochondria protein homolog OS=Homo sapiens GN=CLUH PE=1 SV=2	CLU_HUMAN (+2)	CLUH	147 kDa	0.5	INF	[]	1	INF	[]	0.51	INF	[]	0	0	0	0	0	0	0	0	1
Mitotic spindle assembly checkpoint protein MAD1 OS=Homo sapiens GN=MAD1L1 PE=1 SV=2	MD1L1_HUMAN	MAD1L1	83 kDa	1	INF	[]	0.24	INF	[]	0.24	0	[]	0	0	0	0	0	2	0	0	0
GNAS complex locus OS=Homo sapiens GN=GNAS PE=2 SV=2	Q5FWY2		?	0.062	INF	[]	1	INF	[]	0.068	INF	[]	0	0	0	0	0	0	0	0	4
Troponin T, fast skeletal muscle OS=Homo sapiens GN=TNNT3 PE=1 SV=3	TNNT3_HUMAN (+4)	TNNT3	32 kDa	0.5	0	[]	0.17	4	[]	0.058	0	[]	1	0	0	4	0	0	0	0	0
Nucleolar and coiled-body phosphoprotein 1 OS=Homo sapiens GN=NOLC1 PE=1 SV=2	NOLC1_HUMAN (+2)	NOLC1	74 kDa	0.13	0	[]	0.13	0	[]	1	INF	[]	3	0	0	0	0	0	0	0	0
Protein unc-13 homolog C OS=Homo sapiens GN=UNC13C PE=2 SV=3	UN13C_HUMAN	UNC13C	251 kDa	1	INF	[]	0.49	INF	[]	0.49	0	[]	0	0	0	0	1	0	0	0	0
FRAS1-related extracellular matrix protein 2 OS=Homo sapiens GN=FREM2 PE=1 SV=2	FREM2_HUMAN	FREM2	351 kDa	1	INF	[]	0.49	INF	[]	0.49	0	[]	0	0	0	0	1	0	0	0	0
Epidermal retinol dehydrogenase 2 OS=Homo sapiens GN=SDR16C5 PE=2 SV=2	RDHE2_HUMAN	SDR16C5	34 kDa	1	INF	[]	0.028	INF	Collagen low, Fibronectin high	0.028	0	Fibronectin high, LAP low	0	0	0	5	0	0	0	0	0
Vacuolar protein sorting-associated protein 18 homolog OS=Homo sapiens GN=VPS18 PE=1 SV=2	VPS18_HUMAN (+1)	VPS18	110 kDa	1	INF	[]	0.49	INF	[]	0.49	0	[]	0	0	0	0	0	1	0	0	0
Dipeptidyl peptidase 1 OS=Homo sapiens GN=CTSC PE=1 SV=2	CATC_HUMAN	CTSC	52 kDa	1	INF	[]	0.057	INF	[]	0.058	0	[]	0	0	0	4	0	0	0	0	0
Cytosolic phospholipase A2 beta OS=Homo sapiens GN=PLA2G4B PE=1 SV=2	PA24B_HUMAN	PLA2G4B	88 kDa	1	INF	[]	0.057	INF	[]	0.058	0	[]	0	0	0	4	0	0	0	0	0
Sterol-4-alpha-carboxylate 3-dehydrogenase, decarboxylating OS=Homo sapiens GN=NSDHL PE=1 SV=2	NSDHL_HUMAN	NSDHL	42 kDa	1	INF	[]	0.12	INF	[]	0.12	0	[]	0	0	0	3	0	0	0	0	0
Ceramide synthase 3 OS=Homo sapiens GN=CERS3 PE=1 SV=2	CERS3_HUMAN (+2)	CERS3	46 kDa	1	INF	[]	0.028	INF	Collagen low, Fibronectin high	0.028	0	Fibronectin high, LAP low	0	0	0	5	0	0	0	0	0
cDNA FLJ52689, highly similar to Homo sapiens mitochondrial ribosomal protein L21 (MRPL21), transcript variant 4, mRNA OS=Homo sapiens PE=2 SV=1	B4DXI4 (+1)		?	0.5	0	[]	0.51	0	[]	1	INF	[]	0	0	1	0	0	0	0	0	0
Malignant T-cell-amplified sequence 1 OS=Homo sapiens GN=MCTS1 PE=1 SV=1	MCTS1_HUMAN	MCTS1	21 kDa	0.5	0.5	[]	0.67	1	[]	0.49	0.5	[]	1	0	1	1	0	1	0	0	1
Gem-associated protein 5 OS=Homo sapiens GN=GEMIN5 PE=1 SV=3	GEMI5_HUMAN (+1)	GEMIN5	169 kDa	0.25	0	[]	0.67	1	[]	0.24	0	[]	1	0	1	1	0	1	0	0	0
Zinc finger CCCH domain-containing protein 4 OS=Homo sapiens GN=ZC3H4 PE=1 SV=3	ZC3H4_HUMAN	ZC3H4	140 kDa	0.5	2	[]	0.74	1	[]	0.51	2	[]	1	0	0	0	0	1	0	1	1
2',3'-cyclic-nucleotide 3'-phosphodiesterase OS=Homo sapiens GN=CNP PE=1 SV=2	CN37_HUMAN (+1)	CNP	48 kDa	0.5	2	[]	0.48	2	[]	0.67	1	[]	0	0	1	2	0	0	2	0	0
Proteasome activator complex subunit 3 OS=Homo sapiens GN=PSME3 PE=1 SV=1	PSME3_HUMAN (+1)	PSME3	30 kDa	0.25	INF	[]	0.24	INF	[]	0.67	1	[]	0	0	0	2	0	0	1	1	0
Splicing factor 1 OS=Homo sapiens GN=SF1 PE=1 SV=4	SF01_HUMAN	SF1	68 kDa	0.5	2	[]	0.74	1	[]	0.51	2	[]	0	0	1	0	0	1	0	0	2
Putative uncharacterized protein DKFZp686I11137 OS=Homo sapiens GN=DKFZp686I11137 PE=2 SV=1	Q68DY8		?	0.75	1	[]	0.48	2	[]	0.49	0.5	[]	1	0	0	2	0	0	0	0	1
Aflatoxin B1 aldehyde reductase member 2 OS=Homo sapiens GN=AKR7A2 PE=1 SV=3	ARK72_HUMAN (+2)	AKR7A2	40 kDa	0.062	INF	[]	0.49	INF	[]	0.2	4	[]	0	0	0	1	0	0	3	1	0
Complement component 1 Q subcomponent-binding protein, mitochondrial OS=Homo sapiens GN=C1QBP PE=1 SV=1	C1QBP_HUMAN (+1)	C1QBP	31 kDa	0.75	1	[]	0.3	3	[]	0.3	0.3	[]	1	0	0	3	0	0	1	0	0
cDNA, FLJ79014, highly similar to cAMP-dependent protein kinase, beta-catalytic subunit (EC 2.7.11.11) OS=Homo sapiens PE=2 SV=1	B7ZA00		?	0.5	0.5	[]	0.26	0	[]	0.51	INF	[]	0	1	1	0	0	0	0	1	0
High mobility group nucleosome-binding domain-containing protein 4 OS=Homo sapiens GN=HMGN4 PE=1 SV=3	HMGN4_HUMAN (+1)	HMGN4	10 kDa	0.5	0.5	[]	0.26	0	[]	0.51	INF	[]	1	0	1	0	0	0	0	0	1
Cytochrome b-c1 complex subunit 2, mitochondrial OS=Homo sapiens GN=UQCRC2 PE=1 SV=3	QCR2_HUMAN (+1)	UQCRC2	48 kDa	0.5	0.5	[]	0.67	1	[]	0.49	0.5	[]	0	2	0	2	0	0	1	0	0
Zinc finger and BTB domain-containing protein 11 OS=Homo sapiens GN=ZBTB11 PE=1 SV=2	ZBT11_HUMAN	ZBTB11	119 kDa	0.5	0.5	[]	0.52	0.5	[]	0.74	1	[]	2	0	0	1	0	0	1	0	0
Nuclear valosin-containing protein-like OS=Homo sapiens GN=NVL PE=1 SV=1	NVL_HUMAN	NVL	95 kDa	0.75	1	[]	0.74	1	[]	0.74	1	[]	1	0	0	1	0	0	1	0	0
Histidine-rich glycoprotein OS=Homo sapiens GN=HRG PE=1 SV=1	HRG_HUMAN	HRG	60 kDa	0.75	1	[]	0.3	3	[]	0.3	0.3	[]	0	1	0	3	0	0	0	0	1
Dihydrolipoyl dehydrogenase, mitochondrial OS=Homo sapiens GN=DLD PE=1 SV=2	DLDH_HUMAN (+3)	DLD	54 kDa	0.31	0.3	[]	0.13	0	[]	0.51	INF	[]	0	2	1	0	0	0	0	1	0
Zinc finger protein 579 OS=Homo sapiens GN=ZNF579 PE=1 SV=2	ZN579_HUMAN	ZNF579	61 kDa	0.063	0	[]	0.2	0.2	[]	0.49	0	[]	0	1	3	0	1	0	0	0	0
GTP-binding protein Rheb OS=Homo sapiens GN=RHEB PE=1 SV=1	C9J931		?	0.12	INF	[]	0.49	INF	[]	0.33	3	[]	0	0	0	0	0	1	1	0	2
Splicing factor 3B subunit 4 OS=Homo sapiens GN=SF3B4 PE=1 SV=1	SF3B4_HUMAN (+2)	SF3B4	44 kDa	0.25	0	[]	0.67	1	[]	0.24	0	[]	0	0	2	1	0	1	0	0	0
Protein LLP homolog OS=Homo sapiens GN=LLPH PE=1 SV=1	LLPH_HUMAN (+1)	LLPH	15 kDa	0.75	1	[]	0.74	1	[]	0.74	1	[]	1	0	0	1	0	0	1	0	0
tRNA (uracil-5-)-methyltransferase homolog A OS=Homo sapiens GN=TRMT2A PE=1 SV=2	TRM2A_HUMAN (+1)	TRMT2A	69 kDa	0.31	0.3	[]	0.33	0.3	[]	0.74	1	[]	3	0	0	0	0	1	1	0	0
Replication factor C subunit 2 OS=Homo sapiens GN=RFC2 PE=1 SV=3	RFC2_HUMAN	RFC2	39 kDa	0.13	0	[]	0.52	0.7	[]	0.24	0	[]	1	0	2	0	0	2	0	0	0
Ig kappa chain V-II region TEW OS=Homo sapiens PE=1 SV=1	KV204_HUMAN (+2)		12 kDa	0.25	INF	[]	0.12	INF	[]	0.48	0.7	[]	0	0	0	3	0	0	1	0	1
Immunoblobulin light chain (Fragment) OS=Homo sapiens PE=1 SV=1	Q0KKI6		?	0.5	2	[]	0.74	1	[]	0.51	2	[]	0	1	0	1	0	0	2	0	0
Polyphosphoinositide phosphatase OS=Homo sapiens GN=FIG4 PE=1 SV=1	FIG4_HUMAN (+1)	FIG4	104 kDa	0.75	1	[]	0.74	1	[]	0.74	1	[]	0	1	0	0	1	0	0	1	0
Putative nascent polypeptide-associated complex subunit alpha-like protein OS=Homo sapiens GN=NACAP1 PE=5 SV=1	NACP1_HUMAN	NACAP1	23 kDa	0.5	0.5	[]	0.67	1	[]	0.49	0.5	[]	0	2	0	0	0	2	0	0	1
Arginine/serine-rich coiled-coil protein 2 OS=Homo sapiens GN=RSRC2 PE=1 SV=1	RSRC2_HUMAN	RSRC2	51 kDa	0.5	0.5	[]	0.67	1	[]	0.49	0.5	[]	0	2	0	0	2	0	0	1	0
Fragile X mental retardation protein 1 OS=Homo sapiens GN=FMR1 PE=1 SV=1	A8MQB8 (+3)		?	0.063	0	[]	0.2	0.2	[]	0.49	0	[]	3	1	0	0	0	1	0	0	0
Transportin-3 OS=Homo sapiens GN=TNPO3 PE=1 SV=3	TNPO3_HUMAN (+4)	TNPO3	104 kDa	0.75	1	[]	0.74	1	[]	0.74	1	[]	0	0	1	0	0	1	1	0	0
Poly [ADP-ribose] polymerase 9 OS=Homo sapiens GN=PARP9 PE=1 SV=2	PARP9_HUMAN (+1)	PARP9	96 kDa	0.75	1	[]	0.74	1	[]	0.74	1	[]	1	0	0	1	0	0	1	0	0
Ankyrin repeat and KH domain-containing protein 1 OS=Homo sapiens GN=ANKHD1 PE=1 SV=1	ANKH1_HUMAN	ANKHD1	269 kDa	0.75	1	[]	0.48	2	[]	0.49	0.5	[]	0	0	1	0	0	2	0	0	1
Ubiquitin-conjugating enzyme E2 variant 2 OS=Homo sapiens GN=UBE2V2 PE=1 SV=4	UB2V2_HUMAN (+1)	UBE2V2	16 kDa	0.25	INF	[]	0.12	INF	[]	0.48	0.7	[]	0	0	0	3	0	0	1	1	0
39S ribosomal protein L10, mitochondrial OS=Homo sapiens GN=MRPL10 PE=1 SV=3	RM10_HUMAN (+1)	MRPL10	29 kDa	0.75	1	[]	0.48	2	[]	0.49	0.5	[]	1	0	0	2	0	0	1	0	0
Peroxiredoxin 3 isoform a variant (Fragment) OS=Homo sapiens PE=2 SV=1	Q53HC2		?	0.69	1	[]	0.26	0	[]	0.26	INF	[]	0	1	1	0	0	0	2	0	0
DNA ligase 3 OS=Homo sapiens GN=LIG3 PE=1 SV=2	DNLI3_HUMAN	LIG3	113 kDa	0.75	1	[]	0.48	2	[]	0.49	0.5	[]	0	1	0	0	2	0	0	1	0
Probable ATP-dependent RNA helicase DDX41 (Fragment) OS=Homo sapiens GN=DDX41 PE=1 SV=1	H0Y8L8		?	0.25	INF	[]	0.49	INF	[]	0.51	2	[]	0	0	0	1	0	0	1	0	1
Nuclear transport factor 2 OS=Homo sapiens GN=NUTF2 PE=1 SV=1	NTF2_HUMAN (+1)	NUTF2	14 kDa	0.75	1	[]	0.48	2	[]	0.49	0.5	[]	1	0	0	2	0	0	1	0	0
Neurofibromin OS=Homo sapiens GN=NF1 PE=1 SV=2	NF1_HUMAN	NF1	319 kDa	0.5	0	[]	0.74	1	[]	0.49	0	[]	0	1	0	0	1	0	0	0	0
FERM domain-containing protein 6 OS=Homo sapiens GN=FRMD6 PE=1 SV=1	FRMD6_HUMAN	FRMD6	72 kDa	0.5	0.5	[]	0.26	0	[]	0.51	INF	[]	1	0	1	0	0	0	0	0	1
Acidic leucine-rich nuclear phosphoprotein 32 family member E OS=Homo sapiens GN=ANP32E PE=1 SV=1	AN32E_HUMAN (+2)	ANP32E	31 kDa	0.5	INF	[]	0.24	INF	[]	0.49	0.5	[]	0	0	0	2	0	0	1	0	0
Ran GTPase-activating protein 1 OS=Homo sapiens GN=RANGAP1 PE=1 SV=1	RAGP1_HUMAN (+1)	RANGAP1	64 kDa	0.75	1	[]	0.74	1	[]	0.74	1	[]	0	0	1	1	0	0	0	1	0
Charged multivesicular body protein 6 OS=Homo sapiens GN=CHMP6 PE=1 SV=3	CHMP6_HUMAN	CHMP6	23 kDa	0.5	0	[]	0.74	1	[]	0.49	0	[]	1	0	0	1	0	0	0	0	0
Serine-threonine kinase receptor-associated protein OS=Homo sapiens GN=STRAP PE=1 SV=1	STRAP_HUMAN	STRAP	38 kDa	0.5	2	[]	0.51	0	[]	0.26	INF	[]	1	0	0	0	0	0	0	0	2
Hydroperoxide isomerase ALOXE3 OS=Homo sapiens GN=ALOXE3 PE=1 SV=1	LOXE3_HUMAN (+2)	ALOXE3	81 kDa	0.13	0	[]	0.52	0.7	[]	0.24	0	[]	0	3	0	0	2	0	0	0	0
Acetyl-CoA acetyltransferase, cytosolic OS=Homo sapiens GN=ACAT2 PE=1 SV=2	THIC_HUMAN (+1)	ACAT2	41 kDa	0.5	INF	[]	0.49	INF	[]	0.74	1	[]	0	0	0	1	0	0	1	0	0
cDNA FLJ56280, highly similar to Endoplasmic reticulum-Golgi intermediate compartment protein 1 OS=Homo sapiens PE=2 SV=1	B4E0N6		?	0.75	1	[]	0.51	0	[]	0.51	INF	[]	0	0	1	0	0	0	0	1	0
Ubiquitin-conjugating enzyme E2 L3 OS=Homo sapiens GN=UBE2L3 PE=1 SV=1	UB2L3_HUMAN (+2)	UBE2L3	18 kDa	0.12	INF	[]	0.49	INF	[]	0.33	3	[]	0	0	0	1	0	0	3	0	0
ATP-dependent RNA helicase DDX19B OS=Homo sapiens GN=DDX19B PE=1 SV=1	DD19B_HUMAN	DDX19B	54 kDa	0.25	INF	[]	1	INF	[]	0.26	INF	[]	0	0	0	0	0	0	0	1	1
Ribonuclease P protein subunit p25 OS=Homo sapiens GN=RPP25 PE=1 SV=1	RPP25_HUMAN	RPP25	21 kDa	0.25	0	[]	0.52	0.5	[]	0.49	0	[]	2	0	0	0	1	0	0	0	0
S-formylglutathione hydrolase OS=Homo sapiens GN=ESD PE=1 SV=2	ESTD_HUMAN (+2)	ESD	31 kDa	0.25	INF	[]	0.49	INF	[]	0.51	2	[]	0	0	0	1	0	0	2	0	0
cDNA FLJ53691, highly similar to Serotransferrin OS=Homo sapiens PE=2 SV=1	B4E1B2		?	0.12	INF	[]	1	INF	[]	0.13	INF	[]	0	0	0	0	0	0	1	0	2
Alpha-adducin OS=Homo sapiens GN=ADD1 PE=1 SV=2	ADDA_HUMAN (+2)	ADD1	81 kDa	0.12	INF	[]	0.49	INF	[]	0.33	3	[]	0	0	0	0	0	1	0	0	3
cDNA FLJ57640, highly similar to Serpin B5 OS=Homo sapiens PE=2 SV=1	B4DWS9		?	0.5	INF	[]	0.49	INF	[]	0.74	1	[]	0	0	0	1	0	0	1	0	0
Proteasome subunit beta type-6 OS=Homo sapiens GN=PSMB6 PE=1 SV=4	PSB6_HUMAN (+1)	PSMB6	25 kDa	0.5	INF	[]	0.057	INF	[]	0.18	0.2	[]	0	0	0	4	0	0	1	0	0
Ras-related protein Rab-18 OS=Homo sapiens GN=RAB18 PE=1 SV=1	RAB18_HUMAN	RAB18	23 kDa	0.5	INF	[]	0.12	INF	[]	0.3	0.3	[]	0	0	0	3	0	0	1	0	0
Thioredoxin domain-containing protein 17 OS=Homo sapiens GN=TXNDC17 PE=1 SV=1	TXD17_HUMAN	TXNDC17	14 kDa	0.5	INF	[]	0.12	INF	[]	0.3	0.3	[]	0	0	0	3	0	0	1	0	0
Mesencephalic astrocyte-derived neurotrophic factor OS=Homo sapiens GN=MANF PE=1 SV=3	MANF_HUMAN (+1)	MANF	21 kDa	0.5	INF	[]	0.12	INF	[]	0.3	0.3	[]	0	0	0	3	0	0	1	0	0
Glucosamine 6-phosphate N-acetyltransferase OS=Homo sapiens GN=GNPNAT1 PE=1 SV=1	GNA1_HUMAN (+1)	GNPNAT1	21 kDa	0.5	INF	[]	0.24	INF	[]	0.49	0.5	[]	0	0	0	0	2	0	1	0	0
Cytosolic non-specific dipeptidase OS=Homo sapiens GN=CNDP2 PE=1 SV=2	CNDP2_HUMAN	CNDP2	53 kDa	0.5	0	[]	0.48	2	[]	0.24	0	[]	1	0	0	2	0	0	0	0	0
Spermatid perinuclear RNA-binding protein OS=Homo sapiens GN=STRBP PE=1 SV=1	STRBP_HUMAN (+1)	STRBP	74 kDa	0.25	0	[]	0.52	0.5	[]	0.49	0	[]	0	0	2	1	0	0	0	0	0
Eukaryotic translation initiation factor 3 subunit K OS=Homo sapiens GN=EIF3K PE=1 SV=1	EIF3K_HUMAN (+1)	EIF3K	25 kDa	1	INF	[]	0.028	INF	Collagen low, Fibronectin high	0.028	0	Fibronectin high, LAP low	0	0	0	4	1	0	0	0	0
RNA-binding protein NOB1 OS=Homo sapiens GN=NOB1 PE=1 SV=1	NOB1_HUMAN (+1)	NOB1	47 kDa	0.25	INF	[]	0.24	INF	[]	0.67	1	[]	0	0	0	0	0	2	0	0	2
Transmembrane emp24 domain-containing protein 9 OS=Homo sapiens GN=TMED9 PE=1 SV=2	TMED9_HUMAN (+2)	TMED9	27 kDa	0.5	INF	[]	0.49	INF	[]	0.74	1	[]	0	0	0	1	0	0	1	0	0
Zinc finger protein 278 long A isoform variant (Fragment) OS=Homo sapiens PE=2 SV=1	Q59HH1		?	0.31	0.3	[]	0.13	0	[]	0.51	INF	[]	0	0	3	0	0	0	0	0	1
Keratin, type II cytoskeletal 72 OS=Homo sapiens GN=KRT72 PE=1 SV=2	K2C72_HUMAN	KRT72	56 kDa	0.25	0	[]	0.67	1	[]	0.24	0	[]	0	2	0	0	2	0	0	0	0
Uncharacterized protein (Fragment) OS=Homo sapiens PE=4 SV=1	H7C1Q1		?	0.5	0.7	[]	0.13	0	[]	0.26	INF	[]	3	0	0	0	0	0	2	0	0
Superkiller viralicidic activity 2-like 2 OS=Homo sapiens GN=SKIV2L2 PE=1 SV=3	SK2L2_HUMAN (+2)	SKIV2L2	118 kDa	0.5	0	[]	0.48	2	[]	0.24	0	[]	0	1	0	0	2	0	0	0	0
Low molecular weight phosphotyrosine protein phosphatase OS=Homo sapiens GN=ACP1 PE=1 SV=3	PPAC_HUMAN (+1)	ACP1	18 kDa	0.31	0.3	[]	0.13	0	[]	0.51	INF	[]	3	0	0	0	0	0	0	0	1
DnaJ homolog subfamily C member 8 OS=Homo sapiens GN=DNAJC8 PE=1 SV=2	DNJC8_HUMAN	DNAJC8	30 kDa	0.25	INF	[]	0.12	INF	[]	0.48	0.7	[]	0	0	0	0	0	3	0	0	2
Helicase-like transcription factor OS=Homo sapiens GN=HLTF PE=1 SV=2	HLTF_HUMAN (+1)	HLTF	114 kDa	0.5	0	[]	0.48	2	[]	0.24	0	[]	0	0	1	0	0	2	0	0	0
Pinin OS=Homo sapiens GN=PNN PE=1 SV=4	PININ_HUMAN (+1)	PNN	82 kDa	0.5	2	[]	0.74	1	[]	0.51	2	[]	1	0	0	1	0	0	0	2	0
28S ribosomal protein S15, mitochondrial OS=Homo sapiens GN=MRPS15 PE=1 SV=1	RT15_HUMAN	MRPS15	30 kDa	0.5	INF	[]	0.24	INF	[]	0.49	0.5	[]	0	0	0	0	0	2	0	0	1
DnaJ homolog subfamily B member 4 OS=Homo sapiens GN=DNAJB4 PE=1 SV=1	DNJB4_HUMAN (+2)	DNAJB4	38 kDa	0.5	INF	[]	0.49	INF	[]	0.74	1	[]	0	0	0	0	0	1	0	1	0
cDNA FLJ60313, highly similar to Epithelial-cadherin OS=Homo sapiens PE=2 SV=1	B4DNH0		?	0.25	0	[]	0.48	1.5	[]	0.12	0	[]	0	2	0	0	3	0	0	0	0
DNA polymerase OS=Homo sapiens PE=2 SV=1	Q308M6		?	0.5	INF	[]	0.49	INF	[]	0.74	1	[]	0	0	0	0	1	0	0	1	0
PRKCA-binding protein OS=Homo sapiens GN=PICK1 PE=1 SV=2	PICK1_HUMAN (+3)	PICK1	47 kDa	0.13	0	[]	0.33	0.3	[]	0.49	0	[]	0	3	0	0	1	0	0	0	0
Serum amyloid P-component OS=Homo sapiens GN=APCS PE=1 SV=2	SAMP_HUMAN (+1)	APCS	25 kDa	0.5	INF	[]	0.24	INF	[]	0.49	0.5	[]	0	0	0	2	0	0	0	0	1
26S proteasome non-ATPase regulatory subunit 11 OS=Homo sapiens GN=PSMD11 PE=1 SV=3	PSD11_HUMAN	PSMD11	47 kDa	0.5	INF	[]	0.057	INF	[]	0.18	0.2	[]	0	0	0	4	0	0	1	0	0
Kallikrein-13 OS=Homo sapiens GN=KLK13 PE=2 SV=1	KLK13_HUMAN (+1)	KLK13	31 kDa	0.5	INF	[]	0.24	INF	[]	0.49	0.5	[]	0	0	0	2	0	0	1	0	0
Spermidine synthase OS=Homo sapiens GN=SRM PE=1 SV=1	SPEE_HUMAN	SRM	34 kDa	0.12	INF	[]	0.49	INF	[]	0.33	3	[]	0	0	0	1	0	0	2	0	1
Delta(24)-sterol reductase OS=Homo sapiens GN=Nbla03646 PE=1 SV=1	Q3LIE7		?	0.75	1	[]	0.51	0	[]	0.51	INF	[]	0	1	0	0	0	0	0	1	0
Kelch domain containing 4, isoform CRA_a OS=Homo sapiens GN=DKFZp434G0522 PE=1 SV=1	Q9UF94		?	0.5	0	[]	0.74	1	[]	0.49	0	[]	0	1	0	0	1	0	0	0	0
26S protease regulatory subunit 4 OS=Homo sapiens GN=PSMC1 PE=1 SV=1	PRS4_HUMAN (+2)	PSMC1	49 kDa	0.25	INF	[]	1	INF	[]	0.26	INF	[]	0	0	0	0	0	0	0	2	0
Beta-microseminoprotein OS=Homo sapiens GN=MSMB PE=1 SV=1	MSMB_HUMAN	MSMB	13 kDa	0.12	INF	[]	1	INF	[]	0.13	INF	[]	0	0	0	0	0	0	3	0	0
1-phosphatidylinositol 4,5-bisphosphate phosphodiesterase beta-4 OS=Homo sapiens GN=PLCB4 PE=1 SV=3	PLCB4_HUMAN	PLCB4	134 kDa	0.31	3	[]	0.51	0	[]	0.13	INF	[]	0	1	0	0	0	0	0	3	0
39S ribosomal protein L44, mitochondrial OS=Homo sapiens GN=MRPL44 PE=1 SV=1	RM44_HUMAN (+1)	MRPL44	38 kDa	0.25	0	[]	0.52	0.5	[]	0.49	0	[]	0	1	1	0	0	1	0	0	0
Signal transducer and activator of transcription OS=Homo sapiens GN=STAT2 PE=3 SV=1	R9QDZ0 (+4)		?	0.75	1	[]	0.51	0	[]	0.51	INF	[]	1	0	0	0	0	0	1	0	0
Polymerase delta-interacting protein 3 OS=Homo sapiens GN=POLDIP3 PE=1 SV=2	PDIP3_HUMAN (+3)	POLDIP3	46 kDa	0.5	0	[]	0.74	1	[]	0.49	0	[]	1	0	0	1	0	0	0	0	0
C-Jun-amino-terminal kinase-interacting protein 4 OS=Homo sapiens GN=SPAG9 PE=1 SV=4	JIP4_HUMAN	SPAG9	146 kDa	0.12	INF	[]	0.49	INF	[]	0.33	3	[]	0	0	0	1	0	0	3	0	0
Argininosuccinate synthase OS=Homo sapiens GN=ASS1 PE=1 SV=2	ASSY_HUMAN (+2)	ASS1	47 kDa	0.25	INF	[]	0.49	INF	[]	0.51	2	[]	0	0	0	1	0	0	2	0	0
Collagen alpha-1(IV) chain OS=Homo sapiens GN=COL4A1 PE=1 SV=3	CO4A1_HUMAN	COL4A1	161 kDa	0.5	0	[]	0.17	4	[]	0.058	0	[]	0	1	0	3	1	0	0	0	0
Melanoma-associated antigen D1 OS=Homo sapiens GN=MAGED1 PE=1 SV=3	MAGD1_HUMAN (+1)	MAGED1	86 kDa	0.12	INF	[]	0.49	INF	[]	0.33	3	[]	0	0	0	0	0	1	0	0	3
Putative cytochrome b-c1 complex subunit Rieske-like protein 1 OS=Homo sapiens GN=UQCRFS1P1 PE=5 SV=1	UCRIL_HUMAN	UQCRFS1P1	31 kDa	0.5	INF	[]	0.49	INF	[]	0.74	1	[]	0	0	0	1	0	0	1	0	0
Potassium-transporting ATPase alpha chain 2 OS=Homo sapiens GN=ATP12A PE=1 SV=3	AT12A_HUMAN	ATP12A	116 kDa	0.5	INF	[]	0.12	INF	[]	0.3	0.3	[]	0	0	0	3	0	0	0	0	1
Reticulon OS=Homo sapiens PE=2 SV=1	B7Z3E3		?	0.25	INF	[]	1	INF	[]	0.26	INF	[]	0	0	0	0	0	0	1	0	1
Cartilage intermediate layer protein 2 OS=Homo sapiens GN=CILP2 PE=2 SV=2	CILP2_HUMAN	CILP2	126 kDa	0.5	INF	[]	0.49	INF	[]	0.74	1	[]	0	0	0	1	0	0	1	0	0
Protein virilizer homolog OS=Homo sapiens GN=KIAA1429 PE=1 SV=2	VIR_HUMAN	KIAA1429	202 kDa	0.25	INF	[]	1	INF	[]	0.26	INF	[]	0	0	0	0	0	0	0	0	2
TNS1 protein (Fragment) OS=Homo sapiens GN=TNS1 PE=2 SV=2	A1L0S7		?	1	INF	[]	0.24	INF	[]	0.24	0	[]	0	0	0	0	0	2	0	0	0
DNA primase large subunit OS=Homo sapiens GN=PRIM2 PE=1 SV=2	PRI2_HUMAN (+1)	PRIM2	59 kDa	0.5	INF	[]	1	INF	[]	0.51	INF	[]	0	0	0	0	0	0	0	1	0
Ankyrin repeat and SOCS box protein 2 OS=Homo sapiens GN=ASB2 PE=1 SV=1	ASB2_HUMAN (+2)	ASB2	65 kDa	0.75	1	[]	0.51	0	[]	0.51	INF	[]	1	0	0	0	0	0	1	0	0
Protocadherin-16 OS=Homo sapiens GN=DCHS1 PE=1 SV=1	PCD16_HUMAN	DCHS1	346 kDa	0.25	0	[]	0.26	0	[]	1	INF	[]	1	1	0	0	0	0	0	0	0
5-methylcytosine rRNA methyltransferase NSUN4 OS=Homo sapiens GN=NSUN4 PE=1 SV=2	NSUN4_HUMAN (+3)	NSUN4	43 kDa	0.13	0	[]	0.33	0.3	[]	0.49	0	[]	3	0	0	1	0	0	0	0	0
Serpin B8 OS=Homo sapiens GN=SERPINB8 PE=1 SV=2	SPB8_HUMAN (+2)	SERPINB8	43 kDa	1	INF	[]	0.12	INF	[]	0.12	0	[]	0	0	0	3	0	0	0	0	0
Dynactin subunit 2 OS=Homo sapiens GN=DCTN2 PE=1 SV=4	DCTN2_HUMAN (+3)	DCTN2	44 kDa	1	INF	[]	0.24	INF	[]	0.24	0	[]	0	0	0	2	0	0	0	0	0
cDNA FLJ56155, highly similar to UTP--glucose-1-phosphate uridylyltransferase 2 (EC 2.7.7.9) OS=Homo sapiens PE=2 SV=1	B4DUP2 (+1)		?	0.12	INF	[]	1	INF	[]	0.13	INF	[]	0	0	0	0	0	0	0	3	0
BZRAP1 protein OS=Homo sapiens GN=BZRAP1 PE=2 SV=1	A7E2C5		?	0.5	INF	[]	1	INF	[]	0.51	INF	[]	0	0	0	0	0	0	0	0	1
Adenylate kinase 8 OS=Homo sapiens GN=AK8 PE=1 SV=1	KAD8_HUMAN	AK8	55 kDa	1	INF	[]	0.49	INF	[]	0.49	0	[]	0	0	0	0	1	0	0	0	0
Bromodomain-containing protein 1 (Fragment) OS=Homo sapiens GN=BRD1 PE=1 SV=1	J3KQ61		?	1	INF	[]	0.24	INF	[]	0.24	0	[]	0	0	0	0	0	2	0	0	0
Kallikrein-7 OS=Homo sapiens GN=KLK7 PE=1 SV=1	KLK7_HUMAN (+2)	KLK7	28 kDa	1	INF	[]	0.057	INF	[]	0.058	0	[]	0	0	0	4	0	0	0	0	0
Probable E3 ubiquitin-protein ligase HERC6 OS=Homo sapiens GN=HERC6 PE=2 SV=2	HERC6_HUMAN	HERC6	115 kDa	1	INF	[]	0.057	INF	[]	0.058	0	[]	0	0	0	4	0	0	0	0	0
Latexin OS=Homo sapiens GN=LXN PE=1 SV=2	LXN_HUMAN	LXN	26 kDa	0.12	INF	[]	1	INF	[]	0.13	INF	[]	0	0	0	0	0	0	3	0	0
Reticulon-4 OS=Homo sapiens GN=RTN4 PE=1 SV=2	RTN4_HUMAN	RTN4	130 kDa	1	INF	[]	0.24	INF	[]	0.24	0	[]	0	0	0	2	0	0	0	0	0
Immunoglobulin-like and fibronectin type III domain-containing protein 1 OS=Homo sapiens GN=IGFN1 PE=1 SV=2	IGFN1_HUMAN	IGFN1	138 kDa	1	INF	[]	0.24	INF	[]	0.24	0	[]	0	0	0	2	0	0	0	0	0
Transmembrane and coiled-coil domain-containing protein 1 OS=Homo sapiens GN=TMCO1 PE=1 SV=1	TMCO1_HUMAN (+3)	TMCO1	21 kDa	1	INF	[]	0.49	INF	[]	0.49	0	[]	0	0	0	1	0	0	0	0	0
Myosin-3 OS=Homo sapiens GN=MYH3 PE=1 SV=3	MYH3_HUMAN	MYH3	224 kDa	0.13	0	[]	0.13	0	[]	1	INF	[]	0	0	3	0	0	0	0	0	0
Protein Shroom3 OS=Homo sapiens GN=SHROOM3 PE=1 SV=2	SHRM3_HUMAN	SHROOM3	217 kDa	0.12	INF	[]	1	INF	[]	0.13	INF	[]	0	0	0	0	0	0	0	0	3
Regulator of microtubule dynamics protein 1 (Fragment) OS=Homo sapiens GN=RMDN1 PE=1 SV=1	H0YBD9		?	1	INF	[]	0.057	INF	[]	0.058	0	[]	0	0	0	4	0	0	0	0	0
Peptidyl-prolyl cis-trans isomerase OS=Homo sapiens PE=2 SV=1	B2R6X6		?	1	INF	[]	0.057	INF	[]	0.058	0	[]	0	0	0	4	0	0	0	0	0
Brain-specific serine protease 4 OS=Homo sapiens GN=PRSS22 PE=1 SV=1	BSSP4_HUMAN	PRSS22	34 kDa	1	INF	[]	0.028	INF	Collagen low, Fibronectin high	0.028	0	Fibronectin high, LAP low	0	0	0	5	0	0	0	0	0
39S ribosomal protein L45, mitochondrial OS=Homo sapiens GN=MRPL45 PE=1 SV=2	RM45_HUMAN	MRPL45	35 kDa	0.13	0	[]	0.13	0	[]	1	INF	[]	0	0	3	0	0	0	0	0	0
Nucleolar protein 14 OS=Homo sapiens GN=NOP14 PE=1 SV=3	NOP14_HUMAN (+1)	NOP14	98 kDa	0.13	0	[]	0.13	0	[]	1	INF	[]	3	0	0	0	0	0	0	0	0
RAB7, member RAS oncogene family-like 1 variant (Fragment) OS=Homo sapiens PE=2 SV=1	Q53EX5		?	0.12	INF	[]	1	INF	[]	0.13	INF	[]	0	0	0	0	0	0	3	0	0
Basic salivary proline-rich protein 3 OS=Homo sapiens GN=PRB3 PE=1 SV=2	PRB3_HUMAN	PRB3	31 kDa	0.5	0	[]	0.51	0	[]	1	INF	[]	0	1	0	0	0	0	0	0	0
ATP synthase subunit e, mitochondrial OS=Homo sapiens GN=ATP5I PE=1 SV=2	ATP5I_HUMAN	ATP5I	8 kDa	1	INF	[]	0.12	INF	[]	0.12	0	[]	0	0	0	3	0	0	0	0	0
Transmembrane protease serine 11F OS=Homo sapiens GN=TMPRSS11F PE=2 SV=2	TM11F_HUMAN	TMPRSS11F	49 kDa	0.12	INF	[]	1	INF	[]	0.13	INF	[]	0	0	0	0	0	0	0	3	0
Histone-binding protein RBBP4 OS=Homo sapiens GN=RBBP4 PE=1 SV=3	RBBP4_HUMAN	RBBP4	48 kDa	0.062	INF	[]	1	INF	[]	0.068	INF	[]	0	0	0	0	0	0	0	4	0
Lysophosphatidylcholine acyltransferase 1 OS=Homo sapiens GN=LPCAT1 PE=1 SV=2	PCAT1_HUMAN (+2)	LPCAT1	59 kDa	0.25	INF	[]	1	INF	[]	0.26	INF	[]	0	0	0	0	0	0	0	2	0
Small EDRK-rich factor 2 OS=Homo sapiens GN=SERF2 PE=1 SV=1	SERF2_HUMAN (+5)	SERF2	7 kDa	0.063	0	[]	0.068	0	[]	1	INF	[]	0	4	0	0	0	0	0	0	0
Protein PBDC1 OS=Homo sapiens GN=PBDC1 PE=1 SV=1	PBDC1_HUMAN	PBDC1	26 kDa	0.12	INF	[]	1	INF	[]	0.13	INF	[]	0	0	0	0	0	0	0	3	0
Oxysterol-binding protein 2 OS=Homo sapiens GN=OSBP2 PE=1 SV=2	OSBP2_HUMAN	OSBP2	101 kDa	0.12	INF	[]	1	INF	[]	0.13	INF	[]	0	0	0	0	0	0	0	0	3
Nebulin OS=Homo sapiens GN=NEB PE=1 SV=5	NEBU_HUMAN	NEB	773 kDa	0.5	INF	[]	1	INF	[]	0.51	INF	[]	0	0	0	0	0	0	0	1	0
Activating signal cointegrator 1 OS=Homo sapiens GN=TRIP4 PE=1 SV=4	TRIP4_HUMAN	TRIP4	66 kDa	1	INF	[]	0.49	INF	[]	0.49	0	[]	0	0	0	1	0	0	0	0	0
Microtubule-associated protein tau OS=Homo sapiens GN=MAPT PE=1 SV=5	TAU_HUMAN	MAPT	79 kDa	0.25	INF	[]	1	INF	[]	0.26	INF	[]	0	0	0	0	0	0	0	0	2
Kinesin-like protein KIF16B OS=Homo sapiens GN=KIF16B PE=1 SV=2	KI16B_HUMAN	KIF16B	152 kDa	0.5	INF	[]	1	INF	[]	0.51	INF	[]	0	0	0	0	0	0	1	0	0
Zinc finger protein with KRAB and SCAN domains 1 OS=Homo sapiens GN=ZKSCAN1 PE=1 SV=3	ZKSC1_HUMAN (+4)	ZKSCAN1	64 kDa	0.5	0.5	[]	0.52	0.5	[]	0.74	1	[]	0	1	1	0	0	1	0	1	0
Coatomer subunit epsilon OS=Homo sapiens GN=COPE PE=1 SV=3	COPE_HUMAN (+2)	COPE	34 kDa	0.25	INF	[]	0.49	INF	[]	0.51	2	[]	0	0	0	1	0	0	1	1	0
Keratin-associated protein 13-1 OS=Homo sapiens GN=KRTAP13-1 PE=2 SV=2	KR131_HUMAN	KRTAP13-1	18 kDa	0.5	2	[]	0.74	1	[]	0.51	2	[]	0	1	0	0	1	0	0	0	2
Myotrophin OS=Homo sapiens GN=MTPN PE=1 SV=2	MTPN_HUMAN (+2)	MTPN	13 kDa	0.12	INF	[]	0.49	INF	[]	0.33	3	[]	0	0	0	1	0	0	0	1	2
Zinc finger protein 706 OS=Homo sapiens GN=ZNF706 PE=1 SV=1	ZN706_HUMAN (+1)	ZNF706	8 kDa	0.5	2	[]	0.74	1	[]	0.51	2	[]	1	0	0	1	0	0	0	0	2
Phospholipase A2, membrane associated OS=Homo sapiens GN=PLA2G2A PE=1 SV=2	PA2GA_HUMAN (+2)	PLA2G2A	16 kDa	0.25	INF	[]	0.24	INF	[]	0.67	1	[]	0	0	0	0	1	1	0	2	0
DnaJ homolog subfamily C member 2 (Fragment) OS=Homo sapiens GN=DNAJC2 PE=1 SV=1	C9IZ83		?	0.12	INF	[]	0.49	INF	[]	0.33	3	[]	0	0	0	0	0	1	0	2	1
Glycerol-3-phosphate dehydrogenase, mitochondrial OS=Homo sapiens GN=GPD2 PE=1 SV=3	GPDM_HUMAN (+1)	GPD2	81 kDa	0.75	1	[]	0.74	1	[]	0.74	1	[]	0	1	0	1	0	0	1	0	0
rRNA-processing protein UTP23 homolog OS=Homo sapiens GN=UTP23 PE=1 SV=2	UTP23_HUMAN	UTP23	28 kDa	0.13	0	[]	0.33	0.3	[]	0.49	0	[]	2	0	1	1	0	0	0	0	0
Aspartate aminotransferase, mitochondrial OS=Homo sapiens GN=GOT2 PE=1 SV=3	AATM_HUMAN	GOT2	48 kDa	0.5	0.5	[]	0.52	0.5	[]	0.74	1	[]	0	2	0	1	0	0	1	0	0
cDNA FLJ16406 fis, clone UTERU2026142, highly similar to Cysteine and glycine-rich protein 1 OS=Homo sapiens PE=2 SV=1	B3KVC9		?	0.12	INF	[]	0.49	INF	[]	0.33	3	[]	0	0	0	0	0	1	0	1	2
N-alpha-acetyltransferase 50 OS=Homo sapiens GN=NAA50 PE=1 SV=1	NAA50_HUMAN (+1)	NAA50	19 kDa	0.12	INF	[]	1	INF	[]	0.13	INF	[]	0	0	0	0	0	0	2	0	1
1-acylglycerol-3-phosphate O-acyltransferase ABHD5 OS=Homo sapiens GN=ABHD5 PE=1 SV=1	ABHD5_HUMAN	ABHD5	39 kDa	1	INF	[]	0.12	INF	[]	0.12	0	[]	0	0	0	2	1	0	0	0	0
Chitinase-3-like protein 1 OS=Homo sapiens GN=CHI3L1 PE=1 SV=2	CH3L1_HUMAN (+1)	CHI3L1	43 kDa	0.25	INF	[]	0.24	INF	[]	0.67	1	[]	0	0	0	2	0	0	2	0	0
Hypoxanthine-guanine phosphoribosyltransferase OS=Homo sapiens GN=HPRT1 PE=1 SV=2	HPRT_HUMAN (+1)	HPRT1	25 kDa	0.25	INF	[]	0.24	INF	[]	0.67	1	[]	0	0	0	2	0	0	2	0	0
ATPase ASNA1 OS=Homo sapiens GN=ASNA1 PE=1 SV=2	ASNA_HUMAN (+1)	ASNA1	39 kDa	0.5	INF	[]	0.24	INF	[]	0.49	0.5	[]	0	0	0	2	0	0	1	0	0
3-ketoacyl-CoA thiolase, peroxisomal OS=Homo sapiens GN=ACAA1 PE=1 SV=2	THIK_HUMAN (+2)	ACAA1	44 kDa	0.5	0	[]	0.74	1	[]	0.49	0	[]	1	0	0	1	0	0	0	0	0
Microtubule-associated protein RP/EB family member 1 OS=Homo sapiens GN=MAPRE1 PE=1 SV=3	MARE1_HUMAN (+2)	MAPRE1	30 kDa	0.12	INF	[]	1	INF	[]	0.13	INF	[]	0	0	0	0	0	0	1	0	2
Stromal cell-derived factor 1 OS=Homo sapiens GN=CXCL12 PE=1 SV=1	SDF1_HUMAN	CXCL12	11 kDa	1	INF	[]	0.24	INF	[]	0.24	0	[]	0	0	0	1	1	0	0	0	0
Cytochrome c oxidase subunit 5A, mitochondrial OS=Homo sapiens GN=COX5A PE=1 SV=2	COX5A_HUMAN (+1)	COX5A	17 kDa	0.25	INF	[]	0.24	INF	[]	0.67	1	[]	0	0	0	2	0	0	2	0	0
E3 UFM1-protein ligase 1 OS=Homo sapiens GN=UFL1 PE=1 SV=2	UFL1_HUMAN	UFL1	90 kDa	0.5	0	[]	0.74	1	[]	0.49	0	[]	1	0	0	1	0	0	0	0	0
NAD-dependent protein deacetylase sirtuin-7 OS=Homo sapiens GN=SIRT7 PE=1 SV=1	SIR7_HUMAN (+1)	SIRT7	45 kDa	0.13	0	[]	0.13	0	[]	1	INF	[]	2	0	1	0	0	0	0	0	0
ADP-sugar pyrophosphatase OS=Homo sapiens GN=NUDT5 PE=1 SV=1	NUDT5_HUMAN	NUDT5	24 kDa	0.25	INF	[]	0.24	INF	[]	0.67	1	[]	0	0	0	2	0	0	2	0	0
U11/U12 small nuclear ribonucleoprotein 35 kDa protein OS=Homo sapiens GN=SNRNP35 PE=1 SV=1	U1SBP_HUMAN (+1)	SNRNP35	29 kDa	0.5	0	[]	0.74	1	[]	0.49	0	[]	0	0	1	0	0	1	0	0	0
Peptidyl-prolyl cis-trans isomerase FKBP1A OS=Homo sapiens GN=FKBP1A PE=1 SV=2	FKB1A_HUMAN	FKBP1A	12 kDa	0.25	INF	[]	0.49	INF	[]	0.51	2	[]	0	0	0	1	0	0	2	0	0
Cytochrome c oxidase subunit NDUFA4 OS=Homo sapiens GN=NDUFA4 PE=1 SV=1	NDUA4_HUMAN (+1)	NDUFA4	9 kDa	0.12	INF	[]	0.49	INF	[]	0.33	3	[]	0	0	0	1	0	0	3	0	0
Carbonic anhydrase 2 OS=Homo sapiens GN=CA2 PE=1 SV=2	CAH2_HUMAN (+2)	CA2	29 kDa	0.25	INF	[]	0.49	INF	[]	0.51	2	[]	0	0	0	1	0	0	2	0	0
G-rich sequence factor 1 OS=Homo sapiens GN=GRSF1 PE=1 SV=3	GRSF1_HUMAN (+1)	GRSF1	53 kDa	0.25	0	[]	0.26	0	[]	1	INF	[]	1	0	1	0	0	0	0	0	0
Eukaryotic peptide chain release factor GTP-binding subunit ERF3A OS=Homo sapiens GN=GSPT1 PE=1 SV=1	ERF3A_HUMAN (+4)	GSPT1	56 kDa	1	INF	[]	0.12	INF	[]	0.12	0	[]	0	0	0	0	1	2	0	0	0
Osteoclast-stimulating factor 1 OS=Homo sapiens GN=OSTF1 PE=1 SV=2	OSTF1_HUMAN (+1)	OSTF1	24 kDa	0.5	INF	[]	0.24	INF	[]	0.49	0.5	[]	0	0	0	2	0	0	0	0	1
Ras GTPase-activating-like protein IQGAP3 OS=Homo sapiens GN=IQGAP3 PE=1 SV=2	IQGA3_HUMAN (+1)	IQGAP3	185 kDa	0.5	0.5	[]	0.26	0	[]	0.51	INF	[]	0	2	0	0	0	0	0	1	0
Eukaryotic translation initiation factor 4B OS=Homo sapiens GN=EIF4B PE=1 SV=2	IF4B_HUMAN (+3)	EIF4B	69 kDa	0.5	0	[]	0.48	2	[]	0.24	0	[]	1	0	0	0	0	2	0	0	0
Phenylalanine--tRNA ligase beta subunit OS=Homo sapiens GN=FARSB PE=1 SV=3	SYFB_HUMAN (+2)	FARSB	66 kDa	0.25	0	[]	0.52	0.5	[]	0.49	0	[]	1	0	1	1	0	0	0	0	0
Heat shock 70 kDa protein 4L OS=Homo sapiens GN=HSPA4L PE=1 SV=3	HS74L_HUMAN	HSPA4L	95 kDa	0.5	INF	[]	0.24	INF	[]	0.49	0.5	[]	0	0	0	0	2	0	0	1	0
Cytochrome c oxidase subunit 4 isoform 1, mitochondrial OS=Homo sapiens GN=COX4I1 PE=1 SV=1	COX41_HUMAN (+3)	COX4I1	20 kDa	0.12	INF	[]	0.49	INF	[]	0.33	3	[]	0	0	0	1	0	0	3	0	0
Enhancer of rudimentary homolog OS=Homo sapiens GN=ERH PE=1 SV=1	ERH_HUMAN (+2)	ERH	12 kDa	0.25	INF	[]	0.24	INF	[]	0.67	1	[]	0	0	0	2	0	0	2	0	0
Interferon-induced transmembrane protein 1 OS=Homo sapiens GN=IFITM1 PE=1 SV=3	IFM1_HUMAN (+7)	IFITM1	14 kDa	0.5	2	[]	0.51	0	[]	0.26	INF	[]	1	0	0	0	0	0	2	0	0
L-2-hydroxyglutarate dehydrogenase, mitochondrial OS=Homo sapiens GN=L2HGDH PE=1 SV=3	L2HDH_HUMAN (+2)	L2HGDH	50 kDa	0.75	1	[]	0.51	0	[]	0.51	INF	[]	0	1	0	0	0	0	0	1	0
Dephospho-CoA kinase domain-containing protein OS=Homo sapiens GN=DCAKD PE=1 SV=1	DCAKD_HUMAN (+1)	DCAKD	27 kDa	0.063	0	[]	0.068	0	[]	1	INF	[]	2	0	2	0	0	0	0	0	0
MLL/SEPTIN6 fusion protein (Fragment) OS=Homo sapiens PE=2 SV=1	Q8NFH9		?	0.25	INF	[]	0.49	INF	[]	0.51	2	[]	0	0	0	0	0	1	0	0	2
Ubiquitin-associated protein 2 OS=Homo sapiens GN=UBAP2 PE=1 SV=1	UBAP2_HUMAN	UBAP2	117 kDa	0.13	0	[]	0.33	0.3	[]	0.49	0	[]	3	0	0	0	0	1	0	0	0
Rheumatoid factor G9 light chain (Fragment) OS=Homo sapiens GN=V<lambda>3 PE=2 SV=1	A0N5G3		?	0.69	1	[]	0.26	0	[]	0.26	INF	[]	0	2	0	0	0	0	2	0	0
Polypeptide N-acetylgalactosaminyltransferase 3 OS=Homo sapiens GN=GALNT3 PE=1 SV=2	GALT3_HUMAN (+3)	GALNT3	73 kDa	0.063	0	[]	0.068	0	[]	1	INF	[]	0	2	2	0	0	0	0	0	0
PRKC apoptosis WT1 regulator protein OS=Homo sapiens GN=PAWR PE=1 SV=1	PAWR_HUMAN	PAWR	37 kDa	0.25	INF	[]	0.24	INF	[]	0.67	1	[]	0	0	0	0	0	2	0	0	2
sp|P02458|CO2A1_HUMAN-DECOY Collagen alpha-1(II) chain OS=Homo sapiens GN=COL2A1...	CO2A1_HUMAN-DECOY		?	0.063	0	[]	0.068	0	[]	1	INF	[]	2	2	0	0	0	0	0	0	0
Leucine-rich repeat-containing protein 15 OS=Homo sapiens GN=LRRC15 PE=2 SV=2	LRC15_HUMAN (+1)	LRRC15	64 kDa	0.5	0	[]	0.74	1	[]	0.49	0	[]	0	1	0	0	1	0	0	0	0
Ig heavy chain V-I region HG3 OS=Homo sapiens PE=3 SV=1	HV102_HUMAN		13 kDa	0.31	0.3	[]	0.13	0	[]	0.51	INF	[]	0	3	0	0	0	0	0	0	1
Alpha-2-antiplasmin OS=Homo sapiens GN=SERPINF2 PE=1 SV=3	A2AP_HUMAN	SERPINF2	55 kDa	0.5	INF	[]	0.49	INF	[]	0.74	1	[]	0	0	0	0	0	1	0	0	1
cDNA FLJ55764, highly similar to Apolipoprotein-L2 OS=Homo sapiens PE=2 SV=1	B4E1T5		?	0.5	INF	[]	0.24	INF	[]	0.49	0.5	[]	0	0	0	2	0	0	0	0	1
VEGF coregulated chemokine 1 OS=Homo sapiens GN=CXCL17 PE=1 SV=1	VCC1_HUMAN	CXCL17	14 kDa	0.5	0	[]	0.74	1	[]	0.49	0	[]	0	1	0	0	1	0	0	0	0
Non-SMC condensin I complex, subunit G OS=Homo sapiens GN=NCAPG PE=2 SV=1	Q6NUR1		?	0.5	0	[]	0.48	2	[]	0.24	0	[]	0	1	0	0	2	0	0	0	0
Ral GTPase-activating protein subunit beta OS=Homo sapiens GN=RALGAPB PE=1 SV=1	RLGPB_HUMAN	RALGAPB	167 kDa	0.5	0	[]	0.74	1	[]	0.49	0	[]	0	1	0	0	1	0	0	0	0
Serine-protein kinase ATM OS=Homo sapiens GN=ATM PE=1 SV=4	ATM_HUMAN (+1)	ATM	351 kDa	0.25	INF	[]	1	INF	[]	0.26	INF	[]	0	0	0	0	0	0	1	1	0
Glutathione S-transferase Mu 3 OS=Homo sapiens GN=GSTM3 PE=1 SV=3	GSTM3_HUMAN (+2)	GSTM3	27 kDa	0.25	INF	[]	0.49	INF	[]	0.51	2	[]	0	0	0	1	0	0	2	0	0
Pleckstrin homology-like domain family A member 2 OS=Homo sapiens GN=PHLDA2 PE=1 SV=2	PHLA2_HUMAN	PHLDA2	17 kDa	0.5	INF	[]	1	INF	[]	0.51	INF	[]	0	0	0	0	0	0	0	1	0
Ubiquitin-like modifier-activating enzyme 6 OS=Homo sapiens GN=UBA6 PE=1 SV=1	UBA6_HUMAN (+1)	UBA6	118 kDa	0.5	INF	[]	0.49	INF	[]	0.74	1	[]	0	0	0	0	0	1	0	1	0
cDNA FLJ14836 fis, clone OVARC1001702 OS=Homo sapiens PE=2 SV=1	Q96K24		?	0.5	INF	[]	0.49	INF	[]	0.74	1	[]	0	0	0	1	0	0	1	0	0
Acetolactate synthase-like protein OS=Homo sapiens GN=ILVBL PE=1 SV=1	M0R026		?	0.5	0.5	[]	0.26	0	[]	0.51	INF	[]	0	0	2	0	0	0	0	1	0
Vesicle-fusing ATPase OS=Homo sapiens GN=NSF PE=1 SV=3	NSF_HUMAN (+4)	NSF	83 kDa	0.5	INF	[]	1	INF	[]	0.51	INF	[]	0	0	0	0	0	0	1	0	0
sp|Q6T4R5|NHS_HUMAN-DECOY Nance-Horan syndrome protein OS=Homo sapiens GN=NHS PE=1...	NHS_HUMAN-DECOY		?	0.25	0	[]	0.67	1	[]	0.24	0	[]	0	2	0	0	1	1	0	0	0
Utrophin OS=Homo sapiens GN=UTRN PE=1 SV=2	UTRO_HUMAN	UTRN	394 kDa	0.5	INF	[]	0.49	INF	[]	0.74	1	[]	0	0	0	0	0	1	0	0	1
Growth factor receptor-bound protein 10 OS=Homo sapiens GN=GRB10 PE=1 SV=2	GRB10_HUMAN	GRB10	67 kDa	0.75	1	[]	0.74	1	[]	0.74	1	[]	0	0	1	0	0	1	0	0	1
Protein ALEX OS=Homo sapiens GN=GNAS PE=1 SV=1	ALEX_HUMAN	GNAS	68 kDa	0.75	1	[]	0.51	0	[]	0.51	INF	[]	0	0	1	0	0	0	0	1	0
Serine/threonine-protein kinase PRP4 homolog OS=Homo sapiens GN=PRPF4B PE=1 SV=3	PRP4B_HUMAN (+2)	PRPF4B	117 kDa	1	INF	[]	0.49	INF	[]	0.49	0	[]	0	0	0	0	0	1	0	0	0
Iron/zinc purple acid phosphatase-like protein OS=Homo sapiens GN=PAPL PE=1 SV=1	M0QXC1		?	0.75	1	[]	0.74	1	[]	0.74	1	[]	1	0	0	1	0	0	1	0	0
TATA-binding protein-associated factor 2N OS=Homo sapiens GN=TAF15 PE=1 SV=1	RBP56_HUMAN	TAF15	62 kDa	0.5	INF	[]	0.24	INF	[]	0.49	0.5	[]	0	0	0	0	0	2	0	1	0
UPF0688 protein C1orf174 OS=Homo sapiens GN=C1orf174 PE=1 SV=2	CA174_HUMAN	C1orf174	26 kDa	0.5	2	[]	0.74	1	[]	0.51	2	[]	0	0	1	0	0	1	0	0	2
14-3-3 protein eta OS=Homo sapiens GN=YWHAH PE=1 SV=4	1433F_HUMAN (+1)	YWHAH	28 kDa	1	INF	[]	0.49	INF	[]	0.49	0	[]	0	0	0	1	0	0	0	0	0
ADP-ribosylation factor-like protein 8B OS=Homo sapiens GN=ARL8B PE=1 SV=1	ARL8B_HUMAN (+2)	ARL8B	22 kDa	0.25	INF	[]	0.49	INF	[]	0.51	2	[]	0	0	0	1	0	0	2	0	0
Serine/threonine-protein phosphatase 6 regulatory subunit 3 OS=Homo sapiens GN=PPP6R3 PE=1 SV=2	PP6R3_HUMAN (+2)	PPP6R3	98 kDa	0.25	INF	[]	1	INF	[]	0.26	INF	[]	0	0	0	0	0	0	0	1	1
UDP-glucose 4-epimerase OS=Homo sapiens GN=GALE PE=1 SV=2	GALE_HUMAN (+1)	GALE	38 kDa	0.5	0	[]	0.48	2	[]	0.24	0	[]	0	0	1	0	0	2	0	0	0
Nuclear pore complex protein Nup160 OS=Homo sapiens GN=NUP160 PE=1 SV=3	NU160_HUMAN	NUP160	162 kDa	0.25	INF	[]	1	INF	[]	0.26	INF	[]	0	0	0	0	0	0	1	1	0
Cyclin-G-associated kinase OS=Homo sapiens GN=GAK PE=1 SV=2	GAK_HUMAN (+2)	GAK	143 kDa	0.25	INF	[]	1	INF	[]	0.26	INF	[]	0	0	0	0	0	0	0	1	1
Alcohol dehydrogenase [NADP(+)] OS=Homo sapiens GN=AKR1A1 PE=1 SV=3	AK1A1_HUMAN (+1)	AKR1A1	37 kDa	0.5	INF	[]	0.24	INF	[]	0.49	0.5	[]	0	0	0	2	0	0	1	0	0
Zinc finger CCCH-type antiviral protein 1 OS=Homo sapiens GN=ZC3HAV1 PE=1 SV=1	C9J6P4		?	0.5	INF	[]	0.49	INF	[]	0.74	1	[]	0	0	0	1	0	0	0	0	1
Ribonuclease 7 OS=Homo sapiens GN=RNASE7 PE=1 SV=2	RNAS7_HUMAN (+2)	RNASE7	17 kDa	0.5	INF	[]	0.12	INF	[]	0.3	0.3	[]	0	0	0	3	0	0	1	0	0
Toll-interacting protein OS=Homo sapiens GN=TOLLIP PE=1 SV=1	TOLIP_HUMAN	TOLLIP	30 kDa	0.5	INF	[]	0.12	INF	[]	0.3	0.3	[]	0	0	0	3	0	0	0	0	1
Antigen peptide transporter 1 OS=Homo sapiens GN=TAP1 PE=1 SV=2	TAP1_HUMAN	TAP1	87 kDa	0.5	INF	[]	0.24	INF	[]	0.49	0.5	[]	0	0	0	2	0	0	1	0	0
PERQ amino acid-rich with GYF domain-containing protein 2 OS=Homo sapiens GN=GIGYF2 PE=1 SV=1	PERQ2_HUMAN (+2)	GIGYF2	150 kDa	1	INF	[]	0.12	INF	[]	0.12	0	[]	0	0	0	1	0	2	0	0	0
Tetraspanin-10 OS=Homo sapiens GN=TSPAN10 PE=2 SV=1	TSN10_HUMAN (+4)	TSPAN10	36 kDa	0.13	0	[]	0.33	0.3	[]	0.49	0	[]	3	0	0	1	0	0	0	0	0
Charged multivesicular body protein 2b OS=Homo sapiens GN=CHMP2B PE=1 SV=1	CHM2B_HUMAN (+1)	CHMP2B	24 kDa	0.5	0	[]	0.74	1	[]	0.49	0	[]	1	0	0	1	0	0	0	0	0
Fumarate hydratase, mitochondrial OS=Homo sapiens GN=FH PE=1 SV=3	FUMH_HUMAN	FH	55 kDa	1	INF	[]	0.12	INF	[]	0.12	0	[]	0	0	0	3	0	0	0	0	0
Zinc finger CCCH-type with G patch domain-containing protein OS=Homo sapiens GN=ZGPAT PE=1 SV=3	ZGPAT_HUMAN	ZGPAT	57 kDa	1	INF	[]	0.12	INF	[]	0.12	0	[]	0	0	0	0	2	1	0	0	0
Platelet-activating factor acetylhydrolase IB subunit alpha OS=Homo sapiens GN=PAFAH1B1 PE=1 SV=2	LIS1_HUMAN	PAFAH1B1	47 kDa	1	INF	[]	0.12	INF	[]	0.12	0	[]	0	0	0	3	0	0	0	0	0
Phosphatidylinositol 3,4,5-trisphosphate-dependent Rac exchanger 1 protein OS=Homo sapiens GN=PREX1 PE=1 SV=3	PREX1_HUMAN	PREX1	186 kDa	0.25	INF	[]	1	INF	[]	0.26	INF	[]	0	0	0	0	0	0	0	2	0
Digestive organ expansion factor homolog OS=Homo sapiens GN=DIEXF PE=1 SV=2	DIEXF_HUMAN	DIEXF	87 kDa	0.25	0	[]	0.26	0	[]	1	INF	[]	0	0	2	0	0	0	0	0	0
cDNA FLJ41607 fis, clone CTONG3001370, highly similar to Homo sapiens alpha-2-macroglobulin-like 1 (A2ML1), mRNA OS=Homo sapiens PE=2 SV=1	B3KVV6		?	0.5	INF	[]	0.49	INF	[]	0.74	1	[]	0	0	0	1	0	0	1	0	0
Translation initiation factor eIF-2B subunit alpha (Fragment) OS=Homo sapiens GN=EIF2B1 PE=1 SV=1	H0YGG4		?	0.5	INF	[]	1	INF	[]	0.51	INF	[]	0	0	0	0	0	0	0	0	1
Early endosome antigen 1 OS=Homo sapiens GN=EEA1 PE=1 SV=2	EEA1_HUMAN	EEA1	162 kDa	1	INF	[]	0.24	INF	[]	0.24	0	[]	0	0	0	2	0	0	0	0	0
Rho-related GTP-binding protein RhoG OS=Homo sapiens GN=RHOG PE=1 SV=1	RHOG_HUMAN (+1)	RHOG	21 kDa	1	INF	[]	0.24	INF	[]	0.24	0	[]	0	0	0	2	0	0	0	0	0
HSPC027 OS=Homo sapiens PE=2 SV=1	Q9Y6E3		?	1	INF	[]	0.24	INF	[]	0.24	0	[]	0	0	0	2	0	0	0	0	0
Chromosome-associated kinesin KIF4B OS=Homo sapiens GN=KIF4B PE=2 SV=2	KIF4B_HUMAN (+1)	KIF4B	140 kDa	0.5	INF	[]	1	INF	[]	0.51	INF	[]	0	0	0	0	0	0	0	1	0
Phospholipid transfer protein OS=Homo sapiens GN=PLTP PE=1 SV=1	PLTP_HUMAN (+2)	PLTP	55 kDa	0.5	INF	[]	1	INF	[]	0.51	INF	[]	0	0	0	0	0	0	1	0	0
Collagen alpha-2(IV) chain OS=Homo sapiens GN=COL4A2 PE=1 SV=4	CO4A2_HUMAN (+1)	COL4A2	168 kDa	0.13	0	[]	0.13	0	[]	1	INF	[]	0	3	0	0	0	0	0	0	0
mRNA-capping enzyme OS=Homo sapiens GN=RNGTT PE=1 SV=1	MCE1_HUMAN (+2)	RNGTT	69 kDa	0.5	0.5	[]	0.26	0	[]	0.51	INF	[]	0	0	2	0	0	0	0	0	1
Ankyrin repeat domain-containing protein 18B OS=Homo sapiens GN=ANKRD18B PE=1 SV=1	AN18B_HUMAN	ANKRD18B	118 kDa	0.5	INF	[]	1	INF	[]	0.51	INF	[]	0	0	0	0	0	0	1	0	0
Tyrosine-protein kinase Yes OS=Homo sapiens GN=YES1 PE=1 SV=3	YES_HUMAN (+1)	YES1	61 kDa	0.5	INF	[]	1	INF	[]	0.51	INF	[]	0	0	0	0	0	0	0	0	1
ATP synthase F(0) complex subunit B1, mitochondrial OS=Homo sapiens GN=ATP5F1 PE=1 SV=2	AT5F1_HUMAN (+3)	ATP5F1	29 kDa	1	INF	[]	0.24	INF	[]	0.24	0	[]	0	0	0	2	0	0	0	0	0
Vacuolar protein sorting-associated protein 29 OS=Homo sapiens GN=VPS29 PE=1 SV=1	VPS29_HUMAN (+2)	VPS29	21 kDa	1	INF	[]	0.12	INF	[]	0.12	0	[]	0	0	0	3	0	0	0	0	0
F-BAR and double SH3 domains protein 1 OS=Homo sapiens GN=FCHSD1 PE=1 SV=1	FCSD1_HUMAN	FCHSD1	77 kDa	1	INF	[]	0.24	INF	[]	0.24	0	[]	0	0	0	2	0	0	0	0	0
Sorting nexin-3 OS=Homo sapiens GN=SNX3 PE=1 SV=3	SNX3_HUMAN	SNX3	19 kDa	0.5	0	[]	0.48	2	[]	0.24	0	[]	1	0	0	2	0	0	0	0	0
Exosome complex exonuclease RRP44 OS=Homo sapiens GN=DIS3 PE=1 SV=2	RRP44_HUMAN (+1)	DIS3	109 kDa	0.25	INF	[]	1	INF	[]	0.26	INF	[]	0	0	0	0	0	0	0	2	0
Pyrroline-5-carboxylate reductase 2 OS=Homo sapiens GN=PYCR2 PE=1 SV=1	P5CR2_HUMAN	PYCR2	34 kDa	0.13	0	[]	0.13	0	[]	1	INF	[]	0	3	0	0	0	0	0	0	0
Cyclin-dependent kinase 13 OS=Homo sapiens GN=CDK13 PE=1 SV=2	CDK13_HUMAN (+1)	CDK13	165 kDa	0.5	INF	[]	1	INF	[]	0.51	INF	[]	0	0	0	0	0	0	0	1	0
SRC kinase-signaling inhibitor 1 (Fragment) OS=Homo sapiens GN=SRCIN1 PE=1 SV=1	A0A087WTE6		?	0.12	INF	[]	1	INF	[]	0.13	INF	[]	0	0	0	0	0	0	0	0	3
Brefeldin A-inhibited guanine nucleotide-exchange protein 3 OS=Homo sapiens GN=ARFGEF3 PE=1 SV=3	BIG3_HUMAN	ARFGEF3	241 kDa	1	INF	[]	0.49	INF	[]	0.49	0	[]	0	0	0	0	0	1	0	0	0
Laminin subunit alpha-4 OS=Homo sapiens GN=LAMA4 PE=1 SV=4	LAMA4_HUMAN	LAMA4	203 kDa	0.25	INF	[]	1	INF	[]	0.26	INF	[]	0	0	0	0	0	0	0	0	2
Methyl-CpG binding domain protein 2, isoform CRA_b OS=Homo sapiens GN=MBD2 PE=4 SV=1	A0A024R2B8 (+1)		?	0.13	0	[]	0.13	0	[]	1	INF	[]	0	0	3	0	0	0	0	0	0
[truncated: 612 more rows]

## Sheet: Funtional subnetwork ( CLUSTER)
	Cluster I
	Gene names (primary )	Length	ID	Identify proteins
	FAM83H	1179	Q6ZRV2	Protein FAM83H
	IPO4	1081	Q8TEX9	Importin-4 (Imp4) (Importin-4b) (Imp4b) (Ran-binding protein 4) (RanBP4)
	ANXA1	346	P04083	Annexin A1 (Annexin I) (Annexin-1) (Calpactin II) (Calpactin-2) (Chromobindin-9) (Lipocortin I) (Phospholipase A2 inhibitory protein) (p35)
	FLNB	2602	O75369	Filamin-B (FLN-B) (ABP-278) (ABP-280 homolog) (Actin-binding-like protein) (Beta-filamin) (Filamin homolog 1) (Fh1) (Filamin-3) (Thyroid autoantigen) (Truncated actin-binding protein) (Truncated ABP)
	USO1	962	O60763	General vesicular transport factor p115 (Protein USO1 homolog) (Transcytosis-associated protein) (TAP) (Vesicle-docking protein)
	TGFB1	390	P01137	Transforming growth factor beta-1 proprotein [Cleaved into: Latency-associated peptide (LAP); Transforming growth factor beta-1 (TGF-beta-1)]
	RPS14	151	P62263	40S ribosomal protein S14 (Small ribosomal subunit protein uS11)
	DBN1	649	Q16643	Drebrin (Developmentally-regulated brain protein)
	SPTBN1	2364	Q01082	"Spectrin beta chain, non-erythrocytic 1 (Beta-II spectrin) (Fodrin beta chain) (Spectrin, non-erythroid beta chain 1)"
	ENO1	434	P06733	Alpha-enolase (EC 4.2.1.11) (2-phospho-D-glycerate hydro-lyase) (C-myc promoter-binding protein) (Enolase 1) (MBP-1) (MPB-1) (Non-neural enolase) (NNE) (Phosphopyruvate hydratase) (Plasminogen-binding protein)
	GMPS	693	P49915	GMP synthase [glutamine-hydrolyzing] (EC 6.3.5.2) (GMP synthetase) (Glutamine amidotransferase)
	AHSG	367	P02765	Alpha-2-HS-glycoprotein (Alpha-2-Z-globulin) (Ba-alpha-2-glycoprotein) (Fetuin-A) [Cleaved into: Alpha-2-HS-glycoprotein chain A; Alpha-2-HS-glycoprotein chain B]
	VCL	1134	P18206	Vinculin (Metavinculin) (MV)
	CAP1	475	Q01518	Adenylyl cyclase-associated protein 1 (CAP 1)
	IQGAP1	1657	P46940	Ras GTPase-activating-like protein IQGAP1 (p195)
	ANXA3	323	P12429	"Annexin A3 (35-alpha calcimedin) (Annexin III) (Annexin-3) (Inositol 1,2-cyclic phosphate 2-phosphohydrolase) (Lipocortin III) (Placental anticoagulant protein III) (PAP-III)"
	DEFA3	94	P59666	"Neutrophil defensin 3 (Defensin, alpha 3) (HNP-3) (HP-3) (HP3) [Cleaved into: HP 3-56; Neutrophil defensin 2 (HNP-2) (HP-2) (HP2)]"
	SEPTIN11	429	Q9NVA2	Septin-11
	DNM2	870	P50570	Dynamin-2 (EC 3.6.5.5)
	MPO	745	P05164	Myeloperoxidase (MPO) (EC 1.11.2.2) [Cleaved into: Myeloperoxidase; 89 kDa myeloperoxidase; 84 kDa myeloperoxidase; Myeloperoxidase light chain; Myeloperoxidase heavy chain]
	HDLBP	1268	Q00341	Vigilin (High density lipoprotein-binding protein) (HDL-binding protein)
	KIAA1522	1035	Q9P206	Uncharacterized protein KIAA1522
	RAB5A	215	P20339	Ras-related protein Rab-5A
	HBA1; HBA2	142	P69905	Hemoglobin subunit alpha (Alpha-globin) (Hemoglobin alpha chain)
	OTUB1	271	Q96FW1	Ubiquitin thioesterase OTUB1 (EC 3.4.19.12) (Deubiquitinating enzyme OTUB1) (OTU domain-containing ubiquitin aldehyde-binding protein 1) (Otubain-1) (hOTU1) (Ubiquitin-specific-processing protease OTUB1)
	HSPA5	654	P11021	Endoplasmic reticulum chaperone BiP (EC 3.6.4.10) (78 kDa glucose-regulated protein) (GRP-78) (Binding-immunoglobulin protein) (BiP) (Heat shock protein 70 family protein 5) (HSP70 family protein 5) (Heat shock protein family A member 5) (Immunoglobulin heavy chain-binding protein)
	AP2B1	937	P63010	AP-2 complex subunit beta (AP105B) (Adaptor protein complex AP-2 subunit beta) (Adaptor-related protein complex 2 subunit beta) (Beta-2-adaptin) (Beta-adaptin) (Clathrin assembly protein complex 2 beta large chain) (Plasma membrane adaptor HA2/AP2 adaptin beta subunit)
	TTN	34350	Q8WZ42	Titin (EC 2.7.11.1) (Connectin) (Rhabdomyosarcoma antigen MU-RMS-40.14)
	ALDOA	364	P04075	Fructose-bisphosphate aldolase A (EC 4.1.2.13) (Lung cancer antigen NY-LU-1) (Muscle-type aldolase)
	KPNB1	876	Q14974	Importin subunit beta-1 (Importin-90) (Karyopherin subunit beta-1) (Nuclear factor p97) (Pore targeting complex 97 kDa subunit) (PTAC97)
	RANBP2	3224	P49792	E3 SUMO-protein ligase RanBP2 (EC 2.3.2.-) (358 kDa nucleoporin) (Nuclear pore complex protein Nup358) (Nucleoporin Nup358) (Ran-binding protein 2) (RanBP2) (p270)
	PSMD2	908	Q13200	26S proteasome non-ATPase regulatory subunit 2 (26S proteasome regulatory subunit RPN1) (26S proteasome regulatory subunit S2) (26S proteasome subunit p97) (Protein 55.11) (Tumor necrosis factor type 1 receptor-associated protein 2)
	P4HB	508	P07237	Protein disulfide-isomerase (PDI) (EC 5.3.4.1) (Cellular thyroid hormone-binding protein) (Prolyl 4-hydroxylase subunit beta) (p55)
	HSP90B1	803	P14625	Endoplasmin (94 kDa glucose-regulated protein) (GRP-94) (Heat shock protein 90 kDa beta member 1) (Tumor rejection antigen 1) (gp96 homolog)
	ARHGDIB	201	P52566	Rho GDP-dissociation inhibitor 2 (Rho GDI 2) (Ly-GDI) (Rho-GDI beta)
	PNP	289	P00491	Purine nucleoside phosphorylase (PNP) (EC 2.4.2.1) (Inosine phosphorylase) (Inosine-guanosine phosphorylase)
	XPO1	1071	O14980	Exportin-1 (Exp1) (Chromosome region maintenance 1 protein homolog)
	ALDOC	364	P09972	Fructose-bisphosphate aldolase C (EC 4.1.2.13) (Brain-type aldolase)
	SLC3A2	630	P08195	4F2 cell-surface antigen heavy chain (4F2hc) (4F2 heavy chain antigen) (Lymphocyte activation antigen 4F2 large subunit) (Solute carrier family 3 member 2) (CD antigen CD98)
	FASN	2511	P49327	Fatty acid synthase (EC 2.3.1.85) [Includes: [Acyl-carrier-protein] S-acetyltransferase (EC 2.3.1.38); [Acyl-carrier-protein] S-malonyltransferase (EC 2.3.1.39); 3-oxoacyl-[acyl-carrier-protein] synthase (EC 2.3.1.41); 3-oxoacyl-[acyl-carrier-protein] reductase (EC 1.1.1.100); 3-hydroxyacyl-[acyl-carrier-protein] dehydratase (EC 4.2.1.59); Enoyl-[acyl-carrier-protein] reductase (EC 1.3.1.39); Ole…
	SRP68	627	Q9UHB9	Signal recognition particle subunit SRP68 (SRP68) (Signal recognition particle 68 kDa protein)
	CLTC	1675	Q00610	Clathrin heavy chain 1 (Clathrin heavy chain on chromosome 17) (CLH-17)
	LDHA	332	P00338	L-lactate dehydrogenase A chain (LDH-A) (EC 1.1.1.27) (Cell proliferation-inducing gene 19 protein) (LDH muscle subunit) (LDH-M) (Renal carcinoma antigen NY-REN-59)
	XPOT	962	O43592	Exportin-T (Exportin(tRNA)) (tRNA exportin)
	AP1B1	949	Q10567	AP-1 complex subunit beta-1 (Adaptor protein complex AP-1 subunit beta-1) (Adaptor-related protein complex 1 subunit beta-1) (Beta-1-adaptin) (Beta-adaptin 1) (Clathrin assembly protein complex 1 beta large chain) (Golgi adaptor HA1/AP1 adaptin beta subunit)
	AZU1	251	P20160	Azurocidin (Cationic antimicrobial protein CAP37) (Heparin-binding protein) (HBP) (hHBP)
	FKBP4	459	Q02790	"Peptidyl-prolyl cis-trans isomerase FKBP4 (PPIase FKBP4) (EC 5.2.1.8) (51 kDa FK506-binding protein) (FKBP51) (52 kDa FK506-binding protein) (52 kDa FKBP) (FKBP-52) (59 kDa immunophilin) (p59) (FK506-binding protein 4) (FKBP-4) (FKBP59) (HSP-binding immunophilin) (HBI) (Immunophilin FKBP52) (Rotamase) [Cleaved into: Peptidyl-prolyl cis-trans isomerase FKBP4, N-terminally processed]"
	CFH	1231	P08603	Complement factor H (H factor 1)
	RPS17	135	P08708	40S ribosomal protein S17 (Small ribosomal subunit protein eS17)
	C3	1663	P01024	Complement C3 (C3 and PZP-like alpha-2-macroglobulin domain-containing protein 1) [Cleaved into: Complement C3 beta chain; C3-beta-c (C3bc); Complement C3 alpha chain; C3a anaphylatoxin; Acylation stimulating protein (ASP) (C3adesArg); Complement C3b alpha' chain; Complement C3c alpha' chain fragment 1; Complement C3dg fragment; Complement C3g fragment; Complement C3d fragment; Complement C3f fra…
	CAPNS1	268	P04632	Calpain small subunit 1 (CSS1) (Calcium-activated neutral proteinase small subunit) (CANP small subunit) (Calcium-dependent protease small subunit) (CDPS) (Calcium-dependent protease small subunit 1) (Calpain regulatory subunit)
	ITGAV	1048	P06756	Integrin alpha-V (Vitronectin receptor) (Vitronectin receptor subunit alpha) (CD antigen CD51) [Cleaved into: Integrin alpha-V heavy chain; Integrin alpha-V light chain]
	FHOD1	1164	Q9Y613	FH1/FH2 domain-containing protein 1 (Formin homolog overexpressed in spleen 1) (FHOS) (Formin homology 2 domain-containing protein 1)
	MARCKS	332	P29966	"Myristoylated alanine-rich C-kinase substrate (MARCKS) (Protein kinase C substrate, 80 kDa protein, light chain) (80K-L protein) (PKCSL)"
	CLIC1	241	O00299	Chloride intracellular channel protein 1 (Chloride channel ABP) (Nuclear chloride ion channel 27) (NCC27) (Regulatory nuclear chloride ion channel protein) (hRNCC)
	FGB	491	P02675	Fibrinogen beta chain [Cleaved into: Fibrinopeptide B; Fibrinogen beta chain]
	ANXA5	320	P08758	Annexin A5 (Anchorin CII) (Annexin V) (Annexin-5) (Calphobindin I) (CBP-I) (Endonexin II) (Lipocortin V) (Placental anticoagulant protein 4) (PP4) (Placental anticoagulant protein I) (PAP-I) (Thromboplastin inhibitor) (Vascular anticoagulant-alpha) (VAC-alpha)
	SFN	248	P31947	14-3-3 protein sigma (Epithelial cell marker protein 1) (Stratifin)
	INPP4B	924	O15327	"Inositol polyphosphate 4-phosphatase type II (Type II inositol 3,4-bisphosphate 4-phosphatase) (EC 3.1.3.66)"
	GGCT	188	O75223	Gamma-glutamylcyclotransferase (EC 4.3.2.9) (Cytochrome c-releasing factor 21)
	PPL	1756	O60437	Periplakin (190 kDa paraneoplastic pemphigus antigen) (195 kDa cornified envelope precursor protein)
	TJP1	1748	Q07157	Tight junction protein ZO-1 (Tight junction protein 1) (Zona occludens protein 1) (Zonula occludens protein 1)
	YWHAZ	245	P63104	14-3-3 protein zeta/delta (Protein kinase C inhibitor protein 1) (KCIP-1)
	HP	406	P00738	Haptoglobin (Zonulin) [Cleaved into: Haptoglobin alpha chain; Haptoglobin beta chain]
	G6PD	515	P11413	Glucose-6-phosphate 1-dehydrogenase (G6PD) (EC 1.1.1.49)
	DSP	2871	P15924	Desmoplakin (DP) (250/210 kDa paraneoplastic pemphigus antigen)
	STOM	288	P27105	Erythrocyte band 7 integral membrane protein (Protein 7.2b) (Stomatin)
	CFL1	166	P23528	"Cofilin-1 (18 kDa phosphoprotein) (p18) (Cofilin, non-muscle isoform)"
	SERPINA1	418	P01009	Alpha-1-antitrypsin (Alpha-1 protease inhibitor) (Alpha-1-antiproteinase) (Serpin A1) [Cleaved into: Short peptide from AAT (SPAAT)]
	CTSG	255	P08311	Cathepsin G (CG) (EC 3.4.21.20)
	TNKS1BP1	1729	Q9C0C2	182 kDa tankyrase-1-binding protein
	MIF	115	P14174	Macrophage migration inhibitory factor (MIF) (EC 5.3.2.1) (Glycosylation-inhibiting factor) (GIF) (L-dopachrome isomerase) (L-dopachrome tautomerase) (EC 5.3.3.12) (Phenylpyruvate tautomerase)
	FGG	453	P02679	Fibrinogen gamma chain
	FABP5	135	Q01469	"Fatty acid-binding protein 5 (Epidermal-type fatty acid-binding protein) (E-FABP) (Fatty acid-binding protein, epidermal) (Psoriasis-associated fatty acid-binding protein homolog) (PA-FABP)"
	A2M	1474	P01023	Alpha-2-macroglobulin (Alpha-2-M) (C3 and PZP-like alpha-2-macroglobulin domain-containing protein 5)
	IGLC1	106	P0CG04	Immunoglobulin lambda constant 1 (Ig lambda chain C region MGC) (Ig lambda-1 chain C region)
	HSPA1A	641	P0DMV8	Heat shock 70 kDa protein 1A (Heat shock 70 kDa protein 1) (HSP70-1) (HSP70.1)
	LCN2	198	P80188	Neutrophil gelatinase-associated lipocalin (NGAL) (25 kDa alpha-2-microglobulin-related subunit of MMP-9) (Lipocalin-2) (Oncogene 24p3) (Siderocalin) (p25)
	MMP9	707	P14780	Matrix metalloproteinase-9 (MMP-9) (EC 3.4.24.35) (92 kDa gelatinase) (92 kDa type IV collagenase) (Gelatinase B) (GELB) [Cleaved into: 67 kDa matrix metalloproteinase-9; 82 kDa matrix metalloproteinase-9]
	HSPB1	205	P04792	Heat shock protein beta-1 (HspB1) (28 kDa heat shock protein) (Estrogen-regulated 24 kDa protein) (Heat shock 27 kDa protein) (HSP 27) (Stress-responsive protein 27) (SRP27)
	TNS3	1445	Q68CZ2	Tensin-3 (Tensin-like SH2 domain-containing protein 1) (Tumor endothelial marker 6)
	IGLL5	214	B9A064	Immunoglobulin lambda-like polypeptide 5 (G lambda-1) (Germline immunoglobulin lambda 1)
	TKT	623	P29401	Transketolase (TK) (EC 2.2.1.1)
	CRABP2	138	P29373	Cellular retinoic acid-binding protein 2 (Cellular retinoic acid-binding protein II) (CRABP-II)
	PSME2	239	Q9UL46	Proteasome activator complex subunit 2 (11S regulator complex subunit beta) (REG-beta) (Activator of multicatalytic protease subunit 2) (Proteasome activator 28 subunit beta) (PA28b) (PA28beta)
	MRPS11	194	P82912	"28S ribosomal protein S11, mitochondrial (MRP-S11) (S11mt) (Cervical cancer proto-oncogene 2 protein) (HCC-2) (Mitochondrial small ribosomal subunit protein uS11m)"
	ITGAM	1152	P11215	Integrin alpha-M (CD11 antigen-like family member B) (CR-3 alpha chain) (Cell surface glycoprotein MAC-1 subunit alpha) (Leukocyte adhesion receptor MO1) (Neutrophil adherence receptor) (CD antigen CD11b)
	ELANE	267	P08246	Neutrophil elastase (EC 3.4.21.37) (Bone marrow serine protease) (Elastase-2) (Human leukocyte elastase) (HLE) (Medullasin) (PMN elastase)
	CSE1L	971	P55060	Exportin-2 (Exp2) (Cellular apoptosis susceptibility protein) (Chromosome segregation 1-like protein) (Importin-alpha re-exporter)
	CALML5	146	Q9NZT1	Calmodulin-like protein 5 (Calmodulin-like skin protein)
	YWHAQ	245	P27348	14-3-3 protein theta (14-3-3 protein T-cell) (14-3-3 protein tau) (Protein HS1)
	STIP1	543	P31948	Stress-induced-phosphoprotein 1 (STI1) (Hsc70/Hsp90-organizing protein) (Hop) (Renal carcinoma antigen NY-REN-11) (Transformation-sensitive protein IEF SSP 3521)
	PYGB	843	P11216	"Glycogen phosphorylase, brain form (EC 2.4.1.1)"
	GART	1010	P22102	Trifunctional purine biosynthetic protein adenosine-3 [Includes: Phosphoribosylamine--glycine ligase (EC 6.3.4.13) (Glycinamide ribonucleotide synthetase) (GARS) (Phosphoribosylglycinamide synthetase); Phosphoribosylformylglycinamidine cyclo-ligase (EC 6.3.3.1) (AIR synthase) (AIRS) (Phosphoribosyl-aminoimidazole synthetase); Phosphoribosylglycinamide formyltransferase (EC 2.1.2.2) (5'-phosphorib…
	PRDX2	198	P32119	Peroxiredoxin-2 (EC 1.11.1.15) (Natural killer cell-enhancing factor B) (NKEF-B) (PRP) (Thiol-specific antioxidant protein) (TSA) (Thioredoxin peroxidase 1) (Thioredoxin-dependent peroxide reductase 1)
	GPI	558	P06744	Glucose-6-phosphate isomerase (GPI) (EC 5.3.1.9) (Autocrine motility factor) (AMF) (Neuroleukin) (NLK) (Phosphoglucose isomerase) (PGI) (Phosphohexose isomerase) (PHI) (Sperm antigen 36) (SA-36)
	SRP72	671	O76094	Signal recognition particle subunit SRP72 (SRP72) (Signal recognition particle 72 kDa protein)
	LASP1	261	Q14847	LIM and SH3 domain protein 1 (LASP-1) (Metastatic lymph node gene 50 protein) (MLN 50)
	TF	698	P02787	Serotransferrin (Transferrin) (Beta-1 metal-binding globulin) (Siderophilin)
	GDI2	445	P50395	Rab GDP dissociation inhibitor beta (Rab GDI beta) (Guanosine diphosphate dissociation inhibitor 2) (GDI-2)
	PEBP1	187	P30086	Phosphatidylethanolamine-binding protein 1 (PEBP-1) (HCNPpp) (Neuropolypeptide h3) (Prostatic-binding protein) (Raf kinase inhibitor protein) (RKIP) [Cleaved into: Hippocampal cholinergic neurostimulating peptide (HCNP)]
	AARS	968	P49588	"Alanine--tRNA ligase, cytoplasmic (EC 6.1.1.7) (Alanyl-tRNA synthetase) (AlaRS) (Renal carcinoma antigen NY-REN-42)"
	IGHG3	377	P01860	Immunoglobulin heavy constant gamma 3 (HDC) (Heavy chain disease protein) (Ig gamma-3 chain C region)
	HSP90AA1	732	P07900	Heat shock protein HSP 90-alpha (Heat shock 86 kDa) (HSP 86) (HSP86) (Lipopolysaccharide-associated protein 2) (LAP-2) (LPS-associated protein 2) (Renal carcinoma antigen NY-REN-38)
	UBA1	1058	P22314	Ubiquitin-like modifier-activating enzyme 1 (EC 6.2.1.45) (Protein A1S9) (Ubiquitin-activating enzyme E1)
	PGK1	417	P00558	Phosphoglycerate kinase 1 (EC 2.7.2.3) (Cell migration-inducing gene 10 protein) (Primer recognition protein 2) (PRP 2)
	MDK	143	P21741	Midkine (MK) (Amphiregulin-associated protein) (ARAP) (Midgestation and kidney protein) (Neurite outgrowth-promoting factor 2) (Neurite outgrowth-promoting protein)
	LMNA	664	P02545	Prelamin-A/C [Cleaved into: Lamin-A/C (70 kDa lamin) (Renal carcinoma antigen NY-REN-32)]
	KIF5B	963	P33176	Kinesin-1 heavy chain (Conventional kinesin heavy chain) (Ubiquitous kinesin heavy chain) (UKHC)
	AHNAK	5890	Q09666	Neuroblast differentiation-associated protein AHNAK (Desmoyokin)
	YWHAE	255	P62258	14-3-3 protein epsilon (14-3-3E)
	ERBB2	1255	P04626	Receptor tyrosine-protein kinase erbB-2 (EC 2.7.10.1) (Metastatic lymph node gene 19 protein) (MLN 19) (Proto-oncogene Neu) (Proto-oncogene c-ErbB-2) (Tyrosine kinase-type cell surface receptor HER2) (p185erbB2) (CD antigen CD340)
	ALB	609	P02768	Serum albumin
	ITGB6	788	P18564	Integrin beta-6
	PPA1	289	Q15181	Inorganic pyrophosphatase (EC 3.6.1.1) (Pyrophosphate phospho-hydrolase) (PPase)
	CTNNA1	906	P35221	Catenin alpha-1 (Alpha E-catenin) (Cadherin-associated protein) (Renal carcinoma antigen NY-REN-13)
	ALOX15B	676	O15296	Arachidonate 15-lipoxygenase B (15-LOX-B) (EC 1.13.11.33) (15-lipoxygenase 2) (15-LOX-2) (Arachidonate 15-lipoxygenase type II) (Linoleate 13-lipoxygenase 15-LOb) (EC 1.13.11.-)
	PKM	531	P14618	Pyruvate kinase PKM (EC 2.7.1.40) (Cytosolic thyroid hormone-binding protein) (CTHBP) (Opa-interacting protein 3) (OIP-3) (Pyruvate kinase 2/3) (Pyruvate kinase muscle isozyme) (Thyroid hormone-binding protein 1) (THBP1) (Tumor M2-PK) (p58)
	FGA	866	P02671	Fibrinogen alpha chain [Cleaved into: Fibrinopeptide A; Fibrinogen alpha chain]
	HBB	147	P68871	Hemoglobin subunit beta (Beta-globin) (Hemoglobin beta chain) [Cleaved into: LVV-hemorphin-7; Spinorphin]
	ANXA4	319	P09525	Annexin A4 (35-beta calcimedin) (Annexin IV) (Annexin-4) (Carbohydrate-binding protein p33/p41) (Chromobindin-4) (Endonexin I) (Lipocortin IV) (P32.5) (PP4-X) (Placental anticoagulant protein II) (PAP-II) (Protein II)
	USP5	858	P45974	Ubiquitin carboxyl-terminal hydrolase 5 (EC 3.4.19.12) (Deubiquitinating enzyme 5) (Isopeptidase T) (Ubiquitin thioesterase 5) (Ubiquitin-specific-processing protease 5)
	EIF6	245	P56537	Eukaryotic translation initiation factor 6 (eIF-6) (B(2)GCN homolog) (B4 integrin interactor) (CAB) (p27(BBP))
	RAB7A	207	P51149	Ras-related protein Rab-7a
	RAB5C	216	P51148	Ras-related protein Rab-5C (L1880) (RAB5L)
	ACTN1	892	P12814	Alpha-actinin-1 (Alpha-actinin cytoskeletal isoform) (F-actin cross-linking protein) (Non-muscle alpha-actinin-1)
	PRDX6	224	P30041	Peroxiredoxin-6 (EC 1.11.1.15) (1-Cys peroxiredoxin) (1-Cys PRX) (24 kDa protein) (Acidic calcium-independent phospholipase A2) (aiPLA2) (EC 3.1.1.4) (Antioxidant protein 2) (Liver 2D page spot 40) (Non-selenium glutathione peroxidase) (NSGPx) (Red blood cells page spot 12)
	LYZ	148	P61626	"Lysozyme C (EC 3.2.1.17) (1,4-beta-N-acetylmuramidase C)"
	HSP90AB1	724	P08238	Heat shock protein HSP 90-beta (HSP 90) (Heat shock 84 kDa) (HSP 84) (HSP84)
	TAGLN2	199	P37802	Transgelin-2 (Epididymis tissue protein Li 7e) (SM22-alpha homolog)
	ACTG1	375	P63261	"Actin, cytoplasmic 2 (Gamma-actin) [Cleaved into: Actin, cytoplasmic 2, N-terminally processed]"
	VASP	380	P50552	Vasodilator-stimulated phosphoprotein (VASP)
	LIMA1	759	Q9UHB6	LIM domain and actin-binding protein 1 (Epithelial protein lost in neoplasm)
	GSN	782	P06396	Gelsolin (AGEL) (Actin-depolymerizing factor) (ADF) (Brevin)
	BTF3	206	P20290	Transcription factor BTF3 (Nascent polypeptide-associated complex subunit beta) (NAC-beta) (RNA polymerase B transcription factor 3)
	PRDX1	199	Q06830	Peroxiredoxin-1 (EC 1.11.1.15) (Natural killer cell-enhancing factor A) (NKEF-A) (Proliferation-associated gene protein) (PAG) (Thioredoxin peroxidase 2) (Thioredoxin-dependent peroxide reductase 2)
	FLG	4061	P20930	Filaggrin
	TTR	147	P02766	Transthyretin (ATTR) (Prealbumin) (TBPA)
	NT5C2	561	P49902	Cytosolic purine 5'-nucleotidase (EC 3.1.3.5) (Cytosolic 5'-nucleotidase II)
	PFN1	140	P07737	Profilin-1 (Epididymis tissue protein Li 184a) (Profilin I)
	TPM4	248	P67936	Tropomyosin alpha-4 chain (TM30p1) (Tropomyosin-4)
	EPPK1	5088	P58107	Epiplakin (450 kDa epidermal antigen)
	PSMC2	433	P35998	26S proteasome regulatory subunit 7 (26S proteasome AAA-ATPase subunit RPT1) (Proteasome 26S subunit ATPase 2) (Protein MSS1)
	USP9X	2570	Q93008	"Probable ubiquitin carboxyl-terminal hydrolase FAF-X (EC 3.4.19.12) (Deubiquitinating enzyme FAF-X) (Fat facets in mammals) (hFAM) (Fat facets protein-related, X-linked) (Ubiquitin thioesterase FAF-X) (Ubiquitin-specific protease 9, X chromosome) (Ubiquitin-specific-processing protease FAF-X)"
	CAND1	1230	Q86VP6	Cullin-associated NEDD8-dissociated protein 1 (Cullin-associated and neddylation-dissociated protein 1) (TBP-interacting protein of 120 kDa A) (TBP-interacting protein 120A) (p120 CAND1)
	HSPA8	646	P11142	Heat shock cognate 71 kDa protein (Heat shock 70 kDa protein 8) (Lipopolysaccharide-associated protein 1) (LAP-1) (LPS-associated protein 1)
	RPS27A	156	P62979	Ubiquitin-40S ribosomal protein S27a (Ubiquitin carboxyl extension protein 80) [Cleaved into: Ubiquitin; 40S ribosomal protein S27a (Small ribosomal subunit protein eS31)]
	RNASE3	160	P12724	Eosinophil cationic protein (ECP) (EC 3.1.27.-) (Ribonuclease 3) (RNase 3)
	XRCC5	732	P13010	X-ray repair cross-complementing protein 5 (EC 3.6.4.-) (86 kDa subunit of Ku antigen) (ATP-dependent DNA helicase 2 subunit 2) (ATP-dependent DNA helicase II 80 kDa subunit) (CTC box-binding factor 85 kDa subunit) (CTC85) (CTCBF) (DNA repair protein XRCC5) (Ku80) (Ku86) (Lupus Ku autoantigen protein p86) (Nuclear factor IV) (Thyroid-lupus autoantigen) (TLAA) (X-ray repair complementing defective…
	APOA1	267	P02647	Apolipoprotein A-I (Apo-AI) (ApoA-I) (Apolipoprotein A1) [Cleaved into: Proapolipoprotein A-I (ProapoA-I); Truncated apolipoprotein A-I (Apolipoprotein A-I(1-242))]
	EIF5A	154	P63241	Eukaryotic translation initiation factor 5A-1 (eIF-5A-1) (eIF-5A1) (Eukaryotic initiation factor 5A isoform 1) (eIF-5A) (Rev-binding factor) (eIF-4D)
	PGD	483	P52209	"6-phosphogluconate dehydrogenase, decarboxylating (EC 1.1.1.44)"
	CAMP	170	P49913	Cathelicidin antimicrobial peptide (18 kDa cationic antimicrobial protein) (CAP-18) (hCAP-18) [Cleaved into: Antibacterial peptide FALL-39 (FALL-39 peptide antibiotic); Antibacterial peptide LL-37]
	TRIM3	744	O75382	Tripartite motif-containing protein 3 (Brain-expressed RING finger protein) (RING finger protein 22) (RING finger protein 97)
	VPS35	796	Q96QK1	Vacuolar protein sorting-associated protein 35 (hVPS35) (Maternal-embryonic 3) (Vesicle protein sorting 35)
	LTF	710	P02788	Lactotransferrin (Lactoferrin) (EC 3.4.21.-) (Growth-inhibiting protein 12) (Talalactoferrin) [Cleaved into: Lactoferricin-H (Lfcin-H); Kaliocin-1; Lactoferroxin-A; Lactoferroxin-B; Lactoferroxin-C]
	ORM1	201	P02763	Alpha-1-acid glycoprotein 1 (AGP 1) (Orosomucoid-1) (OMD 1)
	SPTBN2	2390	O15020	"Spectrin beta chain, non-erythrocytic 2 (Beta-III spectrin) (Spinocerebellar ataxia 5 protein)"
	SBSN	590	Q6UWP8	Suprabasin
	CORO1B	489	Q9BR76	Coronin-1B (Coronin-2)
	PGAM1	254	P18669	Phosphoglycerate mutase 1 (EC 5.4.2.11) (EC 5.4.2.4) (BPG-dependent PGAM 1) (Phosphoglycerate mutase isozyme B) (PGAM-B)
	PSMD5	504	Q16401	26S proteasome non-ATPase regulatory subunit 5 (26S protease subunit S5 basic) (26S proteasome subunit S5B)
	EEF1D	281	P29692	Elongation factor 1-delta (EF-1-delta) (Antigen NY-CO-4)
	UGDH	494	O60701	UDP-glucose 6-dehydrogenase (UDP-Glc dehydrogenase) (UDP-GlcDH) (UDPGDH) (EC 1.1.1.22)
	SPTAN1	2472	Q13813	"Spectrin alpha chain, non-erythrocytic 1 (Alpha-II spectrin) (Fodrin alpha chain) (Spectrin, non-erythroid alpha subunit)"
	HPX	462	P02790	Hemopexin (Beta-1B-glycoprotein)
	PLEC	4684	Q15149	Plectin (PCN) (PLTN) (Hemidesmosomal protein 1) (HD1) (Plectin-1)
	EEF2	858	P13639	Elongation factor 2 (EF-2)
	HBD	147	P02042	Hemoglobin subunit delta (Delta-globin) (Hemoglobin delta chain)
	FLNA	2647	P21333	Filamin-A (FLN-A) (Actin-binding protein 280) (ABP-280) (Alpha-filamin) (Endothelial actin-binding protein) (Filamin-1) (Non-muscle filamin)
	CAMSAP3	1249	Q9P1Y5	Calmodulin-regulated spectrin-associated protein 3 (Protein Nezha)
	PPP1R9B	817	Q96SB3	Neurabin-2 (Neurabin-II) (Protein phosphatase 1 regulatory subunit 9B) (Spinophilin)
	C4A	1744	P0C0L4	Complement C4-A (Acidic complement C4) (C3 and PZP-like alpha-2-macroglobulin domain-containing protein 2) [Cleaved into: Complement C4 beta chain; Complement C4-A alpha chain; C4a anaphylatoxin; C4b-A; C4d-A; Complement C4 gamma chain]
	TLN1	2541	Q9Y490	Talin-1
	CCT2	535	P78371	T-complex protein 1 subunit beta (TCP-1-beta) (CCT-beta)
	ACTN4	911	O43707	Alpha-actinin-4 (Non-muscle alpha-actinin 4)
	USP14	494	P54578	Ubiquitin carboxyl-terminal hydrolase 14 (EC 3.4.19.12) (Deubiquitinating enzyme 14) (Ubiquitin thioesterase 14) (Ubiquitin-specific-processing protease 14)
	VCP	806	P55072	Transitional endoplasmic reticulum ATPase (TER ATPase) (EC 3.6.4.6) (15S Mg(2+)-ATPase p97 subunit) (Valosin-containing protein) (VCP)
	HSPA4	840	P34932	Heat shock 70 kDa protein 4 (HSP70RY) (Heat shock 70-related protein APG-2)
	PDCD6IP	868	Q8WUM4	Programmed cell death 6-interacting protein (PDCD6-interacting protein) (ALG-2-interacting protein 1) (ALG-2-interacting protein X) (Hp95)
	LCP1	627	P13796	Plastin-2 (L-plastin) (LC64P) (Lymphocyte cytosolic protein 1) (LCP-1)
	PSMC5	406	P62195	26S proteasome regulatory subunit 8 (26S proteasome AAA-ATPase subunit RPT6) (Proteasome 26S subunit ATPase 5) (Proteasome subunit p45) (Thyroid hormone receptor-interacting protein 1) (TRIP1) (p45/SUG)
	GARS	739	P41250	Glycine--tRNA ligase (EC 6.1.1.14) (Diadenosine tetraphosphate synthetase) (Ap4A synthetase) (EC 2.7.7.-) (Glycyl-tRNA synthetase) (GlyRS)
	YWHAB	246	P31946	"14-3-3 protein beta/alpha (Protein 1054) (Protein kinase C inhibitor protein 1) (KCIP-1) [Cleaved into: 14-3-3 protein beta/alpha, N-terminally processed]"
	PPIA	165	P62937	"Peptidyl-prolyl cis-trans isomerase A (PPIase A) (EC 5.2.1.8) (Cyclophilin A) (Cyclosporin A-binding protein) (Rotamase A) [Cleaved into: Peptidyl-prolyl cis-trans isomerase A, N-terminally processed]"

## Sheet: GO term Analysis Col I vs LAP
	ID	GOTerm	Term PValue	Term PValue Corrected with Bonferroni step down	Group PValue	Group PValue Corrected with Bonferroni step down	% Associated Genes	Nr. Genes	Associated Genes Found
	GO:0000502	proteasome complex	7.35463e-06	0.00141209	7.35463e-06	8.09009e-05	15.873	10	[ECPAS, PSMA2, PSMA4, PSMC3, PSMD12, PSMD2, PSME1, PSME2, RAD23B, USP14]
	GO:0005730	nucleolus	7.9022e-17	1.84121e-14	7.9022e-17	1.89653e-15	7.49306	81	[ACACA, APEX1, BOP1, BUD23, CAPG, CC2D1A, CHCHD1, CHTOP, CKAP5, CSTB, CTCF, DAXX, DDX18, DDX24, DDX31, DDX52, DDX54, DHX15, EIF3L, FLNA, FTSJ3, GAR1, GNL3, GOLGA3, GTPBP4, HRNR, HSPA9, ILF3, IMP4, IPO5, KRR1, LAS1L, LONP1, MARS1, MCM2, MCM7, MDN1, MYO1E, NAT10, NEDD4, NHP2, NIFK, NOL9, NONO, PAFAH1B2, PELP1, POLR2A, PPP1CA, RBM28, RCC2, RNF213, RPL26, RPL27, RPL36, RPL7, RPL7A, RPL7L1, RPS11, RPS…
	GO:0014731	spectrin-associated cytoskeleton	0.000101161	0.018209	0.000101161	0.000606966	40	4	[ANK3, EPB41, SPTBN1, SPTBN2]
	GO:0005577	fibrinogen complex	3.5225e-05	0.00655185	3.5225e-05	0.000317025	50	4	[FGA, FGB, FGG, FN1]
	GO:0035770	ribonucleoprotein granule	2.14358e-06	0.000424429	2.14358e-06	3.00101e-05	8.36364	23	[APOBEC3B, CHTOP, CIRBP, CNOT1, EIF4E, EIF4E2, EIF4G1, FLG, FXR2, HNRNPL, IQGAP1, KPNB1, LARP1, MYH1, PABPC4, PSMA2, PSMA4, PSMC3, ROCK1, SNRPB2, TARDBP, TOP1, UBAP2L]
	GO:0042470	melanosome	6.30158e-11	1.38005e-08	6.30158e-11	1.26032e-09	16.9492	20	[ATP6V1B2, CANX, CAPG, CLTC, FASN, FLOT1, HSP90B1, P4HB, PDCD6IP, PDIA3, PDIA6, PRDX1, PSMD2, RAB1A, RAB2A, RAB5C, SYTL1, YWHAB, YWHAE, YWHAZ]
	GO:0005737	cytoplasm	8.96011e-31	2.17731e-28	8.96011e-31	2.41923e-29	3.66623	453	[AARS1, ABCA12, ACACA, ACAT1, ACLY, ACSF2, ACTBL2, ACTN1, ACTN4, ACTR1A, AHNAK, AHSG, AKR1B10, ALDH18A1, ALDH2, ALDOA, ALDOC, ALOX12B, ALOX15B, ANK3, ANXA5, AP1B1, AP1M2, AP2A1, AP2B1, AP2S1, APEX1, APOBEC3B, APOC3, APOD, ARHGAP1, ARPC1A, ARPC5L, ATP5PO, ATP6V1A, ATP6V1B2, BAG6, BANF1, BLMH, BLVRB, BUB3, BUD23, BZW2, CAD, CALM1, CALR, CAMSAP3, CAND1, CANX, CAP1, CAPG, CBR1, CC2D1A, CCAR2, CCT2, C…
	GO:0042645	mitochondrial nucleoid	0.000264925	0.0455672	0.000264925	0.000529851	14.8936	7	[HADHA, HSD17B10, HSPA9, LONP1, SSBP1, TFAM, TUFM]
	GO:0044291	cell-cell contact zone	6.26058e-05	0.0113316	6.26058e-05	0.000438241	12.5	10	[ACTN1, AHNAK, ANK3, CTNNA1, DLG1, FHOD1, FLOT1, FLOT2, MYH1, TJP1]
	GO:0048471	perinuclear region of cytoplasm	2.11555e-07	4.33687e-05	2.11555e-07	3.38487e-06	6.15385	48	[ACTN4, ALOX12B, APEX1, APOD, ARHGAP1, BUD23, CALR, CKAP4, CORO1B, CSNK1D, CYFIP1, DLG1, DNM2, EHD1, EIF4E, EIF4H, ERBB2, FLOT2, GSDMA, GTPBP4, HIP1R, HNRNPL, HRNR, HSP90B1, INF2, KIF5B, MVP, MX1, MYO6, NEDD4, NOS2, PLEC, PRDX5, PRDX6, PTGES2, RAB14, RAP1A, RAPGEF2, RTRAF, S100A13, SEC23B, SEPTIN9, STAT1, TRMT112, USO1, VPS35, YBX3, YWHAB]
	GO:0005791	rough endoplasmic reticulum	0.000170594	0.0301952	0.000170594	0.000511783	11.1111	10	[CANX, CKAP4, PSMD2, RAB14, RPL27, RPS23, RPS28, RPS29, UBA1, VTN]
	GO:0005829	cytosol	0	0	0	0	5.61108	320	[AARS1, ABCA12, ACACA, ACLY, ACTN1, ACTN4, ACTR1A, AHNAK, AKR1B10, ALDOA, ALDOC, ALOX12B, ALOX15B, ANK3, ANXA5, AP1B1, AP1M2, AP2A1, AP2B1, AP2S1, APEX1, APOD, ARHGAP1, ARPC1A, ATP6V1A, ATP6V1B2, BAG6, BANF1, BLMH, BLVRB, BUB3, CAD, CALM1, CALR, CAND1, CBR1, CC2D1A, CCT2, CCT5, CCT6A, CCT8, CDC42BPG, CDK1, CFL1, CHCHD1, CKAP5, CLTC, CNOT1, COMT, COPA, COPB1, CORO1B, CRABP2, CSNK1D, CSNK2A1, CSNK2…
	GO:0005832	chaperonin-containing T-complex	0.00015554	0.0276861	0.00015554	0.00062216	36.3636	4	[CCT2, CCT5, CCT6A, CCT8]
	GO:0001533	cornified envelope	1.10574e-11	2.44368e-09	1.10574e-11	2.32205e-10	25	16	[CSTB, EVPL, FLG, HRNR, IVL, KRT77, PKP1, PKP3, PPL, SERPINB12, SERPINB5, SPRR1A, SPRR2A, SPRR2B, SPRR2E, SPRR2F]
	GO:0031105	septin complex	2.42812e-05	0.00456487	2.42812e-05	0.000242812	35.7143	5	[SEPTIN11, SEPTIN6, SEPTIN7, SEPTIN8, SEPTIN9]
	GO:0005940	septin ring	2.42812e-05	0.00456487	2.42812e-05	0.000242812	35.7143	5	[SEPTIN11, SEPTIN6, SEPTIN7, SEPTIN8, SEPTIN9]
	GO:0005764	lysosome	5.04814e-05	0.00928857	5.04814e-05	0.000403851	5.26316	42	[ACLY, AHNAK, AKR1B10, ANK3, AP1B1, AP1M2, AP2A1, AP2B1, AP2S1, APEX1, ATP6V1A, ATP6V1B2, CALR, CAP1, CCT2, CCT8, CKAP4, CLTC, CP, FLOT1, FMOD, GDI2, HRNR, KIF5B, LRBA, LYZ, MTOR, MYO6, PIGR, PRDX5, PRDX6, PTGES2, PYGB, RAB14, RAB2A, RAB5C, RAP1B, SURF4, UBA1, USP5, VPS35, WDR41]
	GO:0042582	azurophil granule	2.37182e-05	0.00448274	5.04814e-05	0.000403851	9.1954	16	[ACLY, CAP1, CCT2, CCT8, CKAP4, GDI2, HRNR, LYZ, PIGR, PRDX5, PRDX6, PTGES2, PYGB, RAB5C, RAP1B, SURF4]
	GO:0005844	polysome	6.00467e-10	1.30301e-07	6.00467e-10	1.08084e-08	19.5122	16	[CALR, EEF2, EIF4G1, FXR2, GCN1, HDLBP, LARP1, MYH10, RPL10A, RPL36, RPL7A, RPL8, RPS23, RPS28, RPS29, VIM]
	GO:0042788	polysomal ribosome	4.51078e-06	0.000875091	6.00467e-10	1.08084e-08	22.2222	8	[LARP1, RPL10A, RPL36, RPL7A, RPL8, RPS23, RPS28, RPS29]
	GO:0030139	endocytic vesicle	4.11199e-06	0.000801838	4.11199e-06	4.93439e-05	7.27763	27	[AP2A1, AP2B1, AP2S1, CALR, CLTC, DMBT1, DNM2, ECPAS, EHD1, FLNB, FLOT2, GAPVD1, HBB, HP, HSP90B1, ITGAV, KIF5B, MTOR, MYO1E, MYO6, PDIA3, RAB11B, RAB11FIP1, RAB14, RAB5C, RAPGEF2, VIM]
	GO:0045335	phagocytic vesicle	0.000214613	0.0373426	4.11199e-06	4.93439e-05	8.78378	13	[CALR, DMBT1, DNM2, FLNB, ITGAV, KIF5B, MTOR, MYO1E, PDIA3, RAB11B, RAB11FIP1, RAB14, VIM]
	GO:0098644	complex of collagen trimers	0.000266537	0.0455778	0.000266537	0.000266537	22.7273	5	[COL1A1, COL1A2, COL2A1, COL5A2, COL7A1]
	GO:0005583	fibrillar collagen trimer	0.000228284	0.0394931	0.000266537	0.000266537	33.3333	4	[COL1A1, COL1A2, COL2A1, COL5A2]
	GO:0098687	chromosomal region	4.72672e-08	9.97338e-06	4.72672e-08	8.03542e-07	7.93269	33	[APEX1, BUB3, CBX3, CDK1, CKAP5, CTCF, DAXX, DDB1, DYNLL1, GAR1, HDAC2, MCM2, MCM7, NAT10, NHP2, NLRP2, PDS5A, POLR2B, PPP1CA, PPP2R1A, RAD50, RCC2, SEPTIN6, SEPTIN7, SMC1A, SMCHD1, SSB, TEP1, TOP2A, TPR, WDR82, XPO1, XRCC5]
	GO:0000781	chromosome, telomeric region	6.72047e-07	0.000136426	4.72672e-08	8.03542e-07	10.3825	19	[APEX1, CBX3, CDK1, DDB1, GAR1, HDAC2, MCM2, MCM7, NAT10, NHP2, NLRP2, POLR2B, PPP1CA, RAD50, SMCHD1, SSB, TEP1, WDR82, XRCC5]
	GO:0005938	cell cortex	8.62218e-10	1.86239e-07	1.21939e-17	3.17042e-16	9.55224	32	[ACTN1, ACTN4, ACTR1A, CAP1, DSTN, DYNLL1, EPB41, FGB, FLNA, FLNB, FLOT1, FLOT2, HIP1R, IQGAP1, ITCH, LANCL2, MYH10, MYO1E, MYO6, NEDD4, NOS2, PPP1R9B, PXDN, RHOA, SEPTIN11, SEPTIN6, SEPTIN7, SEPTIN8, SEPTIN9, SPTAN1, SPTBN1, SPTBN2]
	GO:0005856	cytoskeleton	6.15243e-18	1.45813e-15	1.21939e-17	3.17042e-16	5.64678	141	[ACACA, ACTBL2, ACTN1, ACTN4, ACTR1A, AHNAK, ALDOA, ALDOC, ALOX15B, ANK3, APEX1, ARPC1A, ARPC5L, CALM1, CAMSAP3, CAP1, CAPG, CBX3, CC2D1A, CCAR2, CCT2, CCT5, CCT6A, CCT8, CDC42BPG, CDK1, CFL1, CKAP4, CKAP5, CLTC, CORO1B, CSNK1D, CTNNA1, CTNNA2, CYFIP1, DCXR, DIAPH1, DLG1, DNAH8, DNM2, DSTN, DYNLL1, ECPAS, EPB41, EPB41L1, EPB41L5, EPPK1, EVPL, FAM83H, FARP2, FHOD1, FLNA, FLNB, FLOT1, FLOT2, G6PD, …
	GO:0015629	actin cytoskeleton	1.47929e-15	3.37277e-13	1.21939e-17	3.17042e-16	9.7561	52	[ACACA, ACTBL2, ACTN1, ACTN4, ACTR1A, AHNAK, ALDOA, APEX1, ARPC1A, ARPC5L, CAP1, CAPG, CFL1, CORO1B, CTNNA1, CTNNA2, DIAPH1, DSTN, DYNLL1, FHOD1, FLNA, FLNB, FLOT1, FLOT2, GBP1, H1-0, HNRNPC, ILF3, IQGAP1, LANCL2, MACF1, MYH1, MYH10, MYH14, MYH4, MYO1E, MYO6, NCKAP1, PDCD6IP, PLS3, PPP1R9B, PXDN, SEPTIN11, SEPTIN7, SEPTIN9, SPTAN1, SPTBN1, SPTBN2, SRCIN1, TJP1, TLN2, WIPF2]
	GO:0001726	ruffle	1.56912e-07	3.23238e-05	2.53534e-07	3.80301e-06	10.4478	21	[ACTN1, ATP6V1B2, CAPG, CFL1, CYFIP1, DIAPH1, DNM2, DYNLL1, EPB41L5, HIP1R, IQGAP1, ITGAV, MACF1, MYO1E, MYO6, NCKAP1, PPP1R9B, RHOA, ROCK1, TLN1, TLN2]
	GO:0030027	lamellipodium	0.000175305	0.0308536	2.53534e-07	3.80301e-06	7.48899	17	[CAPG, CFL1, CORO1B, CTNNA1, CYFIP1, DNM2, FLOT1, FLOT2, ITGAV, MYH10, NCKAP1, P4HB, PPP1R9B, PXDN, RHOA, ROCK1, SRCIN1]
	GO:0032587	ruffle membrane	6.11601e-05	0.0111311	2.53534e-07	3.80301e-06	10.6195	12	[CFL1, DIAPH1, DNM2, DYNLL1, EPB41L5, HIP1R, ITGAV, MACF1, MYO6, PPP1R9B, RHOA, TLN1]
	GO:0030135	coated vesicle	0.000121549	0.0217572	0.000121549	0.000607743	6.64653	22	[AP1B1, AP1M2, AP2A1, AP2B1, AP2S1, ATP6V1A, ATP6V1B2, CLTC, COL7A1, COPA, COPB1, DNM2, ECPAS, HIP1R, HSPD1, MYO1E, MYO6, PIK3C2A, RAB14, SCYL1, SEC23B, USO1]
	GO:0030120	vesicle coat	4.66845e-06	0.000901011	0.000121549	0.000607743	16.6667	10	[AP1B1, AP1M2, AP2A1, AP2B1, AP2S1, CLTC, COPA, COPB1, SCYL1, SEC23B]
	GO:0030125	clathrin vesicle coat	0.000199167	0.0348543	0.000121549	0.000607743	18.75	6	[AP1B1, AP1M2, AP2A1, AP2B1, AP2S1, CLTC]
	GO:0005938	cell cortex	8.62218e-10	1.86239e-07	1.25246e-10	2.37967e-09	9.55224	32	[ACTN1, ACTN4, ACTR1A, CAP1, DSTN, DYNLL1, EPB41, FGB, FLNA, FLNB, FLOT1, FLOT2, HIP1R, IQGAP1, ITCH, LANCL2, MYH10, MYO1E, MYO6, NEDD4, NOS2, PPP1R9B, PXDN, RHOA, SEPTIN11, SEPTIN6, SEPTIN7, SEPTIN8, SEPTIN9, SPTAN1, SPTBN1, SPTBN2]
	GO:0032432	actin filament bundle	8.03849e-08	1.68004e-05	1.25246e-10	2.37967e-09	16.2791	14	[ACTN1, ACTN4, CORO1B, FHOD1, FLNA, FLNB, MYH10, MYH14, MYO1E, PLS3, PXDN, SEPTIN11, SEPTIN7, SEPTIN9]
	GO:0042641	actomyosin	5.68502e-07	0.000115974	1.25246e-10	2.37967e-09	15.1163	13	[ACTN1, ACTN4, CORO1B, FHOD1, FLNB, MYH10, MYH14, MYO1E, PDCD6IP, PXDN, SEPTIN11, SEPTIN7, SEPTIN9]
	GO:0070161	anchoring junction	2.80008e-17	6.55218e-15	2.80008e-17	7.00019e-16	6.80702	97	[ACTN1, ACTN4, AHNAK, ALOX15B, ANK3, ANXA5, APEX1, ARPC5L, ATP6V1B2, CALR, CAMSAP3, CAP1, CAPG, CFL1, CLTC, CORO1B, CTNNA1, CTNNA2, CYFIP1, DLG1, DNM2, DYNLL1, EPB41L5, EPPK1, ERBIN, EVPL, FHOD1, FLNA, FLNB, FLOT1, FLOT2, GDI2, HSP90B1, HSPA9, ILF3, IQGAP1, IQGAP3, ITGAV, ITGB6, LAP3, LSR, MINK1, MYH1, MYO1E, NCKAP1, NIBAN2, P4HB, PAK4, PCBP2, PDCD6IP, PDIA3, PKP1, PKP3, PLEC, PPIA, PPL, PPP1CA, …
	GO:0005911	cell-cell junction	1.02054e-08	2.18396e-06	2.80008e-17	7.00019e-16	7.44879	40	[ACTN1, AHNAK, ALOX15B, ANK3, CAMSAP3, CTNNA1, CTNNA2, DLG1, EPB41L5, EPPK1, EVPL, FHOD1, FLNA, FLOT1, FLOT2, ILF3, IQGAP1, IQGAP3, LSR, MYH1, MYO1E, NIBAN2, PAK4, PDCD6IP, PKP1, PKP3, PPL, PPP1CA, PPP1R9B, PRKCI, PXDN, RAP1B, RAPGEF2, RHOA, SPTBN2, TJP1, TLN1, TNKS1BP1, UBA1, YBX3]
	GO:0030055	cell-substrate junction	3.08954e-25	7.41489e-23	2.80008e-17	7.00019e-16	13.1915	62	[ACTN1, ACTN4, AHNAK, ALOX15B, ANXA5, ARPC5L, CALR, CAP1, CFL1, CLTC, CORO1B, CTNNA1, CYFIP1, DNM2, DYNLL1, EPB41L5, EPPK1, ERBIN, FLNA, FLNB, FLOT1, FLOT2, GDI2, HSP90B1, HSPA9, IQGAP1, ITGAV, ITGB6, LAP3, NCKAP1, P4HB, PAK4, PCBP2, PDCD6IP, PDIA3, PLEC, PPIA, PXDN, RHOA, RPL10A, RPL27, RPL37A, RPL7, RPL7A, RPL8, RPLP1, RPLP2, RPS11, RPS17, RPS19, RPS29, RPS3A, SLC9A3R2, SRCIN1, SRP68, TLN1, TLN…
	GO:0005912	adherens junction	1.63419e-06	0.000326837	2.80008e-17	7.00019e-16	9.79381	19	[ALOX15B, CAMSAP3, CTNNA1, CTNNA2, DLG1, EPB41L5, FLOT1, FLOT2, ILF3, MYO1E, NIBAN2, PAK4, PKP1, PKP3, PPP1CA, PPP1R9B, TJP1, TLN1, TNKS1BP1]
	GO:0005925	focal adhesion	2.78753e-24	6.6622e-22	2.80008e-17	7.00019e-16	13.1004	60	[ACTN1, ACTN4, AHNAK, ALOX15B, ANXA5, ARPC5L, CALR, CAP1, CFL1, CLTC, CORO1B, CTNNA1, CYFIP1, DNM2, DYNLL1, EPB41L5, FLNA, FLNB, FLOT1, FLOT2, GDI2, HSP90B1, HSPA9, IQGAP1, ITGAV, ITGB6, LAP3, NCKAP1, P4HB, PAK4, PCBP2, PDCD6IP, PDIA3, PLEC, PPIA, PXDN, RHOA, RPL10A, RPL27, RPL37A, RPL7, RPL7A, RPL8, RPLP1, RPLP2, RPS11, RPS17, RPS19, RPS29, RPS3A, SLC9A3R2, SRCIN1, SRP68, TLN1, TLN2, TNS3, VIM, …
	GO:0005938	cell cortex	8.62218e-10	1.86239e-07	5.18629e-15	1.14098e-13	9.55224	32	[ACTN1, ACTN4, ACTR1A, CAP1, DSTN, DYNLL1, EPB41, FGB, FLNA, FLNB, FLOT1, FLOT2, HIP1R, IQGAP1, ITCH, LANCL2, MYH10, MYO1E, MYO6, NEDD4, NOS2, PPP1R9B, PXDN, RHOA, SEPTIN11, SEPTIN6, SEPTIN7, SEPTIN8, SEPTIN9, SPTAN1, SPTBN1, SPTBN2]
	GO:0032432	actin filament bundle	8.03849e-08	1.68004e-05	5.18629e-15	1.14098e-13	16.2791	14	[ACTN1, ACTN4, CORO1B, FHOD1, FLNA, FLNB, MYH10, MYH14, MYO1E, PLS3, PXDN, SEPTIN11, SEPTIN7, SEPTIN9]
	GO:0030863	cortical cytoskeleton	1.52725e-07	3.16141e-05	5.18629e-15	1.14098e-13	13.4454	16	[ACTN1, ACTN4, CAP1, DSTN, DYNLL1, EPB41, FLOT1, FLOT2, IQGAP1, LANCL2, MYO1E, NOS2, PPP1R9B, SPTAN1, SPTBN1, SPTBN2]
	GO:0015629	actin cytoskeleton	1.47929e-15	3.37277e-13	5.18629e-15	1.14098e-13	9.7561	52	[ACACA, ACTBL2, ACTN1, ACTN4, ACTR1A, AHNAK, ALDOA, APEX1, ARPC1A, ARPC5L, CAP1, CAPG, CFL1, CORO1B, CTNNA1, CTNNA2, DIAPH1, DSTN, DYNLL1, FHOD1, FLNA, FLNB, FLOT1, FLOT2, GBP1, H1-0, HNRNPC, ILF3, IQGAP1, LANCL2, MACF1, MYH1, MYH10, MYH14, MYH4, MYO1E, MYO6, NCKAP1, PDCD6IP, PLS3, PPP1R9B, PXDN, SEPTIN11, SEPTIN7, SEPTIN9, SPTAN1, SPTBN1, SPTBN2, SRCIN1, TJP1, TLN2, WIPF2]
	GO:0030864	cortical actin cytoskeleton	9.34372e-08	1.94349e-05	5.18629e-15	1.14098e-13	16.092	14	[ACTN1, ACTN4, CAP1, DSTN, DYNLL1, FLOT1, FLOT2, IQGAP1, LANCL2, MYO1E, PPP1R9B, SPTAN1, SPTBN1, SPTBN2]
	GO:0043227	membrane-bounded organelle	2.52451e-27	6.08406e-25	5.90575e-36	1.65361e-34	3.47499	471	[A2ML1, AARS1, ABCA12, ACACA, ACAT1, ACLY, ACSF2, ACTBL2, ACTN1, ACTN4, ACTR1A, AHNAK, AHSG, AKR1B10, ALDH18A1, ALDH2, ALDOA, ALDOC, ALOX12B, ALOX15B, ANK3, ANXA5, AP1B1, AP1M2, AP2A1, AP2B1, AP2S1, APEX1, APOBEC3B, APOC3, APOD, AQR, ARHGAP1, ARPC1A, ARPC5L, ATP5PO, ATP6V1A, ATP6V1B2, BAG6, BANF1, BLMH, BLVRB, BOP1, BPIFB1, BUB3, BUD23, CAD, CALM1, CALML3, CALR, CAMSAP3, CAND1, CANX, CAP1, CAPG, …
	GO:0043229	intracellular organelle	1.62668e-31	3.96911e-29	5.90575e-36	1.65361e-34	3.5217	478	[AARS1, ABCA12, ACACA, ACAT1, ACLY, ACSF2, ACTBL2, ACTN1, ACTN4, ACTR1A, AHNAK, AHSG, AKR1B10, ALDH18A1, ALDH2, ALDOA, ALDOC, ALOX12B, ALOX15B, ANK3, AP1B1, AP1M2, AP2A1, AP2B1, AP2S1, APEX1, APOBEC3B, APOC3, APOD, AQR, ARHGAP1, ARPC1A, ARPC5L, ATP5PO, ATP6V1A, ATP6V1B2, BAG6, BANF1, BLMH, BLVRB, BOP1, BUB3, BUD23, CAD, CALM1, CALR, CAMSAP3, CAND1, CANX, CAP1, CAPG, CBX3, CC2D1A, CCAR2, CCDC9, CC…
	GO:0043231	intracellular membrane-bounded organelle	2.01941e-17	4.76581e-15	5.90575e-36	1.65361e-34	3.42702	428	[AARS1, ABCA12, ACACA, ACAT1, ACLY, ACSF2, ACTBL2, ACTN1, ACTN4, AHNAK, AHSG, AKR1B10, ALDH18A1, ALDH2, ALDOA, ALDOC, ALOX12B, ALOX15B, ANK3, AP1B1, AP1M2, AP2A1, AP2B1, AP2S1, APEX1, APOBEC3B, APOC3, APOD, AQR, ARHGAP1, ARPC1A, ATP5PO, ATP6V1A, ATP6V1B2, BAG6, BANF1, BLMH, BLVRB, BOP1, BUB3, BUD23, CAD, CALM1, CALR, CAMSAP3, CAND1, CANX, CAP1, CAPG, CBX3, CC2D1A, CCAR2, CCDC9, CCT2, CCT8, CDK1, …
	GO:0070013	intracellular organelle lumen	1.89277e-30	4.5805e-28	5.90575e-36	1.65361e-34	4.85354	285	[ACACA, ACAT1, ACLY, ACSF2, ACTBL2, ACTN1, ACTN4, AHSG, ALDH2, ALDOA, ALDOC, APEX1, APOBEC3B, AQR, ATP6V1A, BAG6, BANF1, BLVRB, BOP1, BUB3, BUD23, CAD, CALM1, CALR, CAMSAP3, CAND1, CANX, CAP1, CAPG, CBX3, CC2D1A, CCAR2, CCT2, CCT8, CDK1, CFL1, CHCHD1, CHTOP, CIRBP, CKAP4, CKAP5, COL1A1, COL1A2, COL2A1, COL5A2, COL7A1, CP, CRABP2, CS, CSNK1D, CSNK2A1, CSNK2A2, CSNK2B, CSTB, CTCF, CYFIP1, DAXX, DDB…
	GO:0005634	nucleus	2.69975e-17	6.34441e-15	5.90575e-36	1.65361e-34	3.91936	313	[ACACA, ACLY, ACTBL2, ACTN1, ACTN4, AHNAK, ALDOA, ALOX15B, APEX1, APOBEC3B, AQR, ARPC1A, ATP5PO, ATP6V1A, BAG6, BANF1, BLMH, BLVRB, BOP1, BUB3, BUD23, CAD, CALM1, CALR, CAMSAP3, CAND1, CAPG, CBX3, CC2D1A, CCAR2, CCDC9, CCT8, CDK1, CEBPZ, CFL1, CHCHD1, CHTOP, CIRBP, CKAP5, CNOT1, CPNE2, CPNE7, CRABP2, CS, CSNK1D, CSNK2A1, CSNK2A2, CSNK2B, CSTB, CTCF, CTNNA2, CYFIP1, DAXX, DCXR, DDB1, DDX18, DDX24,…
	GO:0005654	nucleoplasm	3.11121e-13	6.93799e-11	5.90575e-36	1.65361e-34	4.41007	191	[ACLY, ACTBL2, ACTN4, APEX1, APOBEC3B, AQR, ATP6V1A, BAG6, BANF1, BLVRB, BOP1, BUB3, BUD23, CALM1, CAMSAP3, CAND1, CAPG, CBX3, CCAR2, CCT8, CDK1, CHCHD1, CHTOP, CIRBP, CRABP2, CSNK1D, CSNK2A1, CSNK2A2, CSNK2B, CTCF, CYFIP1, DAXX, DDB1, DDX39B, DDX52, DDX54, DHRS2, DHX15, ECPAS, EFTUD2, EIF3L, EPB41, EPB41L5, ERBIN, ESRP1, ETF1, FASN, FHOD1, FTSJ3, GAR1, GARS1, GLYR1, GNL3, GOLGA3, GPI, GTPBP4, H1…
	GO:0031981	nuclear lumen	4.63106e-20	1.10219e-17	5.90575e-36	1.65361e-34	4.74367	223	[ACACA, ACLY, ACTBL2, ACTN4, APEX1, APOBEC3B, AQR, ATP6V1A, BAG6, BANF1, BLVRB, BOP1, BUB3, BUD23, CAD, CALM1, CAMSAP3, CAND1, CAPG, CBX3, CC2D1A, CCAR2, CCT8, CDK1, CFL1, CHCHD1, CHTOP, CIRBP, CKAP5, CRABP2, CSNK1D, CSNK2A1, CSNK2A2, CSNK2B, CSTB, CTCF, CYFIP1, DAXX, DDB1, DDX18, DDX24, DDX31, DDX39B, DDX52, DDX54, DHRS2, DHX15, ECPAS, EFTUD2, EIF3L, EPB41, EPB41L5, EPPK1, ERBIN, ESRP1, ETF1, FA…
	GO:0022626	cytosolic ribosome	1.07197e-16	2.48697e-14	5.59217e-16	1.2862e-14	22.0339	26	[APOD, DHX29, FXR2, MRPS11, RPL10A, RPL15, RPL26, RPL27, RPL34, RPL35A, RPL36, RPL37A, RPL7, RPL7A, RPL7L1, RPL8, RPLP1, RPLP2, RPS11, RPS17, RPS19, RPS23, RPS28, RPS29, RPS3A, RPSA]
	GO:0044391	ribosomal subunit	2.87627e-13	6.44284e-11	5.59217e-16	1.2862e-14	14.2857	29	[CHCHD1, DHX29, FXR2, MRPL11, MRPL34, MRPS11, MRPS21, RPL10A, RPL15, RPL26, RPL27, RPL34, RPL35A, RPL36, RPL37A, RPL7, RPL7A, RPL7L1, RPL8, RPLP1, RPLP2, RPS11, RPS17, RPS19, RPS23, RPS28, RPS29, RPS3A, RPSA]
	GO:0005840	ribosome	5.59217e-16	1.28061e-13	5.59217e-16	1.2862e-14	14.5228	35	[APEX1, APOD, CANX, CHCHD1, DHX29, FXR2, GCN1, LARP1, MRPL11, MRPL34, MRPS11, MRPS21, RPL10A, RPL15, RPL26, RPL27, RPL34, RPL35A, RPL36, RPL37A, RPL7, RPL7A, RPL7L1, RPL8, RPLP1, RPLP2, RPS11, RPS17, RPS19, RPS23, RPS28, RPS29, RPS3A, RPSA, SRP68]
	GO:0015934	large ribosomal subunit	3.22156e-08	6.8297e-06	5.59217e-16	1.2862e-14	14.0496	17	[FXR2, MRPL11, MRPL34, RPL10A, RPL15, RPL26, RPL27, RPL34, RPL35A, RPL36, RPL37A, RPL7, RPL7A, RPL7L1, RPL8, RPLP1, RPLP2]
	GO:0015935	small ribosomal subunit	3.68342e-06	0.000721951	5.59217e-16	1.2862e-14	13.9535	12	[CHCHD1, DHX29, MRPS11, MRPS21, RPS11, RPS17, RPS19, RPS23, RPS28, RPS29, RPS3A, RPSA]
	GO:0022625	cytosolic large ribosomal subunit	1.04464e-10	2.2773e-08	5.59217e-16	1.2862e-14	23.8095	15	[FXR2, RPL10A, RPL15, RPL26, RPL27, RPL34, RPL35A, RPL36, RPL37A, RPL7, RPL7A, RPL7L1, RPL8, RPLP1, RPLP2]
	GO:0022627	cytosolic small ribosomal subunit	1.71593e-06	0.000341471	5.59217e-16	1.2862e-14	18.5185	10	[DHX29, MRPS11, RPS11, RPS17, RPS19, RPS23, RPS28, RPS29, RPS3A, RPSA]
	GO:0140513	nuclear protein-containing complex	2.16498e-06	0.000426501	2.16498e-06	2.81447e-05	4.91453	69	[ACTBL2, AQR, BOP1, BUB3, CBX3, CCDC9, CEBPZ, CHTOP, CIRBP, CSNK2A1, CSNK2A2, CSNK2B, DDX39B, DHX15, DYNLL1, EFTUD2, EIF5A, FLNA, FLOT1, GAR1, GARS1, HDAC2, HNRNPC, HNRNPH3, IMP4, IPO5, IPO7, KPNB1, LAS1L, LOC102724594, MCM2, MCM7, MVP, MYO1E, MYO6, NAT10, NHP2, NONO, PELP1, POLR2A, POLR2B, PRPF40A, PRPF6, PRPF8, PSMD12, RAD23B, RAD50, RALY, RANBP2, RBM28, SF3B1, SF3B3, SMC1A, SNRPA, SNRPB2, SNRP…
	GO:0005681	spliceosomal complex	7.34051e-07	0.000148278	2.16498e-06	2.81447e-05	9.90099	20	[AQR, CIRBP, DDX39B, DHX15, EFTUD2, HNRNPC, HNRNPH3, PRPF40A, PRPF6, PRPF8, RALY, RBM28, SF3B1, SF3B3, SNRPA, SNRPB2, SNRPD1, SNRPN, TRA2B, USP39]
	GO:0071013	catalytic step 2 spliceosome	3.72219e-05	0.00688605	2.16498e-06	2.81447e-05	12.0879	11	[AQR, EFTUD2, HNRNPC, PRPF6, PRPF8, RALY, SF3B1, SF3B3, SNRPB2, SNRPD1, SNRPN]
	GO:0005684	U2-type spliceosomal complex	1.17549e-05	0.00223342	2.16498e-06	2.81447e-05	12.5	12	[AQR, DHX15, EFTUD2, HNRNPC, PRPF40A, PRPF6, PRPF8, SF3B1, SF3B3, SNRPB2, SNRPD1, SNRPN]
	GO:0097525	spliceosomal snRNP complex	2.19755e-08	4.68078e-06	2.16498e-06	2.81447e-05	19.697	13	[DDX39B, EFTUD2, HNRNPC, PRPF40A, PRPF6, PRPF8, SF3B1, SF3B3, SNRPA, SNRPB2, SNRPD1, SNRPN, USP39]
	GO:0005685	U1 snRNP	1.12526e-05	0.00214924	2.16498e-06	2.81447e-05	30	6	[HNRNPC, PRPF40A, SNRPA, SNRPB2, SNRPD1, SNRPN]
	GO:0046540	U4/U6 x U5 tri-snRNP complex	5.48866e-05	0.0100442	2.16498e-06	2.81447e-05	18.9189	7	[EFTUD2, PRPF6, PRPF8, SNRPA, SNRPD1, SNRPN, USP39]
	GO:0043232	intracellular non-membrane-bounded organelle	1.81519e-35	4.44722e-33	6.93386e-37	2.01082e-35	5.17651	283	[ACACA, ACTBL2, ACTN1, ACTN4, ACTR1A, AHNAK, ALDOA, ALDOC, ALOX15B, ANK3, APEX1, APOBEC3B, APOD, ARPC1A, ARPC5L, BANF1, BOP1, BUB3, BUD23, CALM1, CAMSAP3, CANX, CAP1, CAPG, CBX3, CC2D1A, CCAR2, CCT2, CCT5, CCT6A, CCT8, CDC42BPG, CDK1, CFL1, CHCHD1, CHTOP, CIRBP, CKAP4, CKAP5, CLTC, CNOT1, CORO1B, CSNK1D, CSNK2A1, CSNK2A2, CSTB, CTCF, CTNNA1, CTNNA2, CYFIP1, DAXX, DCXR, DDB1, DDX18, DDX24, DDX31, …
	GO:0099512	supramolecular fiber	1.36108e-11	2.99438e-09	6.93386e-37	2.01082e-35	6.49351	70	[ACTBL2, ACTN1, ACTN4, AHNAK, ALDOA, ANK3, CALM1, CAMSAP3, CCT2, CCT5, CCT6A, CCT8, CDK1, CKAP5, CLTC, COL1A1, COL1A2, COL2A1, COL5A2, CORO1B, CSNK1D, DCXR, DIAPH1, DLG1, DNAH8, DNM2, DYNLL1, EPPK1, EVPL, FAM83H, FLNA, FLNB, IQGAP1, KIF13B, KIF5B, KRT31, KRT33A, KRT33B, KRT6C, KRT76, KRT77, KRT79, KRT83, KRT84, KRT85, KRT86, LMNB1, LOC100653049, MACF1, MAP4, MX1, MYH1, MYH10, MYH14, MYH4, MYO1E, …
	GO:0005856	cytoskeleton	6.15243e-18	1.45813e-15	6.93386e-37	2.01082e-35	5.64678	141	[ACACA, ACTBL2, ACTN1, ACTN4, ACTR1A, AHNAK, ALDOA, ALDOC, ALOX15B, ANK3, APEX1, ARPC1A, ARPC5L, CALM1, CAMSAP3, CAP1, CAPG, CBX3, CC2D1A, CCAR2, CCT2, CCT5, CCT6A, CCT8, CDC42BPG, CDK1, CFL1, CKAP4, CKAP5, CLTC, CORO1B, CSNK1D, CTNNA1, CTNNA2, CYFIP1, DCXR, DIAPH1, DLG1, DNAH8, DNM2, DSTN, DYNLL1, ECPAS, EPB41, EPB41L1, EPB41L5, EPPK1, EVPL, FAM83H, FARP2, FHOD1, FLNA, FLNB, FLOT1, FLOT2, G6PD, …
	GO:0099513	polymeric cytoskeletal fiber	2.73327e-09	5.87652e-07	6.93386e-37	2.01082e-35	6.53753	54	[ACTBL2, ACTN1, CALM1, CAMSAP3, CCT2, CCT5, CCT6A, CCT8, CDK1, CKAP5, CLTC, CORO1B, CSNK1D, DCXR, DIAPH1, DLG1, DNAH8, DNM2, DYNLL1, EPPK1, EVPL, FAM83H, IQGAP1, KIF13B, KIF5B, KRT31, KRT33A, KRT33B, KRT6C, KRT76, KRT77, KRT79, KRT83, KRT84, KRT85, KRT86, LMNB1, LOC100653049, MACF1, MAP4, MX1, MYO1E, MYO6, NCKAP1, PARP4, PKP1, PLEC, PLS3, PPL, RCC2, SEPTIN9, TUBA1C, VIM, WIPF2]
	GO:0015629	actin cytoskeleton	1.47929e-15	3.37277e-13	6.93386e-37	2.01082e-35	9.7561	52	[ACACA, ACTBL2, ACTN1, ACTN4, ACTR1A, AHNAK, ALDOA, APEX1, ARPC1A, ARPC5L, CAP1, CAPG, CFL1, CORO1B, CTNNA1, CTNNA2, DIAPH1, DSTN, DYNLL1, FHOD1, FLNA, FLNB, FLOT1, FLOT2, GBP1, H1-0, HNRNPC, ILF3, IQGAP1, LANCL2, MACF1, MYH1, MYH10, MYH14, MYH4, MYO1E, MYO6, NCKAP1, PDCD6IP, PLS3, PPP1R9B, PXDN, SEPTIN11, SEPTIN7, SEPTIN9, SPTAN1, SPTBN1, SPTBN2, SRCIN1, TJP1, TLN2, WIPF2]
	GO:0045111	intermediate filament cytoskeleton	7.325e-08	1.53825e-05	6.93386e-37	2.01082e-35	9.4697	25	[CCT8, EPPK1, EVPL, FAM83H, KRT31, KRT33A, KRT33B, KRT6C, KRT76, KRT77, KRT79, KRT83, KRT84, KRT85, KRT86, LMNB1, LOC100653049, MACF1, MDN1, NOL9, PKP1, PLEC, PPL, USP10, VIM]
	GO:0005882	intermediate filament	9.57478e-07	0.000192453	6.93386e-37	2.01082e-35	9.375	21	[EPPK1, EVPL, FAM83H, KRT31, KRT33A, KRT33B, KRT6C, KRT76, KRT77, KRT79, KRT83, KRT84, KRT85, KRT86, LMNB1, LOC100653049, MACF1, PKP1, PLEC, PPL, VIM]
	GO:0005615	extracellular space	0	3.50325e-44	3.56387e-40	1.06916e-38	6.64095	241	[A2ML1, AARS1, ABI3BP, ACAT1, ACLY, ACTBL2, ACTN1, ACTN4, ACTR1A, AHNAK, AHSG, ALDH2, ALDOA, ALDOC, ALOX15B, ANXA5, APOC3, APOD, ARHGAP1, ARPC1A, ARPC5L, ATP6V1A, ATP6V1B2, BAG6, BLMH, BLVRB, BPIFA1, BPIFB1, CAD, CALML3, CALR, CAND1, CANX, CAP1, CAPG, CBR1, CC2D1A, CCT2, CCT5, CCT6A, CCT8, CDK1, CFL1, CKAP4, CLTC, CNOT1, COL1A1, COL1A2, COL2A1, COL5A2, COL7A1, COMT, COPA, CORO1B, CP, CPNE2, CPNE7…
	GO:0031982	vesicle	0	0	3.56387e-40	1.06916e-38	6.36536	269	[A2ML1, AARS1, ABCA12, ACAT1, ACLY, ACTBL2, ACTN1, ACTN4, ACTR1A, AHNAK, AHSG, ALDH2, ALDOA, ALDOC, ALOX15B, ANXA5, AP1B1, AP1M2, AP2A1, AP2B1, AP2S1, APEX1, APOC3, APOD, ARHGAP1, ARPC1A, ARPC5L, ATP6V1A, ATP6V1B2, BAG6, BLMH, BLVRB, BPIFB1, CAD, CALM1, CALML3, CALR, CAND1, CANX, CAP1, CAPG, CBR1, CC2D1A, CCT2, CCT5, CCT6A, CCT8, CDK1, CFL1, CKAP4, CLTC, COL1A1, COL1A2, COL7A1, COMT, COPA, COPB1,…
	GO:0031410	cytoplasmic vesicle	3.62668e-15	8.19629e-13	3.56387e-40	1.06916e-38	5.27714	139	[ABCA12, ACLY, ACTN1, ACTN4, AHSG, ALDOA, ALDOC, AP1B1, AP1M2, AP2A1, AP2B1, AP2S1, APEX1, APOC3, ARHGAP1, ATP6V1A, ATP6V1B2, CALR, CAND1, CANX, CAP1, CAPG, CCT2, CCT8, CKAP4, CLTC, COL1A1, COL7A1, COPA, COPB1, CSNK2A2, CSNK2B, CSTB, CTNNA1, CYFIP1, DIAPH1, DMBT1, DNM2, DYNLL1, ECPAS, EEF2, EHD1, ERBB2, FASN, FGA, FGB, FGG, FLNB, FLOT1, FLOT2, FN1, GAPVD1, GARS1, GBP1, GDI2, GPI, HBB, HIP1R, HP, …
	GO:1903561	extracellular vesicle	0	0	3.56387e-40	1.06916e-38	9.50108	219	[A2ML1, AARS1, ACAT1, ACLY, ACTBL2, ACTN1, ACTN4, ACTR1A, AHNAK, AHSG, ALDH2, ALDOA, ALDOC, ALOX15B, ANXA5, APOC3, APOD, ARHGAP1, ARPC1A, ARPC5L, ATP6V1A, ATP6V1B2, BAG6, BLMH, BLVRB, BPIFB1, CAD, CALML3, CALR, CAND1, CANX, CAP1, CAPG, CBR1, CC2D1A, CCT2, CCT5, CCT6A, CCT8, CDK1, CFL1, CKAP4, CLTC, COL1A2, COMT, COPA, CORO1B, CP, CPNE2, CPNE7, CRABP2, CS, CSNK2B, CSTB, CYFIP1, DCD, DCXR, DDB1, DI…
	GO:0099503	secretory vesicle	3.23293e-15	7.33875e-13	3.56387e-40	1.06916e-38	7.07339	80	[ABCA12, ACLY, ACTN1, ACTN4, AHSG, ALDOA, ALDOC, APEX1, ATP6V1A, ATP6V1B2, CALR, CAND1, CAP1, CCT2, CCT8, CKAP4, COL1A1, COPB1, CSNK2A2, CSNK2B, CSTB, CTNNA1, CYFIP1, DIAPH1, DMBT1, DYNLL1, EEF2, FGA, FGB, FGG, FLOT2, FN1, GARS1, GDI2, GPI, HBB, HP, HRNR, HSPD1, IQGAP1, ITGAV, KPNB1, LYZ, MIF, MVP, PAFAH1B2, PDAP1, PFKL, PGAM1, PIGR, PKP1, PNP, PPIA, PRDX5, PRDX6, PSMA2, PSMC3, PSMD12, PSMD2, PTG…
	GO:0030141	secretory granule	3.67784e-16	8.49581e-14	3.56387e-40	1.06916e-38	7.74059	74	[ABCA12, ACLY, ACTN1, ACTN4, AHSG, ALDOA, ALDOC, ATP6V1A, CALR, CAND1, CAP1, CCT2, CCT8, CKAP4, COL1A1, COPB1, CSNK2A2, CSNK2B, CSTB, CTNNA1, CYFIP1, DIAPH1, DMBT1, DYNLL1, EEF2, FGA, FGB, FGG, FLOT2, FN1, GARS1, GDI2, GPI, HBB, HP, HRNR, HSPD1, IQGAP1, ITGAV, KPNB1, LYZ, MIF, MVP, PAFAH1B2, PDAP1, PFKL, PGAM1, PIGR, PKP1, PNP, PPIA, PRDX5, PRDX6, PSMA2, PSMC3, PSMD12, PSMD2, PTGES2, PXDN, PYGB, …
	GO:0034774	secretory granule lumen	5.00726e-16	1.15167e-13	3.56387e-40	1.06916e-38	11.8457	43	[ACLY, ACTN1, ACTN4, AHSG, ALDOA, ALDOC, CAND1, CAP1, CCT2, CCT8, CSNK2B, CSTB, CYFIP1, EEF2, FGA, FGB, FGG, FN1, GDI2, GPI, HP, HRNR, KPNB1, LYZ, MIF, MVP, PAFAH1B2, PFKL, PGAM1, PNP, PPIA, PRDX5, PRDX6, PSMA2, PSMC3, PSMD12, PSMD2, PTGES2, PYGB, ROCK1, S100P, SPTAN1, XRCC5]
	GO:0070820	tertiary granule	3.36185e-05	0.00628667	3.56387e-40	1.06916e-38	8.93855	16	[ALDOA, ALDOC, COPB1, CSTB, CYFIP1, DIAPH1, DYNLL1, HBB, HP, LYZ, PKP1, RAB14, RHOA, SERPINB12, SPTAN1, UBR4]
	GO:0101002	ficolin-1-rich granule	9.94243e-15	2.23705e-12	3.56387e-40	1.06916e-38	15.0485	31	[ACLY, ALDOA, ALDOC, CAND1, CCT8, COPB1, CSNK2B, CSTB, DIAPH1, DYNLL1, EEF2, GPI, HBB, KPNB1, MIF, MVP, PAFAH1B2, PDAP1, PFKL, PGAM1, PKP1, PNP, PPIA, PSMA2, PSMC3, PSMD12, PSMD2, PXDN, RHOA, SERPINB12, UBR4]
	GO:1904813	ficolin-1-rich granule lumen	5.87621e-13	1.30452e-10	3.56387e-40	1.06916e-38	17.1429	24	[ACLY, ALDOA, ALDOC, CAND1, CCT8, CSNK2B, CSTB, EEF2, GPI, HBB, KPNB1, MIF, MVP, PAFAH1B2, PDAP1, PFKL, PGAM1, PNP, PPIA, PSMA2, PSMC3, PSMD12, PSMD2, PXDN]

## Sheet: GO term Analysis Col I vs FN
	ID	GOTerm	Group PValue	Group PValue Corrected with Bonferroni step down	Nr. Genes	Term PValue	Term PValue Corrected with Bonferroni step down	% Associated Genes	Associated Genes Found
	GO:0022625	cytosolic large ribosomal subunit	3.54488e-05	0.000212693	7	3.54488e-05	0.00233962	11.2903	[RPL10, RPL17, RPL21, RPL23, RPL31, RPLP0, RPLP2]
	GO:0022624	proteasome accessory complex	8.31777e-12	1.41402e-10	5	3.49651e-05	0.00234266	19.2308	[PSMD12, PSMD2, PSMD7, PSME1, PSME2]
	GO:0005839	proteasome core complex	8.31777e-12	1.41402e-10	4	0.000188866	0.0103876	20	[PSMA1, PSMA2, PSMA5, PSMB4]
	GO:0000502	proteasome complex	8.31777e-12	1.41402e-10	13	8.31777e-12	8.23459e-10	20.3125	[HSPB1, IDE, PSMA1, PSMA2, PSMA5, PSMB4, PSMD12, PSMD2, PSMD7, PSME1, PSME2, USP14, VCP]
	GO:0044295	axonal growth cone	1.91221e-05	0.000172099	4	0.000950975	0.0475488	13.3333	[FLNA, HSP90AA1, HSP90AB1, KIF5B]
	GO:0005577	fibrinogen complex	0.000795387	0.000795387	4	3.13979e-06	0.000248043	50	[FGA, FGB, FGG, FN1]
	GO:0071541	eukaryotic translation initiation factor 3 complex, eIF3m	1.29946e-12	2.33903e-11	4	3.13979e-06	0.000248043	50	[EIF3B, EIF3I, EIF3M, EIF6]
	GO:0033290	eukaryotic 48S preinitiation complex	1.29946e-12	2.33903e-11	8	2.42429e-11	2.32732e-09	50	[EIF2S1, EIF3B, EIF3E, EIF3G, EIF3I, EIF3K, EIF3M, EIF6]
	GO:0030057	desmosome	5.58295e-19	1.17242e-17	8	2.5879e-09	2.30323e-07	30.7692	[DSC1, DSC3, DSP, EVPL, PKP1, PKP3, PPL, UBA1]
	GO:0005852	eukaryotic translation initiation factor 3 complex	1.29946e-12	2.33903e-11	8	4.52071e-11	4.29467e-09	47.0588	[DDX3X, EIF3B, EIF3E, EIF3G, EIF3I, EIF3K, EIF3M, EIF6]
	GO:0022627	cytosolic small ribosomal subunit	4.50231e-24	9.90507e-23	23	8.01641e-29	8.65772e-27	44.2308	[DDX3X, EIF2S1, HBA1, RPS11, RPS12, RPS13, RPS14, RPS15A, RPS16, RPS17, RPS18, RPS19, RPS21, RPS23, RPS25, RPS27, RPS27A, RPS28, RPS3A, RPS4X, RPS5, RPS7, RPSA]
	GO:0044391	ribosomal subunit	4.50231e-24	9.90507e-23	30	6.57754e-22	6.9722e-20	15.3061	[DDX3X, EIF2S1, HBA1, RPL10, RPL17, RPL21, RPL23, RPL31, RPLP0, RPLP2, RPS11, RPS12, RPS13, RPS14, RPS15A, RPS16, RPS17, RPS18, RPS19, RPS21, RPS23, RPS25, RPS27, RPS27A, RPS28, RPS3A, RPS4X, RPS5, RPS7, RPSA]
	GO:0022626	cytosolic ribosome	4.50231e-24	9.90507e-23	30	6.11221e-29	6.66231e-27	25.641	[DDX3X, EIF2S1, HBA1, RPL10, RPL17, RPL21, RPL23, RPL31, RPLP0, RPLP2, RPS11, RPS12, RPS13, RPS14, RPS15A, RPS16, RPS17, RPS18, RPS19, RPS21, RPS23, RPS25, RPS27, RPS27A, RPS28, RPS3A, RPS4X, RPS5, RPS7, RPSA]
	GO:0045111	intermediate filament cytoskeleton	1.6882e-10	2.5323e-09	15	1.23478e-05	0.000913734	5.57621	[CASP14, DSP, EIF6, EPPK1, EVPL, FAM83H, FLG, KRT18, KRT19, KRT7, KRT8, PKP1, PLEC, PPL, S100A8]
	GO:0010494	cytoplasmic stress granule	1.74665e-07	1.74665e-06	11	2.27922e-08	1.93734e-06	13.9241	[CAPRIN1, DDX1, DDX3X, EIF2S1, EIF4G1, G3BP1, G3BP2, KPNB1, PRRC2C, UBAP2L, VCP]
	GO:0036464	cytoplasmic ribonucleoprotein granule	1.74665e-07	1.74665e-06	17	1.74665e-07	1.44972e-05	6.88259	[CAPRIN1, DDX1, DDX3X, EIF2S1, EIF4G1, FLG, G3BP1, G3BP2, IQGAP1, KPNB1, PRRC2C, PSMA2, RPLP0, RPS4X, SNRPB2, UBAP2L, VCP]
	GO:0030863	cortical cytoskeleton	1.6882e-10	2.5323e-09	11	1.44945e-06	0.000117405	9.32203	[CAP1, EZR, FLNA, KRT19, LASP1, NF2, NOS2, NUMA1, SPTAN1, SPTBN2, TPM4]
	GO:0005938	cell cortex	1.6882e-10	2.5323e-09	15	0.000123602	0.00741611	4.55927	[CAP1, EZR, FGB, FLNA, FLNB, KRT19, LASP1, NF2, NOS2, NUMA1, SEPTIN11, SEPTIN9, SPTAN1, SPTBN2, TPM4]
	GO:0005912	adherens junction	9.37543e-39	2.15635e-37	17	1.57471e-09	1.46448e-07	9.44444	[CAMSAP3, CTNNA1, DLG1, ILF3, KRT18, NF2, NIBAN2, PAK4, PARK7, PKP1, PKP3, POF1B, PPP1CA, TJP1, TLN1, TNKS1BP1, TRIM29]
	GO:0071682	endocytic vesicle lumen	2.8339e-05	0.000198373	6	1.39426e-06	0.00011433	24	[CALR, HBA1, HBB, HSP90AA1, HSP90B1, HSPH1]
	GO:1904813	ficolin-1-rich granule lumen	1.68216e-14	3.1961e-13	21	1.74588e-15	1.76333e-13	15	[CALML5, CSTB, DDX3X, EEF2, HBB, HSP90AA1, HSP90AB1, HSPA1A, HSPA8, ILF2, KPNB1, MIF, PAFAH1B2, PPIA, PSMA2, PSMA5, PSMD12, PSMD2, PSMD7, S100A8, VCP]
	GO:0099513	polymeric cytoskeletal fiber	1.6882e-10	2.5323e-09	34	2.17466e-08	1.87021e-06	4.3257	[CALM1, CALM2, CALM3, CAMSAP3, CASP14, DLG1, DNM2, DSP, EIF6, EPPK1, EVPL, EZR, FAM83H, FLG, FLNA, HSPH1, IQGAP1, KIF5B, KRT18, KRT19, KRT7, KRT8, MAP4, MAP7, MARK2, NUMA1, PKP1, PLEC, PLS3, POF1B, PPL, RCC2, SEPTIN9, TPM4]
	GO:0005775	vacuolar lumen	3.12462e-15	6.24925e-14	11	0.000161987	0.00939524	5.64103	[C3, CAP1, GDI2, GM2A, HSP90AA1, HSPA8, PRDX6, PTGES2, PYCARD, SERPINB13, VCP]
	GO:0072562	blood microparticle	1.73627e-09	2.43077e-08	16	1.73627e-09	1.59736e-07	10.1266	[C3, C4B, CFH, CLIC1, EIF2S1, FGA, FGB, FGG, FN1, HBA1, HBB, HSPA1A, HSPA8, IGHV3-23, MSN, YWHAZ]
	GO:0042788	polysomal ribosome	2.88667e-09	3.46401e-08	6	2.50802e-05	0.00178069	15	[BTF3, EEF2, RPL31, RPS21, RPS23, RPS28]
	GO:0005844	polysome	2.88667e-09	3.46401e-08	12	2.88667e-09	2.54027e-07	14.6341	[BTF3, CALR, EEF2, EIF2S1, EIF4G1, HDLBP, PSMA1, RPL31, RPS21, RPS23, RPS28, RPS4X]
	GO:0042470	melanosome	2.08908e-11	3.34252e-10	16	2.08908e-11	2.02641e-09	13.5593	[ATP6V1B2, CAPG, ERP29, FASN, HSP90AA1, HSP90AB1, HSP90B1, HSPA8, P4HB, PDIA3, PPIB, PSMD2, RAB5A, RAB5C, YWHAB, YWHAZ]
	GO:0000221	vacuolar proton-transporting V-type ATPase, V1 domain	0.00017009	0.000680359	3	0.00017009	0.00969512	37.5	[ATP6V1A, ATP6V1B2, ATP6V1E1]
	GO:0001726	ruffle	0.000760792	0.00152158	10	0.000760792	0.0388004	5.05051	[ARF4, CAPG, DIAPH1, DNM2, EZR, IQGAP1, NF2, RAB5A, TLN1, TLN2]
	GO:0014069	postsynaptic density	1.94902e-09	2.53373e-08	16	0.000154023	0.00908735	4.27807	[ARF1, ARRB1, DLG1, DNM2, EIF6, MX1, RPL17, RPL23, RPLP0, RPS13, RPS14, RPS18, RPS19, RPS25, RPS27, STAT3]
	GO:0098984	neuron to neuron synapse	1.94902e-09	2.53373e-08	18	3.55214e-05	0.00230889	4.45545	[ARF1, ARRB1, DLG1, DNM2, EIF6, MX1, RPL17, RPL23, RPLP0, RPS13, RPS14, RPS18, RPS19, RPS25, RPS27, SEPTIN11, STAT3, YWHAZ]
	GO:0099572	postsynaptic specialization	1.94902e-09	2.53373e-08	19	8.21001e-06	0.000623961	4.77387	[ARF1, ARRB1, DLG1, DNM2, EIF6, HSPA8, KPNA2, MX1, RPL17, RPL23, RPLP0, RPS13, RPS14, RPS18, RPS19, RPS25, RPS27, SEPTIN11, STAT3]
	GO:0005730	nucleolus	8.30821e-09	9.13903e-08	41	8.30821e-09	7.22814e-07	3.96135	[APEX1, CAPG, CMPK1, CSTB, DDX17, EIF6, EZR, FLNA, HMGB2, HSPA8, ILF2, ILF3, KRT18, MCM3, NF2, OASL, OLA1, OSBP, PAFAH1B2, PPP1CA, PYCARD, RAE1, RCC2, RNF213, RPL17, RPL23, RPL31, RPS11, RPS13, RPS14, RPS19, RPS25, RPS27A, RPS3A, RPS7, SERPINB13, SNRPB2, SRP68, STAT1, UBE2N, XRCC5]
	GO:0030426	growth cone	1.91221e-05	0.000172099	11	0.000185111	0.0103662	5.55556	[APEX1, BASP1, CALM1, CALM3, DNM2, FLNA, HSP90AA1, HSP90AB1, IQGAP1, KIF5B, USP9X]
[truncated: 32 more rows]

## Sheet: GO term analysis FN vs LAP
	ID	GOTerm	Group PValue	Group PValue Corrected with Bonferroni step down	Nr. Genes	Term PValue	Term PValue Corrected with Bonferroni step down	% Associated Genes	Associated Genes Found
[truncated: 63 more rows]
