# Supplementary material for: A trafficking regulatory subnetwork governs αVβ6 integrin-HER2 cross-talk to control breast cancer invasion and drug resistance
Source: Sci Adv. 2024 Dec 4;10(49):eadk9944. doi: 10.1126/sciadv.adk9944 (PMC11616693; doi:10.1126/sciadv.adk9944)
Supplement: Supplementary file 2 — Supplementary files S1 to S3 [file sciadv.adk9944_supplementary_files_s1_to_s3.zip › adk9944_supplementary_files_s3.xlsx]

## Sheet: Protein enrichment
					Trastuzumab Sensitive vs Trastuzumab Resistant			Trastuzumab Sensitive +/- Trastuzumab (10µg/ml)			Quantitative Value (Weighted Spectra)	Quantitative Value (Weighted Spectra)	Quantitative Value (Weighted Spectra)	Quantitative Value (Weighted Spectra)	Quantitative Value (Weighted Spectra)	Quantitative Value (Weighted Spectra)	Quantitative Value (Weighted Spectra)	Quantitative Value (Weighted Spectra)	Quantitative Value (Weighted Spectra)
											Trastuzumab Resistant	Trastuzumab Resistant	Trastuzumab Resistant	Trastuzumab Sensitive	Trastuzumab Sensitive	Trastuzumab Sensitive	Sensitive cells + 10µg/ml Trastuzumab	Sensitive cells + 10µg/ml Trastuzumab	Sensitive cells + 10µg/ml Trastuzumab
	Identified Proteins	Accession Number	ID	Molecular Weight	Fisher's Exact Test (p-value): (p < 0.05)	Fold Change by Category	Quantitative Profile	Fisher's Exact Test (p-value): (p < 0.05)	Fold Change by Category	Quantitative Profile	Biological Replicate 1	Biological Replicate 2	Biological Replicate 3	Biological Replicate 1	Biological Replicate 2	Biological Replicate 3	Biological Replicate 1	Biological Replicate 2	Biological Replicate 3
	Fatty acid synthase OS=Homo sapiens GN=FASN PE=1 SV=3	FAS_HUMAN	FASN	273 kDa	< 0.00010	0.8	Resistance low, Sensitive cells high	0.0027	0.8	Sensitive cells high, Sensitive cells+ T low	17	564	225	128	384	552	38	555	278
	Heat shock protein HSP 90-beta OS=Homo sapiens GN=HSP90AB1 PE=1 SV=4	HS90B_HUMAN	HSP90AB1	83 kDa	< 0.00010	0.8	Resistance low, Sensitive cells high	0.027	1	Sensitive cells low, Sensitive cells+ T high	72	269	149	220	207	224	157	317	199
	Pyruvate kinase PKM OS=Homo sapiens GN=PKM PE=1 SV=4	KPYM_HUMAN	PKM	58 kDa	< 0.00010	0.8	Resistance low, Sensitive cells high	0.13	1	[]	82	218	208	193	233	208	152	310	166
	Histone H4 OS=Homo sapiens GN=HIST1H4A PE=1 SV=2	H4_HUMAN	HIST1H4A	11 kDa	0.017	0.9	Resistance low, Sensitive cells high	0.15	1	[]	49	121	107	87	146	92	79	143	106
	Histone H2B type 1-M OS=Homo sapiens GN=HIST1H2BM PE=1 SV=3	H2B1M_HUMAN	HIST1H2BM	14 kDa	0.013	0.8	Resistance low, Sensitive cells high	0.2	0.9	[]	34	93	94	68	93	106	53	84	92
	Heat shock protein HSP 90-alpha OS=Homo sapiens GN=HSP90AA1 PE=1 SV=5	HS90A_HUMAN	HSP90AA1	85 kDa	0.023	0.8	Resistance low, Sensitive cells high	0.013	1.1	Sensitive cells low, Sensitive cells+ T high	25	135	73	79	86	110	64	149	95
	Clathrin heavy chain 1 OS=Homo sapiens GN=CLTC PE=1 SV=5	CLH1_HUMAN	CLTC	192 kDa	< 0.00010	0.6	Resistance low, Sensitive cells high	0.0051	0.8	Sensitive cells high, Sensitive cells+ T low	0	162	68	48	123	187	5	171	94
	Lactoferrin OS=Homo sapiens PE=2 SV=1	W8QEY1_HUMAN		78 kDa	< 0.00010	0	Resistance low, Sensitive cells high	< 0.00010	0	Sensitive cells high, Sensitive cells+ T low	0	0	0	0	778	0	0	0	0
	Heat shock 70 kDa protein 1A OS=Homo sapiens GN=HSPA1A PE=1 SV=1	HS71A_HUMAN (+1)	HSPA1A	70 kDa	< 0.00010	0.6	Resistance low, Sensitive cells high	0.00013	1.3	Sensitive cells low, Sensitive cells+ T high	15	55	48	82	75	49	66	150	53
	Ig gamma-1 chain C region OS=Homo sapiens GN=IGHG1 PE=1 SV=1	A0A087WV47_HUMAN (+1)	IGHG1	51 kDa	< 0.00010	0.5	Resistance low, Sensitive cells high	0.00012	0.6	Sensitive cells high, Sensitive cells+ T low	0	113	0	0	242	0	0	154	0
	Fructose-bisphosphate aldolase A OS=Homo sapiens GN=ALDOA PE=1 SV=2	ALDOA_HUMAN	ALDOA	39 kDa	0.048	0.8	Resistance low, Sensitive cells high	0.00042	1.3	Sensitive cells low, Sensitive cells+ T high	17	53	50	36	66	44	35	97	64
	Annexin A1 OS=Homo sapiens GN=ANXA1 PE=1 SV=2	ANXA1_HUMAN	ANXA1	39 kDa	0.00033	0.7	Resistance low, Sensitive cells high	< 0.00010	0.4	Sensitive cells high, Sensitive cells+ T low	22	17	124	30	163	35	13	13	59
	Phosphoglycerate kinase 1 OS=Homo sapiens GN=PGK1 PE=1 SV=3	PGK1_HUMAN	PGK1	45 kDa	0.00076	0.7	Resistance low, Sensitive cells high	< 0.00010	1.7	Sensitive cells low, Sensitive cells+ T high	7	24	60	44	63	31	34	124	71
	DNA-dependent protein kinase catalytic subunit OS=Homo sapiens GN=PRKDC PE=1 SV=3	PRKDC_HUMAN	PRKDC	469 kDa	0.0012	0.7	Resistance low, Sensitive cells high	< 0.00010	0.3	Sensitive cells high, Sensitive cells+ T low	1	56	80	13	21	156	4	17	30
	Lysozyme C OS=Homo sapiens GN=LYZ PE=1 SV=1	LYSC_HUMAN (+1)	LYZ	17 kDa	< 0.00010	0.5	Resistance low, Sensitive cells high	< 0.00010	0.2	Sensitive cells high, Sensitive cells+ T low	23	4	56	13	146	21	14	4	21
	L-lactate dehydrogenase A chain OS=Homo sapiens GN=LDHA PE=1 SV=2	LDHA_HUMAN	LDHA	37 kDa	0.024	0.8	Resistance low, Sensitive cells high	0.00039	1.4	Sensitive cells low, Sensitive cells+ T high	7	30	47	42	52	17	32	65	60
	Prolactin-inducible protein OS=Homo sapiens GN=PIP PE=1 SV=1	PIP_HUMAN	PIP	17 kDa	< 0.00010	0.4	Resistance low, Sensitive cells high	< 0.00010	0.2	Sensitive cells high, Sensitive cells+ T low	24	1	55	13	161	29	16	4	25
	Exportin-2 OS=Homo sapiens GN=CSE1L PE=1 SV=3	XPO2_HUMAN	CSE1L	110 kDa	0.0078	0.7	Resistance low, Sensitive cells high	0.0049	0.7	Sensitive cells high, Sensitive cells+ T low	6	74	25	21	22	99	12	50	31
	Cathepsin D OS=Homo sapiens GN=CTSD PE=1 SV=1	CATD_HUMAN (+2)	CTSD	45 kDa	0.0089	0.7	Resistance low, Sensitive cells high	< 0.00010	1.7	Sensitive cells low, Sensitive cells+ T high	5	22	35	52	38	1	40	59	53
	LIM and SH3 domain protein 1 OS=Homo sapiens GN=LASP1 PE=1 SV=2	LASP1_HUMAN	LASP1	30 kDa	0.033	0.8	Resistance low, Sensitive cells high	0.061	1.1	[]	26	54	5	44	31	35	46	49	31
	Gelsolin OS=Homo sapiens GN=GSN PE=1 SV=1	GELS_HUMAN	GSN	86 kDa	0.018	0.8	Resistance low, Sensitive cells high	0.072	1.1	[]	11	33	49	29	68	26	27	59	52
	40S ribosomal protein S9 OS=Homo sapiens GN=RPS9 PE=1 SV=3	RS9_HUMAN (+1)	RPS9	23 kDa	0.00011	0.6	Resistance low, Sensitive cells high	0.0049	0.6	Sensitive cells high, Sensitive cells+ T low	3	21	56	23	27	83	19	29	38
	Histone H3.2 OS=Homo sapiens GN=HIST2H3A PE=1 SV=3	H32_HUMAN	HIST2H3A	15 kDa	0.031	0.7	Resistance low, Sensitive cells high	0.46	1	[]	14	30	22	22	47	20	16	42	27
	Profilin-1 OS=Homo sapiens GN=PFN1 PE=1 SV=2	PROF1_HUMAN	PFN1	15 kDa	0.046	0.8	Resistance low, Sensitive cells high	0.33	1	[]	25	39	32	29	61	30	31	53	35
	ADP/ATP translocase 2 OS=Homo sapiens GN=SLC25A5 PE=1 SV=7	ADT2_HUMAN	SLC25A5	33 kDa	0.0013	0.6	Resistance low, Sensitive cells high	0.07	1.1	[]	8	14	49	23	24	64	21	45	60
	Polymeric immunoglobulin receptor OS=Homo sapiens GN=PIGR PE=1 SV=4	PIGR_HUMAN	PIGR	83 kDa	< 0.00010	0.3	Resistance low, Sensitive cells high	< 0.00010	0.009	Sensitive cells high, Sensitive cells+ T low	2	0	65	0	202	9	0	0	2
	Pre-mRNA-processing-splicing factor 8 OS=Homo sapiens GN=PRPF8 PE=1 SV=2	PRP8_HUMAN	PRPF8	274 kDa	0.0015	0.7	Resistance low, Sensitive cells high	< 0.00010	0.4	Sensitive cells high, Sensitive cells+ T low	0	14	69	2	1	122	2	5	48
	60 kDa heat shock protein, mitochondrial OS=Homo sapiens GN=HSPD1 PE=1 SV=2	CH60_HUMAN	HSPD1	61 kDa	< 0.00010	0.3	Resistance low, Sensitive cells high	< 0.00010	1.5	Sensitive cells low, Sensitive cells+ T high	0	23	18	11	35	73	20	116	38
	Neutrophil gelatinase-associated lipocalin OS=Homo sapiens GN=LCN2 PE=1 SV=2	NGAL_HUMAN (+2)	LCN2	23 kDa	0.00013	0.6	Resistance low, Sensitive cells high	0.084	0.8	[]	6	19	37	24	85	0	21	28	33
	Epididymis luminal protein 213 OS=Homo sapiens GN=HEL-213 PE=2 SV=1	V9HW34_HUMAN	HEL-213	26 kDa	< 0.00010	0.3	Resistance low, Sensitive cells high	< 0.00010	0.5	Sensitive cells high, Sensitive cells+ T low	0	36	0	0	133	0	0	71	0
	Probable ATP-dependent RNA helicase DDX5 OS=Homo sapiens GN=DDX5 PE=1 SV=1	DDX5_HUMAN	DDX5	69 kDa	0.034	0.8	Resistance low, Sensitive cells high	0.00015	0.5	Sensitive cells high, Sensitive cells+ T low	15	29	26	41	9	43	12	12	21
	Zymogen granule protein 16 homolog B OS=Homo sapiens GN=ZG16B PE=1 SV=3	ZG16B_HUMAN (+3)	ZG16B	23 kDa	< 0.00010	0.4	Resistance low, Sensitive cells high	< 0.00010	0.09	Sensitive cells high, Sensitive cells+ T low	21	0	38	4	121	11	4	0	8
	Lipocalin-1 OS=Homo sapiens GN=LCN1 PE=1 SV=1	LCN1_HUMAN (+1)	LCN1	19 kDa	< 0.00010	0.3	Resistance low, Sensitive cells high	< 0.00010	0.1	Sensitive cells high, Sensitive cells+ T low	3	0	54	0	155	11	2	3	15
	cDNA FLJ14473 fis, clone MAMMA1001080, highly similar to Homo sapiens SNC73 protein (SNC73) mRNA OS=Homo sapiens PE=2 SV=1	Q96K68_HUMAN		53 kDa	< 0.00010	0.06	Resistance low, Sensitive cells high	< 0.00010	0.1	Sensitive cells high, Sensitive cells+ T low	0	12	0	0	204	0	0	20	0
	Coatomer subunit alpha OS=Homo sapiens GN=COPA PE=1 SV=2	COPA_HUMAN	COPA	138 kDa	< 0.00010	0.5	Resistance low, Sensitive cells high	< 0.00010	0.4	Sensitive cells high, Sensitive cells+ T low	0	17	29	4	5	86	5	10	19
	Zinc-alpha-2-glycoprotein OS=Homo sapiens GN=AZGP1 PE=1 SV=2	ZA2G_HUMAN	AZGP1	34 kDa	< 0.00010	0.3	Resistance low, Sensitive cells high	< 0.00010	0.2	Sensitive cells high, Sensitive cells+ T low	2	2	32	6	96	8	7	7	12
	Rab GDP dissociation inhibitor beta OS=Homo sapiens GN=GDI2 PE=1 SV=2	GDIB_HUMAN	GDI2	51 kDa	0.00037	0.5	Resistance low, Sensitive cells high	0.00029	1.6	Sensitive cells low, Sensitive cells+ T high	7	14	13	20	19	29	27	39	42
	Mucin-5B OS=Homo sapiens GN=MUC5B PE=1 SV=3	MUC5B_HUMAN	MUC5B	596 kDa	< 0.00010	0.2	Resistance low, Sensitive cells high	< 0.00010	0	Sensitive cells high, Sensitive cells+ T low	0	0	35	0	158	5	0	0	0
	Leucine-rich PPR motif-containing protein, mitochondrial OS=Homo sapiens GN=LRPPRC PE=1 SV=3	LPPRC_HUMAN	LRPPRC	158 kDa	< 0.00010	0.2	Resistance low, Sensitive cells high	0.00026	0.5	Sensitive cells high, Sensitive cells+ T low	0	14	9	0	31	87	0	52	12
	Myeloperoxidase OS=Homo sapiens GN=MPO PE=1 SV=1	PERM_HUMAN	MPO	84 kDa	< 0.00010	0.2	Resistance low, Sensitive cells high	< 0.00010	0.01	Sensitive cells high, Sensitive cells+ T low	0	0	32	0	184	0	0	0	2
	SYNCRIP protein (Fragment) OS=Homo sapiens GN=SYNCRIP PE=2 SV=1	Q05CK9		?	0.0022	0.6	Resistance low, Sensitive cells high	0.0097	0.6	Sensitive cells high, Sensitive cells+ T low	29	0	19	55	0	25	26	0	22
	Transmembrane glycoprotein NMB OS=Homo sapiens GN=GPNMB PE=1 SV=2	GPNMB_HUMAN (+6)	GPNMB	64 kDa	0.00041	0.4	Resistance low, Sensitive cells high	< 0.00010	2.3	Sensitive cells low, Sensitive cells+ T high	1	1	13	12	4	24	27	40	25
	cDNA, FLJ93674 OS=Homo sapiens PE=2 SV=1	B2R7Z6_HUMAN		53 kDa	< 0.00010	0	Resistance low, Sensitive cells high	< 0.00010	0	Sensitive cells high, Sensitive cells+ T low	0	0	0	0	208	0	0	0	0
	Neutrophil defensin 1 OS=Homo sapiens GN=DEFA1 PE=1 SV=1	DEF1_HUMAN (+2)	DEFA1	10 kDa	0.00027	0.5	Resistance low, Sensitive cells high	< 0.00010	0.4	Sensitive cells high, Sensitive cells+ T low	10	4	28	12	66	2	5	13	11
	Prohibitin-2 OS=Homo sapiens GN=PHB2 PE=1 SV=2	PHB2_HUMAN	PHB2	33 kDa	0.0048	0.5	Resistance low, Sensitive cells high	0.0032	1.5	Sensitive cells low, Sensitive cells+ T high	3	13	11	12	17	21	18	41	18
	Alpha-1-antitrypsin OS=Homo sapiens GN=SERPINA1 PE=1 SV=3	A1AT_HUMAN	SERPINA1	47 kDa	0.0038	0.6	Resistance low, Sensitive cells high	< 0.00010	0.1	Sensitive cells high, Sensitive cells+ T low	0	0	57	0	75	14	0	0	11
	Leukocyte elastase inhibitor OS=Homo sapiens GN=SERPINB1 PE=1 SV=1	ILEU_HUMAN	SERPINB1	43 kDa	0.0011	0.6	Resistance low, Sensitive cells high	0.00011	0.4	Sensitive cells high, Sensitive cells+ T low	2	3	40	13	65	1	10	5	20
	Caspase-14 OS=Homo sapiens GN=CASP14 PE=1 SV=2	CASPE_HUMAN	CASP14	28 kDa	0.0002	0.4	Resistance low, Sensitive cells high	0.17	1.1	[]	1	6	12	10	35	3	19	16	20
	Transketolase OS=Homo sapiens GN=TKT PE=1 SV=3	TKT_HUMAN	TKT	68 kDa	< 0.00010	0.3	Resistance low, Sensitive cells high	< 0.00010	0.4	Sensitive cells high, Sensitive cells+ T low	1	10	12	10	60	7	8	16	7
	Cystatin-A OS=Homo sapiens GN=CSTA PE=1 SV=1	CYTA_HUMAN	CSTA	11 kDa	0.00024	0.4	Resistance low, Sensitive cells high	0.11	0.7	[]	0	10	16	24	32	2	9	21	11
	Glucose-6-phosphate 1-dehydrogenase OS=Homo sapiens GN=G6PD PE=1 SV=4	G6PD_HUMAN	G6PD	59 kDa	< 0.00010	0.05	Resistance low, Sensitive cells high	0.13	0.7	[]	0	0	3	6	12	41	13	15	15
	Glucose-6-phosphate isomerase OS=Homo sapiens GN=GPI PE=1 SV=4	G6PI_HUMAN	GPI	63 kDa	0.01	0.6	Resistance low, Sensitive cells high	0.14	1.2	[]	1	6	19	11	31	4	3	29	22
	Dehydrogenase/reductase SDR family member 2, mitochondrial OS=Homo sapiens GN=DHRS2 PE=1 SV=4	DHRS2_HUMAN	DHRS2	30 kDa	< 0.00010	0.04	Resistance low, Sensitive cells high	0.00034	1.6	Sensitive cells low, Sensitive cells+ T high	0	1	1	2	14	41	19	39	36
	PCTP-like protein OS=Homo sapiens GN=STARD10 PE=1 SV=1	A0A087WXR2		?	0.0047	0.6	Resistance low, Sensitive cells high	0.11	0.7	[]	7	0	23	11	0	43	18	0	20
	Splicing factor 3B subunit 1 OS=Homo sapiens GN=SF3B1 PE=1 SV=3	SF3B1_HUMAN	SF3B1	146 kDa	< 0.00010	0.3	Resistance low, Sensitive cells high	< 0.00010	0.2	Sensitive cells high, Sensitive cells+ T low	1	2	20	0	1	81	0	1	12
	Aldehyde dehydrogenase, mitochondrial OS=Homo sapiens GN=ALDH2 PE=1 SV=2	ALDH2_HUMAN	ALDH2	56 kDa	0.013	0.5	Resistance low, Sensitive cells high	0.0043	1.6	Sensitive cells low, Sensitive cells+ T high	0	5	14	7	8	21	6	36	17
	Cathepsin G OS=Homo sapiens GN=CTSG PE=1 SV=2	CATG_HUMAN	CTSG	29 kDa	< 0.00010	0.4	Resistance low, Sensitive cells high	< 0.00010	0.1	Sensitive cells high, Sensitive cells+ T low	4	0	28	4	84	0	1	1	7
	Deleted in malignant brain tumors 1 protein OS=Homo sapiens GN=DMBT1 PE=1 SV=2	DMBT1_HUMAN	DMBT1	261 kDa	< 0.00010	0.3	Resistance low, Sensitive cells high	< 0.00010	0.02	Sensitive cells high, Sensitive cells+ T low	0	0	23	0	86	2	0	0	2
	Threonine--tRNA ligase, cytoplasmic OS=Homo sapiens GN=TARS PE=1 SV=3	SYTC_HUMAN	TARS	83 kDa	0.0052	0.5	Resistance low, Sensitive cells high	0.45	1	[]	3	10	9	11	2	30	9	15	18
	Stress-70 protein, mitochondrial OS=Homo sapiens GN=HSPA9 PE=1 SV=2	GRP75_HUMAN	HSPA9	74 kDa	0.00017	0.4	Resistance low, Sensitive cells high	0.3	0.8	[]	0	15	9	3	15	38	2	33	11
	BPI fold-containing family A member 1 OS=Homo sapiens GN=BPIFA1 PE=1 SV=1	BPIA1_HUMAN	BPIFA1	27 kDa	< 0.00010	0.4	Resistance low, Sensitive cells high	< 0.00010	0.07	Sensitive cells high, Sensitive cells+ T low	0	0	25	0	70	1	3	0	2
	Ras-related protein Rab-7a OS=Homo sapiens GN=RAB7A PE=1 SV=1	RAB7A_HUMAN	RAB7A	23 kDa	0.03	1.3	Resistance low, Sensitive cells high	< 0.00010	2.4	Sensitive cells low, Sensitive cells+ T high	3	6	23	9	8	8	15	20	24
	Glycine--tRNA ligase OS=Homo sapiens GN=GARS PE=1 SV=3	SYG_HUMAN	GARS	83 kDa	0.0003	0.4	Resistance low, Sensitive cells high	0.29	1.1	[]	0	14	5	10	5	32	12	15	23
	X-ray repair cross-complementing protein 6 OS=Homo sapiens GN=XRCC6 PE=1 SV=2	XRCC6_HUMAN	XRCC6	70 kDa	0.0031	0.5	Resistance low, Sensitive cells high	0.18	0.7	[]	0	2	16	4	0	35	1	4	23
	Neutrophil elastase OS=Homo sapiens GN=ELANE PE=1 SV=1	ELNE_HUMAN	ELANE	29 kDa	< 0.00010	0.2	Resistance low, Sensitive cells high	< 0.00010	0	Sensitive cells high, Sensitive cells+ T low	0	0	17	1	91	0	0	0	0
	Plastin-2 OS=Homo sapiens GN=LCP1 PE=1 SV=6	PLSL_HUMAN	LCP1	70 kDa	< 0.00010	0.06	Resistance low, Sensitive cells high	< 0.00010	0.01	Sensitive cells high, Sensitive cells+ T low	0	0	6	0	97	0	0	0	1
	Elongation factor Tu, mitochondrial OS=Homo sapiens GN=TUFM PE=1 SV=2	EFTU_HUMAN	TUFM	50 kDa	< 0.00010	0.3	Resistance low, Sensitive cells high	0.25	0.8	[]	1	8	4	3	17	26	7	23	6
	X-ray repair cross-complementing protein 5 OS=Homo sapiens GN=XRCC5 PE=1 SV=3	XRCC5_HUMAN	XRCC5	83 kDa	0.0044	0.5	Resistance low, Sensitive cells high	< 0.00010	0.3	Sensitive cells high, Sensitive cells+ T low	0	4	14	4	4	30	2	3	5
	6-phosphogluconate dehydrogenase, decarboxylating OS=Homo sapiens GN=PGD PE=1 SV=3	6PGD_HUMAN	PGD	53 kDa	< 0.00010	0.3	Resistance low, Sensitive cells high	0.45	0.9	[]	1	4	8	1	32	9	5	19	13
	Unconventional myosin-Ic OS=Homo sapiens GN=MYO1C PE=1 SV=4	MYO1C_HUMAN	MYO1C	122 kDa	0.023	0.6	Resistance low, Sensitive cells high	0.0034	0.4	Sensitive cells high, Sensitive cells+ T low	1	4	14	16	0	18	4	1	8
	Haptoglobin (Fragment) OS=Homo sapiens GN=HP PE=1 SV=1	J3QR68_HUMAN (+2)	HP	45 kDa	< 0.00010	0	Resistance low, Sensitive cells high	< 0.00010	0	Sensitive cells high, Sensitive cells+ T low	0	0	0	0	103	0	0	0	0
	Lipopolysaccharide-responsive and beige-like anchor protein OS=Homo sapiens GN=LRBA PE=1 SV=4	LRBA_HUMAN	LRBA	319 kDa	0.021	0.6	Resistance low, Sensitive cells high	< 0.00010	0.1	Sensitive cells high, Sensitive cells+ T low	0	9	16	1	1	40	0	1	4
	Annexin A3 OS=Homo sapiens GN=ANXA3 PE=1 SV=3	ANXA3_HUMAN	ANXA3	36 kDa	< 0.00010	0.1	Resistance low, Sensitive cells high	0.0018	0.4	Sensitive cells high, Sensitive cells+ T low	0	1	6	1	46	3	7	6	9
	Methionine--tRNA ligase, cytoplasmic OS=Homo sapiens GN=MARS PE=1 SV=2	SYMC_HUMAN	MARS	101 kDa	0.031	0.6	Resistance low, Sensitive cells high	0.0081	0.4	Sensitive cells high, Sensitive cells+ T low	0	16	3	14	0	19	6	3	5
	Titin OS=Homo sapiens GN=TTN PE=1 SV=4	TITIN_HUMAN	TTN	3816 kDa	0.036	0.3	Resistance low, Sensitive cells high	0.31	0.7	[]	0	2	2	0	3	9	1	0	7
	Voltage-dependent anion-selective channel protein 1 OS=Homo sapiens GN=VDAC1 PE=1 SV=2	VDAC1_HUMAN	VDAC1	31 kDa	0.023	0.5	Resistance low, Sensitive cells high	0.04	1.5	Sensitive cells low, Sensitive cells+ T high	0	1	9	3	5	14	4	15	15
	Electron transfer flavoprotein subunit alpha, mitochondrial OS=Homo sapiens GN=ETFA PE=1 SV=1	ETFA_HUMAN	ETFA	35 kDa	< 0.00010	0.07	Resistance low, Sensitive cells high	0.012	1.6	Sensitive cells low, Sensitive cells+ T high	0	0	2	1	7	22	7	31	10
	Importin-4 OS=Homo sapiens GN=IPO4 PE=1 SV=2	IPO4_HUMAN	IPO4	119 kDa	0.041	0.6	Resistance low, Sensitive cells high	0.0011	0.3	Sensitive cells high, Sensitive cells+ T low	0	8	11	13	0	19	0	1	9
	cDNA, FLJ96568, highly similar to Homo sapiens tropomyosin 3 (TPM3), mRNA OS=Homo sapiens PE=2 SV=1	B2RDE1 (+1)		?	0.0011	0.2	Resistance low, Sensitive cells high	0.054	1.6	[]	3	0	0	15	0	2	16	0	11
	Hemopexin OS=Homo sapiens GN=HPX PE=1 SV=2	HEMO_HUMAN	HPX	52 kDa	0.046	0.6	Resistance low, Sensitive cells high	< 0.00010	0.06	Sensitive cells high, Sensitive cells+ T low	0	0	21	0	34	0	0	0	2
	Matrix metalloproteinase-9 OS=Homo sapiens GN=MMP9 PE=1 SV=3	MMP9_HUMAN	MMP9	78 kDa	< 0.00010	0.1	Resistance low, Sensitive cells high	< 0.00010	0	Sensitive cells high, Sensitive cells+ T low	0	0	7	0	61	0	0	0	0
	60S ribosomal protein L35a OS=Homo sapiens GN=RPL35A PE=1 SV=2	RL35A_HUMAN	RPL35A	13 kDa	0.043	0.4	Resistance low, Sensitive cells high	0.43	0.8	[]	1	1	5	2	2	12	3	2	8
	Interleukin enhancer-binding factor 2 OS=Homo sapiens GN=ILF2 PE=1 SV=1	B4DY09 (+3)		?	0.0034	0.4	Resistance low, Sensitive cells high	0.013	0.5	Sensitive cells high, Sensitive cells+ T low	3	0	11	12	0	21	5	0	10
	Azurocidin OS=Homo sapiens GN=AZU1 PE=1 SV=3	CAP7_HUMAN	AZU1	27 kDa	< 0.00010	0.3	Resistance low, Sensitive cells high	< 0.00010	0	Sensitive cells high, Sensitive cells+ T low	0	0	13	0	47	0	0	0	0
	Protein-arginine deiminase type-2 OS=Homo sapiens GN=PADI2 PE=1 SV=2	PADI2_HUMAN	PADI2	76 kDa	< 0.00010	0.3	Resistance low, Sensitive cells high	< 0.00010	0.2	Sensitive cells high, Sensitive cells+ T low	1	10	0	13	9	19	0	3	4
	AP-2 complex subunit beta OS=Homo sapiens GN=AP2B1 PE=1 SV=1	AP2B1_HUMAN	AP2B1	105 kDa	0.033	0.5	Resistance low, Sensitive cells high	< 0.00010	0.1	Sensitive cells high, Sensitive cells+ T low	0	7	6	6	2	17	0	2	1
	Putative uncharacterized protein DKFZp686I04196 (Fragment) OS=Homo sapiens GN=DKFZp686I04196 PE=2 SV=1	Q6N093_HUMAN	DKFZp686I04196	46 kDa	< 0.00010	0.09	Resistance low, Sensitive cells high	0.0014	0.3	Sensitive cells high, Sensitive cells+ T low	0	3	0	0	33	0	0	11	0
	Integrin alpha-M OS=Homo sapiens GN=ITGAM PE=1 SV=2	ITAM_HUMAN	ITGAM	127 kDa	< 0.00010	0.05	Resistance low, Sensitive cells high	< 0.00010	0	Sensitive cells high, Sensitive cells+ T low	0	0	3	0	59	0	0	0	0
	Bleomycin hydrolase OS=Homo sapiens GN=BLMH PE=1 SV=1	BLMH_HUMAN	BLMH	53 kDa	0.05	0.5	Resistance low, Sensitive cells high	0.41	1.1	[]	0	2	6	6	9	2	5	7	6
	3-hydroxyacyl-CoA dehydrogenase type-2 OS=Homo sapiens GN=HSD17B10 PE=1 SV=3	HCD2_HUMAN	HSD17B10	27 kDa	0.045	0.4	Resistance low, Sensitive cells high	< 0.00010	3	Sensitive cells low, Sensitive cells+ T high	0	3	2	0	4	9	3	31	5
	Delta(3,5)-Delta(2,4)-dienoyl-CoA isomerase, mitochondrial OS=Homo sapiens GN=ECH1 PE=1 SV=2	ECH1_HUMAN	ECH1	36 kDa	0.0036	0.3	Resistance low, Sensitive cells high	0.4	1	[]	2	3	2	1	6	15	2	12	9
	Antileukoproteinase OS=Homo sapiens GN=SLPI PE=1 SV=2	SLPI_HUMAN	SLPI	14 kDa	0.023	0.5	Resistance low, Sensitive cells high	0.0014	0.2	Sensitive cells high, Sensitive cells+ T low	0	0	10	0	21	1	2	2	1
	Coatomer subunit beta OS=Homo sapiens GN=COPB1 PE=1 SV=3	COPB_HUMAN	COPB1	107 kDa	0.027	0.3	Resistance low, Sensitive cells high	0.52	1	[]	0	1	2	2	0	9	3	1	7
	4F2 cell-surface antigen heavy chain OS=Homo sapiens GN=SLC3A2 PE=1 SV=3	4F2_HUMAN (+2)	SLC3A2	68 kDa	0.00056	0.3	Resistance low, Sensitive cells high	0.12	0.6	[]	1	5	1	9	5	12	2	9	5
	Trifunctional enzyme subunit alpha, mitochondrial OS=Homo sapiens GN=HADHA PE=1 SV=2	ECHA_HUMAN	HADHA	83 kDa	0.00068	0.2	Resistance low, Sensitive cells high	0.35	1.1	[]	0	0	4	1	0	19	1	15	6
	Tripartite motif-containing protein 3 OS=Homo sapiens GN=TRIM3 PE=1 SV=2	TRIM3_HUMAN	TRIM3	81 kDa	0.0088	0.3	Resistance low, Sensitive cells high	0.014	0.3	Sensitive cells high, Sensitive cells+ T low	2	2	0	13	0	2	4	0	0
	WASH complex subunit strumpellin OS=Homo sapiens GN=KIAA0196 PE=1 SV=1	STRUM_HUMAN (+1)	KIAA0196	134 kDa	0.02	0.4	Resistance low, Sensitive cells high	0.0036	0.2	Sensitive cells high, Sensitive cells+ T low	0	0	7	1	0	17	0	0	4
	Ig mu chain C region OS=Homo sapiens GN=IGHM PE=1 SV=1	A0A087X2C0_HUMAN	IGHM	64 kDa	< 0.00010	0	Resistance low, Sensitive cells high	< 0.00010	0	Sensitive cells high, Sensitive cells+ T low	0	0	0	0	45	0	0	0	0
	Alpha-actinin-1 OS=Homo sapiens GN=ACTN1 PE=1 SV=2	ACTN1_HUMAN	ACTN1	103 kDa	< 0.00010	0.1	Resistance low, Sensitive cells high	0.0022	0.3	Sensitive cells high, Sensitive cells+ T low	0	0	3	0	15	8	1	0	5
	Valine--tRNA ligase OS=Homo sapiens GN=VARS PE=1 SV=4	SYVC_HUMAN	VARS	140 kDa	0.024	0.4	Resistance low, Sensitive cells high	0.28	0.7	[]	0	4	2	5	0	11	0	1	10
	AP-2 complex subunit alpha-1 OS=Homo sapiens GN=AP2A1 PE=1 SV=3	AP2A1_HUMAN	AP2A1	108 kDa	0.0089	0.4	Resistance low, Sensitive cells high	0.00088	0.2	Sensitive cells high, Sensitive cells+ T low	1	2	6	5	0	18	2	1	2
	Transferrin receptor protein 1 OS=Homo sapiens GN=TFRC PE=1 SV=2	TFR1_HUMAN	TFRC	85 kDa	0.0058	0.2	Resistance low, Sensitive cells high	0.18	1.4	[]	0	1	2	3	0	11	0	18	1
	NAD(P)H dehydrogenase [quinone] 1 OS=Homo sapiens GN=NQO1 PE=1 SV=1	NQO1_HUMAN	NQO1	31 kDa	0.03	0	Resistance low, Sensitive cells high	0.0032	3.6	Sensitive cells low, Sensitive cells+ T high	0	0	0	3	1	1	4	11	3
	Fructose-1,6-bisphosphatase 1 OS=Homo sapiens GN=FBP1 PE=1 SV=5	F16P1_HUMAN	FBP1	37 kDa	0.019	0.3	Resistance low, Sensitive cells high	0.23	1.3	[]	3	1	1	5	2	8	6	4	9
	DNA repair protein RAD50 OS=Homo sapiens GN=RAD50 PE=1 SV=1	RAD50_HUMAN	RAD50	154 kDa	0.00023	0.2	Resistance low, Sensitive cells high	0.0034	0.3	Sensitive cells high, Sensitive cells+ T low	0	1	3	0	2	20	0	0	6
	Beta-2-microglobulin OS=Homo sapiens GN=B2M PE=1 SV=1	H0YL18		?	0.0036	0.3	Resistance low, Sensitive cells high	0.00051	0.2	Sensitive cells high, Sensitive cells+ T low	0	0	7	0	22	0	0	0	4
	Lactotransferrin OS=Homo sapiens GN=LTF PE=1 SV=1	E7ER44_HUMAN (+1)	LTF	78 kDa	< 0.00010	0	Resistance low, Sensitive cells high	< 0.00010	0	Sensitive cells high, Sensitive cells+ T low	0	0	0	0	41	0	0	0	0
	Electron transfer flavoprotein subunit beta OS=Homo sapiens GN=ETFB PE=1 SV=3	ETFB_HUMAN	ETFB	28 kDa	0.0098	0.2	Resistance low, Sensitive cells high	0.058	1.7	[]	0	3	0	0	2	11	4	14	4
	Delta-1-pyrroline-5-carboxylate synthase OS=Homo sapiens GN=ALDH18A1 PE=1 SV=2	P5CS_HUMAN	ALDH18A1	87 kDa	0.023	0.3	Resistance low, Sensitive cells high	0.14	1.5	[]	0	4	0	0	3	10	0	16	3
	Lon protease homolog, mitochondrial OS=Homo sapiens GN=LONP1 PE=1 SV=2	LONM_HUMAN	LONP1	106 kDa	0.00023	0.2	Resistance low, Sensitive cells high	0.00051	0.2	Sensitive cells high, Sensitive cells+ T low	2	0	2	1	1	20	0	4	0
	Myeloblastin OS=Homo sapiens GN=PRTN3 PE=1 SV=3	PRTN3_HUMAN (+2)	PRTN3	28 kDa	< 0.00010	0.1	Resistance low, Sensitive cells high	< 0.00010	0.04	Sensitive cells high, Sensitive cells+ T low	0	0	3	0	25	0	0	0	1
	Heat shock 70 kDa protein 4 OS=Homo sapiens GN=HSPA4 PE=1 SV=4	HSP74_HUMAN (+2)	HSPA4	94 kDa	0.0029	0.09	Resistance low, Sensitive cells high	0.57	0.9	[]	0	0	1	6	0	5	1	2	7
	Secretoglobin family 1D member 2 OS=Homo sapiens GN=SCGB1D2 PE=2 SV=1	SG1D2_HUMAN	SCGB1D2	10 kDa	0.00059	0.1	Resistance low, Sensitive cells high	< 0.00010	0	Sensitive cells high, Sensitive cells+ T low	0	0	2	0	15	1	0	0	0
	Eosinophil cationic protein OS=Homo sapiens GN=RNASE3 PE=1 SV=2	ECP_HUMAN (+1)	RNASE3	18 kDa	0.0011	0.2	Resistance low, Sensitive cells high	< 0.00010	0	Sensitive cells high, Sensitive cells+ T low	0	0	5	0	21	0	0	0	0
	Cullin-4A OS=Homo sapiens GN=CUL4A PE=1 SV=3	CUL4A_HUMAN	CUL4A	88 kDa	0.0088	0.3	Resistance low, Sensitive cells high	0.014	0.3	Sensitive cells high, Sensitive cells+ T low	1	0	3	1	0	14	2	0	2
	Small proline-rich protein 3 OS=Homo sapiens GN=SPRR3 PE=1 SV=2	SPRR3_HUMAN	SPRR3	18 kDa	0.00032	0.1	Resistance low, Sensitive cells high	< 0.00010	0	Sensitive cells high, Sensitive cells+ T low	0	0	2	0	7	10	0	0	0
	Collagen alpha-2(I) chain OS=Homo sapiens GN=COL1A2 PE=1 SV=7	CO1A2_HUMAN	COL1A2	129 kDa	0.023	0.3	Resistance low, Sensitive cells high	0.0014	0.08	Sensitive cells high, Sensitive cells+ T low	0	0	4	0	0	13	0	0	1
	26S proteasome non-ATPase regulatory subunit 1 OS=Homo sapiens GN=PSMD1 PE=1 SV=2	PSMD1_HUMAN	PSMD1	106 kDa	0.0058	0.2	Resistance low, Sensitive cells high	0.079	0.4	[]	0	0	3	4	0	10	1	0	5
	BPI fold-containing family B member 2 OS=Homo sapiens GN=BPIFB2 PE=1 SV=2	BPIB2_HUMAN	BPIFB2	49 kDa	0.019	0.3	Resistance low, Sensitive cells high	< 0.00010	0	Sensitive cells high, Sensitive cells+ T low	0	0	5	0	15	0	0	0	0
	Ig heavy chain variable region (Fragment) OS=Homo sapiens PE=4 SV=1	A0A068LKQ0_HUMAN (+1)		13 kDa	< 0.00010	0.05	Resistance low, Sensitive cells high	< 0.00010	0	Sensitive cells high, Sensitive cells+ T low	0	0	1	0	19	0	0	0	0
	Cathelicidin antimicrobial peptide OS=Homo sapiens GN=CAMP PE=1 SV=1	CAMP_HUMAN (+2)	CAMP	19 kDa	0.012	0.3	Resistance low, Sensitive cells high	< 0.00010	0	Sensitive cells high, Sensitive cells+ T low	0	0	5	0	16	0	0	0	0
	Mucin-5AC OS=Homo sapiens GN=MUC5AC PE=1 SV=4	MUC5A_HUMAN	MUC5AC	586 kDa	< 0.00010	0	Resistance low, Sensitive cells high	< 0.00010	0	Sensitive cells high, Sensitive cells+ T low	0	0	0	0	25	0	0	0	0
	Phosphoenolpyruvate carboxykinase [GTP], mitochondrial OS=Homo sapiens GN=PCK2 PE=1 SV=3	PCKGM_HUMAN	PCK2	71 kDa	< 0.00010	0	Resistance low, Sensitive cells high	0.056	0.4	[]	0	0	0	0	0	15	0	5	1
	Myeloid cell nuclear differentiation antigen OS=Homo sapiens GN=MNDA PE=1 SV=1	MNDA_HUMAN (+1)	MNDA	46 kDa	< 0.00010	0	Resistance low, Sensitive cells high	< 0.00010	0	Sensitive cells high, Sensitive cells+ T low	0	0	0	0	18	0	0	0	0
	Bactericidal permeability-increasing protein OS=Homo sapiens GN=BPI PE=1 SV=4	BPI_HUMAN	BPI	54 kDa	< 0.00010	0	Resistance low, Sensitive cells high	< 0.00010	0	Sensitive cells high, Sensitive cells+ T low	0	0	0	0	19	0	0	0	0
	Lysosome-associated membrane glycoprotein 1 OS=Homo sapiens GN=LAMP1 PE=1 SV=3	LAMP1_HUMAN	LAMP1	45 kDa	0.033	0.1	Resistance low, Sensitive cells high	0.19	1.6	[]	0	0	1	0	7	0	0	6	5
	Rho GDP-dissociation inhibitor 2 OS=Homo sapiens GN=ARHGDIB PE=1 SV=3	GDIR2_HUMAN	ARHGDIB	23 kDa	< 0.00010	0.06	Resistance low, Sensitive cells high	< 0.00010	0	Sensitive cells high, Sensitive cells+ T low	0	0	1	0	17	0	0	0	0
	Transcription factor TFIIIB component B'' homolog OS=Homo sapiens GN=BDP1 PE=1 SV=3	BDP1_HUMAN	BDP1	294 kDa	0.015	0	Resistance low, Sensitive cells high	0.42	0.7	[]	0	0	0	1	0	5	2	0	2
	Integrin beta (Fragment) OS=Homo sapiens GN=ITGB2 PE=2 SV=1	Q6PJ75_HUMAN	ITGB2	84 kDa	< 0.00010	0	Resistance low, Sensitive cells high	< 0.00010	0	Sensitive cells high, Sensitive cells+ T low	0	0	0	0	15	0	0	0	0
	Putative uncharacterized protein DKFZp686G11190 OS=Homo sapiens GN=DKFZp686G11190 PE=2 SV=1	Q6MZQ6_HUMAN	DKFZp686G11190	52 kDa	< 0.00010	0	Resistance low, Sensitive cells high	< 0.00010	0	Sensitive cells high, Sensitive cells+ T low	0	0	0	0	16	0	0	0	0
	Delta-1-pyrroline-5-carboxylate dehydrogenase, mitochondrial OS=Homo sapiens GN=ALDH4A1 PE=1 SV=3	AL4A1_HUMAN	ALDH4A1	62 kDa	0.0074	0	Resistance low, Sensitive cells high	0.55	1	[]	0	0	0	0	0	7	0	6	1
	Erythrocyte band 7 integral membrane protein OS=Homo sapiens GN=STOM PE=1 SV=3	STOM_HUMAN	STOM	32 kDa	< 0.00010	0.06	Resistance low, Sensitive cells high	< 0.00010	0	Sensitive cells high, Sensitive cells+ T low	0	0	1	0	17	0	0	0	0
	Mammaglobin-B OS=Homo sapiens GN=SCGB2A1 PE=1 SV=1	SG2A1_HUMAN	SCGB2A1	11 kDa	0.00023	0.07	Resistance low, Sensitive cells high	< 0.00010	0	Sensitive cells high, Sensitive cells+ T low	0	0	1	0	15	0	0	0	0
	Catalase OS=Homo sapiens GN=CAT PE=1 SV=3	CATA_HUMAN	CAT	60 kDa	< 0.00010	0	Resistance low, Sensitive cells high	< 0.00010	0	Sensitive cells high, Sensitive cells+ T low	0	0	0	0	16	0	0	0	0
	Matrix Gla protein OS=Homo sapiens GN=MGP PE=1 SV=2	MGP_HUMAN (+1)	MGP	12 kDa	0.0037	0	Resistance low, Sensitive cells high	0.44	1.1	[]	0	0	0	2	1	5	1	5	3
	Adipocyte plasma membrane-associated protein OS=Homo sapiens GN=APMAP PE=1 SV=2	APMAP_HUMAN	APMAP	46 kDa	0.00011	0	Resistance low, Sensitive cells high	0.015	0.2	Sensitive cells high, Sensitive cells+ T low	0	0	0	0	11	2	0	3	0
	Peroxidasin homolog OS=Homo sapiens GN=PXDN PE=1 SV=2	PXDN_HUMAN	PXDN	165 kDa	0.031	0.2	Resistance low, Sensitive cells high	0.014	0.1	Sensitive cells high, Sensitive cells+ T low	0	0	2	1	0	8	0	0	1
	Coronin-1A OS=Homo sapiens GN=CORO1A PE=1 SV=4	COR1A_HUMAN (+1)	CORO1A	51 kDa	0.00045	0	Resistance low, Sensitive cells high	0.00073	0	Sensitive cells high, Sensitive cells+ T low	0	0	0	0	11	0	0	0	0
	Histone H2AX OS=Homo sapiens GN=H2AFX PE=1 SV=2	H2AX_HUMAN	H2AFX	15 kDa	0.0016	0.08	Resistance low, Sensitive cells high	0.0025	0.08	Sensitive cells high, Sensitive cells+ T low	0	1	0	1	7	4	0	1	0
	DNA replication licensing factor MCM7 OS=Homo sapiens GN=MCM7 PE=1 SV=4	MCM7_HUMAN (+3)	MCM7	81 kDa	0.031	0.2	Resistance low, Sensitive cells high	0.014	0.1	Sensitive cells high, Sensitive cells+ T low	1	0	1	0	0	9	0	0	1
	Maltase-glucoamylase, intestinal OS=Homo sapiens GN=MGAM PE=1 SV=2	E7ER45_HUMAN (+1)	MGAM	312 kDa	0.00045	0	Resistance low, Sensitive cells high	0.00073	0	Sensitive cells high, Sensitive cells+ T low	0	0	0	0	11	0	0	0	0
	MICOS complex subunit MIC60 OS=Homo sapiens GN=IMMT PE=1 SV=1	MIC60_HUMAN	IMMT	84 kDa	0.0018	0	Resistance low, Sensitive cells high	0.092	0.3	[]	0	0	0	0	1	8	0	3	0
	Transcobalamin-1 OS=Homo sapiens GN=TCN1 PE=1 SV=2	TCO1_HUMAN	TCN1	48 kDa	0.006	0.2	Resistance low, Sensitive cells high	0.00038	0	Sensitive cells high, Sensitive cells+ T low	0	0	2	0	12	0	0	0	0
	Lysine--tRNA ligase OS=Homo sapiens GN=KARS PE=1 SV=3	SYK_HUMAN	KARS	68 kDa	0.033	0.1	Resistance low, Sensitive cells high	0.44	0.7	[]	0	0	1	1	0	6	1	2	2
	Putative uncharacterized protein DKFZp686C11235 OS=Homo sapiens GN=DKFZp686C11235 PE=2 SV=1	Q6MZV7_HUMAN	DKFZp686C11235	52 kDa	0.0009	0	Resistance low, Sensitive cells high	0.0081	0.1	Sensitive cells high, Sensitive cells+ T low	0	0	0	0	10	0	0	1	0
	Acyl-CoA synthetase family member 2, mitochondrial OS=Homo sapiens GN=ACSF2 PE=1 SV=2	ACSF2_HUMAN	ACSF2	68 kDa	0.015	0	Resistance low, Sensitive cells high	0.55	0.8	[]	0	0	0	0	0	6	0	5	0
	Calcium-binding mitochondrial carrier protein Aralar2 OS=Homo sapiens GN=SLC25A13 PE=1 SV=2	CMC2_HUMAN (+1)	SLC25A13	74 kDa	0.0009	0	Resistance low, Sensitive cells high	0.026	0.2	Sensitive cells high, Sensitive cells+ T low	0	0	0	0	0	10	0	0	2
	Putative uncharacterized protein DKFZp686L19235 OS=Homo sapiens GN=DKFZp686L19235 PE=2 SV=1	Q6MZV6_HUMAN	DKFZp686L19235	52 kDa	0.00011	0	Resistance low, Sensitive cells high	0.00019	0	Sensitive cells high, Sensitive cells+ T low	0	0	0	0	13	0	0	0	0
	Voltage-dependent anion-selective channel protein 3 OS=Homo sapiens GN=VDAC3 PE=1 SV=1	VDAC3_HUMAN	VDAC3	31 kDa	0.0074	0	Resistance low, Sensitive cells high	0.32	0.6	[]	0	0	0	2	3	2	1	3	0
	IGL@ protein OS=Homo sapiens GN=IGL@ PE=2 SV=1	Q6NS95_HUMAN	IGL	25 kDa	0.0074	0	Resistance low, Sensitive cells high	0.01	0	Sensitive cells high, Sensitive cells+ T low	0	0	0	0	7	0	0	0	0
	IGK@ protein OS=Homo sapiens GN=IGK@ PE=1 SV=1	Q6PJF2_HUMAN	IGK	26 kDa	0.015	0	Resistance low, Sensitive cells high	0.17	0.3	[]	0	0	0	0	6	0	0	2	0
	Grancalcin OS=Homo sapiens GN=GCA PE=1 SV=1	H7BXD5_HUMAN	GCA	22 kDa	0.0037	0	Resistance low, Sensitive cells high	0.025	0.1	Sensitive cells high, Sensitive cells+ T low	0	0	0	0	8	0	0	1	0
	Hornerin OS=Homo sapiens GN=HRNR PE=1 SV=2	HORN_HUMAN	HRNR	282 kDa	0.015	0	Resistance low, Sensitive cells high	0.17	0.3	[]	0	0	0	0	2	4	0	0	2
	Mitochondrial 2-oxoglutarate/malate carrier protein OS=Homo sapiens GN=SLC25A11 PE=1 SV=3	M2OM_HUMAN	SLC25A11	34 kDa	0.0074	0	Resistance low, Sensitive cells high	0.2	0.4	[]	0	0	0	0	0	7	0	1	2
	IgG H chain OS=Homo sapiens PE=1 SV=1	S6B291_HUMAN		51 kDa	0.0018	0	Resistance low, Sensitive cells high	0.0027	0	Sensitive cells high, Sensitive cells+ T low	0	0	0	0	9	0	0	0	0
	Heat shock protein 75 kDa, mitochondrial OS=Homo sapiens GN=TRAP1 PE=1 SV=3	TRAP1_HUMAN	TRAP1	80 kDa	0.015	0	Resistance low, Sensitive cells high	0.29	0.5	[]	0	0	0	0	0	6	0	3	0
	MAP7 domain-containing protein 1 OS=Homo sapiens GN=MAP7D1 PE=1 SV=1	MA7D1_HUMAN	MAP7D1	93 kDa	0.0074	0	Resistance low, Sensitive cells high	0.01	0	Sensitive cells high, Sensitive cells+ T low	0	0	0	7	0	0	0	0	0
	IgG L chain OS=Homo sapiens PE=2 SV=1	S6B2A1_HUMAN (+1)		20 kDa	0.015	0	Resistance low, Sensitive cells high	0.019	0	Sensitive cells high, Sensitive cells+ T low	0	0	0	0	6	0	0	0	0
	Ras-related C3 botulinum toxin substrate 2 OS=Homo sapiens GN=RAC2 PE=1 SV=1	RAC2_HUMAN	RAC2	21 kDa	0.0074	0	Resistance low, Sensitive cells high	0.01	0	Sensitive cells high, Sensitive cells+ T low	0	0	0	0	7	0	0	0	0
	Nck-associated protein 1 OS=Homo sapiens GN=NCKAP1 PE=1 SV=1	NCKP1_HUMAN	NCKAP1	129 kDa	0.03	0	Resistance low, Sensitive cells high	0.26	0.4	[]	0	0	0	0	0	5	0	0	2
	Glutamate dehydrogenase OS=Homo sapiens PE=2 SV=1	B4DMF5 (+2)		?	0.0074	0	Resistance low, Sensitive cells high	0.044	0.1	Sensitive cells high, Sensitive cells+ T low	0	0	0	0	0	7	1	0	0
	Olfactomedin-4 OS=Homo sapiens GN=OLFM4 PE=1 SV=1	OLFM4_HUMAN	OLFM4	57 kDa	0.015	0	Resistance low, Sensitive cells high	0.019	0	Sensitive cells high, Sensitive cells+ T low	0	0	0	0	6	0	0	0	0
	Microsomal glutathione S-transferase 3 OS=Homo sapiens GN=MGST3 PE=1 SV=1	Q5VV89		?	0.03	0	Resistance low, Sensitive cells high	0.26	0.4	[]	0	0	0	0	0	5	0	0	2
	Aspartate--tRNA ligase, mitochondrial OS=Homo sapiens GN=DARS2 PE=1 SV=1	SYDM_HUMAN	DARS2	74 kDa	0.03	0	Resistance low, Sensitive cells high	0.13	0.2	[]	0	0	0	0	0	5	0	0	1
	DNA replication licensing factor MCM4 OS=Homo sapiens GN=MCM4 PE=1 SV=5	MCM4_HUMAN (+2)	MCM4	97 kDa	0.0074	0	Resistance low, Sensitive cells high	0.01	0	Sensitive cells high, Sensitive cells+ T low	0	0	0	0	0	7	0	0	0
	Arachidonate 5-lipoxygenase-activating protein OS=Homo sapiens GN=ALOX5AP PE=1 SV=2	AL5AP_HUMAN (+1)	ALOX5AP	18 kDa	0.03	0	Resistance low, Sensitive cells high	0.037	0	Sensitive cells high, Sensitive cells+ T low	0	0	0	0	5	0	0	0	0
	cDNA FLJ51036, highly similar to Matrix metalloproteinase-9 (EC3.4.24.35) OS=Homo sapiens PE=2 SV=1	B7Z507_HUMAN		72 kDa	0.0074	0	Resistance low, Sensitive cells high	0.01	0	Sensitive cells high, Sensitive cells+ T low	0	0	0	0	7	0	0	0	0
	DNA helicase OS=Homo sapiens PE=2 SV=1	B4DSV5		?	0.03	0	Resistance low, Sensitive cells high	0.13	0.2	[]	0	0	0	0	0	5	0	0	1
	Rheumatoid factor G9 light chain (Fragment) OS=Homo sapiens GN=V<lambda>3 PE=2 SV=1	A0N5G3_HUMAN	V	13 kDa	0.03	0	Resistance low, Sensitive cells high	0.037	0	Sensitive cells high, Sensitive cells+ T low	0	0	0	0	5	0	0	0	0
	Uncharacterized protein OS=Homo sapiens PE=1 SV=1	Q6GMX0_HUMAN		26 kDa	0.03	0	Resistance low, Sensitive cells high	0.037	0	Sensitive cells high, Sensitive cells+ T low	0	0	0	0	5	0	0	0	0
	Serpin B3 OS=Homo sapiens GN=SERPINB3 PE=1 SV=2	SPB3_HUMAN	SERPINB3	45 kDa	0.0008	1.2	Resistance high, Sensitive cells low	< 0.00010	1.9	Sensitive cells low, Sensitive cells+ T high	52	159	314	299	115	6	174	311	300
	Desmoplakin OS=Homo sapiens GN=DSP PE=1 SV=3	DESP_HUMAN	DSP	332 kDa	< 0.00010	2.1	Resistance high, Sensitive cells low	< 0.00010	2.4	Sensitive cells low, Sensitive cells+ T high	8	139	366	77	110	63	11	207	380
	Elongation factor 1-alpha 1 OS=Homo sapiens GN=EEF1A1 PE=1 SV=1	EF1A1_HUMAN (+1)	EEF1A1	50 kDa	0.0015	1.2	Resistance high, Sensitive cells low	< 0.00010	1.2	Sensitive cells low, Sensitive cells+ T high	125	256	159	184	117	138	141	230	149
	Transitional endoplasmic reticulum ATPase OS=Homo sapiens GN=VCP PE=1 SV=4	TERA_HUMAN	VCP	89 kDa	< 0.00010	1.6	Resistance high, Sensitive cells low	0.0018	1.2	Sensitive cells low, Sensitive cells+ T high	51	304	194	114	99	134	86	187	127
	Ezrin OS=Homo sapiens GN=EZR PE=1 SV=4	EZRI_HUMAN	EZR	69 kDa	< 0.00010	1.4	Resistance high, Sensitive cells low	0.38	0.9	[]	85	123	249	110	52	159	82	77	131
	40S ribosomal protein S4, X isoform OS=Homo sapiens GN=RPS4X PE=1 SV=2	RS4X_HUMAN	RPS4X	30 kDa	< 0.00010	1.5	Resistance high, Sensitive cells low	< 0.00010	0.6	Sensitive cells high, Sensitive cells+ T low	119	65	193	111	29	111	48	32	64
	Plectin OS=Homo sapiens GN=PLEC PE=1 SV=3	PLEC_HUMAN	PLEC	532 kDa	< 0.00010	1.8	Resistance high, Sensitive cells low	< 0.00010	1.5	Sensitive cells low, Sensitive cells+ T high	4	218	123	3	96	93	2	144	136
	40S ribosomal protein S7 OS=Homo sapiens GN=RPS7 PE=1 SV=1	RS7_HUMAN	RPS7	22 kDa	< 0.00010	1.6	Resistance high, Sensitive cells low	0.074	0.8	[]	99	80	137	110	22	65	58	32	66
	Serpin B4 OS=Homo sapiens GN=SERPINB4 PE=1 SV=2	SPB4_HUMAN	SERPINB4	45 kDa	0.0015	1.4	Resistance high, Sensitive cells low	< 0.00010	2.2	Sensitive cells low, Sensitive cells+ T high	23	60	127	132	18	0	69	141	113
	Peptidyl-prolyl cis-trans isomerase A OS=Homo sapiens GN=PPIA PE=1 SV=2	PPIA_HUMAN (+2)	PPIA	18 kDa	0.0045	1.3	Resistance high, Sensitive cells low	< 0.00010	1.8	Sensitive cells low, Sensitive cells+ T high	43	80	89	64	58	36	68	134	77
	40S ribosomal protein S18 OS=Homo sapiens GN=RPS18 PE=1 SV=3	RS18_HUMAN	RPS18	18 kDa	< 0.00010	1.5	Resistance high, Sensitive cells low	0.098	0.8	[]	106	56	92	79	32	54	46	44	41
	40S ribosomal protein S14 OS=Homo sapiens GN=RPS14 PE=1 SV=3	RS14_HUMAN	RPS14	16 kDa	< 0.00010	1.7	Resistance high, Sensitive cells low	0.1	0.8	[]	103	62	105	85	18	56	49	30	47
	40S ribosomal protein S16 OS=Homo sapiens GN=RPS16 PE=1 SV=2	RS16_HUMAN	RPS16	16 kDa	< 0.00010	1.8	Resistance high, Sensitive cells low	0.069	0.8	[]	103	58	99	88	6	51	44	23	44
	40S ribosomal protein S13 OS=Homo sapiens GN=RPS13 PE=1 SV=2	RS13_HUMAN	RPS13	17 kDa	< 0.00010	1.6	Resistance high, Sensitive cells low	0.00063	0.6	Sensitive cells high, Sensitive cells+ T low	81	44	100	63	21	60	29	24	33
	40S ribosomal protein S3 OS=Homo sapiens GN=RPS3 PE=1 SV=2	RS3_HUMAN	RPS3	27 kDa	< 0.00010	1.6	Resistance high, Sensitive cells low	0.44	0.9	[]	71	58	131	74	17	71	42	40	65
	14-3-3 protein sigma OS=Homo sapiens GN=SFN PE=1 SV=1	1433S_HUMAN	SFN	28 kDa	0.00055	1.5	Resistance high, Sensitive cells low	< 0.00010	2.2	Sensitive cells low, Sensitive cells+ T high	16	50	121	89	19	18	56	94	121
	40S ribosomal protein S3a OS=Homo sapiens GN=RPS3A PE=1 SV=2	RS3A_HUMAN	RPS3A	30 kDa	< 0.00010	1.9	Resistance high, Sensitive cells low	0.0021	0.6	Sensitive cells high, Sensitive cells+ T low	116	34	95	76	4	46	32	11	34
	Prelamin-A/C OS=Homo sapiens GN=LMNA PE=1 SV=1	LMNA_HUMAN	LMNA	74 kDa	< 0.00010	1.7	Resistance high, Sensitive cells low	< 0.00010	2.1	Sensitive cells low, Sensitive cells+ T high	4	99	94	63	20	31	43	91	100
	40S ribosomal protein S15a OS=Homo sapiens GN=RPS15A PE=1 SV=2	RS15A_HUMAN	RPS15A	15 kDa	0.044	1.3	Resistance high, Sensitive cells low	0.00016	0.5	Sensitive cells high, Sensitive cells+ T low	38	46	75	42	26	59	20	17	32
	60S ribosomal protein L31 OS=Homo sapiens GN=RPL31 PE=1 SV=1	RL31_HUMAN	RPL31	14 kDa	0.0022	1.4	Resistance high, Sensitive cells low	0.016	0.7	Sensitive cells high, Sensitive cells+ T low	75	42	81	65	24	53	39	25	35
	Fatty acid-binding protein, epidermal OS=Homo sapiens GN=FABP5 PE=1 SV=3	FABP5_HUMAN	FABP5	15 kDa	0.0066	1.4	Resistance high, Sensitive cells low	< 0.00010	2.1	Sensitive cells low, Sensitive cells+ T high	13	49	103	79	37	4	51	108	90
	40S ribosomal protein S17 OS=Homo sapiens GN=RPS17 PE=1 SV=2	RS17_HUMAN	RPS17	16 kDa	< 0.00010	1.7	Resistance high, Sensitive cells low	< 0.00010	0.4	Sensitive cells high, Sensitive cells+ T low	105	62	66	116	1	21	30	11	16
	40S ribosomal protein S11 OS=Homo sapiens GN=RPS11 PE=1 SV=3	RS11_HUMAN	RPS11	18 kDa	< 0.00010	2.4	Resistance high, Sensitive cells low	0.00062	0.5	Sensitive cells high, Sensitive cells+ T low	81	39	114	66	4	29	20	11	22
	Nascent polypeptide-associated complex subunit alpha, muscle-specific form OS=Homo sapiens GN=NACA PE=1 SV=1	NACAM_HUMAN	NACA	205 kDa	0.032	1.2	Resistance high, Sensitive cells low	0.012	0.7	Sensitive cells high, Sensitive cells+ T low	52	45	95	61	28	65	37	23	47
	60S ribosomal protein L23 OS=Homo sapiens GN=RPL23 PE=1 SV=1	RL23_HUMAN	RPL23	15 kDa	< 0.00010	1.8	Resistance high, Sensitive cells low	0.0012	0.6	Sensitive cells high, Sensitive cells+ T low	72	49	86	68	11	39	36	12	21
	Septin-9 OS=Homo sapiens GN=SEPT9 PE=1 SV=2	SEPT9_HUMAN	SEP9	65 kDa	< 0.00010	1.9	Resistance high, Sensitive cells low	< 0.00010	0.3	Sensitive cells high, Sensitive cells+ T low	45	46	107	81	0	22	22	2	10
	40S ribosomal protein S19 OS=Homo sapiens GN=RPS19 PE=1 SV=2	RS19_HUMAN	RPS19	16 kDa	0.00031	1.5	Resistance high, Sensitive cells low	0.013	0.7	Sensitive cells high, Sensitive cells+ T low	66	40	73	63	10	44	38	15	25
	Cytoplasmic dynein 1 heavy chain 1 OS=Homo sapiens GN=DYNC1H1 PE=1 SV=5	DYHC1_HUMAN	DYNC1H1	532 kDa	0.0093	1.4	Resistance high, Sensitive cells low	0.29	1	[]	0	86	72	16	20	80	0	58	59
	Galectin-7 OS=Homo sapiens GN=LGALS7 PE=1 SV=2	LEG7_HUMAN	LGALS7	15 kDa	< 0.00010	1.8	Resistance high, Sensitive cells low	< 0.00010	2.4	Sensitive cells low, Sensitive cells+ T high	17	34	76	57	13	1	35	72	66
	Tubulin beta-4B chain OS=Homo sapiens GN=TUBB4B PE=1 SV=1	TBB4B_HUMAN	TUBB4B	50 kDa	0.0013	1.5	Resistance high, Sensitive cells low	0.036	1.2	Sensitive cells low, Sensitive cells+ T high	42	56	66	49	24	38	44	50	37
	Polyadenylate-binding protein 1 OS=Homo sapiens GN=PABPC1 PE=1 SV=2	PABP1_HUMAN	PABPC1	71 kDa	0.016	1.3	Resistance high, Sensitive cells low	0.26	0.8	[]	33	79	40	91	2	21	49	26	21
	60S ribosomal protein L23a OS=Homo sapiens GN=RPL23A PE=1 SV=1	RL23A_HUMAN	RPL23A	18 kDa	0.0016	1.5	Resistance high, Sensitive cells low	0.13	0.8	[]	52	29	56	36	11	43	31	16	22
	60S ribosomal protein L9 OS=Homo sapiens GN=RPL9 PE=1 SV=1	RL9_HUMAN	RPL9	22 kDa	< 0.00010	1.7	Resistance high, Sensitive cells low	< 0.00010	0.4	Sensitive cells high, Sensitive cells+ T low	36	32	84	41	13	36	12	13	13
	Filamin-B OS=Homo sapiens GN=FLNB PE=1 SV=2	FLNB_HUMAN	FLNB	278 kDa	< 0.00010	3.3	Resistance high, Sensitive cells low	< 0.00010	1.9	Sensitive cells low, Sensitive cells+ T high	0	120	66	0	11	45	0	57	51
	Septin-2 OS=Homo sapiens GN=SEPT2 PE=1 SV=1	SEPT2_HUMAN	37500	41 kDa	< 0.00010	2.5	Resistance high, Sensitive cells low	0.2	0.8	[]	45	29	99	57	2	11	35	10	10
	Insulin-like growth factor-binding protein 5 OS=Homo sapiens GN=IGFBP5 PE=1 SV=1	IBP5_HUMAN	IGFBP5	31 kDa	< 0.00010	2.2	Resistance high, Sensitive cells low	< 0.00010	1.9	Sensitive cells low, Sensitive cells+ T high	27	16	54	30	0	14	30	21	32
	Myosin light polypeptide 6 OS=Homo sapiens GN=MYL6 PE=1 SV=2	MYL6_HUMAN	MYL6	17 kDa	0.0018	1.5	Resistance high, Sensitive cells low	0.092	0.7	[]	32	33	69	51	9	28	29	17	19
	Probable ATP-dependent RNA helicase DDX27 OS=Homo sapiens GN=DDX27 PE=1 SV=2	DDX27_HUMAN	DDX27	90 kDa	0.0063	1.4	Resistance high, Sensitive cells low	0.0045	0.6	Sensitive cells high, Sensitive cells+ T low	20	15	103	26	1	70	16	4	38
	Neuroblast differentiation-associated protein AHNAK OS=Homo sapiens GN=AHNAK PE=1 SV=2	AHNK_HUMAN	AHNAK	629 kDa	< 0.00010	3.3	Resistance high, Sensitive cells low	< 0.00010	2.1	Sensitive cells low, Sensitive cells+ T high	0	101	43	5	23	15	0	46	43
	Vimentin OS=Homo sapiens GN=VIM PE=1 SV=4	VIME_HUMAN	VIM	54 kDa	< 0.00010	15	Resistance high, Sensitive cells low	0.039	1.8	Sensitive cells low, Sensitive cells+ T high	94	1	80	0	3	9	10	0	12
	Septin-11 OS=Homo sapiens GN=SEPT11 PE=1 SV=3	SEP11_HUMAN	SEP11	49 kDa	< 0.00010	2.2	Resistance high, Sensitive cells low	0.00087	0.4	Sensitive cells high, Sensitive cells+ T low	52	20	61	51	2	7	19	3	5
	Peroxiredoxin-2 OS=Homo sapiens GN=PRDX2 PE=1 SV=5	PRDX2_HUMAN (+2)	PRDX2	22 kDa	0.049	1.3	Resistance high, Sensitive cells low	0.00024	1.6	Sensitive cells low, Sensitive cells+ T high	32	43	23	29	18	27	42	45	29
	40S ribosomal protein S25 OS=Homo sapiens GN=RPS25 PE=1 SV=1	RS25_HUMAN	RPS25	14 kDa	0.0017	1.6	Resistance high, Sensitive cells low	0.15	0.8	[]	42	30	41	42	4	25	26	12	16
	60S ribosomal protein L17 OS=Homo sapiens GN=RPL17 PE=1 SV=3	RL17_HUMAN (+5)	RPL17	21 kDa	< 0.00010	1.9	Resistance high, Sensitive cells low	< 0.00010	0.3	Sensitive cells high, Sensitive cells+ T low	46	9	70	36	3	28	10	5	6
	RNA-binding motif protein, X chromosome OS=Homo sapiens GN=RBMX PE=1 SV=3	RBMX_HUMAN	RBMX	42 kDa	0.0097	1.5	Resistance high, Sensitive cells low	< 0.00010	1.7	Sensitive cells low, Sensitive cells+ T high	10	18	64	13	2	46	26	21	57
	Ras-related C3 botulinum toxin substrate 1 OS=Homo sapiens GN=RAC1 PE=1 SV=1	RAC1_HUMAN	RAC1	21 kDa	0.015	1.5	Resistance high, Sensitive cells low	0.12	0.7	[]	25	17	49	21	10	31	15	15	15
	Transcription intermediary factor 1-beta OS=Homo sapiens GN=TRIM28 PE=1 SV=5	TIF1B_HUMAN	TRIM28	89 kDa	0.00036	1.7	Resistance high, Sensitive cells low	0.00015	0.4	Sensitive cells high, Sensitive cells+ T low	10	33	86	19	7	52	4	16	15
	Septin-7 OS=Homo sapiens GN=SEPT7 PE=1 SV=2	SEPT7_HUMAN	39326	51 kDa	< 0.00010	2.2	Resistance high, Sensitive cells low	0.00021	0.4	Sensitive cells high, Sensitive cells+ T low	40	22	49	47	0	3	12	3	3
	60S ribosomal protein L12 OS=Homo sapiens GN=RPL12 PE=1 SV=1	RL12_HUMAN	RPL12	18 kDa	0.00018	1.8	Resistance high, Sensitive cells low	0.0063	1.4	Sensitive cells low, Sensitive cells+ T high	26	36	49	25	10	27	23	24	41
	Epiplakin OS=Homo sapiens GN=EPPK1 PE=1 SV=2	EPIPL_HUMAN	EPPK1	556 kDa	< 0.00010	22	Resistance high, Sensitive cells low	< 0.00010	18	Sensitive cells low, Sensitive cells+ T high	0	40	90	5	1	0	5	22	81
	High mobility group protein B1 OS=Homo sapiens GN=HMGB1 PE=1 SV=3	HMGB1_HUMAN	HMGB1	25 kDa	0.045	1.3	Resistance high, Sensitive cells low	0.018	0.6	Sensitive cells high, Sensitive cells+ T low	32	0	70	34	0	43	20	0	28
	60S ribosomal protein L24 OS=Homo sapiens GN=RPL24 PE=1 SV=1	RL24_HUMAN (+1)	RPL24	18 kDa	0.034	1.4	Resistance high, Sensitive cells low	0.45	0.9	[]	26	20	45	25	11	30	22	16	21
	60S ribosomal protein L10 OS=Homo sapiens GN=RPL10 PE=1 SV=4	RL10_HUMAN	RPL10	25 kDa	0.0012	1.8	Resistance high, Sensitive cells low	< 0.00010	0.1	Sensitive cells high, Sensitive cells+ T low	22	8	56	26	3	20	0	3	4
	40S ribosomal protein S5 OS=Homo sapiens GN=RPS5 PE=1 SV=4	RS5_HUMAN	RPS5	23 kDa	0.00029	1.8	Resistance high, Sensitive cells low	0.19	1.1	[]	34	20	43	25	4	24	19	13	27
	Unconventional myosin-XVIIIa OS=Homo sapiens GN=MYO18A PE=1 SV=3	MY18A_HUMAN	MYO18A	233 kDa	< 0.00010	11	Resistance high, Sensitive cells low	0.38	0.7	[]	0	17	108	7	0	4	0	0	8
	Ras-related protein Ral-A OS=Homo sapiens GN=RALA PE=1 SV=1	RALA_HUMAN	RALA	24 kDa	0.021	1.4	Resistance high, Sensitive cells low	0.19	0.8	[]	23	9	63	28	9	30	17	11	24
	Ras GTPase-activating-like protein IQGAP1 OS=Homo sapiens GN=IQGAP1 PE=1 SV=1	IQGA1_HUMAN	IQGAP1	189 kDa	0.0012	1.7	Resistance high, Sensitive cells low	0.45	0.9	[]	1	40	53	18	16	21	0	20	29
	Eukaryotic translation initiation factor 6 OS=Homo sapiens GN=EIF6 PE=1 SV=1	IF6_HUMAN	EIF6	27 kDa	0.00021	1.9	Resistance high, Sensitive cells low	0.0046	1.5	Sensitive cells low, Sensitive cells+ T high	23	30	37	27	12	8	29	25	18
	60S ribosomal protein L11 OS=Homo sapiens GN=RPL11 PE=1 SV=2	RL11_HUMAN	RPL11	20 kDa	0.021	1.5	Resistance high, Sensitive cells low	0.099	0.7	[]	33	18	31	23	9	24	10	16	13
	Developmentally-regulated GTP-binding protein 1 OS=Homo sapiens GN=DRG1 PE=1 SV=1	DRG1_HUMAN	DRG1	41 kDa	0.0023	1.6	Resistance high, Sensitive cells low	< 0.00010	0.4	Sensitive cells high, Sensitive cells+ T low	35	14	46	50	0	8	12	0	9
	Complement C3 OS=Homo sapiens GN=C3 PE=1 SV=2	CO3_HUMAN	C3	187 kDa	0.00019	1.7	Resistance high, Sensitive cells low	< 0.00010	0.3	Sensitive cells high, Sensitive cells+ T low	0	0	137	0	82	0	1	0	20
	Thymidine phosphorylase OS=Homo sapiens GN=TYMP PE=1 SV=2	TYPH_HUMAN (+1)	TYMP	50 kDa	< 0.00010	2.2	Resistance high, Sensitive cells low	< 0.00010	2.7	Sensitive cells low, Sensitive cells+ T high	0	6	70	35	0	0	13	29	54
	Myosin regulatory light chain 12A OS=Homo sapiens GN=MYL12A PE=1 SV=2	ML12A_HUMAN (+1)	MYL12A	20 kDa	0.0002	1.9	Resistance high, Sensitive cells low	0.32	0.8	[]	30	30	37	31	3	18	17	13	13
	Transgelin-2 OS=Homo sapiens GN=TAGLN2 PE=1 SV=3	TAGL2_HUMAN	TAGLN2	22 kDa	0.00021	2.1	Resistance high, Sensitive cells low	< 0.00010	2.7	Sensitive cells low, Sensitive cells+ T high	9	42	25	20	9	8	41	36	24
	Serpin B5 OS=Homo sapiens GN=SERPINB5 PE=1 SV=2	SPB5_HUMAN	SERPINB5	42 kDa	0.00015	2.3	Resistance high, Sensitive cells low	< 0.00010	4	Sensitive cells low, Sensitive cells+ T high	1	4	56	26	0	0	16	22	66
	40S ribosomal protein S27 OS=Homo sapiens GN=RPS27 PE=1 SV=3	RS27_HUMAN	RPS27	9 kDa	0.04	1.4	Resistance high, Sensitive cells low	0.25	1.1	[]	27	23	20	28	7	14	18	18	17
	Eukaryotic translation initiation factor 4 gamma 1 OS=Homo sapiens GN=EIF4G1 PE=1 SV=4	IF4G1_HUMAN	EIF4G1	175 kDa	0.0043	1.7	Resistance high, Sensitive cells low	0.048	0.6	Sensitive cells high, Sensitive cells+ T low	0	54	23	12	5	29	0	6	22
	Cellular retinoic acid-binding protein 2 OS=Homo sapiens GN=CRABP2 PE=1 SV=2	RABP2_HUMAN	CRABP2	16 kDa	0.041	1.5	Resistance high, Sensitive cells low	0.00023	1.9	Sensitive cells low, Sensitive cells+ T high	5	20	34	31	3	6	15	30	29
	60S ribosomal protein L38 OS=Homo sapiens GN=RPL38 PE=1 SV=2	RL38_HUMAN	RPL38	8 kDa	0.0052	1.7	Resistance high, Sensitive cells low	0.16	0.7	[]	21	12	38	14	3	25	8	2	20
	Alpha-2-macroglobulin-like protein 1 OS=Homo sapiens GN=A2ML1 PE=1 SV=3	A2ML1_HUMAN	A2ML1	161 kDa	< 0.00010	2.9	Resistance high, Sensitive cells low	< 0.00010	3.2	Sensitive cells low, Sensitive cells+ T high	0	5	55	16	4	1	0	20	47
	Transforming protein RhoA OS=Homo sapiens GN=RHOA PE=1 SV=1	RHOA_HUMAN	RHOA	22 kDa	0.0078	1.7	Resistance high, Sensitive cells low	0.1	0.7	[]	17	14	37	26	5	10	6	10	11
	Alpha-amylase 1 OS=Homo sapiens GN=AMY1A PE=1 SV=2	AMY1_HUMAN	AMY1A	58 kDa	< 0.00010	2.6	Resistance high, Sensitive cells low	< 0.00010	0.1	Sensitive cells high, Sensitive cells+ T low	33	0	57	4	8	22	2	0	3
	Microtubule-actin cross-linking factor 1, isoforms 1/2/3/5 OS=Homo sapiens GN=MACF1 PE=1 SV=4	MACF1_HUMAN	MACF1	838 kDa	< 0.00010	22	Resistance high, Sensitive cells low	0.55	0.8	[]	0	12	97	0	0	5	0	0	4
	60S ribosomal protein L21 OS=Homo sapiens GN=RPL21 PE=1 SV=2	RL21_HUMAN (+1)	RPL21	19 kDa	0.0002	2	Resistance high, Sensitive cells low	0.00098	0.4	Sensitive cells high, Sensitive cells+ T low	29	14	43	30	3	11	8	7	2
	THO complex subunit 4 OS=Homo sapiens GN=ALYREF PE=1 SV=3	THOC4_HUMAN	ALYREF	27 kDa	0.0092	1.7	Resistance high, Sensitive cells low	0.15	0.7	[]	28	21	17	30	1	9	11	7	10
	Ig gamma-3 chain C region OS=Homo sapiens GN=IGHG3 PE=1 SV=2	IGHG3_HUMAN	IGHG3	41 kDa	0.00029	2.3	Resistance high, Sensitive cells low	0.00075	2	Sensitive cells low, Sensitive cells+ T high	0	2	57	6	20	0	6	6	40
	Eukaryotic translation initiation factor 3 subunit A OS=Homo sapiens GN=EIF3A PE=1 SV=1	EIF3A_HUMAN	EIF3A	167 kDa	0.00027	2.1	Resistance high, Sensitive cells low	0.25	0.8	[]	1	19	48	14	0	18	0	2	22
	Serine/arginine-rich splicing factor 3 OS=Homo sapiens GN=SRSF3 PE=1 SV=1	SRSF3_HUMAN (+1)	SRSF3	19 kDa	0.022	1.6	Resistance high, Sensitive cells low	0.076	1.3	[]	19	19	19	18	3	15	18	14	15
	Peptidyl-prolyl cis-trans isomerase FKBP4 OS=Homo sapiens GN=FKBP4 PE=1 SV=3	FKBP4_HUMAN	FKBP4	52 kDa	0.03	1.6	Resistance high, Sensitive cells low	< 0.00010	2.2	Sensitive cells low, Sensitive cells+ T high	9	33	10	5	3	25	21	32	19
	Eukaryotic translation initiation factor 1A, X-chromosomal OS=Homo sapiens GN=EIF1AX PE=1 SV=2	IF1AX_HUMAN	EIF1AX	16 kDa	0.014	1.7	Resistance high, Sensitive cells low	0.06	0.6	[]	14	12	24	18	0	11	7	0	9
	60S ribosomal protein L18a OS=Homo sapiens GN=RPL18A PE=1 SV=2	RL18A_HUMAN	RPL18A	21 kDa	0.046	1.6	Resistance high, Sensitive cells low	0.042	0.5	Sensitive cells high, Sensitive cells+ T low	0	1	44	4	1	24	0	2	13
	Growth/differentiation factor 15 OS=Homo sapiens GN=GDF15 PE=2 SV=3	GDF15_HUMAN	GDF15	34 kDa	< 0.00010	2.4	Resistance high, Sensitive cells low	< 0.00010	0.03	Sensitive cells high, Sensitive cells+ T low	26	6	48	7	1	26	1	0	0
	Annexin A6 OS=Homo sapiens GN=ANXA6 PE=1 SV=3	ANXA6_HUMAN	ANXA6	76 kDa	0.049	1.6	Resistance high, Sensitive cells low	0.017	1.6	Sensitive cells low, Sensitive cells+ T high	12	29	0	5	14	7	16	23	3
	Bifunctional glutamate/proline--tRNA ligase OS=Homo sapiens GN=EPRS PE=1 SV=5	SYEP_HUMAN	EPRS	171 kDa	0.014	1.6	Resistance high, Sensitive cells low	0.22	0.7	[]	0	54	9	14	1	24	1	12	16
	Periplakin OS=Homo sapiens GN=PPL PE=1 SV=4	PEPL_HUMAN	PPL	205 kDa	0.0036	2.1	Resistance high, Sensitive cells low	0.00026	2.3	Sensitive cells low, Sensitive cells+ T high	0	9	35	1	3	17	0	9	39
	Fibrinogen gamma chain OS=Homo sapiens GN=FGG PE=1 SV=3	FIBG_HUMAN	FGG	52 kDa	0.048	1.4	Resistance high, Sensitive cells low	< 0.00010	0.1	Sensitive cells high, Sensitive cells+ T low	0	0	76	0	55	0	0	0	7
	Spectrin alpha chain, non-erythrocytic 1 OS=Homo sapiens GN=SPTAN1 PE=1 SV=3	SPTN1_HUMAN	SPTAN1	285 kDa	< 0.00010	3.9	Resistance high, Sensitive cells low	0.011	1.9	Sensitive cells low, Sensitive cells+ T high	0	47	15	2	10	4	0	15	16
	Staphylococcal nuclease domain-containing protein 1 OS=Homo sapiens GN=SND1 PE=1 SV=1	SND1_HUMAN	SND1	102 kDa	0.016	1.7	Resistance high, Sensitive cells low	0.033	0.5	Sensitive cells high, Sensitive cells+ T low	1	16	30	6	0	21	2	3	8
	DnaJ homolog subfamily B member 1 OS=Homo sapiens GN=DNAJB1 PE=1 SV=4	DNJB1_HUMAN (+2)	DNAJB1	38 kDa	0.0069	1.9	Resistance high, Sensitive cells low	0.54	0.9	[]	19	7	20	17	1	6	5	5	12
	182 kDa tankyrase-1-binding protein OS=Homo sapiens GN=TNKS1BP1 PE=1 SV=4	TB182_HUMAN	TNKS1BP1	182 kDa	< 0.00010	2.8	Resistance high, Sensitive cells low	0.17	0.6	[]	0	24	38	7	0	15	0	0	14
	Protein CYR61 OS=Homo sapiens GN=CYR61 PE=1 SV=1	CYR61_HUMAN (+1)	CYR61	42 kDa	< 0.00010	2.7	Resistance high, Sensitive cells low	0.028	0.4	Sensitive cells high, Sensitive cells+ T low	4	5	45	3	0	17	2	0	6
	Transcription factor A, mitochondrial OS=Homo sapiens GN=TFAM PE=1 SV=1	TFAM_HUMAN (+3)	TFAM	29 kDa	0.00011	4.3	Resistance high, Sensitive cells low	0.55	1	[]	11	4	15	1	0	6	0	0	7
	Signal recognition particle subunit SRP72 OS=Homo sapiens GN=SRP72 PE=1 SV=3	SRP72_HUMAN	SRP72	75 kDa	0.00081	2.4	Resistance high, Sensitive cells low	0.028	0.4	Sensitive cells high, Sensitive cells+ T low	14	3	30	5	0	15	3	0	5
	Insulin-degrading enzyme OS=Homo sapiens GN=IDE PE=1 SV=4	IDE_HUMAN	IDE	118 kDa	0.024	2.3	Resistance high, Sensitive cells low	< 0.00010	5.2	Sensitive cells low, Sensitive cells+ T high	0	2	19	5	2	2	4	18	25
	40S ribosomal protein S28 OS=Homo sapiens GN=RPS28 PE=1 SV=1	RS28_HUMAN (+1)	RPS28	8 kDa	0.013	1.9	Resistance high, Sensitive cells low	0.54	0.9	[]	21	3	13	18	0	1	11	0	7
	39S ribosomal protein L11, mitochondrial OS=Homo sapiens GN=MRPL11 PE=1 SV=1	RM11_HUMAN	MRPL11	21 kDa	0.0015	2.1	Resistance high, Sensitive cells low	0.16	0.7	[]	23	7	24	11	0	15	6	0	11
	ATP-dependent RNA helicase DDX54 OS=Homo sapiens GN=DDX54 PE=1 SV=2	DDX54_HUMAN	DDX54	99 kDa	0.017	1.6	Resistance high, Sensitive cells low	< 0.00010	0.03	Sensitive cells high, Sensitive cells+ T low	5	0	52	4	1	30	0	0	1
	Protein-glutamine gamma-glutamyltransferase K OS=Homo sapiens GN=TGM1 PE=1 SV=4	TGM1_HUMAN	TGM1	90 kDa	0.028	1.8	Resistance high, Sensitive cells low	0.016	1.7	Sensitive cells low, Sensitive cells+ T high	0	4	33	15	6	0	2	12	22
	Serine protease 23 OS=Homo sapiens GN=PRSS23 PE=1 SV=1	PRS23_HUMAN	PRSS23	43 kDa	0.00014	2.8	Resistance high, Sensitive cells low	< 0.00010	0	Sensitive cells high, Sensitive cells+ T low	4	2	41	0	0	17	0	0	0
	Peptidyl-prolyl cis-trans isomerase B OS=Homo sapiens GN=PPIB PE=1 SV=2	PPIB_HUMAN (+1)	PPIB	24 kDa	0.0012	2.7	Resistance high, Sensitive cells low	< 0.00010	3.4	Sensitive cells low, Sensitive cells+ T high	0	4	31	9	3	1	10	10	24
	Plakophilin-1 OS=Homo sapiens GN=PKP1 PE=1 SV=2	PKP1_HUMAN	PKP1	83 kDa	0.0016	2.2	Resistance high, Sensitive cells low	0.17	1.3	[]	0	7	41	5	9	8	0	7	21
	Rho GTPase-activating protein 1 OS=Homo sapiens GN=ARHGAP1 PE=1 SV=1	RHG01_HUMAN	ARHGAP1	50 kDa	0.0062	2.1	Resistance high, Sensitive cells low	0.41	1.1	[]	11	8	19	6	0	12	13	2	4
	Elongation factor 1-delta OS=Homo sapiens GN=EEF1D PE=1 SV=5	EF1D_HUMAN	EEF1D	31 kDa	0.044	1.6	Resistance high, Sensitive cells low	0.14	1.3	[]	15	17	7	16	2	6	10	9	12
	Catenin delta-1 OS=Homo sapiens GN=CTNND1 PE=1 SV=1	CTND1_HUMAN	CTNND1	108 kDa	0.0059	2.1	Resistance high, Sensitive cells low	0.028	0.4	Sensitive cells high, Sensitive cells+ T low	15	2	24	7	0	13	2	1	5
	Signal recognition particle subunit SRP68 OS=Homo sapiens GN=SRP68 PE=1 SV=2	SRP68_HUMAN	SRP68	71 kDa	< 0.00010	3	Resistance high, Sensitive cells low	0.21	0.6	[]	26	5	17	9	0	7	5	0	5
	Tryptophan--tRNA ligase, cytoplasmic OS=Homo sapiens GN=WARS PE=1 SV=2	SYWC_HUMAN	WARS	53 kDa	0.00039	2.6	Resistance high, Sensitive cells low	0.013	1.8	Sensitive cells low, Sensitive cells+ T high	1	3	42	16	0	2	4	5	24
	Talin-1 OS=Homo sapiens GN=TLN1 PE=1 SV=3	TLN1_HUMAN	TLN1	270 kDa	< 0.00010	7.6	Resistance high, Sensitive cells low	0.54	1	[]	0	45	16	0	0	8	0	2	6
	Programmed cell death 6-interacting protein OS=Homo sapiens GN=PDCD6IP PE=1 SV=1	PDC6I_HUMAN	PDCD6IP	96 kDa	0.016	2.2	Resistance high, Sensitive cells low	0.058	1.7	[]	0	23	5	8	0	5	7	7	8
	Protein disulfide-isomerase A3 OS=Homo sapiens GN=PDIA3 PE=1 SV=4	PDIA3_HUMAN	PDIA3	57 kDa	0.029	2.4	Resistance high, Sensitive cells low	< 0.00010	6.8	Sensitive cells low, Sensitive cells+ T high	0	1	18	6	1	1	7	38	9
	T-complex protein 1 subunit theta OS=Homo sapiens GN=CCT8 PE=1 SV=4	TCPQ_HUMAN	CCT8	60 kDa	0.049	1.6	Resistance high, Sensitive cells low	0.26	0.7	[]	10	23	8	15	1	10	11	8	0
	Envoplakin OS=Homo sapiens GN=EVPL PE=1 SV=3	EVPL_HUMAN	EVPL	232 kDa	< 0.00010	5	Resistance high, Sensitive cells low	0.041	2	Sensitive cells low, Sensitive cells+ T high	0	4	41	0	4	5	0	3	15
	40S ribosomal protein S26 OS=Homo sapiens GN=RPS26 PE=1 SV=3	RS26_HUMAN	RPS26	13 kDa	0.0045	2.2	Resistance high, Sensitive cells low	0.48	1	[]	10	4	25	5	0	13	3	4	11
	Probable dimethyladenosine transferase OS=Homo sapiens GN=DIMT1 PE=1 SV=1	DIM1_HUMAN	DIMT1	35 kDa	0.017	1.8	Resistance high, Sensitive cells low	0.0014	0.2	Sensitive cells high, Sensitive cells+ T low	11	2	27	0	0	22	0	0	5
	Multifunctional methyltransferase subunit TRM112-like protein OS=Homo sapiens GN=TRMT112 PE=1 SV=1	TR112_HUMAN (+1)	TRMT112	14 kDa	0.025	1.8	Resistance high, Sensitive cells low	0.15	0.6	[]	17	11	8	14	3	3	9	1	2
	Stress-induced-phosphoprotein 1 OS=Homo sapiens GN=STIP1 PE=1 SV=1	STIP1_HUMAN	STIP1	63 kDa	0.03	1.8	Resistance high, Sensitive cells low	0.54	0.9	[]	5	27	2	9	5	5	11	2	5
	C-1-tetrahydrofolate synthase, cytoplasmic OS=Homo sapiens GN=MTHFD1 PE=1 SV=3	C1TC_HUMAN	MTHFD1	102 kDa	0.0064	2.2	Resistance high, Sensitive cells low	0.51	0.9	[]	14	13	8	5	0	11	0	3	11
	ITGAV protein OS=Homo sapiens GN=ITGAV PE=2 SV=1	A5YM53		?	0.0066	2.3	Resistance high, Sensitive cells low	0.0032	0.1	Sensitive cells high, Sensitive cells+ T low	2	0	30	14	0	0	0	0	2
	40S ribosomal protein S15 OS=Homo sapiens GN=RPS15 PE=1 SV=2	RS15_HUMAN (+14)	RPS15	17 kDa	0.00012	3.2	Resistance high, Sensitive cells low	0.025	0.2	Sensitive cells high, Sensitive cells+ T low	20	8	11	11	0	1	1	1	1
	Poly [ADP-ribose] polymerase 1 OS=Homo sapiens GN=PARP1 PE=1 SV=4	PARP1_HUMAN	PARP1	113 kDa	0.015	2.1	Resistance high, Sensitive cells low	0.42	1.1	[]	0	30	1	2	3	10	1	7	8
	Tubulin alpha-1A chain OS=Homo sapiens GN=TUBA1A PE=1 SV=1	TBA1A_HUMAN	TUBA1A	50 kDa	0.049	1.8	Resistance high, Sensitive cells low	0.0066	2.1	Sensitive cells low, Sensitive cells+ T high	4	11	12	8	2	5	9	7	15
	Cold-inducible RNA-binding protein OS=Homo sapiens GN=CIRBP PE=1 SV=1	CIRBP_HUMAN (+1)	CIRBP	19 kDa	0.036	2	Resistance high, Sensitive cells low	0.28	1.2	[]	18	3	3	11	0	1	7	0	8
	Myosin-14 OS=Homo sapiens GN=MYH14 PE=1 SV=2	MYH14_HUMAN	MYH14	228 kDa	< 0.00010	4.1	Resistance high, Sensitive cells low	0.54	1	[]	3	21	9	0	2	6	0	4	4
	Plakophilin-3 OS=Homo sapiens GN=PKP3 PE=1 SV=1	PKP3_HUMAN	PKP3	87 kDa	< 0.00010	13	Resistance high, Sensitive cells low	0.0041	4.7	Sensitive cells low, Sensitive cells+ T high	4	2	34	1	0	2	0	0	14
	Putative uncharacterized protein DDX18 (Fragment) OS=Homo sapiens GN=DDX18 PE=3 SV=1	Q4ZG72		?	0.03	1.8	Resistance high, Sensitive cells low	< 0.00010	0	Sensitive cells high, Sensitive cells+ T low	7	0	27	5	0	14	0	0	0
	Mannosyl-oligosaccharide glucosidase OS=Homo sapiens GN=MOGS PE=1 SV=5	MOGS_HUMAN	MOGS	92 kDa	< 0.00010	7.5	Resistance high, Sensitive cells low	0.6	1	[]	4	1	25	2	0	2	1	0	3
	Fibrinogen beta chain OS=Homo sapiens GN=FGB PE=1 SV=2	FIBB_HUMAN	FGB	56 kDa	0.00025	2.8	Resistance high, Sensitive cells low	0.28	0.7	[]	0	0	44	0	16	0	0	0	11
	60S ribosomal protein L10a OS=Homo sapiens GN=RPL10A PE=1 SV=2	RL10A_HUMAN	RPL10A	25 kDa	0.0091	2.8	Resistance high, Sensitive cells low	0.0018	3	Sensitive cells low, Sensitive cells+ T high	3	6	13	2	1	5	4	5	15
	Coiled-coil-helix-coiled-coil-helix domain-containing protein 1 OS=Homo sapiens GN=CHCHD1 PE=1 SV=1	CHCH1_HUMAN	CHCHD1	13 kDa	0.00018	3.9	Resistance high, Sensitive cells low	0.34	0.6	[]	14	4	13	6	0	2	4	0	1
	Protein FAM83H OS=Homo sapiens GN=FAM83H PE=1 SV=3	FA83H_HUMAN	FAM83H	127 kDa	0.037	1.9	Resistance high, Sensitive cells low	0.42	0.8	[]	0	9	19	10	0	5	0	3	9
	Complement C4-A OS=Homo sapiens GN=C4A PE=1 SV=2	CO4A_HUMAN (+1)	C4A	193 kDa	< 0.00010	9.6	Resistance high, Sensitive cells low	0.12	2	[]	0	0	48	0	3	2	0	0	10
	Guanine nucleotide-binding protein G(I)/G(S)/G(T) subunit beta-2 OS=Homo sapiens GN=GNB2 PE=1 SV=3	GBB2_HUMAN	GNB2	37 kDa	0.0066	2.3	Resistance high, Sensitive cells low	0.045	0.4	Sensitive cells high, Sensitive cells+ T low	2	1	29	2	1	11	1	1	3
	Ras-related protein Rab-11A OS=Homo sapiens GN=RAB11A PE=1 SV=3	RB11A_HUMAN	RAB11A	24 kDa	0.0059	3.6	Resistance high, Sensitive cells low	< 0.00010	7	Sensitive cells low, Sensitive cells+ T high	0	0	18	3	0	2	4	13	18
	Interferon-induced GTP-binding protein Mx1 OS=Homo sapiens GN=MX1 PE=1 SV=4	MX1_HUMAN	MX1	76 kDa	< 0.00010	5.4	Resistance high, Sensitive cells low	0.00039	4.4	Sensitive cells low, Sensitive cells+ T high	0	2	25	5	0	0	0	0	22
	28 kDa heat- and acid-stable phosphoprotein OS=Homo sapiens GN=PDAP1 PE=1 SV=1	HAP28_HUMAN	PDAP1	21 kDa	0.0034	2.9	Resistance high, Sensitive cells low	0.27	1.3	[]	16	7	3	9	0	0	9	0	3
	Protein tyrosine phosphatase type IVA 1 OS=Homo sapiens GN=PTP4A1 PE=1 SV=2	TP4A1_HUMAN (+1)	PTP4A1	20 kDa	0.0014	4.2	Resistance high, Sensitive cells low	0.13	0.2	[]	12	2	7	3	0	2	1	0	0
	Puromycin-sensitive aminopeptidase OS=Homo sapiens GN=NPEPPS PE=1 SV=2	PSA_HUMAN (+3)	NPEPPS	103 kDa	0.039	2.1	Resistance high, Sensitive cells low	0.064	1.8	[]	0	2	19	5	1	4	2	7	9
	CCR4-NOT transcription complex subunit 1 OS=Homo sapiens GN=CNOT1 PE=1 SV=2	CNOT1_HUMAN	CNOT1	267 kDa	0.0026	3.1	Resistance high, Sensitive cells low	0.45	0.8	[]	0	16	9	0	1	7	0	0	6
	Pre-rRNA-processing protein TSR1 homolog OS=Homo sapiens GN=TSR1 PE=1 SV=1	TSR1_HUMAN	TSR1	92 kDa	0.036	2	Resistance high, Sensitive cells low	0.00038	0	Sensitive cells high, Sensitive cells+ T low	1	3	20	2	0	10	0	0	0
	39S ribosomal protein L17, mitochondrial OS=Homo sapiens GN=MRPL17 PE=1 SV=1	RM17_HUMAN	MRPL17	20 kDa	0.015	3.2	Resistance high, Sensitive cells low	0.34	1.4	[]	4	0	12	0	0	5	3	0	4
	Spectrin beta chain, non-erythrocytic 1 OS=Homo sapiens GN=SPTBN1 PE=1 SV=2	SPTB2_HUMAN	SPTBN1	275 kDa	0.0015	3.1	Resistance high, Sensitive cells low	0.53	1	[]	0	22	6	0	3	6	0	6	3
	Carbonyl reductase [NADPH] 1 OS=Homo sapiens GN=CBR1 PE=1 SV=3	CBR1_HUMAN	CBR1	30 kDa	0.041	2.2	Resistance high, Sensitive cells low	0.0029	2.9	Sensitive cells low, Sensitive cells+ T high	0	0	18	8	0	0	3	4	16
	Flap endonuclease 1 OS=Homo sapiens GN=FEN1 PE=1 SV=1	FEN1_HUMAN	FEN1	43 kDa	0.019	2.2	Resistance high, Sensitive cells low	0.025	0.2	Sensitive cells high, Sensitive cells+ T low	12	6	8	7	0	5	2	0	1
	Large subunit GTPase 1 homolog OS=Homo sapiens GN=LSG1 PE=1 SV=2	LSG1_HUMAN	LSG1	75 kDa	0.00014	INF	Resistance high, Sensitive cells low	1	INF	[]	5	0	8	0	0	0	0	0	0
	Nicotinamide phosphoribosyltransferase OS=Homo sapiens GN=NAMPT PE=1 SV=1	NAMPT_HUMAN	NAMPT	56 kDa	0.0014	4.2	Resistance high, Sensitive cells low	0.0032	3.6	Sensitive cells low, Sensitive cells+ T high	0	2	19	2	0	3	1	3	14
	Complement factor H OS=Homo sapiens GN=CFH PE=1 SV=4	CFAH_HUMAN	CFH	139 kDa	0.00086	3.1	Resistance high, Sensitive cells low	0.0081	0.1	Sensitive cells high, Sensitive cells+ T low	0	0	31	0	10	0	0	0	1
	Fibrinogen alpha chain OS=Homo sapiens GN=FGA PE=1 SV=2	FIBA_HUMAN	FGA	95 kDa	0.003	3.3	Resistance high, Sensitive cells low	0.19	1.6	[]	0	0	23	1	6	0	0	0	11
	Septin-10 OS=Homo sapiens GN=SEPT10 PE=1 SV=2	SEP10_HUMAN (+3)	40422	53 kDa	0.0015	4.8	Resistance high, Sensitive cells low	0.21	0.2	[]	8	0	11	4	0	0	1	0	0
	Signal transducer and activator of transcription 1-alpha/beta OS=Homo sapiens GN=STAT1 PE=1 SV=2	STAT1_HUMAN	STAT1	87 kDa	0.00073	8	Resistance high, Sensitive cells low	< 0.00010	11	Sensitive cells low, Sensitive cells+ T high	0	0	16	2	0	0	0	0	22
	Probable 18S rRNA (guanine-N(7))-methyltransferase OS=Homo sapiens GN=WBSCR22 PE=1 SV=2	WBS22_HUMAN (+1)	WBSCR22	32 kDa	0.019	2.8	Resistance high, Sensitive cells low	0.019	0	Sensitive cells high, Sensitive cells+ T low	10	3	4	6	0	0	0	0	0
	UMP-CMP kinase OS=Homo sapiens GN=CMPK1 PE=1 SV=3	KCY_HUMAN	CMPK1	22 kDa	0.026	3.2	Resistance high, Sensitive cells low	0.00013	5.5	Sensitive cells low, Sensitive cells+ T high	4	7	2	3	0	1	9	8	5
	Integrin beta-6 OS=Homo sapiens GN=ITGB6 PE=1 SV=2	ITB6_HUMAN (+3)	ITGB6	86 kDa	0.0011	2.9	Resistance high, Sensitive cells low	0.0052	0	Sensitive cells high, Sensitive cells+ T low	1	0	14	8	0	0	0	0	0
	60S acidic ribosomal protein P1 OS=Homo sapiens GN=RPLP1 PE=1 SV=1	RLA1_HUMAN (+6)	RPLP1	12 kDa	0.024	2.6	Resistance high, Sensitive cells low	0.069	2	[]	3	6	9	2	1	4	4	4	6
	Non-POU domain-containing octamer-binding protein OS=Homo sapiens GN=NONO PE=1 SV=4	NONO_HUMAN	NONO	54 kDa	0.042	2.5	Resistance high, Sensitive cells low	0.45	1.2	[]	9	6	0	4	0	2	1	4	2
	RNA-binding protein FUS OS=Homo sapiens GN=FUS PE=1 SV=1	FUS_HUMAN	FUS	53 kDa	0.011	3.8	Resistance high, Sensitive cells low	0.45	1.2	[]	9	2	4	4	0	0	3	0	2
	Phosphoribosyl pyrophosphate synthase-associated protein 1 OS=Homo sapiens GN=PRPSAP1 PE=1 SV=2	KPRA_HUMAN	PRPSAP1	39 kDa	0.02	2.3	Resistance high, Sensitive cells low	0.0081	0.1	Sensitive cells high, Sensitive cells+ T low	9	0	14	4	0	6	0	0	1
	Uncharacterized protein KIAA1522 OS=Homo sapiens GN=KIAA1522 PE=1 SV=2	K1522_HUMAN	KIAA1522	107 kDa	0.022	3	Resistance high, Sensitive cells low	0.037	0	Sensitive cells high, Sensitive cells+ T low	0	1	14	5	0	0	0	0	0
	Golgin subfamily A member 2 OS=Homo sapiens GN=GOLGA2 PE=1 SV=3	GOGA2_HUMAN	GOLGA2	113 kDa	0.0059	3.6	Resistance high, Sensitive cells low	0.45	1.2	[]	0	10	8	0	1	4	0	1	5
	KRR1 small subunit processome component homolog OS=Homo sapiens GN=KRR1 PE=1 SV=4	KRR1_HUMAN	KRR1	44 kDa	0.02	2.5	Resistance high, Sensitive cells low	0.0052	0	Sensitive cells high, Sensitive cells+ T low	5	0	15	1	0	7	0	0	0
	Vacuolar protein sorting-associated protein 26A OS=Homo sapiens GN=VPS26A PE=1 SV=2	VP26A_HUMAN	VPS26A	38 kDa	0.049	3.3	Resistance high, Sensitive cells low	0.0072	4.3	Sensitive cells low, Sensitive cells+ T high	4	6	0	3	0	0	7	5	1
	HBS1-like protein OS=Homo sapiens GN=HBS1L PE=1 SV=1	HBS1L_HUMAN (+8)	HBS1L	75 kDa	0.0081	3.2	Resistance high, Sensitive cells low	0.019	0	Sensitive cells high, Sensitive cells+ T low	0	2	17	0	0	6	0	0	0
	FH1/FH2 domain-containing protein 1 OS=Homo sapiens GN=FHOD1 PE=1 SV=3	FHOD1_HUMAN	FHOD1	127 kDa	0.0014	4.2	Resistance high, Sensitive cells low	0.037	0	Sensitive cells high, Sensitive cells+ T low	0	0	21	2	0	3	0	0	0
	Protein transport protein Sec16A OS=Homo sapiens GN=SEC16A PE=1 SV=1	F1T0I1_HUMAN (+1)	SEC16A	249 kDa	< 0.00010	INF	Resistance high, Sensitive cells low	0.23	INF	[]	0	27	0	0	0	0	0	2	0
	FACT complex subunit SPT16 OS=Homo sapiens GN=SUPT16H PE=1 SV=1	SP16H_HUMAN	SUPT16H	120 kDa	0.019	2.8	Resistance high, Sensitive cells low	0.45	1.2	[]	0	11	6	0	0	6	0	2	5
	Cyclin-dependent kinase 1 OS=Homo sapiens GN=CDK1 PE=1 SV=3	CDK1_HUMAN	CDK1	34 kDa	0.017	3.5	Resistance high, Sensitive cells low	0.45	1.2	[]	9	4	1	2	0	2	2	1	2
	39S ribosomal protein L33, mitochondrial OS=Homo sapiens GN=MRPL33 PE=1 SV=1	RM33_HUMAN	MRPL33	8 kDa	0.037	7	Resistance high, Sensitive cells low	0.73	1	[]	4	0	3	0	0	1	0	0	1
	Alpha-adducin OS=Homo sapiens GN=ADD1 PE=1 SV=2	ADDA_HUMAN (+2)	ADD1	81 kDa	0.0023	7	Resistance high, Sensitive cells low	0.66	1	[]	0	0	14	1	0	1	0	0	2
	28S ribosomal protein S11, mitochondrial OS=Homo sapiens GN=MRPS11 PE=1 SV=2	RT11_HUMAN (+2)	MRPS11	21 kDa	< 0.00010	INF	Resistance high, Sensitive cells low	0.48	INF	[]	5	0	13	0	0	0	1	0	0
	Alpha-1-acid glycoprotein 1 OS=Homo sapiens GN=ORM1 PE=1 SV=1	A1AG1_HUMAN (+1)	ORM1	24 kDa	0.019	2.8	Resistance high, Sensitive cells low	0.17	0.3	[]	0	0	17	0	5	1	0	0	2
	Suprabasin OS=Homo sapiens GN=SBSN PE=1 SV=2	SBSN_HUMAN	SBSN	61 kDa	< 0.00010	INF	Resistance high, Sensitive cells low	< 0.00010	INF	Sensitive cells low, Sensitive cells+ T high	0	0	15	0	0	0	1	0	12
	Tripartite motif-containing protein 29 OS=Homo sapiens GN=TRIM29 PE=1 SV=2	TRI29_HUMAN	TRIM29	66 kDa	< 0.00010	INF	Resistance high, Sensitive cells low	0.0029	INF	Sensitive cells low, Sensitive cells+ T high	0	0	21	0	0	0	0	0	8
	STE20-like serine/threonine-protein kinase OS=Homo sapiens GN=SLK PE=1 SV=1	SLK_HUMAN	SLK	143 kDa	0.037	7	Resistance high, Sensitive cells low	0.73	1	[]	3	0	4	0	0	1	0	0	1
	Tubulin beta-2A chain OS=Homo sapiens GN=TUBB2A PE=1 SV=1	TBB2A_HUMAN (+1)	TUBB2A	50 kDa	< 0.00010	INF	Resistance high, Sensitive cells low	< 0.00010	INF	Sensitive cells low, Sensitive cells+ T high	0	0	14	0	0	0	0	1	12
	Vesicle-associated membrane protein-associated protein B/C OS=Homo sapiens GN=VAPB PE=1 SV=3	VAPB_HUMAN	VAPB	27 kDa	0.012	5.5	Resistance high, Sensitive cells low	0.0013	7	Sensitive cells low, Sensitive cells+ T high	1	7	3	1	0	1	3	8	3
	Protein disulfide-isomerase A6 OS=Homo sapiens GN=PDIA6 PE=1 SV=1	PDIA6_HUMAN	PDIA6	48 kDa	0.021	5	Resistance high, Sensitive cells low	0.0013	7	Sensitive cells low, Sensitive cells+ T high	0	0	10	0	0	2	2	3	9
	TATA box-binding protein-like protein 1 OS=Homo sapiens GN=TBPL1 PE=1 SV=1	TBPL1_HUMAN	TBPL1	21 kDa	0.041	3	Resistance high, Sensitive cells low	0.072	0	[]	1	0	11	1	0	3	0	0	0
	Cytoskeleton-associated protein 4 OS=Homo sapiens GN=CKAP4 PE=1 SV=2	CKAP4_HUMAN	CKAP4	66 kDa	0.00023	9	Resistance high, Sensitive cells low	0.073	3.5	[]	0	0	18	1	0	1	0	0	7
	DNA-3-methyladenine glycosylase OS=Homo sapiens GN=MPG PE=1 SV=3	3MG_HUMAN	MPG	33 kDa	0.019	4	Resistance high, Sensitive cells low	0.53	0.7	[]	8	0	4	3	0	0	2	0	0
	Ras-related protein Rab-5B OS=Homo sapiens GN=RAB5B PE=1 SV=1	RAB5B_HUMAN (+1)	RAB5B	24 kDa	0.13	INF	Resistance high, Sensitive cells low	< 0.00010	INF	Sensitive cells low, Sensitive cells+ T high	3	0	0	0	0	0	8	5	5
	EH domain-containing protein 1 OS=Homo sapiens GN=EHD1 PE=1 SV=2	EHD1_HUMAN	EHD1	61 kDa	0.00053	INF	Resistance high, Sensitive cells low	0.11	INF	[]	2	0	9	0	0	0	1	0	2
	39S ribosomal protein L16, mitochondrial OS=Homo sapiens GN=MRPL16 PE=1 SV=1	RM16_HUMAN	MRPL16	28 kDa	0.032	INF	Resistance high, Sensitive cells low	0.48	INF	[]	2	0	3	0	0	0	0	0	1
	Uncharacterized protein C1orf122 OS=Homo sapiens GN=C1orf122 PE=4 SV=2	CA122_HUMAN	C1orf122	11 kDa	0.035	4.5	Resistance high, Sensitive cells low	0.53	0.5	[]	7	0	2	2	0	0	0	0	1
	Superoxide dismutase [Mn], mitochondrial OS=Homo sapiens GN=SOD2 PE=1 SV=2	SODM_HUMAN (+2)	SOD2	25 kDa	0.012	5.5	Resistance high, Sensitive cells low	0.0024	6.5	Sensitive cells low, Sensitive cells+ T high	0	0	11	1	1	0	2	3	8
	Developmentally-regulated GTP-binding protein 2 OS=Homo sapiens GN=DRG2 PE=1 SV=1	DRG2_HUMAN (+1)	DRG2	41 kDa	0.026	3.2	Resistance high, Sensitive cells low	0.21	0.2	[]	8	0	5	4	0	0	1	0	0
	Kallikrein-6 OS=Homo sapiens GN=KLK6 PE=1 SV=1	KLK6_HUMAN (+1)	KLK6	27 kDa	0.0042	INF	Resistance high, Sensitive cells low	0.0014	INF	Sensitive cells low, Sensitive cells+ T high	0	0	8	0	0	0	2	2	5
	Ras-related protein Ral-B OS=Homo sapiens GN=RALB PE=1 SV=1	RALB_HUMAN	RALB	23 kDa	0.012	5.5	Resistance high, Sensitive cells low	0.27	0	[]	2	0	9	1	0	1	0	0	0
	ATP synthase subunit d, mitochondrial OS=Homo sapiens GN=ATP5H PE=1 SV=3	ATP5H_HUMAN (+2)	ATP5H	18 kDa	0.037	7	Resistance high, Sensitive cells low	0.0079	9	Sensitive cells low, Sensitive cells+ T high	0	5	2	1	0	0	2	6	1
	Nuclear migration protein nudC OS=Homo sapiens GN=NUDC PE=1 SV=1	NUDC_HUMAN	NUDC	38 kDa	0.031	3.7	Resistance high, Sensitive cells low	0.62	1	[]	5	6	0	3	0	0	2	0	1
	Non-histone chromosomal protein HMG-17 OS=Homo sapiens GN=HMGN2 PE=1 SV=3	HMGN2_HUMAN	HMGN2	9 kDa	0.037	7	Resistance high, Sensitive cells low	0.093	5	[]	0	7	0	1	0	0	0	3	2
	Elongation factor 1-beta OS=Homo sapiens GN=EEF1B2 PE=1 SV=3	EF1B_HUMAN (+1)	EEF1B2	25 kDa	0.0063	10	Resistance high, Sensitive cells low	0.051	6	[]	1	2	7	1	0	0	2	1	3
	Absent in melanoma 1 protein OS=Homo sapiens GN=AIM1 PE=1 SV=3	AIM1_HUMAN	AIM1	189 kDa	0.0021	INF	Resistance high, Sensitive cells low	1	INF	[]	0	0	9	0	0	0	0	0	0
	Cysteine-rich protein 2 (Fragment) OS=Homo sapiens GN=CRIP2 PE=1 SV=1	H0YFA4_HUMAN (+1)	CRIP2	21 kDa	0.0021	INF	Resistance high, Sensitive cells low	0.054	INF	[]	0	9	0	0	0	0	0	4	0
	Cytoskeleton-associated protein 5 OS=Homo sapiens GN=CKAP5 PE=1 SV=3	CKAP5_HUMAN	CKAP5	226 kDa	0.049	3.3	Resistance high, Sensitive cells low	0.14	0	[]	0	6	4	0	0	3	0	0	0
	Fibronectin OS=Homo sapiens GN=FN1 PE=1 SV=4	FINC_HUMAN	FN1	263 kDa	0.031	3.7	Resistance high, Sensitive cells low	0.14	0	[]	0	0	11	0	3	0	0	0	0
	MARCKS-related protein OS=Homo sapiens GN=MARCKSL1 PE=1 SV=2	MRP_HUMAN	MARCKSL1	20 kDa	0.0063	10	Resistance high, Sensitive cells low	0.47	2	[]	4	0	6	1	0	0	1	0	1
	Complement factor I OS=Homo sapiens GN=CFI PE=1 SV=2	CFAI_HUMAN (+7)	CFI	66 kDa	0.032	INF	Resistance high, Sensitive cells low	0.054	INF	[]	0	0	5	0	0	0	0	0	4
	Cytosol aminopeptidase OS=Homo sapiens GN=LAP3 PE=1 SV=3	AMPL_HUMAN (+1)	LAP3	56 kDa	0.0083	INF	Resistance high, Sensitive cells low	0.0014	INF	Sensitive cells low, Sensitive cells+ T high	0	0	7	0	0	0	0	0	9
	UPF0568 protein C14orf166 OS=Homo sapiens GN=C14orf166 PE=1 SV=1	CN166_HUMAN	C14orf166	28 kDa	0.021	8	Resistance high, Sensitive cells low	0.17	4	[]	3	4	1	1	0	0	3	1	0
	Acyl-CoA-binding protein OS=Homo sapiens GN=DBI PE=1 SV=2	ACBP_HUMAN	DBI	10 kDa	0.032	INF	Resistance high, Sensitive cells low	0.11	INF	[]	0	3	2	0	0	0	0	0	3
	Ig gamma-1 chain C region OS=Homo sapiens GN=IGHG1 PE=1 SV=1	IGHG1_HUMAN	IGHG1	36 kDa	0.0021	INF	Resistance high, Sensitive cells low	0.11	INF	[]	0	0	9	0	0	0	0	0	3
	Desmoglein-3 OS=Homo sapiens GN=DSG3 PE=1 SV=2	DSG3_HUMAN	DSG3	108 kDa	0.0011	INF	Resistance high, Sensitive cells low	0.23	INF	[]	0	0	10	0	0	0	0	0	2
	Complement factor B OS=Homo sapiens GN=CFB PE=1 SV=2	CFAB_HUMAN	CFB	86 kDa	0.00027	INF	Resistance high, Sensitive cells low	1	INF	[]	0	0	12	0	0	0	0	0	0
	TP53-regulating kinase OS=Homo sapiens GN=TP53RK PE=1 SV=2	PRPK_HUMAN (+1)	TP53RK	28 kDa	0.032	INF	Resistance high, Sensitive cells low	1	INF	[]	4	0	1	0	0	0	0	0	0
	Desmocollin-3 OS=Homo sapiens GN=DSC3 PE=1 SV=3	DSC3_HUMAN	DSC3	100 kDa	0.0083	INF	Resistance high, Sensitive cells low	0.026	INF	Sensitive cells low, Sensitive cells+ T high	0	0	7	0	0	0	0	0	5
	CAP-Gly domain-containing linker protein 1 OS=Homo sapiens GN=CLIP1 PE=1 SV=2	CLIP1_HUMAN	CLIP1	162 kDa	0.021	8	Resistance high, Sensitive cells low	0.52	0	[]	0	0	8	0	0	1	0	0	0
	Zinc finger protein 593 OS=Homo sapiens GN=ZNF593 PE=1 SV=2	ZN593_HUMAN	ZNF593	15 kDa	0.0083	INF	Resistance high, Sensitive cells low	1	INF	[]	7	0	0	0	0	0	0	0	0
	Protein S100-A7A OS=Homo sapiens GN=S100A7A PE=1 SV=3	S1A7A_HUMAN	S100A7A	11 kDa	0.032	INF	Resistance high, Sensitive cells low	0.012	INF	Sensitive cells low, Sensitive cells+ T high	0	0	5	0	0	0	0	0	6
	Carbonic anhydrase 6 OS=Homo sapiens GN=CA6 PE=1 SV=3	CAH6_HUMAN (+1)	CA6	35 kDa	0.0021	INF	Resistance high, Sensitive cells low	1	INF	[]	0	0	9	0	0	0	0	0	0
	ATP-dependent RNA helicase DDX50 OS=Homo sapiens GN=DDX50 PE=1 SV=1	DDX50_HUMAN	DDX50	83 kDa	0.0011	INF	Resistance high, Sensitive cells low	1	INF	[]	6	0	4	0	0	0	0	0	0
	Thrombospondin type-1 domain-containing protein 4 OS=Homo sapiens GN=THSD4 PE=2 SV=2	THSD4_HUMAN	THSD4	112 kDa	0.0042	INF	Resistance high, Sensitive cells low	1	INF	[]	0	0	8	0	0	0	0	0	0
	Dihydrofolate reductase OS=Homo sapiens GN=DHFR PE=1 SV=2	DYR_HUMAN (+2)	DHFR	21 kDa	0.0042	INF	Resistance high, Sensitive cells low	1	INF	[]	6	0	2	0	0	0	0	0	0
	Desmocollin-2 OS=Homo sapiens GN=DSC2 PE=1 SV=1	DSC2_HUMAN (+4)	DSC2	100 kDa	0.032	INF	Resistance high, Sensitive cells low	0.48	INF	[]	0	0	5	0	0	0	0	0	1
	Signal transducer and activator of transcription 3 OS=Homo sapiens GN=STAT3 PE=1 SV=2	STAT3_HUMAN	STAT3	88 kDa	0.032	INF	Resistance high, Sensitive cells low	0.11	INF	[]	0	1	4	0	0	0	0	0	3
	Retrotransposon-derived protein PEG10 OS=Homo sapiens GN=PEG10 PE=1 SV=2	PEG10_HUMAN	PEG10	80 kDa	0.016	INF	Resistance high, Sensitive cells low	1	INF	[]	2	0	4	0	0	0	0	0	0
	Inter-alpha-trypsin inhibitor heavy chain H4 OS=Homo sapiens GN=ITIH4 PE=1 SV=4	ITIH4_HUMAN	ITIH4	103 kDa	0.0083	INF	Resistance high, Sensitive cells low	0.48	INF	[]	0	0	7	0	0	0	0	0	1
	Beta-2-glycoprotein 1 OS=Homo sapiens GN=APOH PE=1 SV=3	APOH_HUMAN (+1)	APOH	38 kDa	0.0083	INF	Resistance high, Sensitive cells low	0.11	INF	[]	0	0	7	0	0	0	0	0	3
	DNA repair protein complementing XP-C cells OS=Homo sapiens GN=XPC PE=1 SV=4	XPC_HUMAN	XPC	106 kDa	0.032	INF	Resistance high, Sensitive cells low	1	INF	[]	2	0	3	0	0	0	0	0	0
	Ubiquitin-conjugating enzyme E2 D2 OS=Homo sapiens GN=UBE2D2 PE=1 SV=1	UB2D2_HUMAN (+15)	UBE2D2	17 kDa	0.032	INF	Resistance high, Sensitive cells low	0.23	INF	[]	0	1	4	0	0	0	0	2	0
	Microtubule-actin cross-linking factor 1, isoforms 1/2/3/5 OS=Homo sapiens GN=MACF1 PE=1 SV=1	H3BPE1 (+1)		?	0.0083	INF	Resistance high, Sensitive cells low	1	INF	[]	0	0	7	0	0	0	0	0	0
	WD repeat-containing protein 1 OS=Homo sapiens GN=WDR1 PE=1 SV=4	WDR1_HUMAN	WDR1	66 kDa	0.032	INF	Resistance high, Sensitive cells low	0.23	INF	[]	0	0	5	0	0	0	0	2	0
	Protein ALEX OS=Homo sapiens GN=GNAS PE=1 SV=1	ALEX_HUMAN	GNAS	68 kDa	0.016	INF	Resistance high, Sensitive cells low	1	INF	[]	6	0	0	0	0	0	0	0	0
	39S ribosomal protein L41, mitochondrial OS=Homo sapiens GN=MRPL41 PE=1 SV=1	RM41_HUMAN	MRPL41	15 kDa	0.032	INF	Resistance high, Sensitive cells low	0.23	INF	[]	0	0	5	0	0	0	0	0	2
	Protein IGKV3-11 OS=Homo sapiens GN=IGKV3-11 PE=4 SV=1	A0A087WZW8		?	0.032	INF	Resistance high, Sensitive cells low	0.11	INF	[]	0	0	5	0	0	0	0	0	3
	Hexokinase OS=Homo sapiens GN=DKFZp686M1669 PE=2 SV=1	Q68E10		?	0.016	INF	Resistance high, Sensitive cells low	0.23	INF	[]	0	0	6	0	0	0	0	0	2
	ERO1-like protein alpha OS=Homo sapiens GN=ERO1A PE=1 SV=2	ERO1A_HUMAN	ERO1A	54 kDa	0.016	INF	Resistance high, Sensitive cells low	0.11	INF	[]	0	0	6	0	0	0	0	0	3
	Septin-5 OS=Homo sapiens GN=SEPT5 PE=1 SV=1	SEPT5_HUMAN (+6)	38596	43 kDa	0.037	7	Resistance high, Sensitive cells low	0.52	0	[]	1	0	6	1	0	0	0	0	0
	Histidine-rich glycoprotein OS=Homo sapiens GN=HRG PE=1 SV=1	HRG_HUMAN (+1)	HRG	60 kDa	0.0083	INF	Resistance high, Sensitive cells low	0.48	INF	[]	0	0	7	0	0	0	0	0	1
	Alpha-1B-glycoprotein OS=Homo sapiens GN=A1BG PE=1 SV=4	A1BG_HUMAN	A1BG	54 kDa	0.016	INF	Resistance high, Sensitive cells low	1	INF	[]	0	0	6	0	0	0	0	0	0
	Inter-alpha-trypsin inhibitor heavy chain H1 OS=Homo sapiens GN=ITIH1 PE=1 SV=3	ITIH1_HUMAN	ITIH1	101 kDa	0.016	INF	Resistance high, Sensitive cells low	1	INF	[]	0	0	6	0	0	0	0	0	0
	Serum amyloid P-component OS=Homo sapiens GN=APCS PE=1 SV=2	SAMP_HUMAN (+1)	APCS	25 kDa	0.032	INF	Resistance high, Sensitive cells low	1	INF	[]	0	0	5	0	0	0	0	0	0
	C2 domain-containing protein 2 OS=Homo sapiens GN=C2CD2 PE=1 SV=2	CU025_HUMAN	C2CD2	76 kDa	0.016	INF	Resistance high, Sensitive cells low	1	INF	[]	0	0	6	0	0	0	0	0	0
	Actin, cytoplasmic 1 OS=Homo sapiens GN=ACTB PE=1 SV=1	ACTB_HUMAN	ACTB	42 kDa	0.31	1	[]	< 0.00010	1.1	Sensitive cells low, Sensitive cells+ T high	180	342	336	274	406	186	232	439	303
	Tubulin beta chain OS=Homo sapiens GN=TUBB PE=1 SV=2	TBB5_HUMAN	TUBB	50 kDa	0.15	1	[]	0.38	0.9	[]	195	319	242	272	271	243	195	311	212
	Transforming growth factor beta-1 OS=Homo sapiens GN=TGFB1 PE=1 SV=2	TGFB1_HUMAN	TGFB1	44 kDa	0.059	1.1	[]	0.033	1	Sensitive cells low, Sensitive cells+ T high	195	156	211	210	129	163	191	152	181
	Tubulin alpha-1B chain OS=Homo sapiens GN=TUBA1B PE=1 SV=1	TBA1B_HUMAN (+1)	TUBA1B	50 kDa	0.086	0.9	[]	0.099	1	[]	111	220	185	195	179	179	148	233	175
	Myosin-9 OS=Homo sapiens GN=MYH9 PE=1 SV=4	MYH9_HUMAN	MYH9	227 kDa	0.23	1	[]	0.26	1	[]	9	237	226	62	241	185	22	249	203
	Heat shock cognate 71 kDa protein OS=Homo sapiens GN=HSPA8 PE=1 SV=1	HSP7C_HUMAN	HSPA8	71 kDa	0.4	1	[]	0.00056	1.2	Sensitive cells low, Sensitive cells+ T high	68	207	148	166	137	105	108	239	126
	Glyceraldehyde-3-phosphate dehydrogenase OS=Homo sapiens GN=GAPDH PE=1 SV=3	G3P_HUMAN	GAPDH	36 kDa	0.51	1	[]	0.49	0.9	[]	100	116	191	144	153	104	105	142	124
	Annexin A2 OS=Homo sapiens GN=ANXA2 PE=1 SV=2	ANXA2_HUMAN	ANXA2	39 kDa	0.19	0.9	[]	< 0.00010	1.3	Sensitive cells low, Sensitive cells+ T high	65	98	130	139	88	84	143	133	132
	Elongation factor 2 OS=Homo sapiens GN=EEF2 PE=1 SV=4	EF2_HUMAN	EEF2	95 kDa	0.31	1.1	[]	< 0.00010	1.4	Sensitive cells low, Sensitive cells+ T high	17	134	104	88	56	95	58	157	128
	Histone H1.4 OS=Homo sapiens GN=HIST1H1E PE=1 SV=2	H14_HUMAN	HIST1H1E	22 kDa	0.36	1	[]	0.018	0.8	Sensitive cells high, Sensitive cells+ T low	75	78	119	107	58	112	59	60	93
	Protein S100-A8 OS=Homo sapiens GN=S100A8 PE=1 SV=1	S10A8_HUMAN	S100A8	11 kDa	0.26	0.9	[]	0.0003	1.3	Sensitive cells low, Sensitive cells+ T high	27	69	112	72	115	32	64	104	110
	Histone H2A type 2-A OS=Homo sapiens GN=HIST2H2AA3 PE=1 SV=3	H2A2A_HUMAN (+1)	HIST2H2AA3	14 kDa	0.16	0.9	[]	0.4	1	[]	39	97	92	57	94	96	58	93	85
	cDNA FLJ60424, highly similar to Junction plakoglobin OS=Homo sapiens PE=2 SV=1	B4DE59		?	0.43	1	[]	0.012	1.1	Sensitive cells low, Sensitive cells+ T high	95	0	145	123	0	118	111	0	163
	Heat shock protein beta-1 OS=Homo sapiens GN=HSPB1 PE=1 SV=2	HSPB1_HUMAN	HSPB1	23 kDa	0.27	1.1	[]	0.00042	1.3	Sensitive cells low, Sensitive cells+ T high	66	105	68	109	65	47	79	126	73
	Peroxiredoxin-1 OS=Homo sapiens GN=PRDX1 PE=1 SV=1	PRDX1_HUMAN (+1)	PRDX1	22 kDa	0.45	1	[]	0.0012	1.2	Sensitive cells low, Sensitive cells+ T high	71	91	55	77	78	62	81	113	73
	Alpha-enolase OS=Homo sapiens GN=ENO1 PE=1 SV=2	ENOA_HUMAN	ENO1	47 kDa	0.22	0.9	[]	< 0.00010	1.5	Sensitive cells low, Sensitive cells+ T high	23	43	106	74	100	11	63	124	97
	Protein S100-A9 OS=Homo sapiens GN=S100A9 PE=1 SV=1	S10A9_HUMAN	S100A9	13 kDa	0.12	0.9	[]	0.036	1.1	Sensitive cells low, Sensitive cells+ T high	17	47	94	75	94	9	57	60	83
	Alpha-actinin-4 OS=Homo sapiens GN=ACTN4 PE=1 SV=2	ACTN4_HUMAN	ACTN4	105 kDa	0.2	0.9	[]	0.056	1.1	[]	4	88	89	57	76	62	32	110	71
	Ubiquitin-40S ribosomal protein S27a OS=Homo sapiens GN=RPS27A PE=1 SV=2	RS27A_HUMAN	RPS27A	18 kDa	0.11	1.2	[]	0.018	1.2	Sensitive cells low, Sensitive cells+ T high	41	59	76	55	50	45	39	77	61
	Filamin-A OS=Homo sapiens GN=FLNA PE=1 SV=4	FLNA_HUMAN	FLNA	281 kDa	0.13	0.9	[]	0.46	0.9	[]	0	143	60	14	117	93	6	123	82
	Histone H1.5 OS=Homo sapiens GN=HIST1H1B PE=1 SV=3	H15_HUMAN	HIST1H1B	23 kDa	0.27	1.1	[]	0.0016	0.7	Sensitive cells high, Sensitive cells+ T low	70	62	87	80	48	74	55	33	47
	Copine-3 OS=Homo sapiens GN=CPNE3 PE=1 SV=1	CPNE3_HUMAN (+1)	CPNE3	60 kDa	0.063	0.9	[]	< 0.00010	0.5	Sensitive cells high, Sensitive cells+ T low	15	33	102	29	29	118	27	28	29
	Junction plakoglobin OS=Homo sapiens GN=JUP PE=1 SV=3	PLAK_HUMAN	JUP	82 kDa	0.19	1.1	[]	< 0.00010	1.5	Sensitive cells low, Sensitive cells+ T high	10	30	97	66	30	24	25	86	74
	Heterogeneous nuclear ribonucleoprotein U OS=Homo sapiens GN=HNRNPU PE=1 SV=6	HNRPU_HUMAN	HNRNPU	91 kDa	0.2	0.9	[]	0.033	0.7	Sensitive cells high, Sensitive cells+ T low	20	62	78	49	36	89	14	37	79
	Protein S100-A7 OS=Homo sapiens GN=S100A7 PE=1 SV=4	S10A7_HUMAN	S100A7	11 kDa	0.34	1.1	[]	< 0.00010	2	Sensitive cells low, Sensitive cells+ T high	11	49	55	60	42	4	63	76	71
	ADP-ribosylation factor 1 OS=Homo sapiens GN=ARF1 PE=1 SV=2	ARF1_HUMAN	ARF1	21 kDa	0.4	1	[]	0.023	1.2	Sensitive cells low, Sensitive cells+ T high	36	73	39	57	49	45	71	63	42
	Heterogeneous nuclear ribonucleoproteins C1/C2 OS=Homo sapiens GN=HNRNPC PE=1 SV=4	HNRPC_HUMAN	HNRNPC	34 kDa	0.21	0.9	[]	0.51	0.9	[]	30	54	67	54	37	73	36	51	66
	60S ribosomal protein L30 OS=Homo sapiens GN=RPL30 PE=1 SV=2	RL30_HUMAN	RPL30	13 kDa	0.47	1	[]	0.00021	0.6	Sensitive cells high, Sensitive cells+ T low	16	32	93	26	38	77	21	22	37
	GTP-binding nuclear protein Ran OS=Homo sapiens GN=RAN PE=1 SV=3	RAN_HUMAN	RAN	24 kDa	0.14	1.2	[]	0.31	0.9	[]	30	39	87	39	39	56	31	44	41
	60S ribosomal protein L22 OS=Homo sapiens GN=RPL22 PE=1 SV=2	RL22_HUMAN	RPL22	15 kDa	0.36	1	[]	0.0075	0.7	Sensitive cells high, Sensitive cells+ T low	44	57	51	59	42	56	35	36	36
	Ras GTPase-activating protein-binding protein 1 OS=Homo sapiens GN=G3BP1 PE=1 SV=1	G3BP1_HUMAN	G3BP1	52 kDa	0.15	1.2	[]	0.0014	0.6	Sensitive cells high, Sensitive cells+ T low	54	56	34	104	1	19	55	3	16
	ATP-dependent RNA helicase DDX3X OS=Homo sapiens GN=DDX3X PE=1 SV=3	DDX3X_HUMAN	DDX3X	73 kDa	0.36	1.1	[]	0.00046	0.6	Sensitive cells high, Sensitive cells+ T low	60	51	26	111	2	15	46	11	16
	Ubiquitin-like modifier-activating enzyme 1 OS=Homo sapiens GN=UBA1 PE=1 SV=3	UBA1_HUMAN	UBA1	118 kDa	0.065	0.8	[]	0.0013	1.3	Sensitive cells low, Sensitive cells+ T high	4	83	27	37	46	54	23	96	61
	14-3-3 protein beta/alpha OS=Homo sapiens GN=YWHAB PE=1 SV=3	1433B_HUMAN	YWHAB	28 kDa	0.068	1.3	[]	< 0.00010	1.8	Sensitive cells low, Sensitive cells+ T high	34	61	20	45	29	17	44	92	28
	14-3-3 protein zeta/delta OS=Homo sapiens GN=YWHAZ PE=1 SV=1	1433Z_HUMAN	YWHAZ	28 kDa	0.073	1.2	[]	< 0.00010	1.6	Sensitive cells low, Sensitive cells+ T high	29	54	37	52	26	18	41	69	45
	Eukaryotic initiation factor 4A-I OS=Homo sapiens GN=EIF4A1 PE=1 SV=1	IF4A1_HUMAN	EIF4A1	46 kDa	0.33	1	[]	0.014	1.2	Sensitive cells low, Sensitive cells+ T high	29	55	31	56	34	31	45	61	42
	60S ribosomal protein L4 OS=Homo sapiens GN=RPL4 PE=1 SV=5	RL4_HUMAN	RPL4	48 kDa	0.051	1.3	[]	0.0018	0.6	Sensitive cells high, Sensitive cells+ T low	9	15	108	28	14	62	16	5	39
	Uncharacterized protein OS=Homo sapiens PE=2 SV=1	Q6GMV8_HUMAN (+1)		25 kDa	0.28	0.9	[]	0.3	0.9	[]	7	19	77	29	76	6	20	21	54
	Poly(rC)-binding protein 1 OS=Homo sapiens GN=PCBP1 PE=1 SV=2	PCBP1_HUMAN (+1)	PCBP1	37 kDa	0.2	1.2	[]	0.00093	1.4	Sensitive cells low, Sensitive cells+ T high	35	50	28	49	23	26	47	48	43
	Matrin-3 OS=Homo sapiens GN=MATR3 PE=1 SV=2	MATR3_HUMAN	MATR3	95 kDa	0.52	1	[]	< 0.00010	0.4	Sensitive cells high, Sensitive cells+ T low	26	36	62	34	22	66	4	13	28
	Ras GTPase-activating protein-binding protein 2 OS=Homo sapiens GN=G3BP2 PE=1 SV=2	G3BP2_HUMAN	G3BP2	54 kDa	0.51	1	[]	< 0.00010	0.5	Sensitive cells high, Sensitive cells+ T low	34	42	28	83	1	19	32	8	10
	Splicing factor, proline- and glutamine-rich OS=Homo sapiens GN=SFPQ PE=1 SV=2	SFPQ_HUMAN	SFPQ	76 kDa	0.45	1	[]	0.0056	0.6	Sensitive cells high, Sensitive cells+ T low	23	32	53	47	13	49	15	20	33
	Midkine OS=Homo sapiens GN=MDK PE=1 SV=1	MK_HUMAN	MDK	16 kDa	0.36	1.1	[]	< 0.00010	0.4	Sensitive cells high, Sensitive cells+ T low	28	30	57	35	24	48	8	23	14
	Serotransferrin OS=Homo sapiens GN=TF PE=1 SV=3	TRFE_HUMAN	TF	77 kDa	0.075	1.2	[]	< 0.00010	0.2	Sensitive cells high, Sensitive cells+ T low	0	0	161	0	132	1	0	0	27
	Lipolysis-stimulated lipoprotein receptor OS=Homo sapiens GN=LSR PE=1 SV=4	LSR_HUMAN	LSR	71 kDa	0.51	1.3	[]	0.53	0.7	[]	0	3	1	1	1	1	0	1	1
	ATP synthase subunit beta, mitochondrial OS=Homo sapiens GN=ATP5B PE=1 SV=3	ATPB_HUMAN	ATP5B	57 kDa	0.29	0.9	[]	< 0.00010	2	Sensitive cells low, Sensitive cells+ T high	3	27	50	23	23	41	24	93	53
	Ribosomal L1 domain-containing protein 1 OS=Homo sapiens GN=RSL1D1 PE=1 SV=3	RL1D1_HUMAN	RSL1D1	55 kDa	0.16	1.2	[]	< 0.00010	0.3	Sensitive cells high, Sensitive cells+ T low	11	20	95	25	11	72	6	1	30
	ATP-dependent RNA helicase A OS=Homo sapiens GN=DHX9 PE=1 SV=4	DHX9_HUMAN	DHX9	141 kDa	0.26	0.9	[]	0.00072	0.6	Sensitive cells high, Sensitive cells+ T low	0	63	43	29	38	48	0	40	25
	Triosephosphate isomerase OS=Homo sapiens GN=TPI1 PE=1 SV=3	TPIS_HUMAN	TPI1	31 kDa	0.18	1.2	[]	< 0.00010	2.2	Sensitive cells low, Sensitive cells+ T high	9	23	55	42	27	4	36	60	65
	Ribosomal protein L7, isoform CRA_a OS=Homo sapiens GN=RPL7 PE=3 SV=1	A0A024R814 (+1)		?	0.49	1	[]	0.15	0.8	[]	13	0	64	26	0	51	26	0	33
	Acetyl-CoA carboxylase 1 OS=Homo sapiens GN=ACACA PE=1 SV=2	ACACA_HUMAN	ACACA	266 kDa	0.4	1	[]	< 0.00010	0.3	Sensitive cells high, Sensitive cells+ T low	0	69	41	3	16	94	4	20	12
	Protein-glutamine gamma-glutamyltransferase E OS=Homo sapiens GN=TGM3 PE=1 SV=4	TGM3_HUMAN	TGM3	77 kDa	0.21	1.2	[]	0.064	1.2	[]	2	8	68	43	21	2	10	34	36
	eIF-2-alpha kinase activator GCN1 OS=Homo sapiens GN=GCN1 PE=1 SV=6	GCN1_HUMAN	GCN1	293 kDa	0.087	1.3	[]	0.015	0.6	Sensitive cells high, Sensitive cells+ T low	0	71	33	1	8	74	4	24	24
	Elongation factor 1-gamma OS=Homo sapiens GN=EEF1G PE=1 SV=3	EF1G_HUMAN	EEF1G	50 kDa	0.51	1	[]	0.3	1	[]	17	33	27	29	11	35	23	22	32
	Guanine nucleotide-binding protein G(I)/G(S)/G(T) subunit beta-1 OS=Homo sapiens GN=GNB1 PE=1 SV=3	GBB1_HUMAN	GNB1	37 kDa	0.24	0.9	[]	0.24	0.8	[]	22	13	53	37	8	52	27	22	31
	Nucleophosmin OS=Homo sapiens GN=NPM1 PE=1 SV=2	NPM_HUMAN	NPM1	33 kDa	0.26	0.9	[]	0.013	1.3	Sensitive cells low, Sensitive cells+ T high	15	36	25	38	18	28	31	47	31
	Chloride intracellular channel protein 1 OS=Homo sapiens GN=CLIC1 PE=1 SV=4	CLIC1_HUMAN	CLIC1	27 kDa	0.37	1	[]	0.0035	1.4	Sensitive cells low, Sensitive cells+ T high	23	32	27	40	20	26	40	50	28
	Cofilin-1 OS=Homo sapiens GN=CFL1 PE=1 SV=3	COF1_HUMAN	CFL1	19 kDa	0.35	1.1	[]	0.0084	1.3	Sensitive cells low, Sensitive cells+ T high	20	47	33	25	44	23	27	50	43
	Cadherin-1 OS=Homo sapiens GN=CDH1 PE=1 SV=3	CADH1_HUMAN	CDH1	97 kDa	0.29	0.9	[]	0.35	0.9	[]	18	21	43	32	14	43	23	28	26
	40S ribosomal protein S20 OS=Homo sapiens GN=RPS20 PE=1 SV=1	RS20_HUMAN	RPS20	13 kDa	0.32	1.1	[]	0.05	1.2	[]	18	28	36	23	17	34	25	28	37
	Signal recognition particle 14 kDa protein OS=Homo sapiens GN=SRP14 PE=1 SV=2	SRP14_HUMAN	SRP14	15 kDa	0.52	1	[]	0.0014	0.6	Sensitive cells high, Sensitive cells+ T low	23	21	59	37	7	57	16	8	33
	78 kDa glucose-regulated protein OS=Homo sapiens GN=HSPA5 PE=1 SV=2	GRP78_HUMAN	HSPA5	72 kDa	0.074	1.3	[]	< 0.00010	1.9	Sensitive cells low, Sensitive cells+ T high	1	12	65	32	15	12	10	63	39
	Hemoglobin subunit beta OS=Homo sapiens GN=HBB PE=1 SV=2	HBB_HUMAN (+1)	HBB	16 kDa	0.33	1.1	[]	0.15	0.8	[]	4	9	92	0	86	10	6	52	17
	Epididymis secretory sperm binding protein Li 128m OS=Homo sapiens GN=HEL-S-128m PE=2 SV=1	V9HWC7		?	0.093	0.8	[]	< 0.00010	1.6	Sensitive cells low, Sensitive cells+ T high	38	0	19	45	0	27	73	0	44
	cDNA FLJ45706 fis, clone FEBRA2028457, highly similar to Nucleolin OS=Homo sapiens PE=2 SV=1	Q6ZS99		?	0.1	0.8	[]	< 0.00010	0.5	Sensitive cells high, Sensitive cells+ T low	64	0	36	87	0	31	19	0	36
	SWI/SNF-related matrix-associated actin-dependent regulator of chromatin subfamily A member 5 OS=Homo sapiens GN=SMARCA5 PE=1 SV=1	SMCA5_HUMAN	SMARCA5	122 kDa	0.29	1.1	[]	< 0.00010	0.3	Sensitive cells high, Sensitive cells+ T low	17	3	78	23	0	65	4	0	24
	Arginase-1 OS=Homo sapiens GN=ARG1 PE=1 SV=2	ARGI1_HUMAN	ARG1	35 kDa	0.43	1	[]	< 0.00010	1.9	Sensitive cells low, Sensitive cells+ T high	6	9	47	43	19	2	35	37	50
	Casein kinase I isoform alpha OS=Homo sapiens GN=CSNK1A1 PE=1 SV=2	KC1A_HUMAN (+1)	CSNK1A1	39 kDa	0.091	1.2	[]	< 0.00010	0.4	Sensitive cells high, Sensitive cells+ T low	8	3	96	13	1	72	6	3	25
	cDNA FLJ30049 fis, clone ADRGL1000033, highly similar to 26S proteasome non-ATPase regulatory subunit 3 OS=Homo sapiens PE=2 SV=1	B3KNN7 (+3)		?	0.32	0.9	[]	< 0.00010	0.4	Sensitive cells high, Sensitive cells+ T low	28	0	69	43	0	60	19	0	24
	40S ribosomal protein S2 OS=Homo sapiens GN=RPS2 PE=1 SV=2	RS2_HUMAN	RPS2	31 kDa	0.24	1.1	[]	0.087	0.7	[]	9	23	66	14	14	58	11	17	35
	Isocitrate dehydrogenase [NADP], mitochondrial OS=Homo sapiens GN=IDH2 PE=1 SV=2	IDHP_HUMAN	IDH2	51 kDa	0.059	0.8	[]	0.0021	1.4	Sensitive cells low, Sensitive cells+ T high	23	10	25	5	25	46	9	79	21
	Glutathione S-transferase P OS=Homo sapiens GN=GSTP1 PE=1 SV=2	GSTP1_HUMAN (+1)	GSTP1	23 kDa	0.31	1.1	[]	< 0.00010	1.8	Sensitive cells low, Sensitive cells+ T high	7	20	45	33	31	0	23	41	51
	60S ribosomal protein L13 OS=Homo sapiens GN=RPL13 PE=1 SV=4	RL13_HUMAN (+2)	RPL13	24 kDa	0.24	1.2	[]	0.45	1	[]	15	17	37	18	14	27	15	18	24
	60S ribosomal protein L6 OS=Homo sapiens GN=RPL6 PE=2 SV=1	Q8N5Z7		?	0.26	1.1	[]	0.0028	0.6	Sensitive cells high, Sensitive cells+ T low	1	0	93	23	0	60	10	0	36
	Ras-related protein Rab-1B OS=Homo sapiens GN=RAB1B PE=1 SV=1	RAB1B_HUMAN (+2)	RAB1B	22 kDa	0.3	0.9	[]	0.034	1.3	Sensitive cells low, Sensitive cells+ T high	13	26	24	26	22	21	24	41	22
	Heterogeneous nuclear ribonucleoprotein K OS=Homo sapiens GN=HNRNPK PE=1 SV=1	HNRPK_HUMAN	HNRNPK	51 kDa	0.051	1.3	[]	0.041	1.2	Sensitive cells low, Sensitive cells+ T high	11	52	29	27	14	28	19	45	22
	Alanine--tRNA ligase, cytoplasmic OS=Homo sapiens GN=AARS PE=1 SV=2	SYAC_HUMAN	AARS	107 kDa	0.29	0.9	[]	0.0023	0.6	Sensitive cells high, Sensitive cells+ T low	0	78	7	24	13	55	9	28	15
	60S acidic ribosomal protein P0 OS=Homo sapiens GN=RPLP0 PE=1 SV=1	RLA0_HUMAN	RPLP0	34 kDa	0.5	1	[]	0.1	1.2	[]	15	26	29	33	9	28	22	26	33
	Long-chain-fatty-acid--CoA ligase 1 OS=Homo sapiens GN=ACSL1 PE=1 SV=1	ACSL1_HUMAN	ACSL1	78 kDa	0.057	0.8	[]	0.19	0.8	[]	17	12	27	26	7	41	16	17	25
	Heterochromatin protein 1-binding protein 3 OS=Homo sapiens GN=HP1BP3 PE=1 SV=1	HP1B3_HUMAN	HP1BP3	61 kDa	0.43	1	[]	0.084	0.7	[]	14	2	39	22	3	32	11	0	28
	Growth factor receptor-bound protein 7 OS=Homo sapiens GN=GRB7 PE=1 SV=2	GRB7_HUMAN	GRB7	60 kDa	0.35	1.1	[]	< 0.00010	0.4	Sensitive cells high, Sensitive cells+ T low	19	14	50	26	4	46	12	5	13
	Protein disulfide-isomerase OS=Homo sapiens GN=P4HB PE=1 SV=3	PDIA1_HUMAN	P4HB	57 kDa	0.11	1.4	[]	< 0.00010	2.5	Sensitive cells low, Sensitive cells+ T high	0	3	45	19	3	13	8	42	38
	40S ribosomal protein S8 OS=Homo sapiens GN=RPS8 PE=1 SV=2	RS8_HUMAN (+1)	RPS8	24 kDa	0.19	1.2	[]	0.13	1.2	[]	10	17	42	25	7	25	22	21	23
	Eukaryotic translation initiation factor 2 subunit 3 OS=Homo sapiens GN=EIF2S3 PE=1 SV=3	IF2G_HUMAN	EIF2S3	51 kDa	0.43	1	[]	< 0.00010	0.4	Sensitive cells high, Sensitive cells+ T low	34	27	21	57	1	26	22	3	8
	Heterogeneous nuclear ribonucleoprotein H OS=Homo sapiens GN=HNRNPH1 PE=1 SV=4	HNRH1_HUMAN (+2)	HNRNPH1	49 kDa	0.4	1	[]	0.041	1.2	Sensitive cells low, Sensitive cells+ T high	9	38	19	26	25	18	23	36	27
	ATP synthase subunit alpha, mitochondrial OS=Homo sapiens GN=ATP5A1 PE=1 SV=1	ATPA_HUMAN	ATP5A1	60 kDa	0.055	0.7	[]	< 0.00010	2.1	Sensitive cells low, Sensitive cells+ T high	1	8	26	9	16	25	8	67	30
	Isoleucine--tRNA ligase, cytoplasmic OS=Homo sapiens GN=IARS PE=1 SV=2	SYIC_HUMAN	IARS	145 kDa	0.37	0.9	[]	0.019	0.6	Sensitive cells high, Sensitive cells+ T low	0	40	30	17	4	53	3	15	28
	D-3-phosphoglycerate dehydrogenase OS=Homo sapiens GN=PHGDH PE=1 SV=4	SERA_HUMAN	PHGDH	57 kDa	0.23	1.2	[]	0.12	1.2	[]	19	28	29	31	7	27	22	28	25
	Protein S100-A11 OS=Homo sapiens GN=S100A11 PE=1 SV=2	S10AB_HUMAN	S100A11	12 kDa	0.18	0.8	[]	0.064	1.2	[]	2	22	31	31	27	7	26	22	31
	Adenine phosphoribosyltransferase OS=Homo sapiens GN=APRT PE=1 SV=2	APT_HUMAN	APRT	20 kDa	0.35	0.9	[]	0.0056	1.5	Sensitive cells low, Sensitive cells+ T high	9	18	21	17	11	24	25	30	22
	Copine-1 OS=Homo sapiens GN=CPNE1 PE=1 SV=1	CPNE1_HUMAN (+2)	CPNE1	59 kDa	0.096	0.8	[]	0.11	0.7	[]	10	6	34	11	5	48	12	10	24
	Collagen alpha-1(I) chain OS=Homo sapiens GN=COL1A1 PE=1 SV=5	CO1A1_HUMAN	COL1A1	139 kDa	0.49	1	[]	0.26	0.8	[]	0	0	50	0	0	48	0	0	38
	Phosphoglycerate mutase 1 OS=Homo sapiens GN=PGAM1 PE=1 SV=2	PGAM1_HUMAN	PGAM1	29 kDa	0.16	1.3	[]	0.003	1.6	Sensitive cells low, Sensitive cells+ T high	11	20	19	17	17	5	17	28	19
	Interleukin-36 gamma OS=Homo sapiens GN=IL36G PE=1 SV=1	IL36G_HUMAN	IL36G	19 kDa	0.17	1.3	[]	< 0.00010	2.5	Sensitive cells low, Sensitive cells+ T high	1	20	24	33	2	0	24	31	33
	AP-2 complex subunit mu OS=Homo sapiens GN=AP2M1 PE=1 SV=2	AP2M1_HUMAN	AP2M1	50 kDa	0.18	0.8	[]	< 0.00010	0.2	Sensitive cells high, Sensitive cells+ T low	0	11	42	1	7	55	1	2	7
	Eukaryotic translation initiation factor 3 subunit B OS=Homo sapiens GN=EIF3B PE=1 SV=3	EIF3B_HUMAN (+4)	EIF3B	92 kDa	0.094	0.8	[]	< 0.00010	0.3	Sensitive cells high, Sensitive cells+ T low	0	25	33	21	3	49	2	8	12
	Receptor tyrosine-protein kinase erbB-2 OS=Homo sapiens GN=ERBB2 PE=1 SV=1	ERBB2_HUMAN	ERBB2	138 kDa	0.51	1	[]	< 0.00010	2.3	Sensitive cells low, Sensitive cells+ T high	0	37	5	20	7	15	0	89	6
	40S ribosomal protein S10 OS=Homo sapiens GN=RPS10 PE=1 SV=1	RS10_HUMAN	RPS10	19 kDa	0.077	1.4	[]	0.29	1.1	[]	14	14	30	14	8	20	13	8	24
	60S ribosomal protein L27 OS=Homo sapiens GN=RPL27 PE=1 SV=2	RL27_HUMAN	RPL27	16 kDa	0.51	1	[]	0.11	0.7	[]	14	8	25	22	5	20	13	8	11
	60S ribosomal protein L18 (Fragment) OS=Homo sapiens GN=RPL18 PE=1 SV=1	J3QQ67		?	0.46	1	[]	0.1	0.7	[]	2	0	60	12	0	51	11	0	34
	Importin subunit beta-1 OS=Homo sapiens GN=KPNB1 PE=1 SV=2	IMB1_HUMAN	KPNB1	97 kDa	0.32	1.1	[]	0.43	1	[]	3	34	24	20	4	30	7	16	30
	Signal recognition particle 9 kDa protein OS=Homo sapiens GN=SRP9 PE=1 SV=2	SRP09_HUMAN	SRP9	10 kDa	0.39	0.9	[]	0.12	0.7	[]	11	18	19	19	9	23	15	6	15
	Desmoglein-1 OS=Homo sapiens GN=DSG1 PE=1 SV=2	DSG1_HUMAN	DSG1	114 kDa	0.52	1	[]	0.00012	2.1	Sensitive cells low, Sensitive cells+ T high	1	5	23	20	2	6	3	19	38
	40S ribosomal protein SA OS=Homo sapiens GN=RPSA PE=1 SV=4	RSSA_HUMAN	RPSA	33 kDa	0.16	1.3	[]	< 0.00010	2	Sensitive cells low, Sensitive cells+ T high	7	18	25	21	5	13	21	26	32
	Protein DEK OS=Homo sapiens GN=DEK PE=1 SV=1	DEK_HUMAN	DEK	43 kDa	0.46	1.1	[]	0.0038	0.5	Sensitive cells high, Sensitive cells+ T low	11	14	30	22	9	21	10	5	10
	Receptor of activated protein C kinase 1 OS=Homo sapiens GN=RACK1 PE=1 SV=3	RACK1_HUMAN	RACK1	35 kDa	0.31	1.2	[]	0.00015	1.9	Sensitive cells low, Sensitive cells+ T high	6	12	24	28	2	6	13	27	30
	Hemoglobin subunit alpha OS=Homo sapiens GN=HBA1 PE=1 SV=2	HBA_HUMAN (+5)	HBA1	15 kDa	0.41	1.1	[]	0.28	0.8	[]	0	2	46	0	38	6	1	18	16
	Calmodulin-like protein 5 OS=Homo sapiens GN=CALML5 PE=1 SV=2	CALL5_HUMAN	CALML5	16 kDa	0.29	1.2	[]	0.0057	1.6	Sensitive cells low, Sensitive cells+ T high	3	17	28	32	9	0	18	16	30
	Calpain-1 catalytic subunit OS=Homo sapiens GN=CAPN1 PE=1 SV=1	CAN1_HUMAN	CAPN1	82 kDa	0.51	1	[]	0.32	1	[]	10	22	12	17	2	25	14	16	16
	Core histone macro-H2A.1 OS=Homo sapiens GN=H2AFY PE=1 SV=4	H2AY_HUMAN	H2AFY	40 kDa	0.084	0.7	[]	0.22	1.1	[]	1	19	16	10	20	19	15	26	13
	60S ribosomal protein L35 OS=Homo sapiens GN=RPL35 PE=1 SV=2	RL35_HUMAN	RPL35	15 kDa	0.078	0.7	[]	< 0.00010	0.3	Sensitive cells high, Sensitive cells+ T low	3	12	25	17	13	24	4	5	6
	40S ribosomal protein S30 OS=Homo sapiens GN=FAU PE=1 SV=1	E9PR30		?	0.15	1.3	[]	0.041	0.6	Sensitive cells high, Sensitive cells+ T low	24	0	23	22	0	14	9	0	11
	ADP-ribosylation factor 4 OS=Homo sapiens GN=ARF4 PE=1 SV=3	ARF4_HUMAN	ARF4	21 kDa	0.075	1.4	[]	0.25	1.1	[]	20	21	16	23	6	12	18	16	11
	Tyrosine-protein kinase BAZ1B OS=Homo sapiens GN=BAZ1B PE=1 SV=2	BAZ1B_HUMAN	BAZ1B	171 kDa	0.067	1.4	[]	0.00022	0.3	Sensitive cells high, Sensitive cells+ T low	11	2	47	16	0	27	1	0	13
	Asparagine--tRNA ligase, cytoplasmic OS=Homo sapiens GN=NARS PE=1 SV=1	SYNC_HUMAN	NARS	63 kDa	0.078	0.7	[]	0.49	1	[]	1	13	19	10	5	31	18	11	15
	Nucleoside diphosphate kinase OS=Homo sapiens GN=NME1-NME2 PE=1 SV=1	Q32Q12_HUMAN	NME1-NME2	33 kDa	0.14	1.3	[]	0.0083	1.6	Sensitive cells low, Sensitive cells+ T high	0	44	0	0	33	0	0	53	0
	Malate dehydrogenase (Fragment) OS=Homo sapiens GN=MDH2 PE=2 SV=1	Q0QF37_HUMAN (+2)	MDH2	32 kDa	0.15	0.8	[]	< 0.00010	2.1	Sensitive cells low, Sensitive cells+ T high	0	29	0	0	38	0	0	81	0
	Poly(rC)-binding protein 2 OS=Homo sapiens GN=PCBP2 PE=1 SV=1	PCBP2_HUMAN (+1)	PCBP2	39 kDa	0.37	1.1	[]	0.059	1.3	[]	15	21	13	23	7	14	20	19	18
	Actin, alpha skeletal muscle OS=Homo sapiens GN=ACTA1 PE=1 SV=1	ACTS_HUMAN (+1)	ACTA1	42 kDa	0.12	0.8	[]	0.19	1.1	[]	5	11	19	11	23	12	13	22	17
	Annexin A5 OS=Homo sapiens GN=ANXA5 PE=1 SV=2	ANXA5_HUMAN (+1)	ANXA5	36 kDa	0.48	1.1	[]	0.0018	1.7	Sensitive cells low, Sensitive cells+ T high	11	13	18	17	9	14	22	21	24
	116 kDa U5 small nuclear ribonucleoprotein component OS=Homo sapiens GN=EFTUD2 PE=1 SV=1	U5S1_HUMAN	EFTUD2	109 kDa	0.17	0.8	[]	< 0.00010	0.3	Sensitive cells high, Sensitive cells+ T low	0	5	41	14	2	40	0	1	18
	14-3-3 protein epsilon OS=Homo sapiens GN=YWHAE PE=1 SV=1	1433E_HUMAN	YWHAE	29 kDa	0.2	1.3	[]	< 0.00010	2	Sensitive cells low, Sensitive cells+ T high	9	22	12	18	7	9	20	26	23
	Macrophage migration inhibitory factor OS=Homo sapiens GN=MIF PE=1 SV=4	MIF_HUMAN (+2)	MIF	12 kDa	0.32	0.9	[]	0.067	1.2	[]	13	27	8	17	20	16	21	31	14
	T-complex protein 1 subunit gamma OS=Homo sapiens GN=CCT3 PE=1 SV=4	TCPG_HUMAN	CCT3	61 kDa	0.33	1.1	[]	0.084	1.3	[]	12	33	4	24	2	17	20	20	14
	60S ribosomal protein L13a (Fragment) OS=Homo sapiens GN=RPL13A PE=1 SV=2	M0QYS1		?	0.52	1	[]	< 0.00010	0.1	Sensitive cells high, Sensitive cells+ T low	1	0	30	9	0	21	1	0	2
	Gamma-glutamylcyclotransferase OS=Homo sapiens GN=GGCT PE=1 SV=1	GGCT_HUMAN	GGCT	21 kDa	0.43	0.9	[]	< 0.00010	2	Sensitive cells low, Sensitive cells+ T high	8	19	6	14	9	12	23	28	19
	ADP-ribosylation factor 6 OS=Homo sapiens PE=2 SV=1	Q5U025		?	0.26	1.2	[]	0.25	0.8	[]	23	0	30	22	0	23	13	0	22
	60S ribosomal protein L8 OS=Homo sapiens GN=RPL8 PE=1 SV=2	RL8_HUMAN	RPL8	28 kDa	0.19	1.3	[]	0.052	0.6	[]	7	5	37	15	1	23	8	5	10
	Transcription factor BTF3 OS=Homo sapiens GN=BTF3 PE=1 SV=1	BTF3_HUMAN	BTF3	22 kDa	0.19	1.2	[]	< 0.00010	0.1	Sensitive cells high, Sensitive cells+ T low	14	21	25	33	0	16	4	0	3
	Alpha-2-macroglobulin OS=Homo sapiens GN=A2M PE=1 SV=3	A2MG_HUMAN	A2M	163 kDa	0.23	0.9	[]	< 0.00010	0.05	Sensitive cells high, Sensitive cells+ T low	0	0	70	0	78	1	0	0	4
	Cell division control protein 42 homolog OS=Homo sapiens GN=CDC42 PE=1 SV=2	CDC42_HUMAN (+2)	CDC42	21 kDa	0.14	1.3	[]	0.22	1.1	[]	13	18	20	20	9	10	15	15	14
	Elongation factor 1-alpha 2 OS=Homo sapiens GN=EEF1A2 PE=1 SV=1	EF1A2_HUMAN	EEF1A2	50 kDa	0.092	1.4	[]	0.02	1.5	Sensitive cells low, Sensitive cells+ T high	11	22	17	14	3	19	14	27	12
	Peroxiredoxin-5, mitochondrial OS=Homo sapiens GN=PRDX5 PE=1 SV=4	PRDX5_HUMAN (+1)	PRDX5	22 kDa	0.51	1	[]	0.049	1.3	Sensitive cells low, Sensitive cells+ T high	9	26	10	25	9	11	30	16	13
	Kinesin-1 heavy chain OS=Homo sapiens GN=KIF5B PE=1 SV=1	KINH_HUMAN	KIF5B	110 kDa	0.5	1	[]	< 0.00010	0.2	Sensitive cells high, Sensitive cells+ T low	0	20	38	13	7	36	0	5	8
	T-complex protein 1 subunit beta OS=Homo sapiens GN=CCT2 PE=1 SV=4	TCPB_HUMAN	CCT2	57 kDa	0.12	1.3	[]	0.29	1.1	[]	17	28	8	24	0	16	17	14	12
	Heterogeneous nuclear ribonucleoprotein A1 OS=Homo sapiens GN=HNRNPA1 PE=1 SV=5	ROA1_HUMAN (+3)	HNRNPA1	39 kDa	0.097	1.4	[]	0.0059	1.7	Sensitive cells low, Sensitive cells+ T high	9	15	21	18	2	12	20	14	19
	Small nuclear ribonucleoprotein Sm D3 OS=Homo sapiens GN=SNRPD3 PE=1 SV=1	SMD3_HUMAN	SNRPD3	14 kDa	0.13	1.3	[]	0.38	1	[]	16	11	20	20	2	13	14	9	13
	AP-3 complex subunit beta-1 OS=Homo sapiens GN=AP3B1 PE=1 SV=3	AP3B1_HUMAN	AP3B1	121 kDa	0.49	1	[]	< 0.00010	0.3	Sensitive cells high, Sensitive cells+ T low	4	4	41	2	0	45	2	0	12
	Spliceosome RNA helicase DDX39B OS=Homo sapiens GN=DDX39B PE=1 SV=1	DX39B_HUMAN (+1)	DDX39B	49 kDa	0.12	0.8	[]	0.17	1.2	[]	6	7	21	11	5	29	12	14	26
	FBL protein (Fragment) OS=Homo sapiens GN=FBL PE=1 SV=2	Q96BS4		?	0.48	1.1	[]	0.22	0.7	[]	9	0	27	13	0	21	11	0	14
	Ribosome biogenesis protein WDR12 OS=Homo sapiens GN=WDR12 PE=1 SV=2	WDR12_HUMAN	WDR12	48 kDa	0.35	0.9	[]	< 0.00010	0.2	Sensitive cells high, Sensitive cells+ T low	2	0	46	4	0	48	0	0	10
	Transcription factor AP-2 gamma OS=Homo sapiens GN=TFAP2C PE=1 SV=1	AP2C_HUMAN (+1)	TFAP2C	49 kDa	0.22	0.9	[]	0.00012	0.4	Sensitive cells high, Sensitive cells+ T low	5	5	37	9	4	42	3	0	17
	Protein POF1B OS=Homo sapiens GN=POF1B PE=1 SV=3	POF1B_HUMAN	POF1B	68 kDa	0.48	1	[]	0.0015	1.9	Sensitive cells low, Sensitive cells+ T high	0	7	18	21	5	0	8	19	23
	Cullin-associated NEDD8-dissociated protein 1 OS=Homo sapiens GN=CAND1 PE=1 SV=2	CAND1_HUMAN	CAND1	136 kDa	0.17	0.8	[]	0.54	0.9	[]	0	27	8	9	5	30	0	21	20
	Arrestin domain-containing protein 1 OS=Homo sapiens GN=ARRDC1 PE=1 SV=1	ARRD1_HUMAN	ARRDC1	46 kDa	0.35	0.9	[]	< 0.00010	0.3	Sensitive cells high, Sensitive cells+ T low	5	7	34	8	1	41	3	3	7
	60S ribosomal protein L27a OS=Homo sapiens GN=RPL27A PE=1 SV=2	RL27A_HUMAN (+1)	RPL27A	17 kDa	0.092	1.4	[]	0.2	0.7	[]	8	14	28	13	9	14	7	10	9
	Actin-related protein 2/3 complex subunit 4 OS=Homo sapiens GN=ARPC4 PE=1 SV=3	ARPC4_HUMAN	ARPC4	20 kDa	0.17	0.8	[]	0.19	1.1	[]	10	10	16	16	17	12	22	18	11
	40S ribosomal protein S24 OS=Homo sapiens GN=RPS24 PE=1 SV=1	RS24_HUMAN	RPS24	15 kDa	0.32	1.2	[]	0.12	0.7	[]	11	11	23	11	3	25	10	8	8
	Cadherin-23 OS=Homo sapiens GN=CDH23 PE=1 SV=2	CAD23_HUMAN	CDH23	369 kDa	0.22	0.7	[]	0.44	0.8	[]	1	4	7	3	3	11	2	2	10
	DNA topoisomerase 2-beta OS=Homo sapiens GN=TOP2B PE=1 SV=3	TOP2B_HUMAN	TOP2B	183 kDa	0.48	1.1	[]	0.35	0.8	[]	3	14	16	4	4	23	1	6	18
	RPL14 protein OS=Homo sapiens GN=RPL14 PE=1 SV=1	Q6IPH7		?	0.14	0.8	[]	0.045	0.6	Sensitive cells high, Sensitive cells+ T low	4	0	31	16	0	29	12	0	15
	60S ribosomal protein L7a OS=Homo sapiens GN=RPL7A PE=1 SV=2	RL7A_HUMAN	RPL7A	30 kDa	0.3	0.9	[]	0.42	1	[]	4	12	18	15	8	16	7	13	19
	P37 AUF1 OS=Homo sapiens PE=2 SV=1	Q12771 (+7)		?	0.16	1.3	[]	0.51	0.9	[]	25	0	24	23	0	15	18	0	18
	60S ribosomal protein L19 OS=Homo sapiens GN=RPL19 PE=1 SV=1	RL19_HUMAN (+3)	RPL19	23 kDa	0.3	1.2	[]	0.34	1.1	[]	9	11	19	14	7	12	8	12	15
	40S ribosomal protein S6 OS=Homo sapiens GN=RPS6 PE=1 SV=1	RS6_HUMAN	RPS6	29 kDa	0.09	1.4	[]	0.25	1.1	[]	3	12	28	11	4	15	11	14	9
	T-complex protein 1 subunit alpha OS=Homo sapiens GN=TCP1 PE=1 SV=1	TCPA_HUMAN	TCP1	60 kDa	0.23	1.2	[]	0.089	1.3	[]	10	26	6	23	0	11	15	18	11
	Histone H1x OS=Homo sapiens GN=H1FX PE=1 SV=1	H1X_HUMAN	H1FX	22 kDa	0.22	0.8	[]	0.0064	0.5	Sensitive cells high, Sensitive cells+ T low	9	8	28	18	7	28	11	1	15
	60S ribosomal protein L3 OS=Homo sapiens GN=RPL3 PE=1 SV=2	RL3_HUMAN	RPL3	46 kDa	0.47	1	[]	0.013	0.5	Sensitive cells high, Sensitive cells+ T low	3	4	31	13	1	25	2	2	15
	ATP synthase subunit O, mitochondrial OS=Homo sapiens GN=ATP5O PE=1 SV=1	ATPO_HUMAN	ATP5O	23 kDa	0.43	1.1	[]	0.0083	1.6	Sensitive cells low, Sensitive cells+ T high	3	13	20	9	7	17	10	21	22
	14-3-3 protein theta OS=Homo sapiens GN=YWHAQ PE=1 SV=1	1433T_HUMAN	YWHAQ	28 kDa	0.53	1	[]	0.0067	1.6	Sensitive cells low, Sensitive cells+ T high	7	16	12	14	9	11	13	26	16
	Small proline-rich protein 2D OS=Homo sapiens GN=SPRR2D PE=2 SV=2	SPR2D_HUMAN	SPRR2D	8 kDa	0.32	0.9	[]	0.00042	2	Sensitive cells low, Sensitive cells+ T high	0	11	12	20	5	2	10	23	22
	40S ribosomal protein S29 OS=Homo sapiens GN=RPS29 PE=1 SV=2	RS29_HUMAN	RPS29	7 kDa	0.051	1.5	[]	0.46	0.9	[]	14	8	25	10	5	16	7	6	14
	40S ribosomal protein S23 OS=Homo sapiens GN=RPS23 PE=1 SV=3	RS23_HUMAN (+1)	RPS23	16 kDa	0.056	1.5	[]	0.14	0.7	[]	10	11	28	17	4	12	9	6	7
	Microtubule-associated protein OS=Homo sapiens GN=MAP4 PE=1 SV=1	E7EVA0		?	0.06	0.7	[]	< 0.00010	0.05	Sensitive cells high, Sensitive cells+ T low	4	0	22	35	0	4	1	0	1
	Leucine-rich repeat-containing protein 59 OS=Homo sapiens GN=LRRC59 PE=1 SV=1	LRC59_HUMAN	LRRC59	35 kDa	0.1	1.4	[]	0.15	1.3	[]	10	11	19	9	3	16	8	9	18
	60S ribosomal protein L26 OS=Homo sapiens GN=RPL26 PE=1 SV=1	RL26_HUMAN	RPL26	17 kDa	0.52	1	[]	0.13	0.7	[]	8	7	22	16	0	21	11	6	8
	Histone H1.0 OS=Homo sapiens GN=H1F0 PE=1 SV=3	H10_HUMAN	H1F0	21 kDa	0.23	1.2	[]	0.36	0.8	[]	12	9	20	16	2	15	12	2	13
	Eukaryotic translation initiation factor 2 subunit 1 OS=Homo sapiens GN=EIF2S1 PE=1 SV=3	IF2A_HUMAN (+1)	EIF2S1	36 kDa	0.27	1.2	[]	0.1	0.6	[]	19	12	12	29	0	7	10	4	9
	Polypyrimidine tract-binding protein 1 OS=Homo sapiens GN=PTBP1 PE=1 SV=1	PTBP1_HUMAN	PTBP1	57 kDa	0.43	0.9	[]	0.015	1.5	Sensitive cells low, Sensitive cells+ T high	1	19	13	13	6	16	15	25	13
	General transcription factor II-I OS=Homo sapiens GN=GTF2I PE=1 SV=2	GTF2I_HUMAN	GTF2I	112 kDa	0.23	1.2	[]	0.0011	0.4	Sensitive cells high, Sensitive cells+ T low	12	13	26	15	2	25	4	2	10
	Double-stranded RNA-binding protein Staufen homolog 1 OS=Homo sapiens GN=STAU1 PE=1 SV=2	STAU1_HUMAN	STAU1	63 kDa	0.31	1.2	[]	< 0.00010	0.2	Sensitive cells high, Sensitive cells+ T low	15	13	15	23	0	14	0	0	6
	Prohibitin OS=Homo sapiens GN=PHB PE=1 SV=1	PHB_HUMAN (+2)	PHB	30 kDa	0.27	0.8	[]	0.0027	1.8	Sensitive cells low, Sensitive cells+ T high	3	11	10	9	7	13	11	24	17
	Vacuolar protein sorting-associated protein 35 OS=Homo sapiens GN=VPS35 PE=1 SV=2	VPS35_HUMAN	VPS35	92 kDa	0.28	1.2	[]	0.013	1.6	Sensitive cells low, Sensitive cells+ T high	4	24	5	15	4	8	9	27	8
	Protein NipSnap homolog 1 OS=Homo sapiens GN=NIPSNAP1 PE=1 SV=1	NIPS1_HUMAN	NIPSNAP1	33 kDa	0.079	1.5	[]	0.47	0.9	[]	12	4	18	9	3	10	9	6	4
	Nuclease-sensitive element-binding protein 1 OS=Homo sapiens GN=YBX1 PE=1 SV=3	YBOX1_HUMAN	YBX1	36 kDa	0.51	1	[]	< 0.00010	0.3	Sensitive cells high, Sensitive cells+ T low	14	22	9	34	1	10	4	6	2
	Importin-7 OS=Homo sapiens GN=IPO7 PE=1 SV=1	IPO7_HUMAN	IPO7	120 kDa	0.19	0.8	[]	0.018	0.5	Sensitive cells high, Sensitive cells+ T low	0	16	18	10	1	31	0	7	15
	Activated RNA polymerase II transcriptional coactivator p15 OS=Homo sapiens GN=SUB1 PE=1 SV=3	TCP4_HUMAN	SUB1	14 kDa	0.071	1.6	[]	0.081	1.5	[]	7	16	9	14	1	5	12	8	9
	Nucleoprotein TPR OS=Homo sapiens GN=TPR PE=1 SV=3	TPR_HUMAN	TPR	267 kDa	0.38	1.1	[]	0.51	0.9	[]	0	5	30	0	2	29	0	5	23
	WD repeat-containing protein 41 (Fragment) OS=Homo sapiens GN=WDR41 PE=1 SV=1	H0Y9Z3		?	0.24	1.3	[]	0.16	1.3	[]	3	0	21	3	0	15	6	0	18
	ATP-citrate synthase OS=Homo sapiens GN=ACLY PE=1 SV=3	ACLY_HUMAN	ACLY	121 kDa	0.48	1.1	[]	0.022	0.5	Sensitive cells high, Sensitive cells+ T low	2	18	19	2	2	33	0	5	14
	High mobility group protein B3 OS=Homo sapiens GN=HMGB3 PE=1 SV=4	HMGB3_HUMAN	HMGB3	23 kDa	0.43	1	[]	0.014	0.5	Sensitive cells high, Sensitive cells+ T low	11	9	18	15	7	18	9	5	6
	Protein S100-A6 OS=Homo sapiens GN=S100A6 PE=1 SV=1	S10A6_HUMAN	S100A6	10 kDa	0.53	1	[]	0.093	1.4	[]	7	10	8	9	6	10	15	10	9
	Ras-related protein Rab-5C OS=Homo sapiens GN=RAB5C PE=1 SV=2	RAB5C_HUMAN (+1)	RAB5C	23 kDa	0.23	1.3	[]	0.00041	2.1	Sensitive cells low, Sensitive cells+ T high	16	9	6	10	5	9	19	17	15
	Purine nucleoside phosphorylase OS=Homo sapiens GN=PNP PE=1 SV=2	PNPH_HUMAN	PNP	32 kDa	0.47	1	[]	0.023	1.5	Sensitive cells low, Sensitive cells+ T high	3	13	16	19	10	4	16	13	20
	Histone H2A type 1-B/E OS=Homo sapiens GN=HIST1H2AB PE=1 SV=2	H2A1B_HUMAN (+1)	HIST1H2AB	14 kDa	0.14	0.8	[]	0.48	0.9	[]	5	12	10	8	14	14	10	12	10
	Actin-related protein 2/3 complex subunit 3 OS=Homo sapiens GN=ARPC3 PE=1 SV=3	ARPC3_HUMAN (+2)	ARPC3	21 kDa	0.1	1.6	[]	< 0.00010	2.8	Sensitive cells low, Sensitive cells+ T high	6	12	10	10	3	5	15	15	20
	General vesicular transport factor p115 OS=Homo sapiens GN=USO1 PE=1 SV=2	USO1_HUMAN	USO1	108 kDa	0.34	1.2	[]	0.38	1	[]	0	35	3	12	3	18	7	14	13
	Lethal(2) giant larvae protein homolog 2 OS=Homo sapiens GN=LLGL2 PE=1 SV=2	L2GL2_HUMAN (+1)	LLGL2	113 kDa	0.12	1.6	[]	0.00024	0.06	Sensitive cells high, Sensitive cells+ T low	0	2	23	10	0	6	1	0	0
	SRA stem-loop-interacting RNA-binding protein, mitochondrial OS=Homo sapiens GN=SLIRP PE=1 SV=1	SLIRP_HUMAN	SLIRP	12 kDa	0.18	0.8	[]	0.26	0.8	[]	10	5	16	11	7	21	7	6	17
	T-complex protein 1 subunit epsilon OS=Homo sapiens GN=CCT5 PE=1 SV=1	TCPE_HUMAN	CCT5	60 kDa	0.18	1.3	[]	0.49	1	[]	7	22	9	15	0	14	8	11	9
	Catechol O-methyltransferase OS=Homo sapiens GN=COMT PE=1 SV=2	COMT_HUMAN	COMT	30 kDa	0.53	1	[]	0.00026	2.1	Sensitive cells low, Sensitive cells+ T high	10	16	0	13	6	7	17	31	7
	Flavin reductase (NADPH) OS=Homo sapiens GN=BLVRB PE=1 SV=3	BLVRB_HUMAN (+1)	BLVRB	22 kDa	0.18	0.8	[]	< 0.00010	2.5	Sensitive cells low, Sensitive cells+ T high	2	18	1	6	8	14	21	32	18
	Leucine--tRNA ligase, cytoplasmic OS=Homo sapiens GN=LARS PE=1 SV=2	SYLC_HUMAN	LARS	134 kDa	0.48	1.1	[]	0.0082	0.5	Sensitive cells high, Sensitive cells+ T low	2	26	13	20	0	19	0	7	11
	Sphingosine-1-phosphate lyase 1 OS=Homo sapiens GN=SGPL1 PE=1 SV=3	SGPL1_HUMAN	SGPL1	64 kDa	0.08	1.4	[]	< 0.00010	0.03	Sensitive cells high, Sensitive cells+ T low	0	0	46	0	0	32	0	0	1
	Tubulin beta-3 chain OS=Homo sapiens GN=TUBB3 PE=1 SV=2	TBB3_HUMAN	TUBB3	50 kDa	0.47	1	[]	0.48	0.9	[]	10	12	13	13	7	16	14	12	6
	T-complex protein 1 subunit delta OS=Homo sapiens GN=CCT4 PE=1 SV=4	TCPD_HUMAN	CCT4	58 kDa	0.14	1.4	[]	0.34	1.1	[]	3	21	13	7	1	19	7	12	10
	Adenylyl cyclase-associated protein 1 OS=Homo sapiens GN=CAP1 PE=1 SV=5	CAP1_HUMAN	CAP1	52 kDa	0.093	0.7	[]	0.11	1.2	[]	7	15	4	7	28	2	22	18	6
	Endoplasmin OS=Homo sapiens GN=HSP90B1 PE=1 SV=1	ENPL_HUMAN	HSP90B1	92 kDa	0.19	1.3	[]	0.088	1.4	[]	0	2	29	6	4	13	3	16	13
	T-complex protein 1 subunit zeta OS=Homo sapiens GN=CCT6A PE=1 SV=3	TCPZ_HUMAN	CCT6A	58 kDa	0.068	1.5	[]	0.55	0.9	[]	13	19	10	18	0	10	13	6	7
	Tubulin--tyrosine ligase-like protein 12 OS=Homo sapiens GN=TTLL12 PE=1 SV=2	TTL12_HUMAN	TTLL12	74 kDa	0.37	0.9	[]	0.54	0.9	[]	3	12	12	8	2	20	11	2	15
	Heterogeneous nuclear ribonucleoproteins A2/B1 OS=Homo sapiens GN=HNRNPA2B1 PE=1 SV=2	ROA2_HUMAN (+1)	HNRNPA2B1	37 kDa	0.35	1.2	[]	0.0008	2.1	Sensitive cells low, Sensitive cells+ T high	2	12	11	13	2	6	13	20	12
	Programmed cell death protein 6 OS=Homo sapiens GN=PDCD6 PE=1 SV=1	PDCD6_HUMAN (+2)	PDCD6	22 kDa	0.52	1	[]	0.11	1.3	[]	3	13	9	9	7	8	10	12	10
	Heterogeneous nuclear ribonucleoprotein M OS=Homo sapiens GN=HNRNPM PE=1 SV=3	HNRPM_HUMAN	HNRNPM	78 kDa	0.071	1.6	[]	0.015	1.8	Sensitive cells low, Sensitive cells+ T high	1	20	11	6	3	11	4	19	12
	Small nuclear ribonucleoprotein Sm D2 OS=Homo sapiens GN=SNRPD2 PE=1 SV=1	SMD2_HUMAN	SNRPD2	14 kDa	0.36	1.2	[]	0.34	1.1	[]	4	10	13	13	2	8	7	6	12
	Protein S100-A16 OS=Homo sapiens GN=S100A16 PE=1 SV=1	S10AG_HUMAN	S100A16	12 kDa	0.32	0.9	[]	0.024	0.5	Sensitive cells high, Sensitive cells+ T low	4	5	15	8	3	17	2	0	11
	Stomatin-like protein 2, mitochondrial OS=Homo sapiens GN=STOML2 PE=1 SV=1	STML2_HUMAN	STOML2	39 kDa	0.47	1.1	[]	0.095	1.3	[]	5	15	8	3	6	17	6	15	14
	RNA-binding protein 39 OS=Homo sapiens GN=RBM39 PE=1 SV=2	RBM39_HUMAN	RBM39	59 kDa	0.14	1.4	[]	0.013	0.4	Sensitive cells high, Sensitive cells+ T low	11	10	16	11	0	16	2	0	9
	tRNA (cytosine(34)-C(5))-methyltransferase OS=Homo sapiens GN=NSUN2 PE=1 SV=2	NSUN2_HUMAN	NSUN2	86 kDa	0.48	1.1	[]	< 0.00010	0.1	Sensitive cells high, Sensitive cells+ T low	16	2	22	17	0	21	0	1	4
	Myb-binding protein 1A OS=Homo sapiens GN=MYBBP1A PE=1 SV=2	MBB1A_HUMAN	MYBBP1A	149 kDa	0.43	1.1	[]	0.0094	0.4	Sensitive cells high, Sensitive cells+ T low	0	3	31	1	1	29	1	0	12
	Eukaryotic translation initiation factor 2 subunit 2 OS=Homo sapiens GN=EIF2S2 PE=1 SV=2	IF2B_HUMAN	EIF2S2	38 kDa	0.21	1.3	[]	< 0.00010	0.2	Sensitive cells high, Sensitive cells+ T low	8	4	25	10	3	16	1	1	3
	Probable ATP-dependent RNA helicase DDX46 OS=Homo sapiens GN=DDX46 PE=1 SV=2	DDX46_HUMAN	DDX46	117 kDa	0.074	1.5	[]	< 0.00010	0.2	Sensitive cells high, Sensitive cells+ T low	9	0	35	7	0	23	0	0	5
	T-complex protein 1 subunit eta OS=Homo sapiens GN=CCT7 PE=1 SV=2	TCPH_HUMAN	CCT7	59 kDa	0.31	0.8	[]	0.14	1.3	[]	4	15	3	14	0	12	10	10	13
	Phosphatidylinositol 5-phosphate 4-kinase type-2 beta OS=Homo sapiens GN=PIP4K2B PE=1 SV=1	PI42B_HUMAN	PIP4K2B	47 kDa	0.17	0.8	[]	0.011	0.5	Sensitive cells high, Sensitive cells+ T low	7	7	13	9	6	20	7	6	3
	Rho GDP-dissociation inhibitor 1 OS=Homo sapiens GN=ARHGDIA PE=1 SV=3	GDIR1_HUMAN	ARHGDIA	23 kDa	0.054	1.7	[]	0.0001	2.7	Sensitive cells low, Sensitive cells+ T high	9	14	5	8	4	4	17	16	10
	60S ribosomal protein L5 OS=Homo sapiens GN=RPL5 PE=1 SV=3	RL5_HUMAN	RPL5	34 kDa	0.32	1.2	[]	0.13	0.6	[]	7	5	20	13	0	14	6	4	7
	Ribonuclease inhibitor OS=Homo sapiens GN=RNH1 PE=1 SV=2	RINI_HUMAN (+1)	RNH1	50 kDa	0.19	1.4	[]	< 0.00010	2.6	Sensitive cells low, Sensitive cells+ T high	4	4	16	12	1	4	12	10	23
	Caprin-1 OS=Homo sapiens GN=CAPRIN1 PE=1 SV=2	CAPR1_HUMAN	CAPRIN1	78 kDa	0.48	1	[]	0.00035	0.2	Sensitive cells high, Sensitive cells+ T low	6	13	9	25	1	3	5	0	2
	Bystin OS=Homo sapiens GN=BYSL PE=1 SV=3	BYST_HUMAN	BYSL	50 kDa	0.52	1	[]	0.0063	0.4	Sensitive cells high, Sensitive cells+ T low	6	3	21	6	0	23	3	0	8
	CAD protein OS=Homo sapiens GN=CAD PE=1 SV=3	PYR1_HUMAN	CAD	243 kDa	0.23	1.3	[]	0.084	0.6	[]	0	23	9	1	3	21	0	5	9
	Ubiquitin-conjugating enzyme E2 variant 1 OS=Homo sapiens GN=UBE2V1 PE=1 SV=2	UB2V1_HUMAN	UBE2V1	16 kDa	0.13	1.5	[]	0.0023	2.1	Sensitive cells low, Sensitive cells+ T high	6	16	5	9	5	4	15	16	7
	Protein S100-A14 OS=Homo sapiens GN=S100A14 PE=1 SV=1	S10AE_HUMAN	S100A14	12 kDa	0.42	0.9	[]	0.25	1.1	[]	4	9	14	13	6	10	12	10	11
	Arginine--tRNA ligase, cytoplasmic OS=Homo sapiens GN=RARS PE=1 SV=2	SYRC_HUMAN	RARS	75 kDa	0.28	0.8	[]	0.39	1	[]	4	13	8	15	0	15	9	9	13
	Plasminogen activator inhibitor 1 RNA-binding protein OS=Homo sapiens GN=SERBP1 PE=1 SV=2	PAIRB_HUMAN	SERBP1	45 kDa	0.09	1.6	[]	0.21	0.6	[]	15	8	3	14	0	2	8	0	2
	Serine/threonine-protein phosphatase PP1-alpha catalytic subunit OS=Homo sapiens GN=PPP1CA PE=1 SV=1	PP1A_HUMAN	PPP1CA	38 kDa	0.12	1.6	[]	0.015	1.9	Sensitive cells low, Sensitive cells+ T high	8	6	11	7	2	7	8	8	14
	Ubiquitin-conjugating enzyme E2 N OS=Homo sapiens GN=UBE2N PE=1 SV=1	UBE2N_HUMAN (+2)	UBE2N	17 kDa	0.058	1.7	[]	0.002	2.2	Sensitive cells low, Sensitive cells+ T high	8	13	8	8	5	4	14	15	8
	Probable 28S rRNA (cytosine(4447)-C(5))-methyltransferase OS=Homo sapiens GN=NOP2 PE=1 SV=2	NOP2_HUMAN	NOP2	89 kDa	0.27	1.2	[]	0.039	0.5	Sensitive cells high, Sensitive cells+ T low	1	7	23	2	0	23	2	0	10
	Calmodulin-like protein 3 OS=Homo sapiens GN=CALML3 PE=1 SV=2	CALL3_HUMAN	CALML3	17 kDa	0.55	1	[]	0.002	2.2	Sensitive cells low, Sensitive cells+ T high	0	8	9	15	2	0	10	16	11
	Apolipoprotein A-I OS=Homo sapiens GN=APOA1 PE=1 SV=1	APOA1_HUMAN	APOA1	31 kDa	0.25	0.8	[]	< 0.00010	0.2	Sensitive cells high, Sensitive cells+ T low	0	0	29	0	32	3	0	1	7
	60S ribosomal protein L28 OS=Homo sapiens GN=RPL28 PE=1 SV=3	RL28_HUMAN	RPL28	16 kDa	0.084	1.7	[]	0.35	0.7	[]	5	2	18	8	2	5	5	2	4
	Dynamin-2 OS=Homo sapiens GN=DNM2 PE=1 SV=2	DYN2_HUMAN	DNM2	98 kDa	0.35	0.9	[]	0.2	1.2	[]	2	14	1	7	0	13	8	3	14
	La-related protein 1 OS=Homo sapiens GN=LARP1 PE=1 SV=2	LARP1_HUMAN	LARP1	124 kDa	0.18	0.8	[]	0.0026	0.3	Sensitive cells high, Sensitive cells+ T low	0	0	21	0	0	28	0	0	9
	Calnexin OS=Homo sapiens GN=CANX PE=1 SV=2	CALX_HUMAN	CANX	68 kDa	0.41	0.9	[]	< 0.00010	2.6	Sensitive cells low, Sensitive cells+ T high	0	4	11	5	5	7	4	31	10
	H/ACA ribonucleoprotein complex subunit 1 OS=Homo sapiens GN=GAR1 PE=1 SV=1	GAR1_HUMAN (+1)	GAR1	22 kDa	0.065	1.7	[]	0.23	1.3	[]	9	3	14	10	0	5	7	1	11
	Protein piccolo OS=Homo sapiens GN=PCLO PE=1 SV=4	PCLO_HUMAN	PCLO	553 kDa	0.16	0.5	[]	0.21	0.5	[]	2	2	2	5	3	3	2	2	2
	14-3-3 protein gamma OS=Homo sapiens GN=YWHAG PE=1 SV=2	1433G_HUMAN	YWHAG	28 kDa	0.39	1.2	[]	0.00035	2.5	Sensitive cells low, Sensitive cells+ T high	6	7	6	7	5	4	13	18	9
	DNA helicase OS=Homo sapiens PE=2 SV=1	B2R7C5 (+1)		?	0.15	0.8	[]	< 0.00010	0.2	Sensitive cells high, Sensitive cells+ T low	1	0	28	3	0	35	0	0	9
	Biliverdin reductase A OS=Homo sapiens GN=BLVRA PE=1 SV=2	BIEA_HUMAN	BLVRA	33 kDa	0.2	0.7	[]	0.007	1.8	Sensitive cells low, Sensitive cells+ T high	7	8	1	5	4	13	9	20	11
	Serine/threonine-protein phosphatase 2A 65 kDa regulatory subunit A alpha isoform OS=Homo sapiens GN=PPP2R1A PE=1 SV=4	2AAA_HUMAN	PPP2R1A	65 kDa	0.46	1.1	[]	0.023	1.6	Sensitive cells low, Sensitive cells+ T high	7	5	12	10	0	12	11	6	19
	Heterogeneous nuclear ribonucleoprotein U-like protein 2 OS=Homo sapiens GN=HNRNPUL2 PE=1 SV=1	HNRL2_HUMAN	HNRNPUL2	85 kDa	0.26	0.8	[]	0.029	0.5	Sensitive cells high, Sensitive cells+ T low	0	2	19	0	0	26	0	0	12
	Apolipoprotein C-III OS=Homo sapiens GN=APOC3 PE=1 SV=1	APOC3_HUMAN (+4)	APOC3	11 kDa	0.52	1	[]	0.42	0.8	[]	13	5	8	14	6	5	14	4	3
	Involucrin OS=Homo sapiens GN=IVL PE=1 SV=2	INVO_HUMAN	IVL	68 kDa	0.088	1.8	[]	< 0.00010	3.2	Sensitive cells low, Sensitive cells+ T high	0	8	13	0	6	6	0	17	21
	cDNA FLJ61657, highly similar to Band 4.1-like protein 1 OS=Homo sapiens PE=2 SV=1	B7Z653		?	0.1	1.6	[]	0.0086	0.3	Sensitive cells high, Sensitive cells+ T low	0	0	28	0	0	18	0	0	5
	Platelet-activating factor acetylhydrolase IB subunit gamma OS=Homo sapiens GN=PAFAH1B3 PE=1 SV=1	PA1B3_HUMAN (+1)	PAFAH1B3	26 kDa	0.46	1.1	[]	0.11	1.4	[]	8	9	7	8	5	9	11	9	10
	Probable ATP-dependent RNA helicase DDX6 OS=Homo sapiens GN=DDX6 PE=1 SV=2	DDX6_HUMAN	DDX6	54 kDa	0.32	0.9	[]	0.00081	0.3	Sensitive cells high, Sensitive cells+ T low	7	5	13	9	0	20	7	0	1
	Calcyclin-binding protein OS=Homo sapiens GN=CACYBP PE=1 SV=2	CYBP_HUMAN	CACYBP	26 kDa	0.42	0.9	[]	0.34	1.1	[]	14	9	0	12	1	12	11	11	5
	Histone H2B type 1-O OS=Homo sapiens GN=HIST1H2BO PE=1 SV=3	H2B1O_HUMAN	HIST1H2BO	14 kDa	0.23	0.7	[]	0.45	0.8	[]	1	4	9	0	9	10	2	5	9
	UBE2L3/KRAS fusion protein OS=Homo sapiens PE=2 SV=1	I1SRC5		?	0.13	1.5	[]	0.31	0.7	[]	16	0	12	15	0	4	7	0	7
	Histone H2A.V OS=Homo sapiens GN=H2AFV PE=1 SV=3	H2AV_HUMAN (+1)	H2AFV	14 kDa	0.16	0.7	[]	0.13	0.6	[]	4	7	12	5	13	13	4	4	12
	F-actin-capping protein subunit alpha-1 OS=Homo sapiens GN=CAPZA1 PE=1 SV=3	CAZA1_HUMAN	CAPZA1	33 kDa	0.36	0.9	[]	0.4	1	[]	6	7	7	12	7	4	9	9	6
	Inorganic pyrophosphatase OS=Homo sapiens GN=PPA1 PE=1 SV=2	IPYR_HUMAN	PPA1	33 kDa	0.18	1.5	[]	0.0001	3.2	Sensitive cells low, Sensitive cells+ T high	2	14	1	5	1	5	14	14	7
	Phosphatidylinositol 5-phosphate 4-kinase type-2 gamma OS=Homo sapiens GN=PIP4K2C PE=1 SV=3	PI42C_HUMAN	PIP4K2C	47 kDa	0.3	0.8	[]	0.069	0.5	[]	7	2	10	5	0	18	4	3	5
	Cleavage and polyadenylation specificity factor subunit 5 OS=Homo sapiens GN=NUDT21 PE=1 SV=1	CPSF5_HUMAN	NUDT21	26 kDa	0.52	1	[]	0.53	1	[]	3	8	11	6	1	14	4	5	11
	ADP-ribosylation factor 5 OS=Homo sapiens GN=ARF5 PE=1 SV=2	ARF5_HUMAN	ARF5	21 kDa	0.34	1.2	[]	0.29	1.2	[]	4	8	10	9	2	7	8	9	4
	Ubiquitin thioesterase OTUB1 OS=Homo sapiens GN=OTUB1 PE=1 SV=2	OTUB1_HUMAN	OTUB1	31 kDa	0.52	1.1	[]	0.022	1.8	Sensitive cells low, Sensitive cells+ T high	8	10	0	6	4	7	11	14	5
	Uncharacterized protein (Fragment) OS=Homo sapiens PE=1 SV=1	H0YHG0		?	0.24	1.3	[]	0.47	1	[]	13	0	12	12	0	7	4	0	15
	Proteasome subunit beta type-6 OS=Homo sapiens GN=PSMB6 PE=1 SV=4	PSB6_HUMAN (+1)	PSMB6	25 kDa	0.15	1.5	[]	0.054	1.6	[]	7	13	5	9	5	3	9	9	9
	H/ACA ribonucleoprotein complex subunit 4 OS=Homo sapiens GN=DKC1 PE=1 SV=3	DKC1_HUMAN	DKC1	58 kDa	0.1	1.6	[]	0.29	1.2	[]	5	2	16	1	0	13	2	1	14
	60S ribosomal protein L36a OS=Homo sapiens GN=RPL36A PE=1 SV=2	RL36A_HUMAN (+3)	RPL36A	12 kDa	0.13	1.7	[]	0.27	0.6	[]	3	2	12	4	0	6	2	0	4
	Ubiquitin-associated protein 2-like OS=Homo sapiens GN=UBAP2L PE=1 SV=2	UBP2L_HUMAN	UBAP2L	115 kDa	0.3	1.2	[]	0.054	0.5	[]	0	18	8	15	0	6	0	0	10
	High-mobility group box 2 OS=Homo sapiens PE=2 SV=1	Q5U071		?	0.14	1.5	[]	0.073	0.5	[]	15	0	14	16	0	4	6	0	4
	Small nuclear ribonucleoprotein E OS=Homo sapiens GN=SNRPE PE=1 SV=1	RUXE_HUMAN	SNRPE	11 kDa	0.42	0.9	[]	0.25	0.7	[]	6	7	10	12	3	10	8	1	9
	Ras-related protein Rap-1b OS=Homo sapiens GN=RAP1B PE=1 SV=1	RAP1B_HUMAN (+1)	RAP1B	21 kDa	0.34	1.2	[]	0.46	0.9	[]	11	2	11	9	2	9	5	7	5
	Vigilin OS=Homo sapiens GN=HDLBP PE=1 SV=2	VIGLN_HUMAN	HDLBP	141 kDa	0.1	1.6	[]	0.088	0.5	[]	0	22	6	5	0	13	1	1	7
	Coiled-coil and C2 domain-containing protein 1A OS=Homo sapiens GN=CC2D1A PE=1 SV=1	C2D1A_HUMAN	CC2D1A	104 kDa	0.061	0.6	[]	0.00022	0.2	Sensitive cells high, Sensitive cells+ T low	0	9	8	14	0	14	0	0	6
	Creatine kinase U-type, mitochondrial OS=Homo sapiens GN=CKMT1A PE=1 SV=1	KCRU_HUMAN	CKMT1A	47 kDa	0.15	1.6	[]	0.00014	3	Sensitive cells low, Sensitive cells+ T high	0	2	17	12	0	0	9	10	17
	Melanoma-associated antigen D2 OS=Homo sapiens GN=MAGED2 PE=1 SV=2	MAGD2_HUMAN (+2)	MAGED2	65 kDa	0.53	1	[]	< 0.00010	0.08	Sensitive cells high, Sensitive cells+ T low	2	9	15	12	0	14	0	0	2
	Protein NipSnap homolog 2 OS=Homo sapiens GN=GBAS PE=1 SV=1	NIPS2_HUMAN	GBAS	34 kDa	0.21	1.4	[]	0.0058	2.1	Sensitive cells low, Sensitive cells+ T high	8	2	10	6	2	6	12	13	5
	Heat shock protein 105 kDa OS=Homo sapiens GN=HSPH1 PE=1 SV=1	HS105_HUMAN	HSPH1	97 kDa	0.13	0.7	[]	0.018	0.4	Sensitive cells high, Sensitive cells+ T low	0	5	13	6	3	17	0	1	10
	Thioredoxin OS=Homo sapiens GN=TXN PE=1 SV=3	THIO_HUMAN	TXN	12 kDa	0.14	0.7	[]	0.47	1	[]	1	5	7	6	7	7	6	3	11
	Filaggrin-2 OS=Homo sapiens GN=FLG2 PE=1 SV=1	FILA2_HUMAN	FLG2	248 kDa	0.34	1.2	[]	0.45	0.8	[]	2	2	18	2	9	7	0	2	13
	Eukaryotic translation initiation factor 5A-1 OS=Homo sapiens GN=EIF5A PE=1 SV=2	IF5A1_HUMAN (+1)	EIF5A	17 kDa	0.079	1.7	[]	0.14	1.4	[]	2	2	20	8	0	6	4	2	14
	GTP-binding protein SAR1a OS=Homo sapiens GN=SAR1A PE=1 SV=1	SAR1A_HUMAN (+2)	SAR1A	22 kDa	0.27	1.3	[]	0.015	1.9	Sensitive cells low, Sensitive cells+ T high	5	11	5	7	3	6	12	11	7
	Hydroxymethylglutaryl-CoA synthase, cytoplasmic OS=Homo sapiens GN=HMGCS1 PE=1 SV=2	HMCS1_HUMAN	HMGCS1	57 kDa	0.2	0.8	[]	0.0038	0.4	Sensitive cells high, Sensitive cells+ T low	5	15	5	15	2	15	2	2	8
	Ubiquitin carboxyl-terminal hydrolase 5 OS=Homo sapiens GN=USP5 PE=1 SV=2	UBP5_HUMAN	USP5	96 kDa	0.15	0.7	[]	0.11	1.4	[]	0	11	4	3	3	16	6	10	14
	Regulator of nonsense transcripts 1 OS=Homo sapiens GN=UPF1 PE=1 SV=2	RENT1_HUMAN	UPF1	124 kDa	0.13	0.7	[]	< 0.00010	0.2	Sensitive cells high, Sensitive cells+ T low	0	17	6	17	0	15	0	1	4
	Basic leucine zipper and W2 domain-containing protein 2 OS=Homo sapiens GN=BZW2 PE=1 SV=1	BZW2_HUMAN (+3)	BZW2	48 kDa	0.12	0.6	[]	0.48	1	[]	4	2	4	7	0	10	9	1	7
	RalBP1-associated Eps domain-containing protein 2 OS=Homo sapiens GN=REPS2 PE=1 SV=2	REPS2_HUMAN	REPS2	72 kDa	0.3	0.7	[]	0.56	0.9	[]	2	2	3	4	0	6	2	0	7
	Protein diaphanous homolog 1 OS=Homo sapiens GN=DIAPH1 PE=1 SV=2	DIAP1_HUMAN	DIAPH1	141 kDa	0.42	0.9	[]	0.047	0.5	Sensitive cells high, Sensitive cells+ T low	0	6	12	13	0	7	0	0	9
	Actin-related protein 3 OS=Homo sapiens GN=ACTR3 PE=1 SV=3	ARP3_HUMAN	ACTR3	47 kDa	0.57	1	[]	< 0.00010	3.2	Sensitive cells low, Sensitive cells+ T high	0	3	9	5	4	3	11	19	9
	F-box only protein 50 OS=Homo sapiens GN=NCCRP1 PE=1 SV=1	FBX50_HUMAN	NCCRP1	31 kDa	0.51	1.1	[]	0.00031	3.7	Sensitive cells low, Sensitive cells+ T high	0	2	6	5	2	0	2	10	14
	Tandem C2 domains nuclear protein OS=Homo sapiens GN=TC2N PE=1 SV=2	TAC2N_HUMAN	TC2N	55 kDa	0.32	0.9	[]	< 0.00010	0.1	Sensitive cells high, Sensitive cells+ T low	1	0	22	2	0	25	2	0	2
	Tubulin alpha-4A chain OS=Homo sapiens GN=TUBA4A PE=1 SV=1	TBA4A_HUMAN	TUBA4A	50 kDa	0.19	1.5	[]	0.0013	2.6	Sensitive cells low, Sensitive cells+ T high	0	2	16	12	0	0	3	4	24
	F-actin-capping protein subunit beta OS=Homo sapiens GN=CAPZB PE=1 SV=4	CAPZB_HUMAN	CAPZB	31 kDa	0.05	0.5	[]	0.24	1.2	[]	1	5	5	6	9	6	9	10	6
	40S ribosomal protein S12 OS=Homo sapiens GN=RPS12 PE=1 SV=3	RS12_HUMAN	RPS12	15 kDa	0.14	1.6	[]	0.0081	2.3	Sensitive cells low, Sensitive cells+ T high	0	5	13	6	2	3	7	8	10
	Obg-like ATPase 1 OS=Homo sapiens GN=OLA1 PE=1 SV=2	OLA1_HUMAN	OLA1	45 kDa	0.52	1.1	[]	0.024	1.7	Sensitive cells low, Sensitive cells+ T high	4	8	7	6	1	11	12	7	12
	Protein SETSIP OS=Homo sapiens GN=SETSIP PE=1 SV=1	SETLP_HUMAN	SETSIP	35 kDa	0.24	1.3	[]	0.52	0.9	[]	8	10	6	12	3	3	7	6	3
	Chromatin target of PRMT1 protein OS=Homo sapiens GN=CHTOP PE=1 SV=2	CHTOP_HUMAN	CHTOP	26 kDa	0.54	1	[]	0.12	0.6	[]	9	3	9	10	4	7	6	2	4
	Malate dehydrogenase, cytoplasmic OS=Homo sapiens GN=MDH1 PE=1 SV=4	MDHC_HUMAN (+1)	MDH1	36 kDa	0.44	1.2	[]	0.0013	2.6	Sensitive cells low, Sensitive cells+ T high	0	5	9	8	2	2	7	13	11
	Nucleolar RNA helicase 2 OS=Homo sapiens GN=DDX21 PE=1 SV=5	DDX21_HUMAN	DDX21	87 kDa	0.53	1	[]	0.0082	0.4	Sensitive cells high, Sensitive cells+ T low	3	15	7	3	3	19	0	1	8
	Three prime repair exonuclease 2 OS=Homo sapiens GN=TREX2 PE=1 SV=1	TREX2_HUMAN	TREX2	31 kDa	0.17	0.6	[]	< 0.00010	3.3	Sensitive cells low, Sensitive cells+ T high	0	2	5	12	0	0	9	11	20
	Polyadenylate-binding protein 2 OS=Homo sapiens GN=PABPN1 PE=1 SV=3	PABP2_HUMAN	PABPN1	33 kDa	0.28	1.3	[]	0.44	0.8	[]	9	6	7	10	0	7	9	2	3
	Aspartate--tRNA ligase, cytoplasmic OS=Homo sapiens GN=DARS PE=1 SV=2	SYDC_HUMAN	DARS	57 kDa	0.3	0.8	[]	0.53	0.9	[]	7	7	4	14	1	7	12	7	1
	Coatomer subunit gamma-1 OS=Homo sapiens GN=COPG1 PE=1 SV=1	COPG1_HUMAN	COPG1	98 kDa	0.36	0.9	[]	0.34	0.8	[]	2	8	9	5	1	16	3	0	14
	Cilia- and flagella-associated protein 20 OS=Homo sapiens GN=CFAP20 PE=1 SV=1	CFA20_HUMAN	CFAP20	23 kDa	0.32	1.3	[]	0.35	0.7	[]	5	0	14	2	0	13	2	2	7
	Myristoylated alanine-rich C-kinase substrate OS=Homo sapiens GN=MARCKS PE=1 SV=4	MARCS_HUMAN (+1)	MARCKS	32 kDa	0.13	1.5	[]	0.088	0.5	[]	10	5	12	13	0	5	7	0	2
	Transaldolase OS=Homo sapiens GN=TALDO1 PE=1 SV=2	TALDO_HUMAN	TALDO1	38 kDa	0.11	0.6	[]	0.53	0.9	[]	0	3	11	6	14	2	6	6	8
	Phosphatidylethanolamine-binding protein 1 OS=Homo sapiens GN=PEBP1 PE=1 SV=3	PEBP1_HUMAN	PEBP1	21 kDa	0.13	1.7	[]	0.00032	3.1	Sensitive cells low, Sensitive cells+ T high	0	11	6	5	3	2	9	15	7
	26S proteasome non-ATPase regulatory subunit 2 OS=Homo sapiens GN=PSMD2 PE=1 SV=3	PSMD2_HUMAN	PSMD2	100 kDa	0.069	0.6	[]	0.35	1.1	[]	0	6	5	7	0	13	2	6	14
	60S ribosomal protein L32 OS=Homo sapiens GN=RPL32 PE=1 SV=2	RL32_HUMAN	RPL32	16 kDa	0.38	1.2	[]	0.00078	0.07	Sensitive cells high, Sensitive cells+ T low	1	0	16	4	0	10	0	0	1
	Adenosylhomocysteinase OS=Homo sapiens GN=AHCY PE=1 SV=4	SAHH_HUMAN	AHCY	48 kDa	0.18	0.7	[]	0.35	1.1	[]	1	7	6	12	2	6	6	14	2
	Catenin alpha-1 OS=Homo sapiens GN=CTNNA1 PE=1 SV=1	CTNA1_HUMAN	CTNNA1	100 kDa	0.073	1.8	[]	0.23	1.3	[]	1	16	6	8	0	5	4	9	4
	Protein S100-A13 OS=Homo sapiens GN=S100A13 PE=1 SV=1	S10AD_HUMAN	S100A13	11 kDa	0.23	0.7	[]	0.012	0.3	Sensitive cells high, Sensitive cells+ T low	1	3	10	9	0	10	2	0	4
	Serine/threonine-protein kinase PAK 4 OS=Homo sapiens GN=PAK4 PE=1 SV=1	PAK4_HUMAN (+1)	PAK4	64 kDa	0.088	1.8	[]	0.0094	0.2	Sensitive cells high, Sensitive cells+ T low	17	0	4	11	0	1	2	0	0
	Vinculin OS=Homo sapiens GN=VCL PE=1 SV=4	VINC_HUMAN	VCL	124 kDa	0.28	1.3	[]	0.37	0.8	[]	0	10	12	7	6	4	0	2	11
	Chromodomain-helicase-DNA-binding protein 4 OS=Homo sapiens GN=CHD4 PE=1 SV=2	CHD4_HUMAN	CHD4	218 kDa	0.1	0.6	[]	0.0014	0.2	Sensitive cells high, Sensitive cells+ T low	1	1	10	1	1	18	0	0	4
	Galectin-3-binding protein OS=Homo sapiens GN=LGALS3BP PE=1 SV=1	LG3BP_HUMAN	LGALS3BP	65 kDa	0.12	0.7	[]	< 0.00010	0.03	Sensitive cells high, Sensitive cells+ T low	0	0	20	1	28	0	0	0	1
	Ras-related protein Rab-2A OS=Homo sapiens GN=RAB2A PE=1 SV=1	RAB2A_HUMAN (+1)	RAB2A	24 kDa	0.52	1.1	[]	0.0074	2.2	Sensitive cells low, Sensitive cells+ T high	4	5	5	6	1	6	7	13	8
	Ras-related protein Rab-10 OS=Homo sapiens GN=RAB10 PE=1 SV=1	RAB10_HUMAN	RAB10	23 kDa	0.56	1	[]	0.045	1.7	Sensitive cells low, Sensitive cells+ T high	3	1	10	3	6	5	4	13	7
	Transcription elongation factor SPT4 OS=Homo sapiens GN=SUPT4H1 PE=1 SV=1	SPT4H_HUMAN	SUPT4H1	13 kDa	0.52	1.1	[]	0.023	0.4	Sensitive cells high, Sensitive cells+ T low	8	3	9	10	0	9	2	0	5
	Proteasome activator complex subunit 1 OS=Homo sapiens GN=PSME1 PE=1 SV=1	PSME1_HUMAN	PSME1	29 kDa	0.12	1.8	[]	0.0015	2.9	Sensitive cells low, Sensitive cells+ T high	3	7	6	4	1	4	7	3	16
	Beta-defensin 4A OS=Homo sapiens GN=DEFB4A PE=1 SV=1	DFB4A_HUMAN	DEFB4A	7 kDa	0.052	2.6	[]	< 0.00010	5.2	Sensitive cells low, Sensitive cells+ T high	0	2	11	5	0	0	4	5	17
	Protein LEG1 homolog OS=Homo sapiens GN=LEG1 PE=1 SV=2	LEG1H_HUMAN	LEG1	38 kDa	0.088	0.7	[]	< 0.00010	0	Sensitive cells high, Sensitive cells+ T low	0	0	19	0	29	0	0	0	0
	Platelet-activating factor acetylhydrolase IB subunit beta OS=Homo sapiens GN=PAFAH1B2 PE=1 SV=1	PA1B2_HUMAN (+1)	PAFAH1B2	26 kDa	0.45	1.1	[]	0.19	1.3	[]	4	2	11	6	1	8	8	2	10
	Probable ATP-dependent RNA helicase DDX17 OS=Homo sapiens GN=DDX17 PE=1 SV=2	DDX17_HUMAN	DDX17	80 kDa	0.14	0.7	[]	0.0014	0.2	Sensitive cells high, Sensitive cells+ T low	5	7	1	9	0	11	2	2	0
	Serpin B12 OS=Homo sapiens GN=SERPINB12 PE=1 SV=1	SPB12_HUMAN	SERPINB12	46 kDa	0.48	0.9	[]	0.42	0.8	[]	1	1	12	2	10	3	6	1	5
	Aminoacyl tRNA synthase complex-interacting multifunctional protein 2 OS=Homo sapiens GN=AIMP2 PE=1 SV=2	AIMP2_HUMAN (+8)	AIMP2	35 kDa	0.42	0.9	[]	0.19	0.6	[]	3	3	11	10	0	9	3	3	6
	Coatomer subunit beta' OS=Homo sapiens GN=COPB2 PE=1 SV=2	COPB2_HUMAN	COPB2	102 kDa	0.14	0.7	[]	0.32	0.8	[]	0	8	5	4	0	16	1	11	3
	Isocitrate dehydrogenase [NADP] cytoplasmic OS=Homo sapiens GN=IDH1 PE=1 SV=2	IDHC_HUMAN	IDH1	47 kDa	0.48	0.9	[]	< 0.00010	3.2	Sensitive cells low, Sensitive cells+ T high	0	4	7	2	3	7	7	23	8
	Eukaryotic translation initiation factor 3 subunit C OS=Homo sapiens GN=EIF3C PE=1 SV=1	EIF3C_HUMAN (+1)	EIF3C	105 kDa	0.25	0.8	[]	0.052	0.5	[]	0	5	14	11	1	12	0	1	11
	cDNA, FLJ96406, highly similar to Homo sapiens NOL1/NOP2/Sun domain family, member 5 (NSUN5), transcript variant 1, mRNA OS=Homo sapiens PE=2 SV=1	B2RD09		?	0.19	1.4	[]	0.00036	0.1	Sensitive cells high, Sensitive cells+ T low	4	0	21	9	0	9	0	0	2
	Immunoglobulin J chain OS=Homo sapiens GN=JCHAIN PE=1 SV=4	IGJ_HUMAN	JCHAIN	18 kDa	0.091	0.6	[]	< 0.00010	0.04	Sensitive cells high, Sensitive cells+ T low	0	0	15	0	23	1	0	0	1
	Alpha-centractin OS=Homo sapiens GN=ACTR1A PE=1 SV=1	ACTZ_HUMAN (+1)	ACTR1A	43 kDa	0.52	1.1	[]	0.18	1.4	[]	5	5	5	6	3	5	7	6	6
	Cystatin-S OS=Homo sapiens GN=CST4 PE=1 SV=3	CYTS_HUMAN	CST4	16 kDa	0.52	1.1	[]	0.0022	0.2	Sensitive cells high, Sensitive cells+ T low	2	0	16	0	12	5	0	0	3
	Annexin A4 OS=Homo sapiens GN=ANXA4 PE=1 SV=4	ANXA4_HUMAN	ANXA4	36 kDa	0.25	0.7	[]	0.005	2.2	Sensitive cells low, Sensitive cells+ T high	0	4	5	4	6	3	6	6	17
	Gasdermin-A OS=Homo sapiens GN=GSDMA PE=1 SV=4	GSDMA_HUMAN	GSDMA	49 kDa	0.41	1.3	[]	0.0022	3.1	Sensitive cells low, Sensitive cells+ T high	0	1	8	6	1	0	6	3	13
	Proteasome subunit alpha type-3 OS=Homo sapiens GN=PSMA3 PE=1 SV=2	PSA3_HUMAN (+1)	PSMA3	28 kDa	0.35	1.3	[]	0.01	2.3	Sensitive cells low, Sensitive cells+ T high	2	5	6	5	4	1	8	7	8
	Radixin OS=Homo sapiens GN=RDX PE=1 SV=1	RADI_HUMAN	RDX	69 kDa	0.14	1.5	[]	0.0059	0.2	Sensitive cells high, Sensitive cells+ T low	0	0	23	3	1	11	1	0	2
	Coiled-coil domain-containing protein 9 OS=Homo sapiens GN=CCDC9 PE=1 SV=1	CCDC9_HUMAN	CCDC9	60 kDa	0.48	0.9	[]	0.00078	0.07	Sensitive cells high, Sensitive cells+ T low	7	2	4	14	0	0	1	0	0
	Titin OS=Homo sapiens GN=TTN PE=1 SV=1	A0A0A0MTS7		?	0.25	INF	[]	0.48	INF	[]	0	0	2	0	0	0	0	0	1
	Ubiquitin carboxyl-terminal hydrolase 14 OS=Homo sapiens GN=USP14 PE=1 SV=3	UBP14_HUMAN	USP14	56 kDa	0.38	1.2	[]	0.11	1.5	[]	6	9	3	6	2	7	8	14	0
	Midasin OS=Homo sapiens GN=MDN1 PE=1 SV=2	MDN1_HUMAN	MDN1	633 kDa	0.49	0.9	[]	0.25	0.6	[]	0	8	0	1	4	4	0	5	0
	Importin-5 OS=Homo sapiens GN=IPO5 PE=1 SV=4	IPO5_HUMAN	IPO5	124 kDa	0.31	0.8	[]	0.0082	0.4	Sensitive cells high, Sensitive cells+ T low	0	14	7	7	2	16	1	2	6
	Serine/arginine-rich splicing factor 5 OS=Homo sapiens GN=SRSF5 PE=1 SV=1	SRSF5_HUMAN	SRSF5	31 kDa	0.52	1.1	[]	0.58	0.9	[]	7	3	5	5	0	9	8	2	3
	Eukaryotic translation initiation factor 3 subunit E OS=Homo sapiens GN=EIF3E PE=1 SV=1	EIF3E_HUMAN (+2)	EIF3E	52 kDa	0.26	1.3	[]	0.092	0.5	[]	4	5	11	7	0	8	3	1	3
	Protein flightless-1 homolog OS=Homo sapiens GN=FLII PE=1 SV=2	FLII_HUMAN	FLII	145 kDa	0.42	0.9	[]	0.0035	0.2	Sensitive cells high, Sensitive cells+ T low	0	1	17	3	0	17	0	0	5
	Ribosome biogenesis protein BRX1 homolog OS=Homo sapiens GN=BRIX1 PE=1 SV=2	BRX1_HUMAN	BRIX1	41 kDa	0.17	1.5	[]	0.079	0.4	[]	3	0	18	0	0	14	0	0	6
	Splicing factor U2AF 35 kDa subunit OS=Homo sapiens GN=U2AF1 PE=1 SV=3	U2AF1_HUMAN	U2AF1	28 kDa	0.11	1.7	[]	0.52	1	[]	6	4	9	6	0	5	4	3	4
	Cytochrome c oxidase subunit 2 OS=Homo sapiens GN=MT-CO2 PE=1 SV=1	COX2_HUMAN	MT-CO2	26 kDa	0.56	1	[]	0.078	1.6	[]	2	4	7	5	3	5	4	12	5
	Phosphomevalonate kinase OS=Homo sapiens GN=PMVK PE=1 SV=3	PMVK_HUMAN	PMVK	22 kDa	0.14	1.6	[]	0.05	1.8	Sensitive cells low, Sensitive cells+ T high	10	6	2	7	0	4	8	5	7
	Misshapen-like kinase 1 OS=Homo sapiens GN=MINK1 PE=1 SV=2	MINK1_HUMAN	MINK1	150 kDa	0.45	1.1	[]	0.013	0.3	Sensitive cells high, Sensitive cells+ T low	1	1	17	1	0	16	2	0	3
	Proteasome subunit beta type-2 OS=Homo sapiens GN=PSMB2 PE=1 SV=1	PSB2_HUMAN	PSMB2	23 kDa	0.3	1.3	[]	0.13	1.5	[]	3	5	8	4	4	4	3	6	9
	Proteasome activator complex subunit 2 OS=Homo sapiens GN=PSME2 PE=1 SV=4	PSME2_HUMAN	PSME2	27 kDa	0.24	1.4	[]	0.028	1.9	Sensitive cells low, Sensitive cells+ T high	3	4	10	8	1	3	3	5	15
	Large proline-rich protein BAG6 OS=Homo sapiens GN=BAG6 PE=1 SV=2	BAG6_HUMAN	BAG6	119 kDa	0.12	0.6	[]	0.24	0.7	[]	0	8	3	6	4	8	0	4	8
	Cytochrome c OS=Homo sapiens GN=CYCS PE=1 SV=2	CYC_HUMAN	CYCS	12 kDa	0.27	1.4	[]	0.0086	2.4	Sensitive cells low, Sensitive cells+ T high	0	3	10	6	2	1	7	9	6
	60S ribosomal protein L7-like 1 OS=Homo sapiens GN=RPL7L1 PE=1 SV=1	RL7L_HUMAN (+2)	RPL7L1	29 kDa	0.23	1.4	[]	0.077	0.5	[]	5	6	12	6	0	11	2	1	5
	Voltage-dependent anion-selective channel protein 2 OS=Homo sapiens GN=VDAC2 PE=1 SV=2	VDAC2_HUMAN (+2)	VDAC2	32 kDa	0.062	0.5	[]	0.23	1.3	[]	0	1	6	3	5	7	4	10	5
	U5 small nuclear ribonucleoprotein 200 kDa helicase OS=Homo sapiens GN=SNRNP200 PE=1 SV=2	U520_HUMAN	SNRNP200	245 kDa	0.22	0.7	[]	0.35	1.1	[]	0	10	3	0	1	17	0	9	11
	U2 small nuclear ribonucleoprotein B'' OS=Homo sapiens GN=SNRPB2 PE=1 SV=1	RU2B_HUMAN	SNRPB2	25 kDa	0.2	0.7	[]	0.49	1	[]	0	0	10	0	2	13	4	0	11
	Nucleosome assembly protein 1-like 1 OS=Homo sapiens GN=NAP1L1 PE=1 SV=1	NP1L1_HUMAN (+14)	NAP1L1	45 kDa	0.31	1.3	[]	0.58	0.9	[]	7	7	4	10	0	4	6	2	5
	10 kDa heat shock protein, mitochondrial OS=Homo sapiens GN=HSPE1 PE=1 SV=2	CH10_HUMAN	HSPE1	11 kDa	0.11	0.5	[]	0.014	2.1	Sensitive cells low, Sensitive cells+ T high	0	2	4	5	4	3	7	10	8
	Brain acid soluble protein 1 OS=Homo sapiens GN=BASP1 PE=1 SV=2	BASP1_HUMAN	BASP1	23 kDa	0.22	1.5	[]	0.37	0.7	[]	8	3	4	9	0	1	6	0	1
	26S proteasome non-ATPase regulatory subunit 5 OS=Homo sapiens GN=PSMD5 PE=1 SV=3	PSMD5_HUMAN	PSMD5	56 kDa	0.39	0.8	[]	0.0068	2.4	Sensitive cells low, Sensitive cells+ T high	2	6	0	4	0	6	13	7	4
	Small nuclear ribonucleoprotein-associated protein N OS=Homo sapiens GN=SNRPN PE=1 SV=1	RSMN_HUMAN (+2)	SNRPN	25 kDa	0.48	0.9	[]	0.36	0.8	[]	4	2	9	8	0	8	4	0	8
	DNA-(apurinic or apyrimidinic site) lyase OS=Homo sapiens GN=APEX1 PE=1 SV=2	APEX1_HUMAN	APEX1	36 kDa	0.11	1.9	[]	0.037	2.1	Sensitive cells low, Sensitive cells+ T high	3	6	6	6	1	1	4	5	8
	Proteasome subunit alpha type-4 OS=Homo sapiens GN=PSMA4 PE=1 SV=1	PSA4_HUMAN (+4)	PSMA4	29 kDa	0.28	1.4	[]	0.089	1.7	[]	3	6	5	8	1	1	6	3	8
	Eukaryotic translation initiation factor 3 subunit I OS=Homo sapiens GN=EIF3I PE=1 SV=1	EIF3I_HUMAN	EIF3I	37 kDa	0.44	1.2	[]	0.17	0.5	[]	8	5	2	11	1	1	6	0	1
	U3 small nucleolar ribonucleoprotein protein IMP3 OS=Homo sapiens GN=IMP3 PE=1 SV=1	IMP3_HUMAN	IMP3	22 kDa	0.36	1.3	[]	0.38	0.7	[]	2	3	9	5	0	6	3	0	5
	Multifunctional protein ADE2 OS=Homo sapiens GN=PAICS PE=1 SV=3	PUR6_HUMAN	PAICS	47 kDa	0.1	1.8	[]	0.52	1	[]	5	10	3	2	1	7	2	5	3
	Topoisomerase (DNA) I OS=Homo sapiens GN=TOP1 PE=2 SV=1	B9EG90		?	0.3	1.3	[]	0.0094	0.2	Sensitive cells high, Sensitive cells+ T low	1	0	15	6	0	6	1	0	1
	NACHT, LRR and PYD domains-containing protein 2 OS=Homo sapiens GN=NLRP2 PE=1 SV=1	NALP2_HUMAN	NLRP2	121 kDa	0.34	1.2	[]	0.0013	0.2	Sensitive cells high, Sensitive cells+ T low	0	12	10	6	0	12	0	1	2
	Probable ATP-dependent RNA helicase DDX52 OS=Homo sapiens GN=DDX52 PE=1 SV=3	DDX52_HUMAN	DDX52	68 kDa	0.31	1.3	[]	0.0001	0	Sensitive cells high, Sensitive cells+ T low	5	1	12	2	0	12	0	0	0
	CDGSH iron-sulfur domain-containing protein 3, mitochondrial OS=Homo sapiens GN=CISD3 PE=1 SV=1	CISD3_HUMAN	CISD3	14 kDa	0.48	0.9	[]	0.5	1	[]	2	2	8	2	0	11	1	4	8
	Tubulin beta-4A chain OS=Homo sapiens GN=TUBB4A PE=1 SV=2	TBB4A_HUMAN	TUBB4A	50 kDa	0.48	0.9	[]	0.56	0.9	[]	2	4	9	7	3	6	4	2	9
	Leucine-rich repeat-containing protein 47 OS=Homo sapiens GN=LRRC47 PE=1 SV=1	LRC47_HUMAN	LRRC47	63 kDa	0.32	0.8	[]	0.32	0.7	[]	5	4	1	8	0	5	7	0	2
	Nuclear RNA export factor 1 OS=Homo sapiens GN=NXF1 PE=1 SV=1	NXF1_HUMAN	NXF1	70 kDa	0.32	0.8	[]	0.0055	0.2	Sensitive cells high, Sensitive cells+ T low	3	2	5	12	0	1	2	0	0
	Adaptor-related protein complex 1, mu 2 subunit variant (Fragment) OS=Homo sapiens PE=2 SV=1	Q53GI5		?	0.1	0.6	[]	0.047	0.5	Sensitive cells high, Sensitive cells+ T low	0	0	12	2	0	18	2	0	7
	Structural maintenance of chromosomes flexible hinge domain-containing protein 1 OS=Homo sapiens GN=SMCHD1 PE=1 SV=2	SMHD1_HUMAN	SMCHD1	226 kDa	0.066	1.8	[]	0.052	0.3	[]	0	2	20	0	0	12	0	1	3
	Insulin-like growth factor II OS=Homo sapiens GN=IGF2 PE=1 SV=1	IGF2_HUMAN	IGF2	20 kDa	0.28	1.4	[]	0.089	1.7	[]	0	0	14	0	0	10	0	0	17
	Ceruloplasmin OS=Homo sapiens GN=CP PE=1 SV=1	CERU_HUMAN	CP	122 kDa	0.11	0.7	[]	< 0.00010	0.07	Sensitive cells high, Sensitive cells+ T low	0	0	19	0	28	0	0	0	2
	DBIRD complex subunit ZNF326 OS=Homo sapiens GN=ZNF326 PE=1 SV=2	ZN326_HUMAN (+1)	ZNF326	66 kDa	0.25	INF	[]	0.48	INF	[]	0	1	1	0	0	0	1	0	0
	Synapse-associated protein 102 variant (Fragment) OS=Homo sapiens PE=2 SV=1	Q59FY1 (+1)		?	0.52	1.1	[]	0.11	0.5	[]	10	0	4	11	0	2	5	0	1
	AP-1 complex subunit gamma-1 OS=Homo sapiens GN=AP1G1 PE=1 SV=5	AP1G1_HUMAN	AP1G1	91 kDa	0.063	0.5	[]	0.52	0.9	[]	1	5	4	2	1	16	2	10	5
	cDNA FLJ13167 fis, clone NT2RP3003726, highly similar to Spermatogenesis-associated protein 2 OS=Homo sapiens PE=2 SV=1	B3KN08		?	0.49	0.8	[]	0.26	1.5	[]	0	0	5	0	0	6	0	0	9
	RNA-binding protein 42 OS=Homo sapiens GN=RBM42 PE=1 SV=1	RBM42_HUMAN	RBM42	50 kDa	0.24	1.4	[]	0.052	0.3	[]	3	3	11	5	1	6	2	1	1
	Heterogeneous nuclear ribonucleoprotein F OS=Homo sapiens GN=HNRNPF PE=1 SV=3	HNRPF_HUMAN	HNRNPF	46 kDa	0.21	1.6	[]	0.083	1.8	[]	4	7	3	5	1	3	5	7	4
	Acyl-protein thioesterase 1 OS=Homo sapiens GN=LYPLA1 PE=1 SV=1	A0A087X1K9_HUMAN (+4)	LYPLA1	18 kDa	0.41	1.3	[]	0.0016	3.5	Sensitive cells low, Sensitive cells+ T high	2	3	3	4	0	2	8	2	11
	Serine/threonine-protein phosphatase 2A catalytic subunit beta isoform OS=Homo sapiens GN=PPP2CB PE=1 SV=1	PP2AB_HUMAN	PPP2CB	36 kDa	0.2	1.6	[]	0.076	1.9	[]	4	6	3	7	0	1	4	9	2
	Mitochondrial import receptor subunit TOM34 OS=Homo sapiens GN=TOMM34 PE=1 SV=2	TOM34_HUMAN	TOMM34	35 kDa	0.14	0.6	[]	0.2	0.6	[]	5	2	2	9	0	6	6	0	3
	Ubiquitin carboxyl-terminal hydrolase 10 OS=Homo sapiens GN=USP10 PE=1 SV=2	UBP10_HUMAN	USP10	87 kDa	0.13	0.6	[]	0.0002	0.1	Sensitive cells high, Sensitive cells+ T low	1	5	6	17	0	2	2	0	0
	60S ribosomal protein L15 OS=Homo sapiens GN=RPL15 PE=1 SV=2	RL15_HUMAN	RPL15	24 kDa	0.25	1.6	[]	0.0089	2.7	Sensitive cells low, Sensitive cells+ T high	0	4	7	0	3	4	1	5	13
	60S ribosomal protein L34 OS=Homo sapiens GN=RPL34 PE=1 SV=3	RL34_HUMAN (+1)	RPL34	13 kDa	0.42	1.2	[]	0.23	0.5	[]	4	2	4	4	0	4	2	1	1
	Extracellular matrix protein 1 OS=Homo sapiens GN=ECM1 PE=1 SV=2	ECM1_HUMAN	ECM1	61 kDa	0.13	2	[]	0.26	1.5	[]	0	0	12	0	1	5	0	0	9
	IGL@ protein OS=Homo sapiens GN=IGL@ PE=1 SV=1	Q8N355_HUMAN (+1)	IGL	25 kDa	0.51	1.1	[]	0.35	1.2	[]	0	1	9	1	8	0	3	4	4
	Bardet-Biedl syndrome 2 protein OS=Homo sapiens GN=BBS2 PE=1 SV=1	BBS2_HUMAN	BBS2	80 kDa	0.23	0.6	[]	0.13	0.5	[]	3	2	2	5	3	3	2	1	2
	Calpain small subunit 1 OS=Homo sapiens GN=CAPNS1 PE=1 SV=1	CPNS1_HUMAN	CAPNS1	28 kDa	0.21	1.6	[]	0.27	1.3	[]	4	5	5	5	1	3	2	5	5
	Extended synaptotagmin-2 OS=Homo sapiens GN=ESYT2 PE=1 SV=1	ESYT2_HUMAN	ESYT2	102 kDa	0.22	1.5	[]	0.19	0.5	[]	5	1	9	3	0	7	3	0	2
	Glycogen phosphorylase, brain form OS=Homo sapiens GN=PYGB PE=1 SV=5	PYGB_HUMAN	PYGB	97 kDa	0.11	0.5	[]	0.054	1.8	[]	0	2	4	1	0	11	2	9	10
	Proteasome subunit alpha type-6 OS=Homo sapiens GN=PSMA6 PE=1 SV=1	PSA6_HUMAN	PSMA6	27 kDa	0.14	1.9	[]	0.0057	2.9	Sensitive cells low, Sensitive cells+ T high	3	6	4	2	4	1	2	6	12
	ADP-ribosylation factor-like protein 1 OS=Homo sapiens GN=ARL1 PE=1 SV=1	ARL1_HUMAN	ARL1	20 kDa	0.51	1.1	[]	0.21	1.4	[]	4	7	0	6	1	3	7	5	2
	Pre-mRNA-splicing factor ATP-dependent RNA helicase DHX15 OS=Homo sapiens GN=DHX15 PE=1 SV=2	DHX15_HUMAN	DHX15	91 kDa	0.37	1.2	[]	0.31	0.7	[]	0	5	10	3	0	9	0	2	6
	ATP synthase subunit gamma (Fragment) OS=Homo sapiens PE=2 SV=1	Q8TAS0		?	0.25	0.7	[]	0.23	1.3	[]	0	0	9	2	0	11	2	0	15
	Melanophilin, isoform CRA_b OS=Homo sapiens GN=MLPH PE=4 SV=1	A0A024R4D3		?	0.6	1	[]	0.42	0.7	[]	5	0	1	5	0	1	4	0	0
	L-xylulose reductase (Fragment) OS=Homo sapiens GN=DCXR PE=1 SV=7	J3KS22_HUMAN	DCXR	24 kDa	0.089	2.2	[]	0.0006	3.8	Sensitive cells low, Sensitive cells+ T high	0	13	0	0	6	0	0	23	0
	Protein transport protein Sec61 subunit beta OS=Homo sapiens GN=SEC61B PE=1 SV=2	SC61B_HUMAN	SEC61B	10 kDa	0.3	0.7	[]	0.089	1.7	[]	1	5	1	7	1	2	6	7	4
	Activator of 90 kDa heat shock protein ATPase homolog 1 OS=Homo sapiens GN=AHSA1 PE=1 SV=1	AHSA1_HUMAN	AHSA1	38 kDa	0.57	1	[]	0.13	1.5	[]	4	7	1	6	2	4	8	4	6
	Eukaryotic translation initiation factor 5 OS=Homo sapiens GN=EIF5 PE=1 SV=2	IF5_HUMAN (+2)	EIF5	49 kDa	0.21	1.6	[]	0.53	1	[]	2	0	12	1	0	8	1	0	8
	Glutathione S-transferase Mu 3 OS=Homo sapiens GN=GSTM3 PE=1 SV=3	GSTM3_HUMAN	GSTM3	27 kDa	0.34	0.5	[]	< 0.00010	9	Sensitive cells low, Sensitive cells+ T high	0	2	0	1	0	3	15	15	6
	Exportin-1 OS=Homo sapiens GN=XPO1 PE=1 SV=1	XPO1_HUMAN	XPO1	123 kDa	0.27	0.7	[]	0.35	0.7	[]	0	6	5	0	0	15	0	3	8
	DNA damage-binding protein 1 OS=Homo sapiens GN=DDB1 PE=1 SV=1	DDB1_HUMAN	DDB1	127 kDa	0.18	0.6	[]	0.066	0.4	[]	0	4	4	2	0	11	0	1	4
	HNRPR protein (Fragment) OS=Homo sapiens GN=HNRPR PE=2 SV=1	Q0VGD6		?	0.57	1	[]	0.21	0.5	[]	5	0	6	4	0	7	3	0	3
	Collagen alpha-1(VII) chain OS=Homo sapiens GN=COL7A1 PE=1 SV=2	CO7A1_HUMAN	COL7A1	295 kDa	0.41	1.3	[]	0.44	0.7	[]	0	1	8	2	0	5	1	0	4
	Interleukin-36 receptor antagonist protein OS=Homo sapiens GN=IL36RN PE=1 SV=1	I36RA_HUMAN (+1)	IL36RN	17 kDa	0.42	1.2	[]	0.11	1.7	[]	0	1	9	8	0	0	4	8	2
	RNA-binding protein Raly OS=Homo sapiens GN=RALY PE=1 SV=1	RALY_HUMAN	RALY	32 kDa	0.098	0.5	[]	0.57	0.9	[]	3	1	4	5	0	10	4	2	8
	Charged multivesicular body protein 4b OS=Homo sapiens GN=CHMP4B PE=1 SV=1	CHM4B_HUMAN	CHMP4B	25 kDa	0.058	2.1	[]	0.14	0.4	[]	12	2	3	7	0	1	1	0	2
	Oxysterol-binding protein 1 OS=Homo sapiens GN=OSBP PE=1 SV=1	OSBP1_HUMAN	OSBP	89 kDa	0.57	1	[]	0.0014	0	Sensitive cells high, Sensitive cells+ T low	2	0	8	0	0	10	0	0	0
	Thioredoxin-dependent peroxide reductase, mitochondrial OS=Homo sapiens GN=PRDX3 PE=1 SV=3	PRDX3_HUMAN (+1)	PRDX3	28 kDa	0.52	1.1	[]	0.17	1.5	[]	0	6	6	0	3	8	2	8	6
	Redox-regulatory protein FAM213A OS=Homo sapiens GN=FAM213A PE=1 SV=3	F213A_HUMAN	FAM213A	26 kDa	0.56	1	[]	0.27	0.7	[]	0	0	15	0	0	15	1	0	9
	Filaggrin OS=Homo sapiens GN=FLG PE=1 SV=3	FILA_HUMAN	FLG	435 kDa	0.49	0.8	[]	0.0044	3.2	Sensitive cells low, Sensitive cells+ T high	0	0	5	2	4	0	4	8	7
	39S ribosomal protein L34, mitochondrial OS=Homo sapiens GN=MRPL34 PE=1 SV=1	RM34_HUMAN (+2)	MRPL34	10 kDa	0.12	1.8	[]	0.092	0.3	[]	7	1	8	3	0	6	1	0	2
	Protein FAM102A OS=Homo sapiens GN=FAM102A PE=1 SV=2	F102A_HUMAN	FAM102A	42 kDa	0.37	1.2	[]	0.052	0.3	[]	1	0	14	0	0	12	1	0	3
	Proteasome subunit alpha type (Fragment) OS=Homo sapiens GN=PSMA7 PE=2 SV=1	Q05DH1 (+1)		?	0.17	0.6	[]	0.48	0.8	[]	3	0	4	11	0	1	7	0	3
	Tubulin beta-6 chain OS=Homo sapiens GN=TUBB6 PE=1 SV=1	TBB6_HUMAN	TUBB6	50 kDa	0.41	0.9	[]	0.5	1	[]	4	2	6	7	3	4	6	2	6
	Glutamine--tRNA ligase OS=Homo sapiens GN=QARS PE=1 SV=1	SYQ_HUMAN	QARS	88 kDa	0.28	1.4	[]	0.27	0.6	[]	1	6	7	3	0	7	1	0	5
	Anterior gradient protein 2 homolog OS=Homo sapiens GN=AGR2 PE=1 SV=1	AGR2_HUMAN	AGR2	20 kDa	0.078	0.5	[]	0.28	1.2	[]	1	5	0	4	4	5	3	13	0
	60S ribosomal protein L36 OS=Homo sapiens GN=RPL36 PE=1 SV=3	RL36_HUMAN	RPL36	12 kDa	0.52	1.1	[]	0.13	0.5	[]	0	6	6	1	1	9	4	1	0
	60S ribosomal protein L37a OS=Homo sapiens GN=RPL37A PE=1 SV=2	RL37A_HUMAN (+1)	RPL37A	10 kDa	0.2	1.6	[]	0.069	0.2	[]	1	0	12	1	0	7	0	0	2
	SRSF protein kinase 2 OS=Homo sapiens GN=SRPK2 PE=1 SV=3	SRPK2_HUMAN	SRPK2	78 kDa	0.16	1.7	[]	0.092	0.3	[]	4	2	9	4	0	5	0	0	3
	39S ribosomal protein L14, mitochondrial OS=Homo sapiens GN=MRPL14 PE=1 SV=1	RM14_HUMAN (+1)	MRPL14	16 kDa	0.57	1	[]	0.52	1	[]	4	2	4	1	0	9	3	0	7
	Chloride intracellular channel protein 3 OS=Homo sapiens GN=CLIC3 PE=1 SV=2	CLIC3_HUMAN	CLIC3	27 kDa	0.065	6	[]	< 0.00010	18	Sensitive cells low, Sensitive cells+ T high	0	3	3	1	0	0	3	5	10
	Polyadenylate-binding protein 4 OS=Homo sapiens GN=PABPC4 PE=1 SV=1	PABP4_HUMAN (+2)	PABPC4	71 kDa	0.16	0.6	[]	0.0058	0.2	Sensitive cells high, Sensitive cells+ T low	4	7	0	12	0	5	2	0	2
	Beta-defensin 103 OS=Homo sapiens GN=DEFB103A PE=1 SV=2	D103A_HUMAN (+1)	DEFB103A	8 kDa	0.18	2.3	[]	0.0013	5.3	Sensitive cells low, Sensitive cells+ T high	0	0	7	3	0	0	2	2	12
	High mobility group protein HMG-I/HMG-Y OS=Homo sapiens GN=HMGA1 PE=1 SV=3	HMGA1_HUMAN	HMGA1	12 kDa	0.39	0.8	[]	0.36	0.7	[]	3	1	3	5	0	4	3	0	3
	Small nuclear ribonucleoprotein Sm D1 OS=Homo sapiens GN=SNRPD1 PE=1 SV=1	SMD1_HUMAN (+4)	SNRPD1	13 kDa	0.054	0.4	[]	0.42	0.8	[]	1	4	1	8	6	0	1	7	3
	ELAV-like protein 1 OS=Homo sapiens GN=ELAVL1 PE=1 SV=2	ELAV1_HUMAN	ELAVL1	36 kDa	0.26	1.5	[]	0.2	1.5	[]	5	7	0	8	0	0	6	5	1
	E3 ubiquitin-protein ligase HUWE1 OS=Homo sapiens GN=HUWE1 PE=1 SV=3	HUWE1_HUMAN	HUWE1	482 kDa	0.091	1.9	[]	0.46	0.8	[]	0	10	7	0	0	9	0	4	3
	RAB6A protein OS=Homo sapiens GN=RAB6A PE=2 SV=1	Q6FGX3 (+1)		?	0.49	0.9	[]	0.021	2.4	Sensitive cells low, Sensitive cells+ T high	5	0	1	5	0	2	9	0	8
	H/ACA ribonucleoprotein complex subunit 2 OS=Homo sapiens GN=NHP2 PE=1 SV=1	NHP2_HUMAN (+2)	NHP2	17 kDa	0.1	2	[]	0.44	0.7	[]	7	0	7	4	0	3	0	0	5
	Alpha-2-HS-glycoprotein OS=Homo sapiens GN=AHSG PE=1 SV=1	FETUA_HUMAN (+1)	AHSG	39 kDa	0.2	0.6	[]	0.041	2	Sensitive cells low, Sensitive cells+ T high	0	0	5	0	1	8	0	0	18
	2,4-dienoyl-CoA reductase, mitochondrial OS=Homo sapiens GN=DECR1 PE=1 SV=1	DECR_HUMAN	DECR1	36 kDa	0.11	0.5	[]	0.22	1.3	[]	4	1	1	1	1	10	3	8	5
	Phosphatidylinositol 5-phosphate 4-kinase type-2 alpha OS=Homo sapiens GN=PIP4K2A PE=1 SV=2	PI42A_HUMAN	PIP4K2A	46 kDa	0.51	1.1	[]	0.014	0.1	Sensitive cells high, Sensitive cells+ T low	2	2	6	2	1	6	0	0	1
	Ras-related protein Rab-5A OS=Homo sapiens GN=RAB5A PE=1 SV=2	RAB5A_HUMAN (+2)	RAB5A	24 kDa	0.51	1.1	[]	0.053	2	[]	2	4	3	7	0	1	8	6	2
	Calmodulin OS=Homo sapiens GN=CALM1 PE=1 SV=2	CALM_HUMAN (+6)	CALM1	17 kDa	0.063	2.8	[]	0.017	3.2	Sensitive cells low, Sensitive cells+ T high	0	3	8	3	1	0	2	3	8
	Ras-related protein Rab-18 OS=Homo sapiens GN=RAB18 PE=1 SV=1	RAB18_HUMAN	RAB18	23 kDa	0.11	5	[]	< 0.00010	27	Sensitive cells low, Sensitive cells+ T high	0	3	2	0	0	1	5	21	1
	LINE-1 retrotransposable element ORF2 protein OS=Homo sapiens PE=1 SV=1	LORF2_HUMAN		149 kDa	0.31	0.3	[]	0.46	1.3	[]	0	0	1	0	1	2	0	0	4
	Sepiapterin reductase OS=Homo sapiens GN=SPR PE=1 SV=1	SPRE_HUMAN	SPR	28 kDa	0.3	1.6	[]	0.00023	4.6	Sensitive cells low, Sensitive cells+ T high	2	6	0	3	0	2	15	6	2
	Heterogeneous nuclear ribonucleoprotein L OS=Homo sapiens GN=HNRNPL PE=1 SV=2	HNRPL_HUMAN	HNRNPL	64 kDa	0.062	2.3	[]	0.34	1.3	[]	1	7	6	0	0	6	1	4	3
	U2 small nuclear ribonucleoprotein A' OS=Homo sapiens GN=SNRPA1 PE=1 SV=2	RU2A_HUMAN (+2)	SNRPA1	28 kDa	0.2	0.7	[]	0.2	0.6	[]	1	2	7	5	0	10	2	1	6
	Extended synaptotagmin-1 OS=Homo sapiens GN=ESYT1 PE=1 SV=1	ESYT1_HUMAN	ESYT1	123 kDa	0.14	0.6	[]	0.092	0.5	[]	0	6	3	2	1	12	0	2	5
	Basic leucine zipper and W2 domain-containing protein 1 OS=Homo sapiens GN=BZW1 PE=1 SV=1	BZW1_HUMAN (+2)	BZW1	48 kDa	0.28	0.6	[]	0.34	0.6	[]	2	0	3	7	1	0	0	1	4
	Nucleolar protein 56 OS=Homo sapiens GN=NOP56 PE=1 SV=4	NOP56_HUMAN	NOP56	66 kDa	0.3	1.3	[]	0.0025	0.08	Sensitive cells high, Sensitive cells+ T low	2	0	14	7	0	5	1	0	0
	Interleukin enhancer-binding factor 3 OS=Homo sapiens GN=ILF3 PE=1 SV=3	ILF3_HUMAN	ILF3	95 kDa	0.28	1.4	[]	0.026	0.2	Sensitive cells high, Sensitive cells+ T low	0	9	5	2	0	8	0	0	2
	Kallikrein-10 OS=Homo sapiens GN=KLK10 PE=1 SV=3	KLK10_HUMAN	KLK10	30 kDa	0.12	2.7	[]	0.0024	5	Sensitive cells low, Sensitive cells+ T high	0	0	8	3	0	0	0	6	9
	NHP2-like protein 1 OS=Homo sapiens GN=SNU13 PE=1 SV=3	NH2L1_HUMAN	SNU13	14 kDa	0.05	2.3	[]	0.44	1.1	[]	6	5	5	4	2	1	3	1	4
	Eukaryotic peptide chain release factor subunit 1 OS=Homo sapiens GN=ETF1 PE=1 SV=3	ERF1_HUMAN	ETF1	49 kDa	0.57	1	[]	0.56	0.9	[]	7	2	1	8	1	1	6	2	1
	Mitochondrial fission 1 protein OS=Homo sapiens GN=FIS1 PE=1 SV=2	FIS1_HUMAN	FIS1	17 kDa	0.23	0.6	[]	0.17	1.5	[]	0	5	2	5	1	5	6	8	2
	Phenylalanine--tRNA ligase beta subunit OS=Homo sapiens GN=FARSB PE=1 SV=3	SYFB_HUMAN	FARSB	66 kDa	0.39	0.8	[]	0.27	0.6	[]	0	3	5	0	2	8	1	2	3
	Proteasome subunit beta type-5 OS=Homo sapiens GN=PSMB5 PE=1 SV=3	PSB5_HUMAN	PSMB5	28 kDa	0.077	3	[]	0.0013	5.3	Sensitive cells low, Sensitive cells+ T high	3	6	0	0	2	1	6	6	4
	Cystatin-SN OS=Homo sapiens GN=CST1 PE=1 SV=3	CYTN_HUMAN	CST1	16 kDa	0.35	1.3	[]	0.16	0.4	[]	5	0	7	3	0	6	2	1	1
	cDNA FLJ14631 fis, clone NT2RP2000660, highly similar to Homo sapiens fidgetin-like 1 (FIGNL1), mRNA OS=Homo sapiens PE=2 SV=1	B3KNH6		?	0.41	1.3	[]	0.26	1.4	[]	3	0	6	2	0	5	5	0	5
	Hydroxyacyl-coenzyme A dehydrogenase, mitochondrial OS=Homo sapiens GN=HADH PE=1 SV=3	HCDH_HUMAN (+4)	HADH	34 kDa	0.49	0.8	[]	0.011	2.8	Sensitive cells low, Sensitive cells+ T high	1	0	4	2	0	4	4	7	6
	Eukaryotic translation elongation factor 1 epsilon-1 OS=Homo sapiens GN=EEF1E1 PE=1 SV=1	MCA3_HUMAN	EEF1E1	20 kDa	0.058	2.1	[]	0.44	1.1	[]	7	8	2	8	0	0	5	4	0
	Alpha-1-antichymotrypsin OS=Homo sapiens GN=SERPINA3 PE=1 SV=2	AACT_HUMAN	SERPINA3	48 kDa	0.48	0.9	[]	0.0094	0.2	Sensitive cells high, Sensitive cells+ T low	0	0	11	0	12	0	0	0	2
	Ras-related protein Rab-14 OS=Homo sapiens GN=RAB14 PE=1 SV=4	RAB14_HUMAN	RAB14	24 kDa	0.27	0.6	[]	0.0089	2.7	Sensitive cells low, Sensitive cells+ T high	1	2	1	3	2	2	8	10	1
	Pre-mRNA-processing factor 19 OS=Homo sapiens GN=PRPF19 PE=1 SV=1	PRP19_HUMAN	PRPF19	55 kDa	0.51	1.2	[]	0.55	0.8	[]	0	1	6	2	0	4	1	1	3
	Desmocollin 1, isoform CRA_b OS=Homo sapiens GN=DSC1 PE=4 SV=1	Q9HB00		?	0.069	0.3	[]	0.36	0.7	[]	0	0	3	9	0	0	2	0	4
	Synaptotagmin-like protein 1 OS=Homo sapiens GN=SYTL1 PE=1 SV=1	SYTL1_HUMAN	SYTL1	62 kDa	0.51	1.1	[]	0.026	0.2	Sensitive cells high, Sensitive cells+ T low	0	0	11	0	0	10	0	0	2
	60S ribosomal protein L29 OS=Homo sapiens GN=RPL29 PE=1 SV=2	RL29_HUMAN	RPL29	18 kDa	0.35	1.3	[]	0.026	0.2	Sensitive cells high, Sensitive cells+ T low	4	5	4	7	1	2	1	0	1
	Serine/threonine-protein phosphatase 2A activator OS=Homo sapiens GN=PPP2R4 PE=1 SV=3	PTPA_HUMAN	PPP2R4	41 kDa	0.51	1.1	[]	0.16	1.6	[]	4	6	0	4	1	4	5	7	2
	Neural cell expressed, developmentally down-regulated 4, isoform CRA_b OS=Homo sapiens GN=NEDD4 PE=4 SV=1	A0A024R5S9		?	0.51	1.1	[]	0.56	0.9	[]	2	0	7	3	0	5	3	0	4
	AP-2 complex subunit sigma OS=Homo sapiens GN=AP2S1 PE=1 SV=2	AP2S1_HUMAN	AP2S1	17 kDa	0.38	0.8	[]	0.44	1.1	[]	2	2	2	2	1	5	5	2	2
	Arachidonate 12-lipoxygenase, 12R-type OS=Homo sapiens GN=ALOX12B PE=1 SV=1	LX12B_HUMAN	ALOX12B	80 kDa	0.41	1.3	[]	0.091	2	[]	0	0	8	6	0	0	1	1	10
	Glutamine synthetase OS=Homo sapiens GN=GLUL PE=1 SV=4	GLNA_HUMAN	GLUL	42 kDa	0.26	2	[]	0.00013	6.7	Sensitive cells low, Sensitive cells+ T high	0	0	6	3	0	0	4	5	11
	Putative uncharacterized protein EPB41L5 (Fragment) OS=Homo sapiens GN=EPB41L5 PE=4 SV=1	Q4ZG32		?	0.12	1.8	[]	0.0027	0	Sensitive cells high, Sensitive cells+ T low	4	0	12	5	0	4	0	0	0
	Hexokinase-1 OS=Homo sapiens GN=HK1 PE=1 SV=3	HXK1_HUMAN	HK1	102 kDa	0.16	0.6	[]	0.12	0.5	[]	0	0	11	0	0	17	1	3	5
	Ensconsin OS=Homo sapiens GN=MAP7 PE=1 SV=1	MAP7_HUMAN	MAP7	84 kDa	0.085	0.4	[]	0.0014	0	Sensitive cells high, Sensitive cells+ T low	0	0	4	10	0	0	0	0	0
	Ribosome biogenesis protein BOP1 OS=Homo sapiens GN=BOP1 PE=1 SV=2	BOP1_HUMAN (+2)	BOP1	84 kDa	0.43	1.2	[]	0.0027	0	Sensitive cells high, Sensitive cells+ T low	0	0	11	0	0	9	0	0	0
	WD repeat-containing protein 36 OS=Homo sapiens GN=WDR36 PE=1 SV=1	WDR36_HUMAN	WDR36	105 kDa	0.43	1.2	[]	0.00073	0	Sensitive cells high, Sensitive cells+ T low	0	0	13	0	0	11	0	0	0
	ATP-binding cassette sub-family A member 12 OS=Homo sapiens GN=ABCA12 PE=1 SV=3	ABCAC_HUMAN	ABCA12	293 kDa	0.5	INF	[]	1	INF	[]	0	0	1	0	0	0	0	0	0
	Cornifin-B OS=Homo sapiens GN=SPRR1B PE=1 SV=2	SPR1B_HUMAN	SPRR1B	10 kDa	0.49	0.8	[]	0.041	2.3	Sensitive cells low, Sensitive cells+ T high	0	1	4	4	1	1	0	7	7
	Transmembrane protein 109 OS=Homo sapiens GN=TMEM109 PE=1 SV=1	TM109_HUMAN	TMEM109	26 kDa	0.25	1.6	[]	0.099	1.9	[]	2	4	5	5	2	0	4	8	1
	Proteasome subunit alpha type-5 OS=Homo sapiens GN=PSMA5 PE=1 SV=3	PSA5_HUMAN (+1)	PSMA5	26 kDa	0.51	1.5	[]	0.025	4.5	Sensitive cells low, Sensitive cells+ T high	0	1	2	1	1	0	4	1	4
	Eukaryotic initiation factor 4A-III OS=Homo sapiens GN=EIF4A3 PE=1 SV=4	IF4A3_HUMAN	EIF4A3	47 kDa	0.58	1	[]	0.092	0.3	[]	0	3	6	1	1	7	1	0	2
	Dolichyl-diphosphooligosaccharide--protein glycosyltransferase subunit 1 OS=Homo sapiens GN=RPN1 PE=1 SV=1	RPN1_HUMAN	RPN1	69 kDa	0.51	1.2	[]	0.26	1.5	[]	0	1	6	1	0	5	0	2	7
	Guanine nucleotide-binding protein subunit alpha-13 OS=Homo sapiens GN=GNA13 PE=1 SV=2	GNA13_HUMAN (+1)	GNA13	44 kDa	0.35	1.3	[]	0.25	0.6	[]	7	0	5	7	0	2	5	0	0
	AP-1 complex subunit sigma-1A OS=Homo sapiens GN=AP1S1 PE=1 SV=1	AP1S1_HUMAN (+2)	AP1S1	19 kDa	0.23	0.6	[]	0.48	0.8	[]	0	1	6	0	0	11	1	4	4
	cDNA FLJ58061, highly similar to Eukaryotic translation initiation factor 4E OS=Homo sapiens PE=2 SV=1	B7Z2T1 (+5)		?	0.14	2.2	[]	0.33	1.5	[]	3	1	5	3	0	1	1	1	4
	tRNA (adenine(58)-N(1))-methyltransferase non-catalytic subunit TRM6 OS=Homo sapiens GN=TRMT6 PE=1 SV=1	TRM6_HUMAN	TRMT6	56 kDa	0.078	0.5	[]	0.17	0.5	[]	0	0	6	0	0	13	0	0	7
	NADH dehydrogenase [ubiquinone] 1 beta subcomplex subunit 4 OS=Homo sapiens GN=NDUFB4 PE=1 SV=3	NDUB4_HUMAN	NDUFB4	15 kDa	0.49	0.8	[]	0.041	2.3	Sensitive cells low, Sensitive cells+ T high	1	1	3	2	0	4	2	6	6
	Transmembrane protein 33 OS=Homo sapiens GN=TMEM33 PE=1 SV=2	TMM33_HUMAN	TMEM33	28 kDa	0.51	1.1	[]	0.14	1.7	[]	2	3	3	4	0	3	4	3	5
	Tricarboxylate transport protein, mitochondrial OS=Homo sapiens GN=SLC25A1 PE=1 SV=2	TXTP_HUMAN	SLC25A1	34 kDa	0.29	0.7	[]	0.35	1.2	[]	1	1	4	0	1	8	3	4	4
	Prostaglandin E synthase 3 OS=Homo sapiens GN=PTGES3 PE=1 SV=1	TEBP_HUMAN	PTGES3	19 kDa	0.51	1.1	[]	0.032	2.3	Sensitive cells low, Sensitive cells+ T high	2	5	1	2	0	5	5	5	6
	Actin-related protein 2/3 complex subunit 5-like protein OS=Homo sapiens GN=ARPC5L PE=1 SV=1	ARP5L_HUMAN (+2)	ARPC5L	17 kDa	0.39	0.8	[]	0.059	1.9	[]	0	3	4	4	0	5	5	4	8
	Very-long-chain 3-oxoacyl-CoA reductase OS=Homo sapiens GN=HSD17B12 PE=1 SV=2	DHB12_HUMAN	HSD17B12	34 kDa	0.49	0.9	[]	0.54	1	[]	0	0	7	3	0	5	3	1	4
	Histidine ammonia-lyase OS=Homo sapiens GN=HAL PE=1 SV=1	HUTH_HUMAN	HAL	73 kDa	0.28	1.7	[]	0.069	2.5	[]	0	1	6	3	1	0	4	3	3
	Protein SEC13 homolog OS=Homo sapiens GN=SEC13 PE=1 SV=3	SEC13_HUMAN	SEC13	36 kDa	0.39	0.8	[]	0.35	1.2	[]	0	8	0	6	0	4	6	4	2
	Double-stranded RNA-specific adenosine deaminase OS=Homo sapiens GN=ADAR PE=1 SV=4	DSRAD_HUMAN	ADAR	136 kDa	0.51	1.1	[]	0.069	0.2	[]	0	2	7	0	0	8	0	1	1
	Protein THEM6 OS=Homo sapiens GN=THEM6 PE=1 SV=2	THEM6_HUMAN	THEM6	24 kDa	0.085	0.4	[]	0.35	1.2	[]	1	2	1	1	1	8	4	5	3
	Unconventional myosin-Id OS=Homo sapiens GN=MYO1D PE=1 SV=2	MYO1D_HUMAN	MYO1D	116 kDa	0.17	0.6	[]	0.052	0.3	[]	0	0	7	4	0	8	1	0	3
	Ubiquinol-cytochrome-c reductase complex assembly factor 1 OS=Homo sapiens GN=UQCC1 PE=1 SV=3	UQCC1_HUMAN (+1)	UQCC1	35 kDa	0.49	0.9	[]	0.016	0.2	Sensitive cells high, Sensitive cells+ T low	3	0	7	0	0	11	0	0	2
	Eukaryotic translation initiation factor 4H OS=Homo sapiens GN=EIF4H PE=1 SV=5	IF4H_HUMAN	EIF4H	27 kDa	0.077	3	[]	0.22	2	[]	2	7	0	3	0	0	4	1	1
	Transcription activator BRG1 OS=Homo sapiens GN=SMARCA4 PE=1 SV=2	SMCA4_HUMAN	SMARCA4	185 kDa	0.41	1.3	[]	0.01	0	Sensitive cells high, Sensitive cells+ T low	0	1	8	0	0	7	0	0	0
	Short-chain dehydrogenase/reductase family 9C member 7 OS=Homo sapiens GN=SDR9C7 PE=1 SV=1	DR9C7_HUMAN	SDR9C7	35 kDa	0.2	2	[]	0.044	2.8	Sensitive cells low, Sensitive cells+ T high	0	1	7	3	1	0	2	2	7
	26S protease regulatory subunit 6A OS=Homo sapiens GN=PSMC3 PE=1 SV=3	PRS6A_HUMAN	PSMC3	49 kDa	0.59	1	[]	0.0089	2.7	Sensitive cells low, Sensitive cells+ T high	1	1	5	3	0	4	4	3	12
	Guanine nucleotide-binding protein G(I)/G(S)/G(O) subunit gamma-12 OS=Homo sapiens GN=GNG12 PE=1 SV=3	GBG12_HUMAN (+1)	GNG12	8 kDa	0.34	1.4	[]	0.56	0.9	[]	3	1	7	2	0	6	4	0	3
	WW domain-binding protein 11 OS=Homo sapiens GN=WBP11 PE=1 SV=1	WBP11_HUMAN (+3)	WBP11	70 kDa	0.57	1	[]	0.026	0.2	Sensitive cells high, Sensitive cells+ T low	2	0	8	4	0	6	0	0	2
	Actin, cytoplasmic 2 OS=Homo sapiens GN=ACTG1 PE=1 SV=1	ACTG_HUMAN	ACTG1	42 kDa	0.38	1.2	[]	0.0019	0.1	Sensitive cells high, Sensitive cells+ T low	0	1	17	1	7	7	1	0	1
	Heterogeneous nuclear ribonucleoprotein A/B OS=Homo sapiens GN=HNRNPAB PE=1 SV=1	A0A087WZV1		?	0.42	1.2	[]	0.35	1.2	[]	4	0	6	3	0	5	6	0	4
	Putative helicase MOV-10 OS=Homo sapiens GN=MOV10 PE=1 SV=2	MOV10_HUMAN	MOV10	114 kDa	0.35	1.3	[]	0.014	0.1	Sensitive cells high, Sensitive cells+ T low	2	0	10	0	0	9	0	0	1
	Lamin-B1 OS=Homo sapiens GN=LMNB1 PE=1 SV=2	LMNB1_HUMAN	LMNB1	66 kDa	0.51	1.1	[]	0.43	1.1	[]	0	10	1	0	0	10	1	2	8
	Endoplasmic reticulum resident protein 29 OS=Homo sapiens GN=ERP29 PE=1 SV=4	ERP29_HUMAN (+1)	ERP29	29 kDa	0.63	1	[]	0.0037	4	Sensitive cells low, Sensitive cells+ T high	0	1	3	2	0	2	5	6	5
	Apolipoprotein D OS=Homo sapiens GN=APOD PE=1 SV=1	APOD_HUMAN (+1)	APOD	21 kDa	0.49	0.9	[]	0.44	1.1	[]	0	0	7	4	4	0	0	6	3
	Proteasome subunit beta type-3 (Fragment) OS=Homo sapiens GN=PSMB3 PE=1 SV=1	A0A087WUL2		?	0.3	0.7	[]	0.43	1.1	[]	2	0	5	9	0	1	6	0	5
	Proteasome subunit beta type-4 OS=Homo sapiens GN=PSMB4 PE=1 SV=4	PSB4_HUMAN	PSMB4	29 kDa	0.11	5	[]	0.00015	15	Sensitive cells low, Sensitive cells+ T high	1	4	0	1	0	0	6	6	3
	ADP/ATP translocase 3 OS=Homo sapiens GN=SLC25A6 PE=1 SV=4	ADT3_HUMAN	SLC25A6	33 kDa	0.14	0.5	[]	0.21	1.4	[]	0	0	5	2	0	8	2	2	10
	U4/U6 small nuclear ribonucleoprotein Prp31 OS=Homo sapiens GN=PRPF31 PE=1 SV=2	PRP31_HUMAN	PRPF31	55 kDa	0.095	2.5	[]	0.21	0.2	[]	8	0	2	2	0	2	1	0	0
	Myotrophin OS=Homo sapiens GN=MTPN PE=1 SV=2	MTPN_HUMAN (+4)	MTPN	13 kDa	0.51	1.1	[]	0.14	1.7	[]	2	5	1	3	3	1	4	6	2
	ATP synthase subunit f, mitochondrial OS=Homo sapiens GN=ATP5J2 PE=1 SV=3	ATPK_HUMAN (+5)	ATP5J2	11 kDa	0.12	0.5	[]	0.5	1	[]	0	0	7	2	3	8	4	2	7
	Nucleolar protein 9 OS=Homo sapiens GN=NOP9 PE=1 SV=1	NOP9_HUMAN (+1)	NOP9	69 kDa	0.21	1.6	[]	0.043	0.2	Sensitive cells high, Sensitive cells+ T low	3	0	11	3	0	6	0	0	2
	Serine/threonine-protein kinase MRCK gamma OS=Homo sapiens GN=CDC42BPG PE=1 SV=2	MRCKG_HUMAN	CDC42BPG	172 kDa	0.28	1.7	[]	0.21	0.2	[]	0	5	2	1	0	3	0	0	1
	Aldo-keto reductase family 1 member B10 OS=Homo sapiens GN=AKR1B10 PE=1 SV=2	AK1BA_HUMAN	AKR1B10	36 kDa	0.063	2.8	[]	0.028	3	Sensitive cells low, Sensitive cells+ T high	0	0	11	4	0	0	0	1	11
	Rab11 family-interacting protein 1 OS=Homo sapiens GN=RAB11FIP1 PE=1 SV=3	RFIP1_HUMAN	RAB11FIP1	137 kDa	0.61	1	[]	0.13	0.2	[]	0	0	5	0	0	5	0	0	1
	Dystrophin OS=Homo sapiens GN=DMD PE=1 SV=3	DMD_HUMAN	DMD	427 kDa	0.19	4	[]	0.29	3	[]	0	0	4	0	0	1	0	1	2
	RuvB-like 1 OS=Homo sapiens GN=RUVBL1 PE=1 SV=1	RUVB1_HUMAN	RUVBL1	50 kDa	0.49	0.9	[]	0.16	0.4	[]	1	6	1	5	0	4	2	2	0
	Acetyl-coenzyme A synthetase, cytoplasmic OS=Homo sapiens GN=ACSS2 PE=1 SV=1	ACSA_HUMAN	ACSS2	79 kDa	0.59	1	[]	0.44	0.7	[]	1	5	1	2	0	5	2	3	0
	6-phosphogluconolactonase OS=Homo sapiens GN=PGLS PE=1 SV=2	6PGL_HUMAN	PGLS	28 kDa	0.094	3.5	[]	0.0013	7	Sensitive cells low, Sensitive cells+ T high	2	5	0	2	0	0	6	4	4
	Serpin B7 OS=Homo sapiens GN=SERPINB7 PE=1 SV=1	SPB7_HUMAN	SERPINB7	43 kDa	0.14	2.2	[]	0.017	3.2	Sensitive cells low, Sensitive cells+ T high	0	1	8	3	1	0	1	1	11
	Chromobox protein homolog 3 OS=Homo sapiens GN=CBX3 PE=1 SV=4	CBX3_HUMAN (+1)	CBX3	21 kDa	0.062	2.3	[]	0.34	1.3	[]	1	13	0	2	0	4	0	3	5
	cDNA FLJ41718 fis, clone HLUNG2013097, highly similar to SPLICING FACTOR, ARGININE/SERINE-RICH 2 OS=Homo sapiens PE=2 SV=1	B3KVY2		?	0.31	1.5	[]	0.18	1.7	[]	6	0	3	5	0	1	5	0	5
	DNA helicase OS=Homo sapiens PE=2 SV=1	A8K521 (+4)		?	0.32	0.8	[]	0.095	0.4	[]	2	0	7	3	0	9	0	0	5
	Fragile X mental retardation syndrome-related protein 1 OS=Homo sapiens GN=FXR1 PE=1 SV=3	FXR1_HUMAN	FXR1	70 kDa	0.4	0.8	[]	0.0025	0.08	Sensitive cells high, Sensitive cells+ T low	3	5	2	9	0	3	0	0	1
	Protein BUD31 homolog OS=Homo sapiens GN=BUD31 PE=1 SV=2	BUD31_HUMAN (+1)	BUD31	17 kDa	0.51	1.2	[]	0.019	0	Sensitive cells high, Sensitive cells+ T low	2	0	5	3	0	3	0	0	0
	DEAD (Asp-Glu-Ala-Asp) box polypeptide 47 isoform 1 variant (Fragment) OS=Homo sapiens PE=2 SV=1	Q53GJ1		?	0.15	1.7	[]	0.0052	0	Sensitive cells high, Sensitive cells+ T low	4	0	10	0	0	8	0	0	0
	Sister chromatid cohesion protein PDS5 homolog B OS=Homo sapiens GN=PDS5B PE=1 SV=1	PDS5B_HUMAN	PDS5B	165 kDa	0.11	0.5	[]	0.0025	0.08	Sensitive cells high, Sensitive cells+ T low	0	0	6	0	0	12	0	0	1
	Suppressor of SWI4 1 homolog OS=Homo sapiens GN=PPAN PE=2 SV=1	SSF1_HUMAN (+1)	PPAN	53 kDa	0.18	0.6	[]	0.0014	0.08	Sensitive cells high, Sensitive cells+ T low	0	0	8	0	0	13	0	0	1
	Proteolipid protein 2 OS=Homo sapiens GN=PLP2 PE=1 SV=1	PLP2_HUMAN (+2)	PLP2	17 kDa	0.095	2.5	[]	0.028	3	Sensitive cells low, Sensitive cells+ T high	1	2	7	2	2	0	1	6	5
	Transmembrane emp24 domain-containing protein 10 OS=Homo sapiens GN=TMED10 PE=1 SV=2	TMEDA_HUMAN	TMED10	25 kDa	0.51	1.2	[]	0.091	2	[]	0	1	6	3	2	1	5	6	1
	Tubulin alpha-1C chain OS=Homo sapiens GN=TUBA1C PE=1 SV=1	TBA1C_HUMAN (+1)	TUBA1C	50 kDa	0.14	2.2	[]	0.044	2.8	Sensitive cells low, Sensitive cells+ T high	0	3	6	1	0	3	3	1	7
	ATP-binding cassette sub-family F member 1 OS=Homo sapiens GN=ABCF1 PE=1 SV=2	ABCF1_HUMAN	ABCF1	96 kDa	0.49	0.9	[]	0.11	0.4	[]	0	6	3	5	0	5	1	0	3
	RNA-binding protein EWS OS=Homo sapiens GN=EWSR1 PE=1 SV=1	EWS_HUMAN	EWSR1	68 kDa	0.59	1	[]	0.044	0.1	Sensitive cells high, Sensitive cells+ T low	2	4	1	6	0	1	1	0	0
	Importin subunit alpha-1 OS=Homo sapiens GN=KPNA2 PE=1 SV=1	IMA1_HUMAN	KPNA2	58 kDa	0.17	0.6	[]	0.025	0.2	Sensitive cells high, Sensitive cells+ T low	4	3	0	6	0	6	1	0	2
	Alpha-soluble NSF attachment protein OS=Homo sapiens GN=NAPA PE=1 SV=3	SNAA_HUMAN	NAPA	33 kDa	0.61	1	[]	0.12	2	[]	0	0	5	3	0	2	1	1	8
	Ig kappa chain C region OS=Homo sapiens GN=IGKC PE=1 SV=1	A0A087X130		?	0.59	1	[]	0.35	1.2	[]	0	0	8	2	6	0	2	1	7
	Ankyrin repeat domain-containing protein 22 OS=Homo sapiens GN=ANKRD22 PE=2 SV=1	ANR22_HUMAN	ANKRD22	22 kDa	0.095	2.5	[]	0.044	2.8	Sensitive cells low, Sensitive cells+ T high	0	1	9	4	0	0	4	1	6
	Niban-like protein 1 OS=Homo sapiens GN=FAM129B PE=1 SV=3	NIBL1_HUMAN (+1)	FAM129B	84 kDa	0.3	1.6	[]	0.053	2.4	[]	0	1	7	1	0	4	3	0	9
	Mucin-7 OS=Homo sapiens GN=MUC7 PE=1 SV=2	MUC7_HUMAN	MUC7	39 kDa	0.51	1.2	[]	0.13	0.2	[]	0	0	6	0	2	3	0	0	1
	Dermcidin OS=Homo sapiens GN=DCD PE=1 SV=2	DCD_HUMAN	DCD	11 kDa	0.095	2.5	[]	0.11	2.2	[]	0	0	10	0	0	4	0	0	9
	SH3 domain-binding glutamic acid-rich-like protein 3 OS=Homo sapiens GN=SH3BGRL3 PE=1 SV=1	SH3L3_HUMAN (+1)	SH3BGRL3	10 kDa	0.41	1.3	[]	0.55	1	[]	0	1	8	5	2	0	2	2	3
	Disks large homolog 1 OS=Homo sapiens GN=DLG1 PE=1 SV=2	DLG1_HUMAN	DLG1	100 kDa	0.06	0.2	[]	0.42	0.7	[]	0	1	0	4	0	2	2	0	2
	Trifunctional enzyme subunit beta, mitochondrial OS=Homo sapiens GN=HADHB PE=1 SV=3	ECHB_HUMAN	HADHB	51 kDa	0.06	0.2	[]	0.011	2.8	Sensitive cells low, Sensitive cells+ T high	0	0	1	0	1	5	3	10	4
	Antithrombin-III OS=Homo sapiens GN=SERPINC1 PE=1 SV=1	ANT3_HUMAN	SERPINC1	53 kDa	0.3	1.6	[]	0.55	0.8	[]	1	0	7	0	4	1	0	0	4
	Cytosolic phospholipase A2 delta OS=Homo sapiens GN=PLA2G4D PE=2 SV=2	PA24D_HUMAN	PLA2G4D	92 kDa	0.51	1.2	[]	0.18	1.7	[]	0	2	5	6	0	0	0	2	8
	Dynein light chain 1, cytoplasmic OS=Homo sapiens GN=DYNLL1 PE=1 SV=1	DYL1_HUMAN (+1)	DYNLL1	10 kDa	0.49	0.9	[]	0.44	1.1	[]	1	3	3	6	1	1	2	3	4
	Small proline-rich protein 2E OS=Homo sapiens GN=SPRR2E PE=2 SV=2	SPR2E_HUMAN	SPRR2E	8 kDa	0.15	3	[]	0.025	4.5	Sensitive cells low, Sensitive cells+ T high	0	3	3	0	2	0	0	5	4
	Ras-responsive element-binding protein 1 OS=Homo sapiens GN=RREB1 PE=1 SV=3	RREB1_HUMAN	RREB1	181 kDa	0.25	1.6	[]	0.2	0.4	[]	0	3	8	1	1	5	0	0	3
	Spectrin beta chain, non-erythrocytic 2 OS=Homo sapiens GN=SPTBN2 PE=1 SV=3	SPTN2_HUMAN	SPTBN2	271 kDa	0.51	1.5	[]	0.53	0.5	[]	0	2	1	1	0	1	0	0	1
	Mortality factor 4-like protein 2 OS=Homo sapiens GN=MORF4L2 PE=1 SV=1	MO4L2_HUMAN (+5)	MORF4L2	32 kDa	0.19	4	[]	0.47	2	[]	3	0	1	1	0	0	2	0	0
	Protein 4.1 OS=Homo sapiens GN=EPB41 PE=1 SV=4	41_HUMAN	EPB41	97 kDa	0.25	0.5	[]	0.55	0.8	[]	0	0	3	0	0	6	0	0	5
	Epididymis luminal protein 32 OS=Homo sapiens GN=HEL32 PE=2 SV=1	V9HWA6_HUMAN	HEL32	19 kDa	0.51	1.2	[]	0.18	1.7	[]	0	7	0	0	6	0	0	10	0
	TAR DNA-binding protein 43 OS=Homo sapiens GN=TARDBP PE=1 SV=1	TADBP_HUMAN	TARDBP	45 kDa	0.29	0.7	[]	0.46	0.8	[]	1	1	4	3	0	6	2	0	5
	Synaptobrevin homolog YKT6 OS=Homo sapiens GN=YKT6 PE=1 SV=1	YKT6_HUMAN	YKT6	22 kDa	0.23	2.5	[]	0.014	5	Sensitive cells low, Sensitive cells+ T high	2	3	0	1	0	1	4	2	4
	40S ribosomal protein S21 OS=Homo sapiens GN=RPS21 PE=1 SV=1	RS21_HUMAN	RPS21	9 kDa	0.35	2	[]	0.00038	8	Sensitive cells low, Sensitive cells+ T high	0	2	2	2	0	0	4	5	7
	pre-rRNA processing protein FTSJ3 OS=Homo sapiens GN=FTSJ3 PE=1 SV=2	SPB1_HUMAN	FTSJ3	97 kDa	0.077	3	[]	0.32	1.7	[]	5	0	4	3	0	0	3	0	2
	Skin-specific protein 32 OS=Homo sapiens GN=XP32 PE=1 SV=1	XP32_HUMAN	XP32	26 kDa	0.22	0.4	[]	0.13	0.2	[]	0	0	2	0	1	4	0	1	0
	Cytoplasmic FMR1-interacting protein 1 OS=Homo sapiens GN=CYFIP1 PE=1 SV=1	CYFP1_HUMAN	CYFIP1	145 kDa	0.49	0.9	[]	0.34	0.6	[]	0	6	1	3	0	5	0	1	4
	Elafin OS=Homo sapiens GN=PI3 PE=1 SV=3	ELAF_HUMAN	PI3	12 kDa	0.32	3	[]	0.0022	11	Sensitive cells low, Sensitive cells+ T high	0	0	3	1	0	0	2	2	7
	Zinc finger protein 787 OS=Homo sapiens GN=ZNF787 PE=1 SV=3	ZN787_HUMAN (+1)	ZNF787	41 kDa	0.14	0.5	[]	0.026	0.2	Sensitive cells high, Sensitive cells+ T low	0	0	5	0	1	9	0	0	2
	Probable ATP-dependent RNA helicase DDX10 OS=Homo sapiens GN=DDX10 PE=1 SV=2	DDX10_HUMAN (+4)	DDX10	101 kDa	0.63	1	[]	0.21	0.2	[]	0	0	4	0	0	4	0	0	1
	Bifunctional purine biosynthesis protein PURH OS=Homo sapiens GN=ATIC PE=1 SV=3	PUR9_HUMAN	ATIC	65 kDa	0.38	0.7	[]	0.01	0	Sensitive cells high, Sensitive cells+ T low	0	0	5	1	0	6	0	0	0
	AP-1 complex subunit beta-1 OS=Homo sapiens GN=AP1B1 PE=1 SV=2	AP1B1_HUMAN	AP1B1	105 kDa	0.086	0.3	[]	0.35	1.3	[]	0	2	0	3	1	3	1	6	2
	N-acetyl-D-glucosamine kinase OS=Homo sapiens GN=NAGK PE=1 SV=4	NAGK_HUMAN	NAGK	37 kDa	0.23	2.5	[]	0.00038	8	Sensitive cells low, Sensitive cells+ T high	0	0	5	1	0	1	2	1	13
	Protein PRRC2C OS=Homo sapiens GN=PRRC2C PE=1 SV=4	PRC2C_HUMAN	PRRC2C	317 kDa	0.12	2.7	[]	0.14	0	[]	0	5	3	1	0	2	0	0	0
	Transportin-1 OS=Homo sapiens GN=TNPO1 PE=1 SV=2	TNPO1_HUMAN (+1)	TNPO1	102 kDa	0.38	0.8	[]	0.23	0.5	[]	0	4	2	0	0	8	1	1	2
	Proteasome subunit alpha type-1 OS=Homo sapiens GN=PSMA1 PE=1 SV=1	PSA1_HUMAN	PSMA1	30 kDa	0.34	0.5	[]	0.069	2.5	[]	0	2	0	4	0	0	4	5	1
	Brefeldin A-inhibited guanine nucleotide-exchange protein 1 OS=Homo sapiens GN=ARFGEF1 PE=1 SV=2	BIG1_HUMAN	ARFGEF1	209 kDa	0.51	1.2	[]	0.38	0.5	[]	0	5	0	0	1	3	0	2	0
	Splicing factor 3B subunit 3 OS=Homo sapiens GN=SF3B3 PE=1 SV=4	SF3B3_HUMAN (+1)	SF3B3	136 kDa	0.17	0.6	[]	0.0094	0.2	Sensitive cells high, Sensitive cells+ T low	0	5	2	4	0	8	0	1	1
	Thioredoxin-like protein 1 OS=Homo sapiens GN=TXNL1 PE=1 SV=3	TXNL1_HUMAN	TXNL1	32 kDa	0.51	1.5	[]	0.00021	8.5	Sensitive cells low, Sensitive cells+ T high	0	2	1	1	0	1	4	5	8
	RRP12-like protein OS=Homo sapiens GN=RRP12 PE=1 SV=2	RRP12_HUMAN	RRP12	144 kDa	0.16	2	[]	0.26	0.4	[]	0	0	10	1	0	4	0	0	2
	Single-stranded DNA-binding protein, mitochondrial OS=Homo sapiens GN=SSBP1 PE=1 SV=1	SSBP_HUMAN (+6)	SSBP1	17 kDa	0.6	1	[]	0.091	2	[]	1	3	2	2	2	2	2	7	3
	Type II inositol 3,4-bisphosphate 4-phosphatase OS=Homo sapiens GN=INPP4B PE=2 SV=4	INP4B_HUMAN	INPP4B	105 kDa	0.23	2.5	[]	0.31	2	[]	1	1	3	1	0	1	0	0	4
	Kinesin-like protein KIF13B OS=Homo sapiens GN=KIF13B PE=1 SV=2	KI13B_HUMAN	KIF13B	203 kDa	0.51	1.2	[]	0.4	0.6	[]	0	1	5	1	0	4	0	0	3
	Ribosome maturation protein SBDS OS=Homo sapiens GN=SBDS PE=1 SV=4	SBDS_HUMAN	SBDS	29 kDa	0.61	1	[]	0.34	1.4	[]	1	4	0	3	0	2	1	2	4
	Cystatin-C OS=Homo sapiens GN=CST3 PE=1 SV=1	CYTC_HUMAN (+2)	CST3	16 kDa	0.37	0.7	[]	0.34	1.3	[]	0	0	4	0	6	0	1	6	1
	Sorting nexin-3 OS=Homo sapiens GN=SNX3 PE=1 SV=3	SNX3_HUMAN	SNX3	19 kDa	0.26	2	[]	0.091	2.7	[]	0	6	0	2	1	0	4	4	0
	Lactoylglutathione lyase OS=Homo sapiens GN=GLO1 PE=1 SV=4	LGUL_HUMAN	GLO1	21 kDa	0.49	0.8	[]	0.081	2.2	[]	0	4	0	0	1	4	2	4	5
	Glycolipid transfer protein OS=Homo sapiens GN=GLTP PE=1 SV=3	GLTP_HUMAN (+2)	GLTP	24 kDa	0.65	1	[]	0.00075	5.7	Sensitive cells low, Sensitive cells+ T high	0	0	3	3	0	0	1	6	10
	General transcription factor 3C polypeptide 5 OS=Homo sapiens GN=GTF3C5 PE=1 SV=2	TF3C5_HUMAN	GTF3C5	60 kDa	0.49	0.9	[]	0.0027	0	Sensitive cells high, Sensitive cells+ T low	2	0	6	4	0	5	0	0	0
	cDNA FLJ51295, highly similar to Cell division cycle 5-like protein OS=Homo sapiens PE=2 SV=1	B4DSH1		?	0.59	1	[]	0.11	0.3	[]	1	0	6	0	0	7	0	0	2
	Protein RCC2 OS=Homo sapiens GN=RCC2 PE=1 SV=2	RCC2_HUMAN	RCC2	56 kDa	0.13	0.4	[]	0.0027	0	Sensitive cells high, Sensitive cells+ T low	0	1	3	0	0	9	0	0	0
	DNA (cytosine-5)-methyltransferase OS=Homo sapiens GN=DNMT1 PE=2 SV=1	I6L9H2		?	0.22	1.8	[]	0.037	0	Sensitive cells high, Sensitive cells+ T low	0	0	9	0	0	5	0	0	0
	Peroxiredoxin-4 OS=Homo sapiens GN=PRDX4 PE=1 SV=1	PRDX4_HUMAN (+2)	PRDX4	31 kDa	0.34	0.5	[]	0.01	3.5	Sensitive cells low, Sensitive cells+ T high	1	1	0	1	0	3	2	8	4
	60S acidic ribosomal protein P2 OS=Homo sapiens GN=RPLP2 PE=1 SV=1	RLA2_HUMAN (+1)	RPLP2	12 kDa	0.51	1.1	[]	0.45	0.8	[]	1	3	5	8	0	0	4	1	1
	39S ribosomal protein L22, mitochondrial OS=Homo sapiens GN=MRPL22 PE=1 SV=1	RM22_HUMAN (+1)	MRPL22	24 kDa	0.63	1	[]	0.6	1	[]	1	0	3	0	0	4	0	0	4
	Adenylate kinase isoenzyme 1 OS=Homo sapiens GN=AK1 PE=1 SV=1	Q5T9B7 (+1)		?	0.49	0.7	[]	0.0041	4.7	Sensitive cells low, Sensitive cells+ T high	2	0	0	2	0	1	12	0	2
	cDNA, FLJ94267, highly similar to Homo sapiens glutathione S-transferase omega 1 (GSTO1), mRNA OS=Homo sapiens PE=2 SV=1	B2R983 (+1)		?	0.49	0.8	[]	0.034	2.6	Sensitive cells low, Sensitive cells+ T high	0	0	4	4	0	1	6	0	7
	Extracellular glycoprotein lacritin OS=Homo sapiens GN=LACRT PE=1 SV=1	LACRT_HUMAN	LACRT	14 kDa	0.51	1.1	[]	0.0014	0	Sensitive cells high, Sensitive cells+ T low	0	0	11	0	9	1	0	0	0
	Ataxin-2-like protein OS=Homo sapiens GN=ATXN2L PE=1 SV=2	ATX2L_HUMAN	ATXN2L	113 kDa	0.3	1.6	[]	0.037	0	Sensitive cells high, Sensitive cells+ T low	0	7	1	5	0	0	0	0	0
	Histone H3.1 OS=Homo sapiens GN=HIST1H3A PE=1 SV=2	H31_HUMAN	HIST1H3A	15 kDa	0.14	0.5	[]	0.43	1.1	[]	0	5	0	0	10	0	0	11	0
	Putative protein FAM10A4 OS=Homo sapiens GN=ST13P4 PE=5 SV=1	ST134_HUMAN (+1)	ST13P4	27 kDa	0.37	0.7	[]	0.091	2	[]	1	2	1	2	0	4	6	4	2
	cDNA FLJ61635, highly similar to Homo sapiens likely ortholog of mouse immediate early response, erythropoietin 4 (LEREPO4), mRNA OS=Homo sapiens PE=2 SV=1	B7Z592 (+1)		?	0.63	1	[]	0.38	0.5	[]	3	0	1	3	0	1	1	0	1
	Cyclin-dependent-like kinase 5 OS=Homo sapiens GN=CDK5 PE=1 SV=3	CDK5_HUMAN (+1)	CDK5	33 kDa	0.26	2	[]	0.32	1.7	[]	1	0	5	1	0	2	3	1	1
	Actin-related protein 2 OS=Homo sapiens GN=ACTR2 PE=1 SV=1	ARP2_HUMAN	ACTR2	45 kDa	0.17	0.4	[]	0.19	1.6	[]	0	1	2	1	6	0	2	4	5
	Na(+)/H(+) exchange regulatory cofactor NHE-RF1 OS=Homo sapiens GN=SLC9A3R1 PE=1 SV=4	NHRF1_HUMAN	SLC9A3R1	39 kDa	0.095	2.5	[]	0.23	1.7	[]	2	8	0	1	1	2	6	0	1
	ATPase ASNA1 OS=Homo sapiens GN=ASNA1 PE=1 SV=2	ASNA_HUMAN (+1)	ASNA1	39 kDa	0.15	3	[]	0.073	3.5	[]	4	2	0	2	0	0	3	4	0
	Cystatin-B OS=Homo sapiens GN=CSTB PE=1 SV=2	CYTB_HUMAN	CSTB	11 kDa	0.49	0.8	[]	0.45	1.2	[]	0	0	5	2	3	1	1	3	3
	UV excision repair protein RAD23 homolog B OS=Homo sapiens GN=RAD23B PE=1 SV=1	RD23B_HUMAN	RAD23B	43 kDa	0.49	0.9	[]	0.55	1	[]	3	3	0	6	0	1	5	0	2
	Peroxisomal multifunctional enzyme type 2 OS=Homo sapiens GN=HSD17B4 PE=1 SV=3	DHB4_HUMAN	HSD17B4	80 kDa	0.49	0.8	[]	0.081	2.2	[]	0	1	3	0	0	5	1	4	6
	H/ACA ribonucleoprotein complex subunit 3 OS=Homo sapiens GN=NOP10 PE=1 SV=1	NOP10_HUMAN	NOP10	8 kDa	0.49	0.8	[]	0.34	1.4	[]	1	0	3	1	0	4	0	0	7
	Farnesyl pyrophosphate synthase OS=Homo sapiens GN=FDPS PE=1 SV=4	FPPS_HUMAN	FDPS	48 kDa	0.6	1	[]	0.17	0.3	[]	0	5	1	1	0	5	0	0	2
	ATP synthase subunit e, mitochondrial OS=Homo sapiens GN=ATP5I PE=1 SV=2	ATP5I_HUMAN	ATP5I	8 kDa	0.49	0.8	[]	0.23	1.7	[]	0	1	2	1	2	1	2	1	4
	Pre-mRNA-processing factor 6 OS=Homo sapiens GN=PRPF6 PE=1 SV=1	PRP6_HUMAN	PRPF6	107 kDa	0.22	0.6	[]	0.0014	0	Sensitive cells high, Sensitive cells+ T low	1	0	5	3	0	7	0	0	0
	THO complex subunit 2 OS=Homo sapiens GN=THOC2 PE=1 SV=2	THOC2_HUMAN	THOC2	183 kDa	0.13	2	[]	0.075	0.2	[]	0	2	10	0	0	6	0	0	1
	Phosphoribosyl pyrophosphate synthase-associated protein 2 OS=Homo sapiens GN=PRPSAP2 PE=1 SV=1	KPRB_HUMAN	PRPSAP2	41 kDa	0.51	1.1	[]	0.0052	0	Sensitive cells high, Sensitive cells+ T low	1	0	8	1	0	7	0	0	0
	Galectin-3 OS=Homo sapiens GN=LGALS3 PE=1 SV=5	LEG3_HUMAN	LGALS3	26 kDa	0.49	0.5	[]	0.014	5	Sensitive cells low, Sensitive cells+ T high	0	0	1	0	2	0	1	1	8
	RNA cytidine acetyltransferase OS=Homo sapiens GN=NAT10 PE=1 SV=2	NAT10_HUMAN	NAT10	116 kDa	0.14	0.3	[]	0.29	0.5	[]	0	0	2	0	0	6	0	0	3
	Plasma protease C1 inhibitor OS=Homo sapiens GN=SERPING1 PE=1 SV=2	IC1_HUMAN	SERPING1	55 kDa	0.41	1.3	[]	0.075	0.2	[]	0	0	8	0	6	0	0	0	1
	Secretoglobin family 1D member 1 OS=Homo sapiens GN=SCGB1D1 PE=1 SV=1	SG1D1_HUMAN	SCGB1D1	10 kDa	0.089	0.5	[]	0.0001	0	Sensitive cells high, Sensitive cells+ T low	0	0	7	0	14	0	0	0	0
	Transcription factor BTF3 homolog 4 OS=Homo sapiens GN=BTF3L4 PE=1 SV=1	BT3L4_HUMAN (+1)	BTF3L4	17 kDa	0.063	2.8	[]	0.38	0.5	[]	3	4	4	1	0	3	1	0	1
	Charged multivesicular body protein 2b OS=Homo sapiens GN=CHMP2B PE=1 SV=1	CHM2B_HUMAN	CHMP2B	24 kDa	0.18	2.3	[]	0.53	0.7	[]	4	2	1	2	0	1	1	0	1
	Actin-related protein 2/3 complex subunit 5 OS=Homo sapiens GN=ARPC5 PE=1 SV=3	ARPC5_HUMAN	ARPC5	16 kDa	0.25	0.5	[]	0.13	1.8	[]	0	2	1	3	3	0	5	5	1
	MOB kinase activator 1A OS=Homo sapiens GN=MOB1A PE=1 SV=4	MOB1A_HUMAN (+1)	MOB1A	25 kDa	0.51	1.2	[]	0.45	1.2	[]	2	4	0	2	0	3	4	2	0
	Actin-related protein 2/3 complex subunit 2 OS=Homo sapiens GN=ARPC2 PE=1 SV=1	ARPC2_HUMAN	ARPC2	34 kDa	0.51	1.3	[]	0.057	3	[]	0	0	4	1	1	1	1	2	6
	Unconventional myosin-VI OS=Homo sapiens GN=MYO6 PE=1 SV=1	A0A0A0MRM8		?	0.65	1	[]	0.53	0.7	[]	0	0	3	1	0	2	0	0	2
	Probable ubiquitin carboxyl-terminal hydrolase FAF-X OS=Homo sapiens GN=USP9X PE=1 SV=3	USP9X_HUMAN	USP9X	292 kDa	0.11	2.2	[]	0.26	0.4	[]	0	10	1	0	0	5	0	1	1
	Ribonuclease 7 OS=Homo sapiens GN=RNASE7 PE=1 SV=2	RNAS7_HUMAN (+2)	RNASE7	17 kDa	0.68	1	[]	0.014	5	Sensitive cells low, Sensitive cells+ T high	0	0	2	2	0	0	0	5	5
	Heme oxygenase 1 OS=Homo sapiens GN=HMOX1 PE=1 SV=1	HMOX1_HUMAN	HMOX1	33 kDa	0.51	1.3	[]	0.012	4	Sensitive cells low, Sensitive cells+ T high	0	0	4	3	0	0	0	1	11
	Rho-associated protein kinase 2 OS=Homo sapiens GN=ROCK2 PE=1 SV=4	ROCK2_HUMAN	ROCK2	161 kDa	0.35	2	[]	0.66	1	[]	0	1	3	0	0	2	0	1	1
	U4/U6.U5 tri-snRNP-associated protein 1 OS=Homo sapiens GN=SART1 PE=1 SV=1	SNUT1_HUMAN	SART1	90 kDa	0.6	1	[]	0.17	0.3	[]	0	0	6	0	0	6	0	0	2
	Uncharacterized protein OS=Homo sapiens PE=2 SV=1	A0A5E4_HUMAN (+1)		25 kDa	0.63	1	[]	0.54	0.8	[]	0	0	4	3	1	0	2	0	1
	Semaphorin-5B OS=Homo sapiens GN=SEMA5B PE=2 SV=4	SEM5B_HUMAN	SEMA5B	126 kDa	0.25	INF	[]	0.48	INF	[]	1	0	1	0	0	0	1	0	0
	Protein S100-P OS=Homo sapiens GN=S100P PE=1 SV=2	S100P_HUMAN	S100P	10 kDa	0.37	0.7	[]	0.55	0.8	[]	0	2	2	1	5	0	1	2	2
	Glutathione S-transferase kappa 1 OS=Homo sapiens GN=GSTK1 PE=1 SV=3	GSTK1_HUMAN (+3)	GSTK1	25 kDa	0.23	2.5	[]	0.043	4	Sensitive cells low, Sensitive cells+ T high	0	2	3	1	0	1	2	4	2
	Annexin A7 OS=Homo sapiens GN=ANXA7 PE=1 SV=3	ANXA7_HUMAN (+6)	ANXA7	53 kDa	0.12	2.7	[]	0.22	2	[]	3	2	3	0	0	3	1	1	4
	Mevalonate kinase OS=Homo sapiens GN=MVK PE=1 SV=1	KIME_HUMAN (+2)	MVK	42 kDa	0.59	1	[]	0.34	0.6	[]	4	2	2	4	0	4	2	3	0
	RNA-binding protein 28 OS=Homo sapiens GN=RBM28 PE=1 SV=3	RBM28_HUMAN (+1)	RBM28	86 kDa	0.12	2.7	[]	0.53	0.7	[]	2	1	5	0	0	3	1	0	1
	Far upstream element-binding protein 2 OS=Homo sapiens GN=KHSRP PE=1 SV=4	FUBP2_HUMAN (+2)	KHSRP	73 kDa	0.077	3	[]	0.14	2.3	[]	0	7	2	0	0	3	0	4	3
	Histone deacetylase 2 OS=Homo sapiens GN=HDAC2 PE=1 SV=2	HDAC2_HUMAN	HDAC2	55 kDa	0.28	1.7	[]	0.38	0.5	[]	0	1	6	1	0	3	0	0	2
	Nuclear factor 1 C-type OS=Homo sapiens GN=NFIC PE=1 SV=2	NFIC_HUMAN (+2)	NFIC	56 kDa	0.51	1.2	[]	0.019	0	Sensitive cells high, Sensitive cells+ T low	0	2	5	0	0	6	0	0	0
	Vitamin D-binding protein OS=Homo sapiens GN=GC PE=1 SV=1	VTDB_HUMAN	GC	53 kDa	0.58	1	[]	0.014	0.1	Sensitive cells high, Sensitive cells+ T low	0	0	9	0	9	0	0	0	1
	Protein transport protein Sec31A OS=Homo sapiens GN=SEC31A PE=1 SV=3	SC31A_HUMAN	SEC31A	133 kDa	0.18	2.3	[]	0.32	1.7	[]	2	4	1	1	0	2	0	0	5
	MUC19 variant 12 OS=Homo sapiens GN=MUC19 PE=2 SV=1	G3CIG0		?	0.51	1.3	[]	0.46	1.3	[]	0	0	4	1	0	2	0	0	4
	14-3-3 protein eta OS=Homo sapiens GN=YWHAH PE=1 SV=4	1433F_HUMAN	YWHAH	28 kDa	0.51	1.3	[]	0.14	2.3	[]	2	2	0	2	0	1	2	4	1
	Microtubule-associated protein RP/EB family member 1 OS=Homo sapiens GN=MAPRE1 PE=1 SV=3	MARE1_HUMAN (+1)	MAPRE1	30 kDa	0.51	1.2	[]	0.23	1.7	[]	2	3	0	2	2	0	3	3	1
	Ganglioside GM2 activator OS=Homo sapiens GN=GM2A PE=1 SV=4	SAP3_HUMAN	GM2A	21 kDa	0.35	0.6	[]	0.45	1.2	[]	0	1	2	4	1	0	0	2	4
	Ubiquinol-cytochrome-c reductase complex assembly factor 2 OS=Homo sapiens GN=UQCC2 PE=1 SV=1	UQCC2_HUMAN (+1)	UQCC2	15 kDa	0.18	2.3	[]	0.62	1	[]	1	0	6	0	0	3	2	0	1
	SRC kinase signaling inhibitor 1 OS=Homo sapiens GN=SRCIN1 PE=1 SV=3	SRCN1_HUMAN	SRCIN1	112 kDa	0.12	2.7	[]	0.14	0	[]	0	7	1	2	0	1	0	0	0
	Eukaryotic translation initiation factor 3 subunit K OS=Homo sapiens GN=EIF3K PE=1 SV=1	EIF3K_HUMAN (+3)	EIF3K	25 kDa	0.61	1	[]	0.55	0.8	[]	1	4	0	5	0	0	2	2	0
	Clustered mitochondria protein homolog OS=Homo sapiens GN=CLUH PE=1 SV=2	CLU_HUMAN	CLUH	147 kDa	0.49	0.9	[]	0.044	0.1	Sensitive cells high, Sensitive cells+ T low	0	2	4	0	0	7	0	0	1
	Lactoperoxidase OS=Homo sapiens GN=LPO PE=1 SV=2	PERL_HUMAN	LPO	80 kDa	0.12	2.7	[]	0.14	0	[]	0	0	8	0	3	0	0	0	0
	Merlin OS=Homo sapiens GN=NF2 PE=1 SV=1	MERL_HUMAN (+4)	NF2	70 kDa	0.58	1	[]	0.0027	0	Sensitive cells high, Sensitive cells+ T low	0	0	9	0	0	9	0	0	0
	Tyrosine-protein phosphatase non-receptor type 3 OS=Homo sapiens GN=PTPN3 PE=1 SV=2	PTN3_HUMAN (+2)	PTPN3	104 kDa	0.16	2	[]	0.037	0	Sensitive cells high, Sensitive cells+ T low	0	0	10	0	0	5	0	0	0
	Rho-related GTP-binding protein RhoC OS=Homo sapiens GN=RHOC PE=1 SV=1	RHOC_HUMAN (+2)	RHOC	22 kDa	0.51	1.2	[]	0.45	1.2	[]	2	2	1	3	0	1	2	1	2
	Aflatoxin B1 aldehyde reductase member 2 OS=Homo sapiens GN=AKR7A2 PE=1 SV=3	ARK72_HUMAN (+4)	AKR7A2	40 kDa	0.23	2.5	[]	0.0079	5.5	Sensitive cells low, Sensitive cells+ T high	2	3	0	1	0	1	5	3	3
	Histone-binding protein RBBP4 OS=Homo sapiens GN=RBBP4 PE=1 SV=3	RBBP4_HUMAN (+1)	RBBP4	48 kDa	0.17	0.4	[]	0.44	0.7	[]	1	1	1	2	1	4	0	4	1
	RRP15-like protein OS=Homo sapiens GN=RRP15 PE=1 SV=2	RRP15_HUMAN	RRP15	31 kDa	0.49	0.8	[]	0.29	0.5	[]	1	0	4	2	0	4	1	0	2
	Cytochrome c oxidase subunit 6C OS=Homo sapiens GN=COX6C PE=1 SV=2	COX6C_HUMAN (+1)	COX6C	9 kDa	0.06	0.2	[]	0.55	0.8	[]	0	0	1	2	1	3	1	0	4
	Beta-actin-like protein 2 OS=Homo sapiens GN=ACTBL2 PE=1 SV=2	ACTBL_HUMAN	ACTBL2	42 kDa	0.26	2	[]	0.46	1.3	[]	3	3	0	0	2	1	2	2	0
	NEDD8-conjugating enzyme Ubc12 OS=Homo sapiens GN=UBE2M PE=1 SV=1	UBC12_HUMAN	UBE2M	21 kDa	0.18	2.3	[]	0.035	3.3	Sensitive cells low, Sensitive cells+ T high	3	4	0	0	0	3	3	3	4
	Nucleolar protein 58 OS=Homo sapiens GN=NOP58 PE=1 SV=1	NOP58_HUMAN	NOP58	60 kDa	0.39	1.5	[]	0.21	0.2	[]	1	0	5	0	0	4	0	0	1
	Ras-related protein Rab-3D OS=Homo sapiens GN=RAB3D PE=1 SV=1	RAB3D_HUMAN	RAB3D	24 kDa	0.32	3	[]	0.0022	11	Sensitive cells low, Sensitive cells+ T high	0	0	3	0	0	1	1	6	4
	Oxysterol-binding protein OS=Homo sapiens GN=DKFZp686C0249 PE=2 SV=1	Q5HYM3 (+1)		?	0.49	0.9	[]	0.0052	0	Sensitive cells high, Sensitive cells+ T low	1	0	6	1	0	7	0	0	0
	Hypoxia up-regulated protein 1 OS=Homo sapiens GN=HYOU1 PE=1 SV=1	HYOU1_HUMAN	HYOU1	111 kDa	0.49	0.8	[]	0.45	1.2	[]	0	0	3	0	0	4	0	2	3
	Eukaryotic translation initiation factor 5B OS=Homo sapiens GN=EIF5B PE=1 SV=4	IF2P_HUMAN (+2)	EIF5B	139 kDa	0.59	1	[]	0.01	0	Sensitive cells high, Sensitive cells+ T low	0	6	1	4	0	3	0	0	0
	Protein deglycase DJ-1 OS=Homo sapiens GN=PARK7 PE=1 SV=2	PARK7_HUMAN (+1)	PARK7	20 kDa	0.12	0	[]	0.012	4	Sensitive cells low, Sensitive cells+ T high	0	0	0	0	3	0	3	5	4
	Kinesin-like protein KIF1A OS=Homo sapiens GN=KIF1A PE=1 SV=2	KIF1A_HUMAN	KIF1A	191 kDa	0.19	0.5	[]	0.025	0.1	Sensitive cells high, Sensitive cells+ T low	1	3	0	1	0	7	0	0	1
	Protein phosphatase 1 regulatory subunit 42 OS=Homo sapiens GN=PPP1R42 PE=2 SV=2	PPR42_HUMAN	PPP1R42	41 kDa	0.51	1.3	[]	0.46	1.3	[]	0	0	4	0	0	3	1	0	3
	HP47 protein (Fragment) OS=Homo sapiens PE=2 SV=1	P78328		?	0.22	0.4	[]	0.55	0.8	[]	0	0	2	0	0	5	0	0	4
	Histone H3 OS=Homo sapiens GN=H3F3A PE=2 SV=1	B2R4P9_HUMAN (+1)	H3F3A	15 kDa	0.17	0.4	[]	0.26	1.4	[]	0	3	0	0	7	0	0	10	0
	FERM, RhoGEF and pleckstrin domain-containing protein 2 OS=Homo sapiens GN=FARP2 PE=1 SV=3	FARP2_HUMAN	FARP2	120 kDa	0.052	0.2	[]	0.0052	0	Sensitive cells high, Sensitive cells+ T low	0	0	2	0	0	8	0	0	0
	Protein CMSS1 OS=Homo sapiens GN=CMSS1 PE=1 SV=2	CMS1_HUMAN (+2)	CMSS1	32 kDa	0.19	0.5	[]	0.0052	0	Sensitive cells high, Sensitive cells+ T low	0	0	4	0	0	8	0	0	0
	39S ribosomal protein L23, mitochondrial OS=Homo sapiens GN=MRPL23 PE=1 SV=1	RM23_HUMAN (+5)	MRPL23	18 kDa	0.094	3.5	[]	0.12	3	[]	2	1	4	1	0	1	4	1	1
	Casein kinase II subunit alpha OS=Homo sapiens GN=CSNK2A1 PE=1 SV=1	CSK21_HUMAN (+6)	CSNK2A1	45 kDa	0.61	1	[]	0.45	1.2	[]	1	1	3	3	0	2	3	1	2
	Catenin alpha-2 OS=Homo sapiens GN=CTNNA2 PE=1 SV=5	CTNA2_HUMAN	CTNNA2	105 kDa	0.26	2	[]	0.22	2	[]	1	3	2	2	0	1	1	2	3
	Apoptosis-associated speck-like protein containing a CARD OS=Homo sapiens GN=PYCARD PE=1 SV=2	ASC_HUMAN	PYCARD	22 kDa	0.35	0.6	[]	0.34	1.4	[]	0	1	2	2	3	0	1	2	4
	Uncharacterized protein C7orf50 OS=Homo sapiens GN=C7orf50 PE=1 SV=1	CG050_HUMAN	C7orf50	22 kDa	0.2	2	[]	0.38	0.5	[]	3	1	4	3	0	1	0	0	2
	U1 small nuclear ribonucleoprotein A (Fragment) OS=Homo sapiens GN=SNRPA PE=1 SV=1	M0R2B8		?	0.085	0.4	[]	0.06	0.3	[]	3	0	1	8	0	2	1	0	2
	Serpin B6 OS=Homo sapiens GN=SERPINB6 PE=1 SV=3	SPB6_HUMAN (+3)	SERPINB6	43 kDa	0.49	0.8	[]	0.11	2.2	[]	0	0	3	1	0	3	2	3	4
	Trifunctional purine biosynthetic protein adenosine-3 OS=Homo sapiens GN=GART PE=1 SV=1	PUR2_HUMAN	GART	108 kDa	0.13	0.4	[]	0.16	0.4	[]	0	3	1	2	0	7	1	0	3
	NADH-cytochrome b5 reductase 1 OS=Homo sapiens GN=CYB5R1 PE=1 SV=1	NB5R1_HUMAN	CYB5R1	34 kDa	0.15	3	[]	0.31	2	[]	0	0	6	0	0	2	1	0	3
	Activating signal cointegrator 1 complex subunit 3 OS=Homo sapiens GN=ASCC3 PE=1 SV=3	ASCC3_HUMAN	ASCC3	251 kDa	0.51	1.3	[]	0.34	0.3	[]	0	1	3	0	0	3	0	0	1
	Nucleoside diphosphate kinase A OS=Homo sapiens GN=NME1 PE=1 SV=1	NDKA_HUMAN	NME1	17 kDa	0.49	0.7	[]	0.057	3	[]	0	2	0	1	1	1	0	5	4
	CDC37 cell division cycle 37 homolog (S. cerevisiae), isoform CRA_a OS=Homo sapiens GN=CDC37 PE=4 SV=1	A0A024R7B7 (+1)		?	0.37	0.7	[]	0.55	0.8	[]	3	0	1	6	0	0	3	0	2
	Proliferating cell nuclear antigen OS=Homo sapiens GN=PCNA PE=1 SV=1	PCNA_HUMAN	PCNA	29 kDa	0.4	1.4	[]	0.4	0.6	[]	1	5	1	0	0	5	0	0	3
	Pseudouridylate synthase 7 homolog OS=Homo sapiens GN=PUS7 PE=1 SV=2	PUS7_HUMAN (+2)	PUS7	75 kDa	0.63	1	[]	0.072	0	[]	1	0	3	1	0	3	0	0	0
	28S ribosomal protein S12, mitochondrial OS=Homo sapiens GN=MRPS12 PE=1 SV=1	RT12_HUMAN	MRPS12	15 kDa	0.077	3	[]	0.14	0	[]	4	0	5	1	0	2	0	0	0
	cDNA FLJ57640, highly similar to Serpin B5 OS=Homo sapiens PE=2 SV=1	B4DWS9		?	0.49	0.8	[]	0.11	2.2	[]	0	0	3	4	0	0	2	0	7
	Ribosome production factor 2 homolog OS=Homo sapiens GN=RPF2 PE=1 SV=2	RPF2_HUMAN	RPF2	36 kDa	0.63	1	[]	0.54	0.8	[]	0	0	4	0	0	4	0	0	3
	Probable RNA-binding protein 19 OS=Homo sapiens GN=RBM19 PE=1 SV=3	RBM19_HUMAN	RBM19	107 kDa	0.6	1	[]	0.019	0	Sensitive cells high, Sensitive cells+ T low	0	0	6	1	0	5	0	0	0
	EPB41L2 protein variant (Fragment) OS=Homo sapiens PE=2 SV=1	Q59FD8		?	0.6	1	[]	0.019	0	Sensitive cells high, Sensitive cells+ T low	0	0	6	0	0	6	0	0	0
	Neutral alpha-glucosidase AB OS=Homo sapiens GN=GANAB PE=1 SV=3	GANAB_HUMAN	GANAB	107 kDa	0.51	1.5	[]	0.043	4	Sensitive cells low, Sensitive cells+ T high	0	0	3	0	0	2	0	8	0
	Eukaryotic translation initiation factor 3 subunit G OS=Homo sapiens GN=EIF3G PE=1 SV=2	EIF3G_HUMAN	EIF3G	36 kDa	0.25	INF	[]	0.11	INF	[]	2	0	0	0	0	0	3	0	0
	Kunitz-type protease inhibitor 2 OS=Homo sapiens GN=SPINT2 PE=1 SV=2	SPIT2_HUMAN (+2)	SPINT2	28 kDa	1	INF	[]	< 0.00010	INF	Sensitive cells low, Sensitive cells+ T high	0	0	0	0	0	0	0	19	0
	Mitochondrial import receptor subunit TOM20 homolog OS=Homo sapiens GN=TOMM20 PE=1 SV=1	TOM20_HUMAN	TOMM20	16 kDa	0.23	2.5	[]	0.31	2	[]	4	1	0	2	0	0	1	1	2
	28S ribosomal protein S21, mitochondrial OS=Homo sapiens GN=MRPS21 PE=1 SV=2	RT21_HUMAN (+1)	MRPS21	11 kDa	0.18	2.3	[]	0.34	0.3	[]	4	0	3	1	0	2	0	0	1
	Nucleosome assembly protein 1-like 4 OS=Homo sapiens GN=NAP1L4 PE=1 SV=1	NP1L4_HUMAN (+5)	NAP1L4	43 kDa	0.094	3.5	[]	0.66	1	[]	3	0	4	1	0	1	0	0	2
	26S proteasome non-ATPase regulatory subunit 11 OS=Homo sapiens GN=PSMD11 PE=1 SV=3	PSD11_HUMAN	PSMD11	47 kDa	0.094	3.5	[]	0.31	2	[]	1	2	4	0	0	2	1	0	3
	Proteasome subunit alpha type-2 OS=Homo sapiens GN=PSMA2 PE=1 SV=2	PSA2_HUMAN (+1)	PSMA2	26 kDa	0.37	1.7	[]	0.22	2	[]	0	2	3	2	1	0	2	1	3
	ATP-dependent 6-phosphofructokinase, liver type OS=Homo sapiens GN=PFKL PE=1 SV=6	PFKAL_HUMAN	PFKL	85 kDa	0.49	0.8	[]	0.29	0.5	[]	0	1	4	2	0	4	0	2	1
	Aspartate aminotransferase, cytoplasmic OS=Homo sapiens GN=GOT1 PE=1 SV=3	AATC_HUMAN	GOT1	46 kDa	0.19	4	[]	0.015	8	Sensitive cells low, Sensitive cells+ T high	0	0	4	1	0	0	1	1	6
	Cell cycle and apoptosis regulator protein 2 OS=Homo sapiens GN=CCAR2 PE=1 SV=2	CCAR2_HUMAN	CCAR2	103 kDa	0.12	2.7	[]	0.53	0.7	[]	0	5	3	0	0	3	0	0	2
	Small nuclear ribonucleoprotein F OS=Homo sapiens GN=SNRPF PE=1 SV=1	RUXF_HUMAN	SNRPF	10 kDa	0.056	0.4	[]	0.016	0.2	Sensitive cells high, Sensitive cells+ T low	1	3	0	9	2	0	0	0	2
	Cornifelin OS=Homo sapiens GN=CNFN PE=1 SV=2	CNFN_HUMAN	CNFN	12 kDa	0.51	1.2	[]	0.6	1	[]	0	0	5	4	0	0	0	2	2
	Serrate RNA effector molecule homolog OS=Homo sapiens GN=SRRT PE=1 SV=1	SRRT_HUMAN	SRRT	101 kDa	0.18	2.3	[]	0.34	0.3	[]	5	0	2	0	0	3	0	0	1
	Vitronectin OS=Homo sapiens GN=VTN PE=1 SV=1	VTNC_HUMAN (+1)	VTN	54 kDa	0.2	2	[]	0.6	1	[]	0	0	8	0	4	0	0	0	4
	NADH dehydrogenase [ubiquinone] iron-sulfur protein 5 OS=Homo sapiens GN=NDUFS5 PE=1 SV=3	NDUS5_HUMAN (+1)	NDUFS5	13 kDa	0.35	0.6	[]	0.34	1.4	[]	0	0	3	0	0	5	0	0	7
	BJ-HCC-24 tumor antigen OS=Homo sapiens PE=2 SV=1	Q9NXW1		?	0.49	0.7	[]	0.14	2.3	[]	0	0	2	3	0	0	4	0	3
	ADP-ribosylation factor-like protein 8B OS=Homo sapiens GN=ARL8B PE=1 SV=1	ARL8B_HUMAN	ARL8B	22 kDa	1	INF	[]	0.012	INF	Sensitive cells low, Sensitive cells+ T high	0	0	0	0	0	0	0	4	2
	Ubiquitin carboxyl-terminal hydrolase isozyme L3 OS=Homo sapiens GN=UCHL3 PE=1 SV=1	UCHL3_HUMAN	UCHL3	26 kDa	0.32	3	[]	0.0079	9	Sensitive cells low, Sensitive cells+ T high	0	2	1	1	0	0	4	3	2
	Small ubiquitin-related modifier 2 OS=Homo sapiens GN=SUMO2 PE=1 SV=3	SUMO2_HUMAN (+1)	SUMO2	11 kDa	0.28	1.7	[]	0.54	0.8	[]	0	4	3	0	1	3	0	0	3
	Glutathione synthetase OS=Homo sapiens GN=GSS PE=1 SV=1	GSHB_HUMAN	GSS	52 kDa	0.49	0.7	[]	0.035	3.3	Sensitive cells low, Sensitive cells+ T high	0	2	0	0	2	1	3	4	3
	NADH dehydrogenase [ubiquinone] 1 alpha subcomplex subunit 7 OS=Homo sapiens GN=NDUFA7 PE=1 SV=3	NDUA7_HUMAN (+2)	NDUFA7	13 kDa	0.49	0.8	[]	0.54	0.8	[]	0	0	3	0	0	4	1	0	2
	Septin-8 OS=Homo sapiens GN=SEPT8 PE=1 SV=4	SEPT8_HUMAN	39692	56 kDa	0.51	2	[]	0.73	1	[]	1	0	1	1	0	0	1	0	0
	Ubiquitin-conjugating enzyme E2 Z OS=Homo sapiens GN=UBE2Z PE=1 SV=2	UBE2Z_HUMAN	UBE2Z	38 kDa	0.34	0.5	[]	0.54	0.8	[]	0	1	1	0	0	4	2	0	1
	SAM pointed domain-containing Ets transcription factor OS=Homo sapiens GN=SPDEF PE=1 SV=1	SPDEF_HUMAN	SPDEF	38 kDa	0.12	2.7	[]	0.14	0	[]	4	1	3	1	0	2	0	0	0
	Rab-like protein 6 OS=Homo sapiens GN=RABL6 PE=1 SV=2	RABL6_HUMAN	RABL6	80 kDa	0.18	0.2	[]	0.21	0.2	[]	0	0	1	1	0	3	0	0	1
	Phospholipase A2, membrane associated OS=Homo sapiens GN=PLA2G2A PE=1 SV=2	PA2GA_HUMAN (+1)	PLA2G2A	16 kDa	0.19	4	[]	0.73	1	[]	0	0	4	0	0	1	0	0	1
	Protein SMG9 OS=Homo sapiens GN=SMG9 PE=1 SV=1	SMG9_HUMAN (+1)	SMG9	58 kDa	0.39	1.5	[]	0.072	0	[]	0	0	6	1	0	3	0	0	0
	Integrator complex subunit 11 OS=Homo sapiens GN=CPSF3L PE=1 SV=2	INT11_HUMAN (+1)	CPSF3L	68 kDa	0.26	2	[]	0.14	0	[]	1	0	5	1	0	2	0	0	0
	28S ribosomal protein S34, mitochondrial OS=Homo sapiens GN=MRPS34 PE=1 SV=2	RT34_HUMAN (+1)	MRPS34	26 kDa	0.51	1.2	[]	0.38	0.5	[]	0	0	5	0	0	4	2	0	0
	Regulator of nonsense transcripts 2 OS=Homo sapiens GN=UPF2 PE=1 SV=1	RENT2_HUMAN	UPF2	148 kDa	0.49	0.8	[]	0.019	0	Sensitive cells high, Sensitive cells+ T low	0	0	5	1	0	5	0	0	0
	Cysteine-rich secretory protein 3 OS=Homo sapiens GN=CRISP3 PE=1 SV=1	CRIS3_HUMAN (+1)	CRISP3	28 kDa	0.13	0.4	[]	0.0027	0	Sensitive cells high, Sensitive cells+ T low	0	0	4	0	9	0	0	0	0
	Pumilio homolog 3 OS=Homo sapiens GN=PUM3 PE=1 SV=3	PUM3_HUMAN	PUM3	74 kDa	0.12	2.7	[]	0.14	0	[]	0	0	8	0	0	3	0	0	0
	Annexin OS=Homo sapiens PE=2 SV=1	B4DQE1		?	0.23	2.5	[]	0.073	3.5	[]	0	0	5	2	0	0	0	0	7
	DnaJ homolog subfamily A member 1 OS=Homo sapiens GN=DNAJA1 PE=1 SV=2	DNJA1_HUMAN	DNAJA1	45 kDa	0.49	0.5	[]	0.27	0	[]	0	1	0	0	0	2	0	0	0
	Pogo transposable element with ZNF domain OS=Homo sapiens GN=POGZ PE=1 SV=2	POGZ_HUMAN	POGZ	155 kDa	0.38	0.7	[]	0.01	0	Sensitive cells high, Sensitive cells+ T low	1	1	3	0	1	6	0	0	0
	GDP-L-fucose synthase OS=Homo sapiens GN=TSTA3 PE=1 SV=1	FCL_HUMAN	TSTA3	36 kDa	0.51	1.5	[]	0.043	4	Sensitive cells low, Sensitive cells+ T high	0	1	2	1	0	1	2	3	3
	Inosine-5'-monophosphate dehydrogenase 2 OS=Homo sapiens GN=IMPDH2 PE=1 SV=2	IMDH2_HUMAN	IMPDH2	56 kDa	0.63	1	[]	0.38	0.5	[]	2	1	1	0	0	4	1	0	1
	Heterogeneous nuclear ribonucleoprotein H3 OS=Homo sapiens GN=HNRNPH3 PE=1 SV=2	HNRH3_HUMAN	HNRNPH3	37 kDa	0.49	0.7	[]	0.091	2.7	[]	0	2	0	1	1	1	2	1	5
	Dynein light chain roadblock-type 1 OS=Homo sapiens GN=DYNLRB1 PE=1 SV=3	DLRB1_HUMAN (+1)	DYNLRB1	11 kDa	0.49	0.7	[]	0.14	2.3	[]	0	2	0	2	0	1	3	2	2
	Ig kappa chain V-IV region Len OS=Homo sapiens PE=1 SV=2	KV402_HUMAN		13 kDa	0.49	0.8	[]	0.26	0.4	[]	0	0	4	1	4	0	1	0	1
	Sarcoplasmic/endoplasmic reticulum calcium ATPase 2 OS=Homo sapiens GN=ATP2A2 PE=1 SV=1	AT2A2_HUMAN	ATP2A2	115 kDa	0.35	2	[]	0.043	4	Sensitive cells low, Sensitive cells+ T high	0	0	4	1	0	1	0	5	3
	Partner of Y14 and mago OS=Homo sapiens GN=PYM1 PE=1 SV=1	PYM1_HUMAN	PYM1	23 kDa	0.37	1.7	[]	0.62	1	[]	4	1	0	3	0	0	3	0	0
	Neurocalcin-delta OS=Homo sapiens GN=NCALD PE=1 SV=2	NCALD_HUMAN (+1)	NCALD	22 kDa	0.49	0.8	[]	0.4	0.6	[]	0	0	4	3	0	2	0	0	3
	Aspartate aminotransferase, mitochondrial OS=Homo sapiens GN=GOT2 PE=1 SV=3	AATM_HUMAN	GOT2	48 kDa	0.35	2	[]	0.025	4.5	Sensitive cells low, Sensitive cells+ T high	0	0	4	1	1	0	1	6	2
	Huntingtin-interacting protein 1-related protein OS=Homo sapiens GN=HIP1R PE=1 SV=2	HIP1R_HUMAN	HIP1R	119 kDa	0.65	1	[]	0.32	1.7	[]	0	2	1	2	0	1	0	0	5
	SUZ domain-containing protein 1 OS=Homo sapiens GN=SZRD1 PE=1 SV=1	SZRD1_HUMAN	SZRD1	17 kDa	0.19	4	[]	0.52	0	[]	2	0	2	1	0	0	0	0	0
	Exportin-T OS=Homo sapiens GN=XPOT PE=1 SV=2	XPOT_HUMAN	XPOT	110 kDa	0.085	0.4	[]	0.0081	0.1	Sensitive cells high, Sensitive cells+ T low	0	2	2	0	0	10	0	0	1
	NADH-cytochrome b5 reductase 3 OS=Homo sapiens GN=CYB5R3 PE=1 SV=3	NB5R3_HUMAN	CYB5R3	34 kDa	0.49	0.7	[]	0.057	3	[]	0	0	2	0	3	0	0	9	0
	Inter-alpha (Globulin) inhibitor H2, isoform CRA_a OS=Homo sapiens GN=ITIH2 PE=4 SV=1	D3DRR6 (+3)		?	0.094	3.5	[]	0.47	1.5	[]	0	0	7	0	0	2	0	0	3
	ELKS/Rab6-interacting/CAST family member 1 OS=Homo sapiens GN=ERC1 PE=1 SV=1	RB6I2_HUMAN	ERC1	128 kDa	0.064	INF	[]	1	INF	[]	0	1	3	0	0	0	0	0	0
	Nucleolar complex protein 2 homolog OS=Homo sapiens GN=NOC2L PE=1 SV=4	NOC2L_HUMAN (+1)	NOC2L	85 kDa	0.27	0.6	[]	0.044	0.1	Sensitive cells high, Sensitive cells+ T low	0	0	4	0	0	7	0	0	1
	Y-box-binding protein 3 OS=Homo sapiens GN=YBX3 PE=1 SV=4	YBOX3_HUMAN	YBX3	40 kDa	0.49	0.9	[]	0.01	0	Sensitive cells high, Sensitive cells+ T low	3	3	0	7	0	0	0	0	0
	Protein lin-7 homolog C OS=Homo sapiens GN=LIN7C PE=1 SV=1	LIN7C_HUMAN (+2)	LIN7C	22 kDa	0.51	2	[]	0.73	1	[]	2	0	0	1	0	0	1	0	0
	Epithelial protein lost in neoplasm beta variant (Fragment) OS=Homo sapiens PE=2 SV=1	Q53GG0		?	0.5	0	[]	0.47	2	[]	0	0	0	0	0	1	2	0	0
	Obscurin OS=Homo sapiens GN=OBSCN PE=1 SV=3	OBSCN_HUMAN	OBSCN	868 kDa	0.25	0	[]	0.66	1	[]	0	0	0	0	0	2	0	0	2
	Carcinoembryonic antigen-related cell adhesion molecule 1 OS=Homo sapiens GN=CEACAM1 PE=1 SV=2	CEAM1_HUMAN	CEACAM1	58 kDa	0.056	0.4	[]	0.00073	0	Sensitive cells high, Sensitive cells+ T low	0	0	4	0	11	0	0	0	0
	Spermidine synthase OS=Homo sapiens GN=SRM PE=1 SV=1	SPEE_HUMAN	SRM	34 kDa	0.49	0.8	[]	0.55	0.8	[]	3	1	0	2	0	3	2	0	2
	Carboxypeptidase A4 OS=Homo sapiens GN=CPA4 PE=1 SV=2	CBPA4_HUMAN	CPA4	47 kDa	0.18	0.2	[]	0.33	1.5	[]	0	0	1	4	0	0	1	1	4
	26S protease regulatory subunit 10B OS=Homo sapiens GN=PSMC6 PE=1 SV=1	PRS10_HUMAN (+2)	PSMC6	44 kDa	0.26	2	[]	0.22	2	[]	2	0	4	1	0	2	2	0	4
	Phosphate carrier protein, mitochondrial OS=Homo sapiens GN=SLC25A3 PE=1 SV=1	F8VVM2 (+4)		?	0.22	0.4	[]	0.58	1	[]	0	0	2	1	0	4	2	0	3
	Glycerophosphodiester phosphodiesterase domain-containing protein 3 OS=Homo sapiens GN=GDPD3 PE=2 SV=3	GDPD3_HUMAN	GDPD3	37 kDa	0.65	1	[]	0.22	2	[]	0	0	3	3	0	0	2	0	4
	Ras suppressor protein 1 OS=Homo sapiens GN=RSU1 PE=1 SV=3	RSU1_HUMAN (+1)	RSU1	32 kDa	0.23	2.5	[]	0.47	1.5	[]	4	1	0	2	0	0	2	0	1
	Acetyl-CoA acetyltransferase, cytosolic OS=Homo sapiens GN=ACAT2 PE=1 SV=2	THIC_HUMAN	ACAT2	41 kDa	0.094	3.5	[]	0.2	2.5	[]	0	4	3	0	0	2	0	1	4
	E3 ubiquitin/ISG15 ligase TRIM25 OS=Homo sapiens GN=TRIM25 PE=1 SV=2	TRI25_HUMAN	TRIM25	71 kDa	0.51	1.2	[]	0.33	1.5	[]	0	2	3	2	0	2	0	0	6
	Charged multivesicular body protein 5 OS=Homo sapiens GN=CHMP5 PE=1 SV=1	CHMP5_HUMAN	CHMP5	25 kDa	0.19	4	[]	0.52	0	[]	3	0	1	1	0	0	0	0	0
	Proline-rich protein 15 OS=Homo sapiens GN=PRR15 PE=2 SV=1	PRR15_HUMAN (+1)	PRR15	14 kDa	0.49	0.7	[]	0.62	1	[]	2	0	0	3	0	0	2	0	1
	Very long-chain specific acyl-CoA dehydrogenase, mitochondrial OS=Homo sapiens GN=ACADVL PE=1 SV=1	ACADV_HUMAN	ACADVL	70 kDa	0.31	0.3	[]	0.14	2.3	[]	0	0	1	0	0	3	0	5	2
	NADH-ubiquinone oxidoreductase Fe-S protein 7 variant OS=Homo sapiens PE=2 SV=1	Q7LD69		?	0.68	1	[]	0.47	1.5	[]	0	0	2	0	0	2	0	0	3
	Signal recognition particle 19 kDa protein OS=Homo sapiens GN=SRP19 PE=1 SV=3	SRP19_HUMAN (+1)	SRP19	16 kDa	0.65	1	[]	0.22	2	[]	0	0	3	0	0	3	0	0	6
	60S ribosome subunit biogenesis protein NIP7 homolog OS=Homo sapiens GN=NIP7 PE=1 SV=1	NIP7_HUMAN (+1)	NIP7	20 kDa	0.49	0.5	[]	0.53	0.5	[]	0	0	1	0	0	2	0	0	1
	Actin-related protein 2/3 complex subunit 1A OS=Homo sapiens GN=ARPC1A PE=1 SV=2	ARC1A_HUMAN	ARPC1A	42 kDa	0.4	1.4	[]	0.4	0.6	[]	0	1	6	0	1	4	0	1	2
	TRPM8 channel-associated factor 1 OS=Homo sapiens GN=TCAF1 PE=1 SV=3	TCAF1_HUMAN	TCAF1	102 kDa	0.51	1.2	[]	0.072	0	[]	0	1	4	0	0	4	0	0	0
	D-beta-hydroxybutyrate dehydrogenase, mitochondrial OS=Homo sapiens GN=BDH1 PE=1 SV=3	BDH_HUMAN	BDH1	38 kDa	0.11	0.2	[]	0.45	1.2	[]	1	0	0	0	0	5	2	3	1
	IgG L chain OS=Homo sapiens PE=1 SV=1	S6BGD6_HUMAN (+3)		25 kDa	0.61	1	[]	0.55	0.8	[]	0	0	5	0	5	0	0	0	4
	Pyruvate dehydrogenase E1 component subunit beta, mitochondrial OS=Homo sapiens GN=PDHB PE=1 SV=3	ODPB_HUMAN	PDHB	39 kDa	0.061	0	[]	0.16	2	[]	0	0	0	0	0	4	3	4	1
	Protein tyrosine phosphatase type IVA 2 OS=Homo sapiens GN=PTP4A2 PE=1 SV=1	TP4A2_HUMAN	PTP4A2	19 kDa	0.75	1	[]	0.73	1	[]	1	0	0	1	0	0	0	0	1
	39S ribosomal protein L13, mitochondrial OS=Homo sapiens GN=MRPL13 PE=1 SV=1	RM13_HUMAN	MRPL13	21 kDa	0.37	0.7	[]	0.075	0.2	[]	0	0	4	0	0	6	0	0	1
	Granulins OS=Homo sapiens GN=GRN PE=1 SV=2	GRN_HUMAN	GRN	64 kDa	1	INF	[]	0.054	INF	[]	0	0	0	0	0	0	1	3	0
	Coiled-coil domain-containing protein 124 OS=Homo sapiens GN=CCDC124 PE=1 SV=1	CC124_HUMAN (+1)	CCDC124	26 kDa	0.65	1	[]	0.34	0.3	[]	3	0	0	3	0	0	1	0	0
	Phenylalanine--tRNA ligase alpha subunit OS=Homo sapiens GN=FARSA PE=1 SV=1	K7ER00		?	0.27	0.6	[]	0.044	0.1	Sensitive cells high, Sensitive cells+ T low	0	0	4	0	0	7	0	0	1
	Guanine nucleotide-binding protein G(I)/G(S)/G(O) subunit gamma-5 OS=Homo sapiens GN=GNG5 PE=1 SV=3	GBG5_HUMAN	GNG5	7 kDa	0.22	0.4	[]	0.13	0.2	[]	0	0	2	0	0	5	0	0	1
	Dolichyl-diphosphooligosaccharide--protein glycosyltransferase 48 kDa subunit OS=Homo sapiens GN=DDOST PE=1 SV=4	OST48_HUMAN (+2)	DDOST	51 kDa	0.37	1.7	[]	0.22	2	[]	0	0	5	0	0	3	0	0	6
	Charged multivesicular body protein 4c OS=Homo sapiens GN=CHMP4C PE=1 SV=1	CHM4C_HUMAN	CHMP4C	26 kDa	0.5	0	[]	0.52	0	[]	0	0	0	1	0	0	0	0	0
	Protein LSM14 homolog A OS=Homo sapiens GN=LSM14A PE=1 SV=3	LS14A_HUMAN	LSM14A	51 kDa	0.49	0.8	[]	0.21	0.2	[]	2	0	1	4	0	0	1	0	0
	WASH complex subunit 7 OS=Homo sapiens GN=KIAA1033 PE=1 SV=2	WASH7_HUMAN	KIAA1033	136 kDa	0.49	0.8	[]	0.54	0.8	[]	0	0	3	0	0	4	0	0	3
	Zinc finger protein 42 homolog OS=Homo sapiens GN=ZFP42 PE=1 SV=2	ZFP42_HUMAN	ZFP42	35 kDa	0.51	1.5	[]	0.27	0	[]	0	0	3	0	0	2	0	0	0
	Protein kinase C iota type OS=Homo sapiens GN=PRKCI PE=1 SV=2	KPCI_HUMAN (+1)	PRKCI	68 kDa	0.49	0.8	[]	0.072	0	[]	0	0	3	0	0	4	0	0	0
	Guanylate-binding protein 1 OS=Homo sapiens GN=GBP1 PE=1 SV=2	GBP1_HUMAN	GBP1	68 kDa	0.064	INF	[]	0.012	INF	Sensitive cells low, Sensitive cells+ T high	0	0	4	0	0	0	0	0	6
	Putative 60S ribosomal protein L39-like 5 OS=Homo sapiens GN=RPL39P5 PE=5 SV=2	R39L5_HUMAN (+1)	RPL39P5	6 kDa	0.13	INF	[]	1	INF	[]	0	0	3	0	0	0	0	0	0
	mRNA export factor OS=Homo sapiens GN=RAE1 PE=1 SV=1	RAE1L_HUMAN	RAE1	41 kDa	0.23	2.5	[]	0.31	2	[]	2	2	1	1	0	1	2	1	1
	Cancer-related nucleoside-triphosphatase OS=Homo sapiens GN=NTPCR PE=1 SV=1	Q5TDF0		?	0.63	1	[]	0.6	1	[]	2	0	2	4	0	0	2	0	2
	Low molecular weight phosphotyrosine protein phosphatase OS=Homo sapiens GN=ACP1 PE=1 SV=3	PPAC_HUMAN	ACP1	18 kDa	0.15	3	[]	0.31	2	[]	2	4	0	1	1	0	0	1	3
	Glucosamine 6-phosphate N-acetyltransferase OS=Homo sapiens GN=GNPNAT1 PE=1 SV=1	GNA1_HUMAN	GNPNAT1	21 kDa	0.37	0.7	[]	0.29	0.5	[]	0	2	2	0	0	6	0	1	2
	Mitogen-activated protein kinase 1 OS=Homo sapiens GN=MAPK1 PE=1 SV=3	MK01_HUMAN	MAPK1	41 kDa	0.68	1	[]	0.073	3.5	[]	0	0	2	1	1	0	3	1	3
	Cytosolic 5'-nucleotidase 3A OS=Homo sapiens GN=NT5C3A PE=1 SV=3	5NT3A_HUMAN (+3)	NT5C3A	38 kDa	0.51	1.3	[]	0.22	2	[]	0	1	3	3	0	0	1	1	4
	Macrophage-capping protein OS=Homo sapiens GN=CAPG PE=1 SV=2	CAPG_HUMAN	CAPG	38 kDa	0.49	0.8	[]	0.6	1	[]	0	0	3	3	1	0	0	1	3
	Uncharacterized protein OS=Homo sapiens PE=2 SV=1	B7ZLF8		?	0.35	0.6	[]	0.4	0.6	[]	0	0	3	1	0	4	0	0	3
	Cystatin-D OS=Homo sapiens GN=CST5 PE=1 SV=1	CYTD_HUMAN	CST5	16 kDa	0.26	2	[]	0.14	0	[]	2	0	4	0	1	2	0	0	0
	Stromal cell-derived factor 1 OS=Homo sapiens GN=CXCL12 PE=1 SV=1	SDF1_HUMAN	CXCL12	11 kDa	0.49	0.8	[]	0.38	0.5	[]	0	0	3	0	0	4	0	0	2
	Protein unc-45 homolog A OS=Homo sapiens GN=UNC45A PE=1 SV=1	UN45A_HUMAN	UNC45A	103 kDa	0.058	4	[]	0.66	1	[]	0	3	5	1	0	1	0	0	2
	Pleckstrin homology domain-containing family F member 2 OS=Homo sapiens GN=PLEKHF2 PE=1 SV=1	PKHF2_HUMAN	PLEKHF2	28 kDa	0.26	2	[]	0.14	0	[]	3	0	3	0	0	3	0	0	0
	Nuclear transport factor 2 OS=Homo sapiens GN=NUTF2 PE=1 SV=1	NTF2_HUMAN (+1)	NUTF2	14 kDa	0.18	0.2	[]	0.45	1.2	[]	0	1	0	2	1	1	3	1	1
	UPF0488 protein C8orf33 OS=Homo sapiens GN=C8orf33 PE=1 SV=1	CH033_HUMAN	C8orf33	25 kDa	0.37	1.7	[]	0.14	0	[]	4	0	1	3	0	0	0	0	0
	Uncharacterized protein OS=Homo sapiens GN=RP11-98F14.6 PE=4 SV=1	A0A024RDZ9		?	0.61	1	[]	0.13	0.2	[]	0	0	5	0	0	5	0	0	1
	Structural maintenance of chromosomes protein 1A OS=Homo sapiens GN=SMC1A PE=1 SV=2	SMC1A_HUMAN	SMC1A	143 kDa	0.51	1.3	[]	0.53	0.7	[]	0	4	0	0	0	3	0	0	2
	Splicing factor 3B subunit 2 OS=Homo sapiens GN=SF3B2 PE=1 SV=2	SF3B2_HUMAN	SF3B2	100 kDa	0.065	6	[]	0.52	0	[]	2	1	3	1	0	0	0	0	0
	Gamma-taxilin OS=Homo sapiens GN=TXLNG PE=1 SV=2	TXLNG_HUMAN	TXLNG	61 kDa	0.27	0.6	[]	0.01	0	Sensitive cells high, Sensitive cells+ T low	0	0	4	0	0	7	0	0	0
	Thioredoxin domain-containing protein 5 OS=Homo sapiens GN=TXNDC5 PE=1 SV=2	TXND5_HUMAN	TXNDC5	48 kDa	0.25	INF	[]	0.11	INF	[]	0	0	2	0	0	0	1	1	1
	Mitotic checkpoint protein BUB3 OS=Homo sapiens GN=BUB3 PE=1 SV=1	BUB3_HUMAN (+1)	BUB3	37 kDa	0.35	0.6	[]	0.13	0.2	[]	2	0	1	2	0	3	0	0	1
	Cell differentiation protein RCD1 homolog OS=Homo sapiens GN=RQCD1 PE=1 SV=1	RCD1_HUMAN (+2)	RQCD1	34 kDa	0.35	0.6	[]	0.58	1	[]	1	2	0	3	0	2	3	1	1
	Protein mago nashi homolog 2 OS=Homo sapiens GN=MAGOHB PE=1 SV=1	MGN2_HUMAN (+2)	MAGOHB	17 kDa	0.51	1.3	[]	0.32	1.7	[]	0	3	1	2	0	1	1	3	1
	Malignant T-cell-amplified sequence 1 OS=Homo sapiens GN=MCTS1 PE=1 SV=1	MCTS1_HUMAN	MCTS1	21 kDa	0.15	3	[]	0.47	1.5	[]	2	2	2	1	0	1	3	0	0
	Thioredoxin domain-containing protein 17 OS=Homo sapiens GN=TXNDC17 PE=1 SV=1	TXD17_HUMAN (+2)	TXNDC17	14 kDa	0.34	0.5	[]	0.54	0.8	[]	0	0	2	2	1	1	1	1	1
	26S proteasome non-ATPase regulatory subunit 6 OS=Homo sapiens GN=PSMD6 PE=1 SV=1	PSMD6_HUMAN	PSMD6	46 kDa	0.51	1.3	[]	0.32	1.7	[]	0	1	3	1	0	2	1	0	4
	Profilin-2 OS=Homo sapiens GN=PFN2 PE=1 SV=3	PROF2_HUMAN (+14)	PFN2	15 kDa	0.68	1	[]	0.025	4.5	Sensitive cells low, Sensitive cells+ T high	0	2	0	0	1	1	3	5	1
	Toll-interacting protein OS=Homo sapiens GN=TOLLIP PE=1 SV=1	TOLIP_HUMAN (+1)	TOLLIP	30 kDa	0.31	0.3	[]	0.22	2	[]	0	0	1	3	0	0	4	0	2
	28S ribosomal protein S23, mitochondrial OS=Homo sapiens GN=MRPS23 PE=1 SV=2	RT23_HUMAN (+1)	MRPS23	22 kDa	0.065	6	[]	0.093	5	[]	1	0	5	0	0	1	1	2	2
	Aminoacyl tRNA synthase complex-interacting multifunctional protein 1 OS=Homo sapiens GN=AIMP1 PE=1 SV=2	AIMP1_HUMAN	AIMP1	34 kDa	0.51	1.3	[]	0.34	0.3	[]	3	1	0	3	0	0	1	0	0
	Acetyl-CoA acetyltransferase, mitochondrial OS=Homo sapiens GN=ACAT1 PE=1 SV=1	THIL_HUMAN	ACAT1	45 kDa	0.11	0.2	[]	0.45	1.2	[]	0	0	1	0	0	5	1	2	3
	Putative oxidoreductase GLYR1 OS=Homo sapiens GN=GLYR1 PE=1 SV=3	GLYR1_HUMAN (+1)	GLYR1	61 kDa	0.2	2	[]	0.072	0	[]	5	0	3	3	0	1	0	0	0
	Adenylate kinase 2, mitochondrial OS=Homo sapiens GN=AK2 PE=1 SV=2	KAD2_HUMAN	AK2	26 kDa	0.32	3	[]	0.028	7	Sensitive cells low, Sensitive cells+ T high	0	0	3	1	0	0	3	2	2
	Coatomer subunit delta OS=Homo sapiens GN=ARCN1 PE=1 SV=1	COPD_HUMAN	ARCN1	57 kDa	0.32	3	[]	0.0079	9	Sensitive cells low, Sensitive cells+ T high	0	1	2	0	0	1	2	7	0
	Protein LSM14 homolog B OS=Homo sapiens GN=LSM14B PE=1 SV=1	LS14B_HUMAN	LSM14B	42 kDa	0.51	1.2	[]	0.072	0	[]	2	0	3	4	0	0	0	0	0
	ATP-dependent RNA helicase DDX1 OS=Homo sapiens GN=DDX1 PE=1 SV=2	DDX1_HUMAN	DDX1	82 kDa	0.49	0.8	[]	0.13	0.2	[]	0	1	3	1	0	4	0	0	1
	Serine/arginine-rich splicing factor 7 OS=Homo sapiens GN=SRSF7 PE=1 SV=1	SRSF7_HUMAN	SRSF7	27 kDa	0.064	INF	[]	0.23	INF	[]	2	2	0	0	0	0	1	0	1
	Synaptic vesicle membrane protein VAT-1 homolog OS=Homo sapiens GN=VAT1 PE=1 SV=2	VAT1_HUMAN	VAT1	42 kDa	0.31	0.3	[]	0.34	0.3	[]	0	0	1	1	2	0	0	0	1
	Fumarate hydratase, mitochondrial OS=Homo sapiens GN=FH PE=1 SV=3	FUMH_HUMAN	FH	55 kDa	0.23	2.5	[]	0.2	2.5	[]	0	0	5	0	0	2	0	2	3
	cDNA FLJ59152, highly similar to PITSLRE serine/threonine-protein kinaseCDC2L1 (EC 2.7.11.22) OS=Homo sapiens PE=2 SV=1	B4E3D9 (+10)		?	0.11	0.2	[]	0.26	0.4	[]	0	0	1	0	0	5	0	0	2
	NADH dehydrogenase [ubiquinone] 1 alpha subcomplex subunit 6 OS=Homo sapiens GN=NDUFA6 PE=1 SV=3	NDUA6_HUMAN (+4)	NDUFA6	18 kDa	0.49	0.7	[]	0.62	1	[]	0	0	2	0	0	3	0	0	3
	ATP-dependent RNA helicase DHX29 OS=Homo sapiens GN=DHX29 PE=1 SV=2	DHX29_HUMAN (+1)	DHX29	155 kDa	0.68	1	[]	0.27	0	[]	0	0	2	2	0	0	0	0	0
	Protein transport protein Sec24C OS=Homo sapiens GN=SEC24C PE=1 SV=3	SC24C_HUMAN	SEC24C	118 kDa	0.65	1	[]	0.46	1.3	[]	0	1	2	0	0	3	0	0	4
	Peroxisome proliferator activated receptor interacting complex protein OS=Homo sapiens GN=PRIC295 PE=2 SV=1	E1NZA1_HUMAN	PRIC295	293 kDa	0.15	3	[]	0.47	1.5	[]	0	6	0	0	2	0	0	3	0
	Cystatin-SA OS=Homo sapiens GN=CST2 PE=1 SV=1	CYTT_HUMAN	CST2	16 kDa	0.51	1.5	[]	0.27	0	[]	0	0	3	0	0	2	0	0	0
	Transcription factor AP-2 alpha (Activating enhancer binding protein 2 alpha), isoform CRA_c OS=Homo sapiens GN=TFAP2A PE=1 SV=1	Q96SH1		?	0.49	0.8	[]	0.019	0	Sensitive cells high, Sensitive cells+ T low	0	0	5	0	0	6	0	0	0
	Moesin OS=Homo sapiens GN=MSN PE=1 SV=3	MOES_HUMAN	MSN	68 kDa	0.51	1.2	[]	0.54	0.8	[]	0	0	5	0	4	0	0	0	3
	Putative ATP-dependent RNA helicase DHX57 OS=Homo sapiens GN=DHX57 PE=1 SV=2	DHX57_HUMAN	DHX57	156 kDa	0.23	2.5	[]	0.27	0	[]	0	0	5	2	0	0	0	0	0
	Dickkopf-related protein 1 OS=Homo sapiens GN=DKK1 PE=1 SV=1	DKK1_HUMAN (+1)	DKK1	29 kDa	0.27	0.6	[]	0.01	0	Sensitive cells high, Sensitive cells+ T low	0	0	4	0	0	7	0	0	0
	GTPase-activating protein and VPS9 domain-containing protein 1 OS=Homo sapiens GN=GAPVD1 PE=1 SV=2	GAPD1_HUMAN	GAPVD1	165 kDa	0.39	1.5	[]	0.21	0.2	[]	0	6	0	0	0	4	0	0	1
	Chromosome alignment-maintaining phosphoprotein 1 OS=Homo sapiens GN=CHAMP1 PE=1 SV=2	CHAP1_HUMAN	CHAMP1	89 kDa	0.26	2	[]	0.14	0	[]	0	0	6	0	0	3	0	0	0
	La-related protein 7 OS=Homo sapiens GN=LARP7 PE=1 SV=1	LARP7_HUMAN	LARP7	67 kDa	0.064	INF	[]	1	INF	[]	3	0	1	0	0	0	0	0	0
	Laminin subunit alpha-5 OS=Homo sapiens GN=LAMA5 PE=1 SV=8	LAMA5_HUMAN	LAMA5	400 kDa	0.19	4	[]	0.52	0	[]	0	0	4	0	0	1	0	0	0
	Eukaryotic translation initiation factor 3 subunit D OS=Homo sapiens GN=EIF3D PE=1 SV=1	EIF3D_HUMAN (+1)	EIF3D	64 kDa	0.12	0	[]	0.53	0.7	[]	0	0	0	3	0	0	0	1	1
	Serine/threonine-protein phosphatase PP1-beta catalytic subunit OS=Homo sapiens GN=PPP1CB PE=1 SV=3	PP1B_HUMAN (+1)	PPP1CB	37 kDa	0.68	1	[]	0.31	2	[]	1	0	1	1	0	1	1	1	2
	Eukaryotic translation initiation factor 4E type 2 OS=Homo sapiens GN=EIF4E2 PE=1 SV=1	IF4E2_HUMAN (+5)	EIF4E2	28 kDa	0.51	1.3	[]	0.53	0.7	[]	3	1	0	3	0	0	2	0	0
	Eukaryotic initiation factor 4A-II OS=Homo sapiens GN=EIF4A2 PE=1 SV=2	IF4A2_HUMAN	EIF4A2	46 kDa	0.25	INF	[]	0.006	INF	Sensitive cells low, Sensitive cells+ T high	1	1	0	0	0	0	2	3	2
	26S protease regulatory subunit 7 OS=Homo sapiens GN=PSMC2 PE=1 SV=3	PRS7_HUMAN	PSMC2	49 kDa	0.35	2	[]	0.66	1	[]	0	0	4	1	0	1	1	0	1
	Eukaryotic translation initiation factor 3 subunit L OS=Homo sapiens GN=EIF3L PE=1 SV=1	EIF3L_HUMAN	EIF3L	67 kDa	0.49	0.8	[]	0.38	0.5	[]	0	1	2	3	0	1	0	0	2
	Citrate synthase, mitochondrial OS=Homo sapiens GN=CS PE=1 SV=2	CISY_HUMAN	CS	52 kDa	0.51	1.5	[]	0.31	2	[]	0	0	3	1	0	1	0	1	3
	Protein disulfide-isomerase A4 OS=Homo sapiens GN=PDIA4 PE=1 SV=2	PDIA4_HUMAN	PDIA4	73 kDa	0.51	2	[]	0.028	7	Sensitive cells low, Sensitive cells+ T high	0	1	1	0	0	1	1	5	1
	RuvB-like 2 OS=Homo sapiens GN=RUVBL2 PE=1 SV=3	RUVB2_HUMAN (+1)	RUVBL2	51 kDa	0.49	0.5	[]	0.47	1.5	[]	0	1	0	0	0	2	1	0	2
	Splicing factor U2AF 65 kDa subunit OS=Homo sapiens GN=U2AF2 PE=1 SV=4	U2AF2_HUMAN	U2AF2	54 kDa	0.15	3	[]	0.27	0	[]	1	4	1	2	0	0	0	0	0
	Mitogen-activated protein kinase 11 OS=Homo sapiens GN=MAPK11 PE=1 SV=2	MK11_HUMAN	MAPK11	41 kDa	0.19	4	[]	0.47	2	[]	1	0	3	1	0	0	0	0	2
	Calmodulin-regulated spectrin-associated protein 3 OS=Homo sapiens GN=CAMSAP3 PE=1 SV=2	CAMP3_HUMAN	CAMSAP3	135 kDa	0.23	2.5	[]	0.27	0	[]	0	0	5	2	0	0	0	0	0
	Unconventional myosin-Ib OS=Homo sapiens GN=MYO1B PE=1 SV=3	MYO1B_HUMAN	MYO1B	132 kDa	0.49	0.7	[]	0.46	1.3	[]	0	0	2	3	0	0	0	0	4
	Peptidyl-prolyl cis-trans isomerase FKBP3 OS=Homo sapiens GN=FKBP3 PE=1 SV=1	FKBP3_HUMAN	FKBP3	25 kDa	0.19	4	[]	0.29	3	[]	0	4	0	1	0	0	3	0	0
	Nuclear pore complex protein Nup205 OS=Homo sapiens GN=NUP205 PE=1 SV=3	NU205_HUMAN	NUP205	228 kDa	0.49	0.7	[]	0.53	0.7	[]	0	0	2	0	0	3	0	0	2
	Chloride intracellular channel protein 4 OS=Homo sapiens GN=CLIC4 PE=1 SV=4	CLIC4_HUMAN	CLIC4	29 kDa	0.51	1.5	[]	0.31	2	[]	0	2	1	0	0	2	0	0	4
	Plastin-3 OS=Homo sapiens GN=PLS3 PE=1 SV=4	PLST_HUMAN	PLS3	71 kDa	0.75	1	[]	0.29	3	[]	0	0	1	1	0	0	0	0	3
	Trafficking protein particle complex subunit 3 OS=Homo sapiens GN=TRAPPC3 PE=1 SV=1	TPPC3_HUMAN (+2)	TRAPPC3	20 kDa	0.25	INF	[]	0.054	INF	[]	1	1	0	0	0	0	1	0	3
	Pre-mRNA-processing factor 40 homolog A OS=Homo sapiens GN=PRPF40A PE=1 SV=2	PR40A_HUMAN	PRPF40A	109 kDa	0.34	0.5	[]	0.072	0	[]	1	0	1	4	0	0	0	0	0
	U4/U6.U5 tri-snRNP-associated protein 2 OS=Homo sapiens GN=USP39 PE=1 SV=2	SNUT2_HUMAN (+5)	USP39	65 kDa	0.25	0	[]	0.66	1	[]	0	0	0	0	0	2	0	0	2
	FACT complex subunit SSRP1 OS=Homo sapiens GN=SSRP1 PE=1 SV=1	SSRP1_HUMAN	SSRP1	81 kDa	0.17	0.4	[]	0.01	0	Sensitive cells high, Sensitive cells+ T low	0	3	0	2	0	5	0	0	0
	Protein ABHD11 OS=Homo sapiens GN=ABHD11 PE=1 SV=1	ABHDB_HUMAN	ABHD11	35 kDa	0.5	0	[]	0.0042	10	Sensitive cells low, Sensitive cells+ T high	0	0	0	0	0	1	2	8	0
	Neuroblastoma-amplified sequence OS=Homo sapiens GN=NBAS PE=1 SV=2	NBAS_HUMAN	NBAS	269 kDa	0.23	2.5	[]	0.27	0	[]	0	0	5	0	0	2	0	0	0
	Integrin alpha-IIb (Fragment) OS=Homo sapiens GN=ITGA2B PE=1 SV=1	K7EKA6		?	0.51	2	[]	0.29	3	[]	0	0	2	0	0	1	0	0	3
	2-oxoglutarate dehydrogenase, mitochondrial OS=Homo sapiens GN=OGDH PE=1 SV=3	ODO1_HUMAN (+4)	OGDH	116 kDa	0.34	0.5	[]	0.38	0.5	[]	0	0	2	0	0	4	0	0	2
	28S ribosomal protein S15, mitochondrial OS=Homo sapiens GN=MRPS15 PE=1 SV=1	RT15_HUMAN	MRPS15	30 kDa	0.32	3	[]	0.52	0	[]	2	0	1	0	0	1	0	0	0
	Connective tissue growth factor OS=Homo sapiens GN=CTGF PE=1 SV=2	CTGF_HUMAN (+3)	CTGF	38 kDa	1	INF	[]	1	INF	[]	0	0	0	0	0	0	0	0	0
	26S proteasome non-ATPase regulatory subunit 14 OS=Homo sapiens GN=PSMD14 PE=1 SV=1	PSDE_HUMAN	PSMD14	35 kDa	0.68	1	[]	0.31	2	[]	0	2	0	1	0	1	1	2	1
	D-dopachrome decarboxylase OS=Homo sapiens GN=DDT PE=1 SV=3	DOPD_HUMAN	DDT	13 kDa	0.18	0.2	[]	0.45	1.2	[]	0	0	1	0	2	2	1	1	3
	F-actin-capping protein subunit alpha-2 OS=Homo sapiens GN=CAPZA2 PE=1 SV=3	CAZA2_HUMAN (+3)	CAPZA2	33 kDa	0.18	0.2	[]	0.45	1.2	[]	1	0	0	1	0	3	2	0	3
	Splicing factor 3B subunit 6 OS=Homo sapiens GN=SF3B6 PE=1 SV=1	SF3B6_HUMAN	SF3B6	15 kDa	0.28	1.7	[]	0.072	0	[]	3	1	3	2	0	2	0	0	0
	Dolichol-phosphate mannosyltransferase subunit 1 (Fragment) OS=Homo sapiens GN=DPM1 PE=1 SV=1	H0Y368		?	0.31	0.3	[]	0.32	1.7	[]	0	0	1	0	0	3	1	0	4
	Isochorismatase domain-containing protein 1 OS=Homo sapiens GN=ISOC1 PE=1 SV=3	ISOC1_HUMAN	ISOC1	32 kDa	0.061	0	[]	0.16	2	[]	0	0	0	1	0	3	3	2	3
	RelA-associated inhibitor OS=Homo sapiens GN=PPP1R13L PE=1 SV=4	IASPP_HUMAN	PPP1R13L	89 kDa	0.51	1.5	[]	0.27	0	[]	1	1	1	2	0	0	0	0	0
	Proteasome subunit beta type (Fragment) OS=Homo sapiens PE=2 SV=1	Q53FT8		?	0.32	3	[]	0.028	7	Sensitive cells low, Sensitive cells+ T high	0	0	3	1	0	0	3	0	4
	E3 ubiquitin-protein ligase Itchy homolog OS=Homo sapiens GN=ITCH PE=1 SV=2	ITCH_HUMAN	ITCH	103 kDa	0.17	0.4	[]	0.11	0.3	[]	0	2	1	0	0	7	1	1	0
	Regulator of chromosome condensation OS=Homo sapiens GN=RCC1 PE=1 SV=1	RCC1_HUMAN (+5)	RCC1	45 kDa	0.51	1.2	[]	0.21	0.2	[]	1	1	3	0	0	4	0	0	1
	Serine/threonine-protein kinase MARK2 OS=Homo sapiens GN=MARK2 PE=1 SV=2	MARK2_HUMAN (+2)	MARK2	88 kDa	0.51	1.5	[]	0.27	0	[]	0	0	3	2	0	0	0	0	0
	MMS19 nucleotide excision repair protein homolog OS=Homo sapiens GN=MMS19 PE=1 SV=2	MMS19_HUMAN	MMS19	113 kDa	0.35	2	[]	0.66	1	[]	0	2	2	0	0	2	0	0	2
	Protein PBDC1 OS=Homo sapiens GN=PBDC1 PE=1 SV=1	PBDC1_HUMAN	PBDC1	26 kDa	0.31	0.3	[]	0.53	0.7	[]	1	0	0	1	0	2	2	0	0
	Protein dopey-2 OS=Homo sapiens GN=DOPEY2 PE=1 SV=5	DOP2_HUMAN	DOPEY2	258 kDa	0.5	INF	[]	0.48	INF	[]	0	0	1	0	0	0	1	0	0
	MICOS complex subunit MIC19 OS=Homo sapiens GN=CHCHD3 PE=1 SV=1	MIC19_HUMAN (+3)	CHCHD3	26 kDa	0.51	2	[]	0.015	8	Sensitive cells low, Sensitive cells+ T high	0	2	0	0	0	1	2	4	2
	DnaJ homolog subfamily A member 2 OS=Homo sapiens GN=DNAJA2 PE=1 SV=1	DNJA2_HUMAN (+1)	DNAJA2	46 kDa	0.51	1.2	[]	0.21	0.2	[]	1	0	4	4	0	0	0	0	1
	UTP--glucose-1-phosphate uridylyltransferase OS=Homo sapiens GN=UGP2 PE=1 SV=5	UGPA_HUMAN	UGP2	57 kDa	0.12	0	[]	0.62	1	[]	0	0	0	0	0	3	0	2	1
	Proteasome-associated protein ECM29 homolog OS=Homo sapiens GN=ECM29 PE=1 SV=2	ECM29_HUMAN	ECM29	204 kDa	0.27	0.6	[]	0.01	0	Sensitive cells high, Sensitive cells+ T low	0	1	3	0	0	7	0	0	0
	FERM domain-containing protein 6 OS=Homo sapiens GN=FRMD6 PE=1 SV=1	FRMD6_HUMAN (+2)	FRMD6	72 kDa	0.37	1.7	[]	0.14	0	[]	0	0	5	0	0	3	0	0	0
	Zinc finger protein 629 OS=Homo sapiens GN=ZNF629 PE=1 SV=2	ZN629_HUMAN	ZNF629	97 kDa	0.23	2.5	[]	0.27	0	[]	0	0	5	0	0	2	0	0	0
	Integrator complex subunit 6 OS=Homo sapiens GN=INTS6 PE=1 SV=1	INT6_HUMAN	INTS6	100 kDa	0.63	1	[]	0.072	0	[]	0	0	4	0	0	4	0	0	0
	Transthyretin OS=Homo sapiens GN=TTR PE=1 SV=1	TTHY_HUMAN (+3)	TTR	16 kDa	0.17	0.4	[]	0.01	0	Sensitive cells high, Sensitive cells+ T low	0	0	3	0	7	0	0	0	0
	Opiorphin prepropeptide OS=Homo sapiens GN=OPRPN PE=1 SV=2	PROL1_HUMAN	OPRPN	27 kDa	0.49	0.8	[]	0.037	0	Sensitive cells high, Sensitive cells+ T low	0	0	4	0	5	0	0	0	0
	GTP-binding protein SAR1b OS=Homo sapiens GN=SAR1B PE=1 SV=1	SAR1B_HUMAN (+1)	SAR1B	22 kDa	0.25	INF	[]	0.48	INF	[]	0	2	0	0	0	0	1	0	0
	MAX gene-associated protein OS=Homo sapiens GN=MGA PE=1 SV=3	MGAP_HUMAN	MGA	332 kDa	0.75	1	[]	0.52	0	[]	0	0	1	0	1	0	0	0	0
	Symplekin OS=Homo sapiens GN=SYMPK PE=1 SV=2	SYMPK_HUMAN	SYMPK	141 kDa	0.061	0	[]	0.072	0	[]	0	0	0	0	0	4	0	0	0
	Transcriptional activator protein Pur-beta OS=Homo sapiens GN=PURB PE=1 SV=3	PURB_HUMAN	PURB	33 kDa	0.31	0.3	[]	0.62	1	[]	0	1	0	2	0	1	1	1	1
	Protein phosphatase 1 regulatory subunit 12A OS=Homo sapiens GN=PPP1R12A PE=1 SV=1	MYPT1_HUMAN	PPP1R12A	115 kDa	0.49	0.7	[]	0.34	0.3	[]	0	2	0	2	0	1	0	0	1
	Eukaryotic translation initiation factor 3 subunit F OS=Homo sapiens GN=EIF3F PE=1 SV=1	EIF3F_HUMAN (+2)	EIF3F	38 kDa	0.11	5	[]	0.73	1	[]	2	3	0	1	0	0	0	1	0
	Spindlin-1 OS=Homo sapiens GN=SPIN1 PE=1 SV=3	SPIN1_HUMAN (+1)	SPIN1	30 kDa	0.51	1.3	[]	0.34	0.3	[]	3	1	0	3	0	0	1	0	0
	Heterogeneous nuclear ribonucleoprotein A3 OS=Homo sapiens GN=HNRNPA3 PE=1 SV=2	ROA3_HUMAN	HNRNPA3	40 kDa	0.75	1	[]	0.17	4	[]	0	1	0	1	0	0	1	0	3
	Alcohol dehydrogenase [NADP(+)] OS=Homo sapiens GN=AKR1A1 PE=1 SV=3	AK1A1_HUMAN	AKR1A1	37 kDa	0.75	1	[]	0.0079	9	Sensitive cells low, Sensitive cells+ T high	0	1	0	0	1	0	1	5	3
	Dolichyl-diphosphooligosaccharide--protein glycosyltransferase subunit 2 OS=Homo sapiens GN=RPN2 PE=1 SV=3	RPN2_HUMAN	RPN2	69 kDa	0.061	0	[]	0.23	1.7	[]	0	0	0	2	0	2	2	1	4
	Sorcin OS=Homo sapiens GN=SRI PE=1 SV=1	SORCN_HUMAN (+2)	SRI	22 kDa	0.13	INF	[]	0.012	INF	Sensitive cells low, Sensitive cells+ T high	1	2	0	0	0	0	3	3	0
	Constitutive coactivator of PPAR-gamma-like protein 1 OS=Homo sapiens GN=FAM120A PE=1 SV=2	F120A_HUMAN	FAM120A	122 kDa	0.31	0.3	[]	0.34	0.3	[]	0	0	1	3	0	0	0	0	1
	Xaa-Pro dipeptidase OS=Homo sapiens GN=PEPD PE=1 SV=3	PEPD_HUMAN (+1)	PEPD	55 kDa	0.49	0.7	[]	0.46	1.3	[]	0	0	2	2	0	1	0	1	3
	Epidermal retinol dehydrogenase 2 OS=Homo sapiens GN=SDR16C5 PE=2 SV=2	RDHE2_HUMAN (+1)	SDR16C5	34 kDa	0.49	0.5	[]	0.12	3	[]	0	0	1	2	0	0	2	0	4
	Zinc finger protein 706 OS=Homo sapiens GN=ZNF706 PE=1 SV=1	ZN706_HUMAN (+1)	ZNF706	8 kDa	0.49	0.7	[]	0.62	1	[]	0	2	0	3	0	0	3	0	0
	Serpin B13 OS=Homo sapiens GN=SERPINB13 PE=1 SV=2	SPB13_HUMAN	SERPINB13	44 kDa	0.19	4	[]	0.29	3	[]	0	0	4	1	0	0	1	0	2
	ATP-binding cassette sub-family E member 1 OS=Homo sapiens GN=ABCE1 PE=1 SV=1	ABCE1_HUMAN	ABCE1	67 kDa	0.25	0.5	[]	0.075	0.2	[]	0	0	3	0	0	6	0	0	1
	Leucine-rich repeat flightless-interacting protein 1 OS=Homo sapiens GN=LRRFIP1 PE=1 SV=2	LRRF1_HUMAN	LRRFIP1	89 kDa	0.35	0.6	[]	0.037	0	Sensitive cells high, Sensitive cells+ T low	0	3	0	5	0	0	0	0	0
	Ankyrin-3 OS=Homo sapiens GN=ANK3 PE=1 SV=3	ANK3_HUMAN	ANK3	480 kDa	0.11	5	[]	0.73	1	[]	0	2	3	0	0	1	0	0	1
	Phosphatidylinositol 3,4,5-trisphosphate-dependent Rac exchanger 1 protein OS=Homo sapiens GN=PREX1 PE=1 SV=3	PREX1_HUMAN	PREX1	186 kDa	0.68	1	[]	0.47	1.5	[]	0	2	0	0	0	2	0	1	2
	Kallikrein-9 OS=Homo sapiens GN=KLK9 PE=2 SV=1	KLK9_HUMAN (+4)	KLK9	28 kDa	0.51	2	[]	0.29	3	[]	0	0	2	1	0	0	0	1	2
	ATP-binding cassette sub-family D member 3 OS=Homo sapiens GN=ABCD3 PE=1 SV=1	ABCD3_HUMAN (+1)	ABCD3	75 kDa	0.065	6	[]	0.73	1	[]	0	0	6	0	0	1	0	0	1
	Serine-threonine kinase receptor-associated protein OS=Homo sapiens GN=STRAP PE=1 SV=1	STRAP_HUMAN	STRAP	38 kDa	0.49	0.7	[]	0.34	0.3	[]	2	0	0	2	0	1	1	0	0
	ATP synthase subunit a OS=Homo sapiens GN=ATP6 PE=4 SV=1	A0S3K5		?	0.49	0.7	[]	0.53	0.7	[]	0	0	2	1	0	2	0	0	2
	Replication factor C subunit 4 OS=Homo sapiens GN=RFC4 PE=1 SV=2	RFC4_HUMAN	RFC4	40 kDa	0.51	1.3	[]	0.14	0	[]	4	0	0	2	0	1	0	0	0
	Protein S100-A2 OS=Homo sapiens GN=S100A2 PE=1 SV=3	S10A2_HUMAN	S100A2	11 kDa	0.31	0.3	[]	0.34	0.3	[]	0	0	1	0	3	0	0	0	1
	Dynactin subunit 1 OS=Homo sapiens GN=DCTN1 PE=1 SV=3	DCTN1_HUMAN	DCTN1	142 kDa	0.63	1	[]	0.072	0	[]	0	4	0	1	0	3	0	0	0
	ATP synthase F(0) complex subunit B1, mitochondrial OS=Homo sapiens GN=ATP5F1 PE=1 SV=2	AT5F1_HUMAN	ATP5F1	29 kDa	0.25	0	[]	0.12	3	[]	0	0	0	0	2	0	0	6	0
	Protein syndesmos OS=Homo sapiens GN=NUDT16L1 PE=1 SV=1	SDOS_HUMAN (+1)	NUDT16L1	23 kDa	0.086	0.3	[]	0.01	0	Sensitive cells high, Sensitive cells+ T low	0	0	2	0	0	7	0	0	0
	28S ribosomal protein S33, mitochondrial OS=Homo sapiens GN=MRPS33 PE=1 SV=1	RT33_HUMAN (+2)	MRPS33	13 kDa	0.49	0.7	[]	0.62	1	[]	0	0	2	0	0	3	2	0	1
	Heterogeneous nuclear ribonucleoprotein U-like protein 1 (Fragment) OS=Homo sapiens GN=HNRNPUL1 PE=1 SV=1	M0R3F1		?	0.75	1	[]	0.52	0	[]	0	0	1	0	0	1	0	0	0
	Calcium-regulated heat-stable protein 1 OS=Homo sapiens GN=CARHSP1 PE=1 SV=2	CHSP1_HUMAN	CARHSP1	16 kDa	0.49	0.5	[]	0.66	1	[]	0	1	0	2	0	0	0	0	2
	Pleckstrin homology domain-containing family G member 3 OS=Homo sapiens GN=PLEKHG3 PE=1 SV=1	PKHG3_HUMAN	PLEKHG3	134 kDa	0.12	0	[]	0.14	0	[]	0	0	0	0	0	3	0	0	0
	cDNA FLJ58780, highly similar to Homo sapiens lysosomal-associated membrane protein 2 (LAMP2), transcript variant LAMP2B, mRNA OS=Homo sapiens PE=2 SV=1	B4E2S7		?	0.49	0.5	[]	0.53	0.5	[]	0	0	1	0	0	2	0	0	1
	KH domain-containing, RNA-binding, signal transduction-associated protein 1 OS=Homo sapiens GN=KHDRBS1 PE=1 SV=1	KHDR1_HUMAN (+2)	KHDRBS1	48 kDa	0.49	0.5	[]	0.66	1	[]	0	1	0	0	0	2	0	0	2
	Endoplasmic reticulum-Golgi intermediate compartment protein 1 OS=Homo sapiens GN=ERGIC1 PE=1 SV=1	ERGI1_HUMAN (+1)	ERGIC1	33 kDa	0.12	0	[]	0.32	1.7	[]	0	0	0	0	0	3	0	5	0
	PHLDB3 protein OS=Homo sapiens GN=PHLDB3 PE=2 SV=1	B2RXH3 (+1)		?	0.23	2.5	[]	0.27	0	[]	0	0	5	0	0	2	0	0	0
	Aldehyde dehydrogenase, dimeric NADP-preferring OS=Homo sapiens GN=ALDH3A1 PE=1 SV=3	AL3A1_HUMAN (+4)	ALDH3A1	50 kDa	0.06	0.2	[]	0.019	0	Sensitive cells high, Sensitive cells+ T low	0	0	1	0	6	0	0	0	0
	Zinc finger protein 800 OS=Homo sapiens GN=ZNF800 PE=1 SV=1	ZN800_HUMAN	ZNF800	75 kDa	0.06	0.2	[]	0.019	0	Sensitive cells high, Sensitive cells+ T low	0	0	1	0	0	6	0	0	0
	Protein max OS=Homo sapiens GN=MAX PE=1 SV=1	MAX_HUMAN (+6)	MAX	18 kDa	0.49	0.7	[]	0.14	0	[]	1	0	1	1	1	1	0	0	0
	Ribosomal protein S6 kinase alpha-3 OS=Homo sapiens GN=RPS6KA3 PE=1 SV=1	KS6A3_HUMAN	RPS6KA3	84 kDa	0.68	1	[]	0.47	1.5	[]	1	0	1	2	0	0	2	1	0
	Cytochrome c oxidase subunit 7A2, mitochondrial OS=Homo sapiens GN=COX7A2 PE=1 SV=1	CX7A2_HUMAN (+8)	COX7A2	9 kDa	0.68	1	[]	0.31	2	[]	0	0	2	1	0	1	3	0	1
	S-phase kinase-associated protein 1 OS=Homo sapiens GN=SKP1 PE=1 SV=2	SKP1_HUMAN (+8)	SKP1	19 kDa	0.51	1.5	[]	0.66	1	[]	2	1	0	1	0	1	0	0	2
	U3 small nucleolar RNA-associated protein 18 homolog OS=Homo sapiens GN=UTP18 PE=1 SV=3	UTP18_HUMAN	UTP18	62 kDa	0.49	0.5	[]	0.53	0.5	[]	0	0	1	0	0	2	0	0	1
	Programmed cell death protein 10 (Fragment) OS=Homo sapiens GN=PDCD10 PE=1 SV=1	H7C5M9		?	0.75	1	[]	0.17	4	[]	1	0	0	1	0	0	3	0	1
	High mobility group nucleosome-binding domain-containing protein 4 OS=Homo sapiens GN=HMGN4 PE=1 SV=3	HMGN4_HUMAN	HMGN4	10 kDa	0.51	1.5	[]	0.66	1	[]	2	0	1	2	0	0	0	2	0
	Adenylosuccinate synthetase isozyme 2 OS=Homo sapiens GN=ADSS PE=1 SV=3	PURA2_HUMAN (+2)	ADSS	50 kDa	0.25	INF	[]	0.006	INF	Sensitive cells low, Sensitive cells+ T high	1	1	0	0	0	0	3	3	1
	Translationally-controlled tumor protein OS=Homo sapiens GN=TPT1 PE=1 SV=1	TCTP_HUMAN (+2)	TPT1	20 kDa	0.75	1	[]	0.29	3	[]	0	0	1	1	0	0	0	2	1
	Thiosulfate sulfurtransferase/rhodanese-like domain-containing protein 1 OS=Homo sapiens GN=TSTD1 PE=1 SV=3	TSTD1_HUMAN	TSTD1	13 kDa	0.13	INF	[]	0.026	INF	Sensitive cells low, Sensitive cells+ T high	0	3	0	0	0	0	2	3	0
	ATP-dependent 6-phosphofructokinase, platelet type OS=Homo sapiens GN=PFKP PE=1 SV=2	PFKAP_HUMAN	PFKP	86 kDa	0.31	0.3	[]	0.46	1.3	[]	0	1	0	0	0	3	1	3	0
	Retroviral-like aspartic protease 1 OS=Homo sapiens GN=ASPRV1 PE=1 SV=1	APRV1_HUMAN	ASPRV1	37 kDa	0.5	0	[]	0.051	6	[]	0	0	0	1	0	0	0	2	4
	Plakophilin-4 OS=Homo sapiens GN=PKP4 PE=1 SV=2	PKP4_HUMAN	PKP4	132 kDa	0.11	5	[]	0.52	0	[]	2	0	3	1	0	0	0	0	0
	Taperin OS=Homo sapiens GN=TPRN PE=1 SV=2	TPRN_HUMAN	TPRN	76 kDa	0.25	INF	[]	1	INF	[]	0	0	2	0	0	0	0	0	0
	La-related protein 4B OS=Homo sapiens GN=LARP4B PE=1 SV=3	LAR4B_HUMAN	LARP4B	81 kDa	0.31	0.3	[]	0.14	0	[]	1	0	0	2	0	1	0	0	0
	Coronin-1B OS=Homo sapiens GN=CORO1B PE=1 SV=1	COR1B_HUMAN	CORO1B	54 kDa	0.75	1	[]	0.051	6	[]	0	1	0	0	0	1	2	4	0
	Transcription elongation factor SPT5 OS=Homo sapiens GN=SUPT5H PE=1 SV=1	SPT5H_HUMAN	SUPT5H	121 kDa	0.19	4	[]	0.52	0	[]	0	0	4	0	0	1	0	0	0
	E3 ubiquitin-protein ligase RNF213 OS=Homo sapiens GN=RNF213 PE=1 SV=3	RN213_HUMAN	RNF213	591 kDa	0.65	1	[]	0.14	0	[]	0	0	3	0	0	3	0	0	0
	Splicing factor, arginine/serine-rich 15 OS=Homo sapiens GN=SCAF4 PE=1 SV=3	SFR15_HUMAN	SCAF4	126 kDa	0.23	2.5	[]	0.27	0	[]	0	0	5	0	0	2	0	0	0
	Vesicle-fusing ATPase OS=Homo sapiens GN=NSF PE=1 SV=3	NSF_HUMAN	NSF	83 kDa	0.51	2	[]	0.73	1	[]	0	0	2	0	0	1	0	1	0
	Phosphoserine phosphatase, isoform CRA_b OS=Homo sapiens GN=PSPH PE=4 SV=1	A0A024RDL9		?	0.25	0	[]	0.12	3	[]	0	0	0	0	0	2	2	0	4
	Chromodomain-helicase-DNA-binding protein 7 OS=Homo sapiens GN=CHD7 PE=1 SV=3	CHD7_HUMAN	CHD7	336 kDa	0.061	0	[]	0.21	0.2	[]	0	0	0	2	0	2	0	0	1
	Ubiquitin-conjugating enzyme E2 K OS=Homo sapiens GN=UBE2K PE=1 SV=3	UBE2K_HUMAN (+2)	UBE2K	22 kDa	0.5	INF	[]	0.026	INF	Sensitive cells low, Sensitive cells+ T high	0	1	0	0	0	0	5	0	0
	COMM domain-containing protein 3 (Fragment) OS=Homo sapiens GN=COMMD3 PE=1 SV=1	H0Y4E5		?	0.5	0	[]	0.73	1	[]	0	0	0	0	0	1	0	0	1
	Death-inducer obliterator 1 OS=Homo sapiens GN=DIDO1 PE=1 SV=5	DIDO1_HUMAN	DIDO1	244 kDa	0.13	INF	[]	1	INF	[]	0	0	3	0	0	0	0	0	0
	La-related protein 4 OS=Homo sapiens GN=LARP4 PE=1 SV=3	LARP4_HUMAN	LARP4	81 kDa	0.34	0.5	[]	0.21	0.2	[]	1	0	1	3	0	1	0	0	1
	Nuclear mitotic apparatus protein 1 OS=Homo sapiens GN=NUMA1 PE=1 SV=2	NUMA1_HUMAN	NUMA1	238 kDa	0.32	3	[]	0.47	2	[]	0	2	1	0	0	1	0	1	1
	Tropomyosin alpha-3 chain OS=Homo sapiens GN=TPM3 PE=1 SV=1	J3KN67		?	0.31	0.3	[]	0.62	1	[]	1	0	0	3	0	0	2	0	1
	26S proteasome non-ATPase regulatory subunit 12 OS=Homo sapiens GN=PSMD12 PE=1 SV=3	PSD12_HUMAN	PSMD12	53 kDa	0.65	1	[]	0.62	1	[]	0	2	1	1	0	2	0	0	3
	Histone H1.2 OS=Homo sapiens GN=HIST1H1C PE=1 SV=2	H12_HUMAN	HIST1H1C	21 kDa	0.68	1	[]	0.53	0.5	[]	1	0	1	1	0	1	0	1	0
	RNA pseudouridylate synthase domain-containing protein 3 OS=Homo sapiens GN=RPUSD3 PE=1 SV=3	RUSD3_HUMAN	RPUSD3	38 kDa	0.51	1.5	[]	0.27	0	[]	3	0	0	0	0	2	0	0	0
	Isocitrate dehydrogenase [NAD] subunit alpha, mitochondrial OS=Homo sapiens GN=IDH3A PE=1 SV=1	IDH3A_HUMAN	IDH3A	40 kDa	0.68	1	[]	0.2	2.5	[]	0	0	2	0	0	2	0	2	3
	UDP-N-acetylhexosamine pyrophosphorylase-like protein 1 OS=Homo sapiens GN=UAP1L1 PE=1 SV=2	UAP1L_HUMAN	UAP1L1	57 kDa	0.25	INF	[]	0.48	INF	[]	0	0	2	0	0	0	0	0	1
	Nuclear pore complex protein Nup160 (Fragment) OS=Homo sapiens GN=NUP160 PE=1 SV=2	G3V198		?	0.18	0.2	[]	0.38	0.5	[]	0	0	1	0	0	4	0	0	2
	cDNA FLJ50362, highly similar to Hepatocyte nuclear factor 3-alpha OS=Homo sapiens PE=2 SV=1	B4E257		?	0.32	3	[]	0.47	2	[]	0	0	3	0	0	1	0	0	2
	Serine--tRNA ligase, cytoplasmic OS=Homo sapiens GN=SARS PE=1 SV=3	SYSC_HUMAN	SARS	59 kDa	0.32	3	[]	0.47	2	[]	0	0	3	0	0	1	0	0	2
	Ribonuclease P protein subunit p25-like protein OS=Homo sapiens GN=RPP25L PE=1 SV=1	RP25L_HUMAN	RPP25L	18 kDa	0.32	3	[]	0.47	2	[]	0	0	3	0	0	1	0	0	2
	Zinc finger protein 622 OS=Homo sapiens GN=ZNF622 PE=1 SV=1	ZN622_HUMAN	ZNF622	54 kDa	0.75	1	[]	0.52	0	[]	0	0	1	0	0	1	0	0	0
	Serine/threonine-protein phosphatase 2A 55 kDa regulatory subunit B alpha isoform OS=Homo sapiens GN=PPP2R2A PE=1 SV=1	2ABA_HUMAN	PPP2R2A	52 kDa	0.19	4	[]	0.47	2	[]	0	0	4	0	0	1	0	0	2
	NADH dehydrogenase [ubiquinone] iron-sulfur protein 8, mitochondrial (Fragment) OS=Homo sapiens GN=NDUFS8 PE=1 SV=1	E9PKH6		?	0.49	0.7	[]	0.62	1	[]	0	0	2	0	0	3	1	0	2
	N-alpha-acetyltransferase 15, NatA auxiliary subunit OS=Homo sapiens GN=NAA15 PE=1 SV=1	NAA15_HUMAN (+2)	NAA15	101 kDa	0.19	4	[]	0.52	0	[]	0	1	3	1	0	0	0	0	0
	V-type proton ATPase catalytic subunit A OS=Homo sapiens GN=ATP6V1A PE=1 SV=2	VATA_HUMAN	ATP6V1A	68 kDa	0.75	1	[]	0.17	4	[]	0	0	1	0	0	1	0	1	3
	BRD1 protein OS=Homo sapiens GN=BRD1 PE=2 SV=1	Q86X06 (+1)		?	0.51	1.5	[]	0.47	1.5	[]	0	0	3	0	0	2	0	0	3
	Aquarius homolog (Mouse), isoform CRA_b OS=Homo sapiens GN=AQR PE=4 SV=1	A0A024R9L1 (+2)		?	0.34	0.5	[]	0.072	0	[]	0	0	2	0	0	4	0	0	0
	NADPH--cytochrome P450 reductase OS=Homo sapiens GN=POR PE=1 SV=2	NCPR_HUMAN (+3)	POR	77 kDa	0.32	3	[]	0.47	2	[]	0	0	3	0	0	1	0	0	2
	Target of Myb protein 1 OS=Homo sapiens GN=TOM1 PE=1 SV=2	TOM1_HUMAN	TOM1	54 kDa	0.13	INF	[]	0.012	INF	Sensitive cells low, Sensitive cells+ T high	0	0	3	0	0	0	2	0	4
	Mothers against decapentaplegic homolog 3 OS=Homo sapiens GN=SMAD3 PE=1 SV=1	SMAD3_HUMAN (+1)	SMAD3	48 kDa	0.51	1.5	[]	0.27	0	[]	0	0	3	0	0	2	0	0	0
	Nucleolar complex protein 3 homolog OS=Homo sapiens GN=NOC3L PE=1 SV=1	NOC3L_HUMAN	NOC3L	93 kDa	0.11	5	[]	0.52	0	[]	0	0	5	0	0	1	0	0	0
	Nitric oxide synthase, inducible OS=Homo sapiens GN=NOS2 PE=1 SV=2	NOS2_HUMAN	NOS2	131 kDa	0.064	INF	[]	0.23	INF	[]	0	0	4	0	0	0	0	0	2
	Glutaredoxin-1 OS=Homo sapiens GN=GLRX PE=1 SV=2	GLRX1_HUMAN	GLRX	12 kDa	0.31	0.3	[]	0.46	1.3	[]	0	0	1	0	3	0	1	1	2
	Alpha-fetoprotein OS=Homo sapiens GN=AFP PE=1 SV=1	FETA_HUMAN (+3)	AFP	69 kDa	0.25	0	[]	0.31	2	[]	0	0	0	0	0	2	0	0	4
	Dimethyladenosine transferase 1, mitochondrial OS=Homo sapiens GN=TFB1M PE=1 SV=1	TFB1M_HUMAN	TFB1M	40 kDa	0.35	2	[]	0.27	0	[]	0	0	4	0	0	2	0	0	0
	3-hydroxyisobutyrate dehydrogenase, mitochondrial OS=Homo sapiens GN=HIBADH PE=1 SV=2	3HIDH_HUMAN (+1)	HIBADH	35 kDa	0.25	0	[]	0.12	3	[]	0	0	0	0	1	1	0	6	0
	Nucleolar protein 6 OS=Homo sapiens GN=NOL6 PE=1 SV=2	NOL6_HUMAN	NOL6	128 kDa	0.25	INF	[]	1	INF	[]	0	0	2	0	0	0	0	0	0
	Mediator of RNA polymerase II transcription subunit 1 OS=Homo sapiens GN=MED1 PE=1 SV=4	MED1_HUMAN	MED1	168 kDa	0.11	0.2	[]	0.037	0	Sensitive cells high, Sensitive cells+ T low	0	0	1	0	0	5	0	0	0
	Ubiquitin-like modifier-activating enzyme 6 OS=Homo sapiens GN=UBA6 PE=1 SV=1	UBA6_HUMAN (+1)	UBA6	118 kDa	0.061	0	[]	0.54	0.8	[]	0	0	0	0	0	4	0	0	3
	Epiplakin OS=Homo sapiens GN=EPPK1 PE=1 SV=2	A0A075B730 (+1)		?	0.064	INF	[]	0.054	INF	[]	0	0	4	0	0	0	0	0	4
	ADP/ATP translocase 1 OS=Homo sapiens GN=SLC25A4 PE=1 SV=4	ADT1_HUMAN	SLC25A4	33 kDa	0.25	0	[]	0.53	0.5	[]	0	0	0	0	0	2	0	0	1
	Sodium/potassium-transporting ATPase subunit alpha-1 OS=Homo sapiens GN=ATP1A1 PE=1 SV=1	AT1A1_HUMAN (+1)	ATP1A1	113 kDa	0.75	1	[]	0.093	5	[]	0	1	0	1	0	0	0	5	0
	Kallikrein-7 OS=Homo sapiens GN=KLK7 PE=1 SV=1	KLK7_HUMAN (+3)	KLK7	28 kDa	0.5	INF	[]	0.054	INF	[]	0	0	1	0	0	0	0	0	4
	Kallikrein 13 splicing variant 2 OS=Homo sapiens GN=KLK13 PE=1 SV=1	Q86VI7		?	1	INF	[]	0.11	INF	[]	0	0	0	0	0	0	0	0	3
	AP-4 complex subunit sigma-1 OS=Homo sapiens GN=AP4S1 PE=2 SV=1	AP4S1_HUMAN (+1)	AP4S1	17 kDa	1	INF	[]	0.11	INF	[]	0	0	0	0	0	0	3	0	0
	Peptidoglycan recognition protein 1 OS=Homo sapiens GN=PGLYRP1 PE=1 SV=1	PGRP1_HUMAN	PGLYRP1	22 kDa	0.061	0	[]	0.072	0	[]	0	0	0	0	4	0	0	0	0
	Lysosomal-associated transmembrane protein 4A OS=Homo sapiens GN=LAPTM4A PE=1 SV=1	LAP4A_HUMAN (+3)	LAPTM4A	27 kDa	1	INF	[]	0.0029	INF	Sensitive cells low, Sensitive cells+ T high	0	0	0	0	0	0	0	8	0
	Peroxisomal acyl-coenzyme A oxidase 1 OS=Homo sapiens GN=ACOX1 PE=1 SV=3	ACOX1_HUMAN (+2)	ACOX1	74 kDa	0.75	1	[]	0.093	5	[]	0	0	1	1	0	0	1	2	2
	PDZ domain-containing protein GIPC1 OS=Homo sapiens GN=GIPC1 PE=1 SV=2	GIPC1_HUMAN	GIPC1	36 kDa	0.11	5	[]	0.52	0	[]	2	3	0	1	0	0	0	0	0
	Acidic leucine-rich nuclear phosphoprotein 32 family member A OS=Homo sapiens GN=ANP32A PE=1 SV=1	AN32A_HUMAN	ANP32A	29 kDa	0.75	1	[]	0.093	5	[]	0	1	0	1	0	0	2	1	2
	Transcription elongation regulator 1 OS=Homo sapiens GN=TCERG1 PE=1 SV=2	TCRG1_HUMAN	TCERG1	124 kDa	0.68	1	[]	0.66	1	[]	2	0	0	2	0	0	1	0	1
	Mothers against decapentaplegic homolog 5 OS=Homo sapiens GN=SMAD5 PE=1 SV=1	SMAD5_HUMAN (+2)	SMAD5	52 kDa	0.51	2	[]	0.52	0	[]	1	0	1	0	0	1	0	0	0
	Proteasome (Prosome, macropain) 26S subunit, non-ATPase, 13, isoform CRA_a OS=Homo sapiens GN=PSMD13 PE=4 SV=1	A0A024R201 (+3)		?	0.68	1	[]	0.66	1	[]	0	0	2	2	0	0	0	0	2
	Protein-L-isoaspartate(D-aspartate) O-methyltransferase OS=Homo sapiens GN=PCMT1 PE=1 SV=4	PIMT_HUMAN (+3)	PCMT1	25 kDa	0.13	INF	[]	0.026	INF	Sensitive cells low, Sensitive cells+ T high	0	3	0	0	0	0	2	2	1
	Eukaryotic translation initiation factor 3 subunit M OS=Homo sapiens GN=EIF3M PE=1 SV=1	EIF3M_HUMAN	EIF3M	43 kDa	0.31	0.3	[]	0.62	1	[]	1	0	0	3	0	0	0	0	3
	CCR4-NOT transcription complex subunit 7 OS=Homo sapiens GN=CNOT7 PE=1 SV=3	CNOT7_HUMAN (+3)	CNOT7	33 kDa	0.51	1.5	[]	0.53	0.5	[]	3	0	0	1	0	1	1	0	0
	Growth arrest and DNA damage-inducible proteins-interacting protein 1 OS=Homo sapiens GN=GADD45GIP1 PE=1 SV=1	G45IP_HUMAN	GADD45GIP1	25 kDa	0.75	1	[]	0.47	2	[]	0	0	1	0	0	1	0	0	2
	Phosphatidylglycerophosphatase and protein-tyrosine phosphatase 1 OS=Homo sapiens GN=PTPMT1 PE=1 SV=1	PTPM1_HUMAN	PTPMT1	23 kDa	0.68	1	[]	0.53	0.5	[]	0	0	2	0	0	2	0	0	1
	mRNA cap guanine-N7 methyltransferase OS=Homo sapiens GN=RNMT PE=1 SV=1	MCES_HUMAN (+2)	RNMT	55 kDa	0.49	0.7	[]	0.34	0.3	[]	0	0	2	0	0	3	0	0	1
	Beta-arrestin-1 OS=Homo sapiens GN=ARRB1 PE=1 SV=2	ARRB1_HUMAN (+1)	ARRB1	47 kDa	0.31	0.3	[]	0.53	0.7	[]	0	0	1	0	0	3	1	0	1
	Nuclear respiratory factor 1 OS=Homo sapiens GN=NRF1 PE=1 SV=1	NRF1_HUMAN (+3)	NRF1	54 kDa	0.68	1	[]	0.53	0.5	[]	0	0	2	0	0	2	0	0	1
	Synaptophysin-like protein 1 OS=Homo sapiens GN=SYPL1 PE=1 SV=1	SYPL1_HUMAN (+6)	SYPL1	29 kDa	0.51	2	[]	0.52	0	[]	0	0	2	0	0	1	0	0	0
	Ankyrin repeat and KH domain-containing protein 1 OS=Homo sapiens GN=ANKHD1 PE=1 SV=1	ANKH1_HUMAN	ANKHD1	269 kDa	0.19	4	[]	0.52	0	[]	0	2	2	0	0	1	0	0	0
	Rho guanine nucleotide exchange factor 2 OS=Homo sapiens GN=ARHGEF2 PE=1 SV=4	ARHG2_HUMAN (+2)	ARHGEF2	112 kDa	0.32	3	[]	0.52	0	[]	0	0	3	0	0	1	0	0	0
	26S protease regulatory subunit 6B OS=Homo sapiens GN=PSMC4 PE=1 SV=2	PRS6B_HUMAN (+1)	PSMC4	47 kDa	0.75	1	[]	0.17	4	[]	0	0	1	0	0	1	2	0	2
	ATP-dependent RNA helicase DDX51 OS=Homo sapiens GN=DDX51 PE=2 SV=1	F1T0L5		?	0.49	0.7	[]	0.14	0	[]	1	0	1	0	0	3	0	0	0
	Translin (Fragment) OS=Homo sapiens GN=TSN PE=1 SV=1	H7C1D4		?	0.49	0.5	[]	0.31	2	[]	1	0	0	1	0	1	3	0	1
	MKI67 FHA domain-interacting nucleolar phosphoprotein OS=Homo sapiens GN=NIFK PE=1 SV=1	MK67I_HUMAN	NIFK	34 kDa	0.51	1.5	[]	0.53	0.5	[]	0	0	3	0	0	2	0	0	1
	Lysine-specific demethylase 5B OS=Homo sapiens GN=KDM5B PE=1 SV=3	KDM5B_HUMAN	KDM5B	176 kDa	0.65	1	[]	0.14	0	[]	0	0	3	0	0	3	0	0	0
	26S protease regulatory subunit 4 OS=Homo sapiens GN=PSMC1 PE=1 SV=1	PRS4_HUMAN	PSMC1	49 kDa	0.51	2	[]	0.47	2	[]	0	2	0	0	0	1	0	0	2
	Alpha-taxilin OS=Homo sapiens GN=TXLNA PE=1 SV=3	TXLNA_HUMAN	TXLNA	62 kDa	0.51	1.5	[]	0.27	0	[]	0	0	3	0	0	2	0	0	0
	Cytochrome b-c1 complex subunit 2, mitochondrial OS=Homo sapiens GN=UQCRC2 PE=1 SV=3	QCR2_HUMAN (+1)	UQCRC2	48 kDa	0.25	0	[]	0.47	1.5	[]	0	0	0	0	0	2	0	2	1
	Probable hydrolase PNKD OS=Homo sapiens GN=PNKD PE=1 SV=2	PNKD_HUMAN (+1)	PNKD	43 kDa	0.51	1.5	[]	0.27	0	[]	0	0	3	0	0	2	0	0	0
	Translation initiation factor eIF-2B subunit delta OS=Homo sapiens GN=EIF2B4 PE=1 SV=2	EI2BD_HUMAN	EIF2B4	58 kDa	0.51	1.3	[]	0.14	0	[]	0	0	4	0	0	3	0	0	0
	Disco-interacting protein 2 homolog B OS=Homo sapiens GN=DIP2B PE=1 SV=3	DIP2B_HUMAN	DIP2B	171 kDa	0.51	1.5	[]	0.27	0	[]	0	0	3	0	0	2	0	0	0
	TATA-box-binding protein OS=Homo sapiens GN=TBP PE=1 SV=2	TBP_HUMAN	TBP	38 kDa	0.68	1	[]	0.27	0	[]	0	0	2	0	0	2	0	0	0
	Vacuolar protein sorting-associated protein 13C OS=Homo sapiens GN=VPS13C PE=1 SV=1	VP13C_HUMAN	VPS13C	422 kDa	0.68	1	[]	0.27	0	[]	0	0	2	0	0	2	0	0	0
	Protein RRP5 homolog OS=Homo sapiens GN=PDCD11 PE=1 SV=3	RRP5_HUMAN	PDCD11	209 kDa	0.32	3	[]	0.52	0	[]	0	0	3	0	0	1	0	0	0
	Ras-related protein Rab-13 OS=Homo sapiens GN=RAB13 PE=1 SV=1	RAB13_HUMAN	RAB13	23 kDa	0.32	3	[]	0.52	0	[]	3	0	0	1	0	0	0	0	0
	tRNA (uracil-5-)-methyltransferase homolog A OS=Homo sapiens GN=TRMT2A PE=1 SV=2	TRM2A_HUMAN (+1)	TRMT2A	69 kDa	0.51	1.5	[]	0.27	0	[]	0	0	3	0	0	2	0	0	0
	5'-3' exoribonuclease 2 OS=Homo sapiens GN=XRN2 PE=1 SV=1	XRN2_HUMAN (+3)	XRN2	109 kDa	0.75	1	[]	0.52	0	[]	0	0	1	0	0	1	0	0	0
	Pre-mRNA-processing factor 17 OS=Homo sapiens GN=CDC40 PE=1 SV=1	PRP17_HUMAN (+3)	CDC40	66 kDa	0.22	0.4	[]	0.037	0	Sensitive cells high, Sensitive cells+ T low	0	0	2	0	0	5	0	0	0
	Sialic acid synthase OS=Homo sapiens GN=NANS PE=1 SV=2	SIAS_HUMAN (+1)	NANS	40 kDa	0.5	0	[]	0.028	7	Sensitive cells low, Sensitive cells+ T high	0	0	0	0	0	1	0	5	2
	Cytochrome c oxidase subunit 4 isoform 1, mitochondrial OS=Homo sapiens GN=COX4I1 PE=1 SV=1	COX41_HUMAN	COX4I1	20 kDa	0.25	0	[]	0.47	1.5	[]	0	0	0	2	0	0	0	1	2
	Peptidyl-tRNA hydrolase 2, mitochondrial OS=Homo sapiens GN=PTRH2 PE=1 SV=1	PTH2_HUMAN (+4)	PTRH2	19 kDa	0.49	0.5	[]	0.47	1.5	[]	0	1	0	1	1	0	0	3	0
	Ig heavy chain V-I region 5 (Fragment) OS=Homo sapiens GN=IGKV1-5 PE=4 SV=2	KV110_HUMAN	IGKV1-5	13 kDa	0.11	0.2	[]	0.13	0.2	[]	0	0	1	0	5	0	0	0	1
	L-lactate dehydrogenase B chain OS=Homo sapiens GN=LDHB PE=1 SV=2	LDHB_HUMAN	LDHB	37 kDa	0.31	0.3	[]	0.14	0	[]	0	0	1	1	2	0	0	0	0
	Mannose-P-dolichol utilization defect 1 protein (Fragment) OS=Homo sapiens GN=MPDU1 PE=1 SV=2	I3L261		?	0.75	1	[]	0.29	3	[]	0	0	1	0	0	1	1	0	2
	cDNA FLJ12454 fis, clone NT2RM1000555, highly similar to UNR PROTEIN OS=Homo sapiens PE=2 SV=1	Q9GZV0 (+2)		?	0.12	0	[]	0.14	0	[]	0	0	0	1	0	2	0	0	0
	AP-3 complex subunit delta-1 OS=Homo sapiens GN=AP3D1 PE=1 SV=1	AP3D1_HUMAN	AP3D1	130 kDa	0.12	0	[]	0.14	0	[]	0	0	0	0	0	3	0	0	0
	Proline-rich protein 36 OS=Homo sapiens GN=PRR36 PE=1 SV=2	PRR36_HUMAN	PRR36	133 kDa	0.25	INF	[]	1	INF	[]	0	0	2	0	0	0	0	0	0
	Peptidyl-prolyl cis-trans isomerase OS=Homo sapiens GN=FKBP1A PE=2 SV=1	Q0VDC6_HUMAN	FKBP1A	16 kDa	0.37	1.7	[]	0.14	0	[]	0	5	0	0	3	0	0	0	0
	S100 calcium binding protein A10 (Annexin II ligand, calpactin I, light polypeptide (P11)), isoform CRA_b (Fragment) OS=Homo sapiens GN=S100A10 PE=4 SV=1	D3DV26		?	0.13	INF	[]	0.23	INF	[]	0	0	3	0	0	0	0	0	2
	Lysine-specific histone demethylase 1A OS=Homo sapiens GN=KDM1A PE=1 SV=2	KDM1A_HUMAN	KDM1A	93 kDa	0.18	0.2	[]	0.072	0	[]	0	0	1	0	0	4	0	0	0
	Protein AATF OS=Homo sapiens GN=AATF PE=1 SV=1	AATF_HUMAN	AATF	63 kDa	0.25	INF	[]	1	INF	[]	0	0	2	0	0	0	0	0	0
	cDNA FLJ53691, highly similar to Serotransferrin OS=Homo sapiens PE=2 SV=1	B4E1B2		?	0.064	INF	[]	1	INF	[]	0	0	4	0	0	0	0	0	0
	Golgi apparatus protein 1 OS=Homo sapiens GN=GLG1 PE=1 SV=2	GSLG1_HUMAN	GLG1	135 kDa	0.12	0	[]	0.34	0.3	[]	0	0	0	0	0	3	0	0	1
	Vacuolar protein sorting-associated protein 28 homolog OS=Homo sapiens GN=VPS28 PE=1 SV=1	VPS28_HUMAN (+1)	VPS28	25 kDa	0.5	INF	[]	0.48	INF	[]	1	0	0	0	0	0	0	0	1
	WD repeat-containing protein 82 OS=Homo sapiens GN=WDR82 PE=1 SV=1	WDR82_HUMAN (+1)	WDR82	35 kDa	0.68	1	[]	0.27	0	[]	0	0	2	0	0	2	0	0	0
	Leukotriene A-4 hydrolase OS=Homo sapiens GN=LTA4H PE=1 SV=2	LKHA4_HUMAN	LTA4H	69 kDa	0.11	0.2	[]	0.037	0	Sensitive cells high, Sensitive cells+ T low	0	0	1	0	5	0	0	0	0
	Heterogeneous nuclear ribonucleoprotein A0 OS=Homo sapiens GN=HNRNPA0 PE=1 SV=1	ROA0_HUMAN	HNRNPA0	31 kDa	0.32	3	[]	0.47	2	[]	1	1	1	1	0	0	0	0	2
	Translation initiation factor eIF-2B subunit epsilon OS=Homo sapiens GN=EIF2B5 PE=1 SV=3	EI2BE_HUMAN (+1)	EIF2B5	80 kDa	0.31	0.3	[]	0.34	0.3	[]	0	0	1	1	0	2	0	0	1
	Ran GTPase-activating protein 1 OS=Homo sapiens GN=RANGAP1 PE=1 SV=1	RAGP1_HUMAN	RANGAP1	64 kDa	0.49	0.7	[]	0.34	0.3	[]	0	1	1	1	0	2	0	0	1
	Microsomal glutathione S-transferase 2 OS=Homo sapiens GN=MGST2 PE=1 SV=1	MGST2_HUMAN	MGST2	17 kDa	0.5	0	[]	0.29	3	[]	0	0	0	0	1	0	0	1	2
	Peptide deformylase, mitochondrial OS=Homo sapiens GN=PDF PE=1 SV=1	DEFM_HUMAN (+1)	PDF	27 kDa	0.19	4	[]	0.47	2	[]	3	0	1	0	0	1	1	0	1
	Ubiquitin-protein ligase E3C OS=Homo sapiens GN=UBE3C PE=1 SV=3	UBE3C_HUMAN	UBE3C	124 kDa	0.68	1	[]	0.53	0.5	[]	0	0	2	0	0	2	0	0	1
	26S protease regulatory subunit 8 OS=Homo sapiens GN=PSMC5 PE=1 SV=1	PRS8_HUMAN	PSMC5	46 kDa	0.75	1	[]	0.47	2	[]	0	0	1	0	0	1	0	0	2
	F-box only protein 28 OS=Homo sapiens GN=FBXO28 PE=1 SV=1	FBX28_HUMAN	FBXO28	41 kDa	0.49	0.5	[]	0.53	0.5	[]	0	0	1	0	0	2	0	0	1
	Apolipoprotein L2 OS=Homo sapiens GN=APOL2 PE=1 SV=1	APOL2_HUMAN (+6)	APOL2	37 kDa	0.25	0	[]	0.47	1.5	[]	0	0	0	2	0	0	2	1	0
	Monoglyceride lipase OS=Homo sapiens GN=MGLL PE=1 SV=2	MGLL_HUMAN (+6)	MGLL	33 kDa	0.12	0	[]	0.46	1.3	[]	0	0	0	2	0	1	3	0	1
	Inorganic pyrophosphatase 2, mitochondrial OS=Homo sapiens GN=PPA2 PE=1 SV=2	IPYR2_HUMAN	PPA2	38 kDa	0.49	0.5	[]	0.47	1.5	[]	0	1	0	0	1	1	0	3	0
	Calcium/calmodulin-dependent protein kinase type II subunit delta OS=Homo sapiens GN=CAMK2D PE=1 SV=3	KCC2D_HUMAN (+4)	CAMK2D	56 kDa	0.51	2	[]	0.73	1	[]	1	1	0	1	0	0	1	0	0
	Sterol-4-alpha-carboxylate 3-dehydrogenase, decarboxylating OS=Homo sapiens GN=NSDHL PE=1 SV=2	NSDHL_HUMAN (+1)	NSDHL	42 kDa	0.49	0.7	[]	0.34	0.3	[]	0	0	2	1	0	2	0	0	1
	V-type proton ATPase subunit G 1 OS=Homo sapiens GN=ATP6V1G1 PE=1 SV=3	VATG1_HUMAN (+2)	ATP6V1G1	14 kDa	0.49	0.5	[]	0.47	1.5	[]	0	1	0	2	0	0	3	0	0
	Coatomer protein complex, subunit zeta 1, isoform CRA_a OS=Homo sapiens GN=COPZ1 PE=4 SV=1	A0A024RB72_HUMAN (+15)	COPZ1	20 kDa	0.75	1	[]	0.17	4	[]	0	1	0	0	0	1	1	3	0
	Signal peptidase complex catalytic subunit SEC11A OS=Homo sapiens GN=SEC11A PE=1 SV=1	SC11A_HUMAN (+6)	SEC11A	21 kDa	0.68	1	[]	0.66	1	[]	0	0	2	0	1	1	0	0	2
	Melanoma-associated antigen D1 OS=Homo sapiens GN=MAGED1 PE=1 SV=3	MAGD1_HUMAN	MAGED1	86 kDa	0.49	0.7	[]	0.14	0	[]	0	0	2	2	0	1	0	0	0
	Cytochrome b-c1 complex subunit 1, mitochondrial OS=Homo sapiens GN=UQCRC1 PE=1 SV=3	QCR1_HUMAN	UQCRC1	53 kDa	1	INF	[]	0.006	INF	Sensitive cells low, Sensitive cells+ T high	0	0	0	0	0	0	1	3	3
	Similar to AFG3 ATPase family gene 3-like 2 (Yeast) (Fragment) OS=Homo sapiens PE=2 SV=1	Q8TA92		?	0.12	0	[]	0.34	0.3	[]	0	0	0	0	0	3	0	0	1
	Selenoprotein H OS=Homo sapiens GN=SELH PE=1 SV=2	SELH_HUMAN (+2)	SELH	13 kDa	0.25	INF	[]	0.48	INF	[]	0	0	2	0	0	0	0	0	1
	Fructose-bisphosphate aldolase OS=Homo sapiens PE=2 SV=1	B7Z1Y2_HUMAN		38 kDa	0.51	2	[]	0.47	2	[]	0	2	0	0	1	0	0	2	0
	Ataxin-10 OS=Homo sapiens GN=ATXN10 PE=1 SV=1	ATX10_HUMAN	ATXN10	53 kDa	0.25	0	[]	0.53	0.5	[]	0	0	0	0	0	2	1	0	0
	Arachidonate 15-lipoxygenase B OS=Homo sapiens GN=ALOX15B PE=1 SV=3	LX15B_HUMAN	ALOX15B	76 kDa	0.11	0.2	[]	0.13	0.2	[]	0	1	0	0	0	5	1	0	0
	GTP-binding protein 1 OS=Homo sapiens GN=GTPBP1 PE=1 SV=3	GTPB1_HUMAN	GTPBP1	72 kDa	0.25	0	[]	0.27	0	[]	0	0	0	2	0	0	0	0	0
	Iron-responsive element-binding protein 2 OS=Homo sapiens GN=IREB2 PE=1 SV=3	IREB2_HUMAN	IREB2	105 kDa	0.51	2	[]	0.52	0	[]	0	0	2	0	0	1	0	0	0
	28S ribosomal protein S9, mitochondrial OS=Homo sapiens GN=MRPS9 PE=1 SV=2	RT09_HUMAN	MRPS9	46 kDa	0.49	0.7	[]	0.53	0.7	[]	0	0	2	0	0	3	0	0	2
	Protein transport protein Sec23A OS=Homo sapiens GN=SEC23A PE=1 SV=2	SC23A_HUMAN (+1)	SEC23A	86 kDa	0.11	0.2	[]	0.13	0.2	[]	0	0	1	0	0	5	0	0	1
	Myosin-reactive immunoglobulin kappa chain variable region (Fragment) OS=Homo sapiens PE=2 SV=1	Q9UL85_HUMAN		12 kDa	0.061	0	[]	0.21	0.2	[]	0	0	0	0	4	0	0	1	0
	tRNA-splicing ligase RtcB homolog OS=Homo sapiens GN=RTCB PE=1 SV=1	RTCB_HUMAN	RTCB	55 kDa	0.25	0	[]	0.53	0.5	[]	0	0	0	2	0	0	1	0	0
	A-kinase anchor protein 8-like OS=Homo sapiens GN=AKAP8L PE=1 SV=3	AKP8L_HUMAN	AKAP8L	72 kDa	0.19	4	[]	0.52	0	[]	3	0	1	0	0	1	0	0	0
	3-beta-hydroxysteroid-Delta(8),Delta(7)-isomerase OS=Homo sapiens GN=EBP PE=1 SV=3	EBP_HUMAN (+6)	EBP	26 kDa	0.5	INF	[]	0.054	INF	[]	0	1	0	0	0	0	1	3	0
	Interleukin-36 alpha OS=Homo sapiens GN=IL36A PE=1 SV=1	IL36A_HUMAN	IL36A	18 kDa	0.5	0	[]	0.051	6	[]	0	0	0	1	0	0	0	1	5
	Quinone oxidoreductase OS=Homo sapiens GN=CRYZ PE=1 SV=1	QOR_HUMAN (+1)	CRYZ	35 kDa	0.75	1	[]	0.47	2	[]	0	0	1	1	0	0	0	0	2
	PR domain zinc finger protein 10 OS=Homo sapiens GN=PRDM10 PE=1 SV=3	PRD10_HUMAN (+2)	PRDM10	130 kDa	0.49	0.7	[]	0.14	0	[]	0	0	2	0	0	3	0	0	0
	Ubiquitin-like protein ISG15 OS=Homo sapiens GN=ISG15 PE=1 SV=5	ISG15_HUMAN (+2)	ISG15	18 kDa	0.5	0	[]	0.17	4	[]	0	0	0	1	0	0	0	0	4
	Sorting nexin-9 OS=Homo sapiens GN=SNX9 PE=1 SV=1	SNX9_HUMAN (+3)	SNX9	67 kDa	0.19	4	[]	0.52	0	[]	1	0	3	0	0	1	0	0	0
	Interleukin-1 receptor antagonist protein OS=Homo sapiens GN=IL1RN PE=1 SV=1	IL1RA_HUMAN (+1)	IL1RN	20 kDa	0.51	2	[]	0.52	0	[]	0	0	2	1	0	0	0	0	0
	E3 ubiquitin-protein ligase TRIP12 OS=Homo sapiens GN=TRIP12 PE=1 SV=1	TRIPC_HUMAN	TRIP12	220 kDa	0.11	5	[]	0.52	0	[]	0	0	5	0	0	1	0	0	0
	Putative ATP-dependent RNA helicase DHX30 OS=Homo sapiens GN=DHX30 PE=1 SV=1	DHX30_HUMAN	DHX30	134 kDa	0.68	1	[]	0.27	0	[]	0	0	2	0	0	2	0	0	0
	Cytochrome b-c1 complex subunit 8 OS=Homo sapiens GN=UQCRQ PE=1 SV=4	QCR8_HUMAN (+1)	UQCRQ	10 kDa	0.5	0	[]	0.47	2	[]	0	0	0	0	0	1	0	0	2
	Squamous cell carcinoma antigen recognized by T-cells 3 OS=Homo sapiens GN=SART3 PE=1 SV=1	SART3_HUMAN	SART3	110 kDa	0.12	0	[]	0.46	1.3	[]	0	0	0	0	0	3	0	0	4
	ATPase family AAA domain-containing protein 3A OS=Homo sapiens GN=ATAD3A PE=1 SV=2	ATD3A_HUMAN	ATAD3A	71 kDa	0.061	0	[]	0.38	0.5	[]	0	0	0	0	0	4	0	0	2
	Epididymis luminal protein 20 OS=Homo sapiens GN=HEL20 PE=2 SV=1	V9HWF9		?	1	INF	[]	0.11	INF	[]	0	0	0	0	0	0	3	0	0
	Zinc finger C3H1 domain-containing protein OS=Homo sapiens GN=ZFC3H1 PE=1 SV=3	ZC3H1_HUMAN	ZFC3H1	226 kDa	0.13	INF	[]	1	INF	[]	0	0	3	0	0	0	0	0	0
	Protein Red OS=Homo sapiens GN=IK PE=1 SV=3	RED_HUMAN (+3)	IK	66 kDa	0.25	INF	[]	1	INF	[]	2	0	0	0	0	0	0	0	0
	Stathmin OS=Homo sapiens GN=STMN1 PE=1 SV=3	STMN1_HUMAN	STMN1	17 kDa	0.35	2	[]	0.27	0	[]	0	4	0	2	0	0	0	0	0
	Haptoglobin (Fragment) OS=Homo sapiens GN=HP PE=1 SV=1	J3QLC9		?	0.064	INF	[]	0.48	INF	[]	0	0	4	0	0	0	0	0	1
	Galectin-related protein OS=Homo sapiens GN=LGALSL PE=1 SV=2	LEGL_HUMAN	LGALSL	19 kDa	0.25	INF	[]	0.054	INF	[]	0	0	2	0	0	0	0	0	4
	THUMP domain-containing protein 1 OS=Homo sapiens GN=THUMPD1 PE=1 SV=2	THUM1_HUMAN	THUMPD1	39 kDa	0.064	INF	[]	1	INF	[]	0	0	4	0	0	0	0	0	0
	Vacuolar protein sorting-associated protein 52 homolog OS=Homo sapiens GN=VPS52 PE=1 SV=1	VPS52_HUMAN (+6)	VPS52	82 kDa	0.51	1.3	[]	0.14	0	[]	0	0	4	0	0	3	0	0	0
	Histidine triad nucleotide-binding protein 1 OS=Homo sapiens GN=HINT1 PE=1 SV=2	HINT1_HUMAN (+4)	HINT1	14 kDa	1	INF	[]	0.054	INF	[]	0	0	0	0	0	0	2	1	1
	Small EDRK-rich factor 2 OS=Homo sapiens GN=SERF2 PE=1 SV=1	SERF2_HUMAN (+5)	SERF2	7 kDa	0.25	INF	[]	0.48	INF	[]	2	0	0	0	0	0	1	0	0
	YTH domain-containing family protein 2 OS=Homo sapiens GN=YTHDF2 PE=1 SV=2	YTHD2_HUMAN (+2)	YTHDF2	62 kDa	0.49	0.5	[]	0.27	0	[]	0	1	0	2	0	0	0	0	0
	IGK@ protein OS=Homo sapiens GN=IGK@ PE=1 SV=1	Q6P5S8_HUMAN	IGK	26 kDa	0.061	0	[]	0.072	0	[]	0	0	0	0	4	0	0	0	0
	Dynein assembly factor 5, axonemal OS=Homo sapiens GN=DNAAF5 PE=1 SV=4	DAAF5_HUMAN	DNAAF5	94 kDa	0.25	INF	[]	1	INF	[]	0	0	2	0	0	0	0	0	0
	Cytosolic phospholipase A2 beta OS=Homo sapiens GN=PLA2G4B PE=1 SV=2	PA24B_HUMAN	PLA2G4B	88 kDa	1	INF	[]	0.23	INF	[]	0	0	0	0	0	0	0	0	2
	Magnesium transporter protein 1 OS=Homo sapiens GN=MAGT1 PE=1 SV=1	MAGT1_HUMAN (+2)	MAGT1	38 kDa	1	INF	[]	0.48	INF	[]	0	0	0	0	0	0	0	0	1
	Probable ATP-dependent RNA helicase DDX23 OS=Homo sapiens GN=DDX23 PE=1 SV=3	DDX23_HUMAN (+3)	DDX23	96 kDa	0.12	0	[]	0.34	0.3	[]	0	0	0	0	0	3	0	0	1
	Ribosome-binding protein 1 OS=Homo sapiens GN=RRBP1 PE=1 SV=4	RRBP1_HUMAN	RRBP1	152 kDa	0.11	0.2	[]	0.13	0.2	[]	0	0	1	0	0	5	0	0	1
	Glutamate-rich protein 6B OS=Homo sapiens GN=ERICH6B PE=2 SV=1	ERI6B_HUMAN	ERICH6B	82 kDa	0.32	3	[]	0.52	0	[]	2	0	1	1	0	0	0	0	0
	Leydig cell tumor 10 kDa protein homolog OS=Homo sapiens GN=C19orf53 PE=1 SV=1	L10K_HUMAN	C19orf53	11 kDa	0.13	INF	[]	0.48	INF	[]	0	0	3	0	0	0	0	0	1
	Glutathione S-transferase theta-1 OS=Homo sapiens GN=GSTT1 PE=1 SV=4	GSTT1_HUMAN	GSTT1	27 kDa	1	INF	[]	0.48	INF	[]	0	0	0	0	0	0	0	1	0
	Exonuclease 1 OS=Homo sapiens GN=EXO1 PE=1 SV=2	EXO1_HUMAN (+2)	EXO1	94 kDa	1	INF	[]	0.48	INF	[]	0	0	0	0	0	0	0	0	1
	Periaxin OS=Homo sapiens GN=PRX PE=1 SV=2	PRAX_HUMAN	PRX	155 kDa	1	INF	[]	1	INF	[]	0	0	0	0	0	0	0	0	0
	Tight junction protein ZO-3 OS=Homo sapiens GN=TJP3 PE=1 SV=3	ZO3_HUMAN	TJP3	101 kDa	0.68	1	[]	0.27	0	[]	0	0	2	1	0	1	0	0	0
	Prefoldin subunit 1 OS=Homo sapiens GN=PFDN1 PE=1 SV=2	PFD1_HUMAN (+1)	PFDN1	14 kDa	0.25	INF	[]	0.11	INF	[]	1	1	0	0	0	0	2	1	0
	Oligosaccharyltransferase complex subunit OSTC OS=Homo sapiens GN=OSTC PE=1 SV=1	OSTC_HUMAN (+2)	OSTC	17 kDa	0.31	0.3	[]	0.53	0.7	[]	0	0	1	2	1	0	0	1	1
	Transmembrane emp24 domain-containing protein 9 OS=Homo sapiens GN=TMED9 PE=1 SV=2	TMED9_HUMAN (+2)	TMED9	27 kDa	0.25	INF	[]	0.054	INF	[]	0	1	1	0	0	0	1	1	2
	NADH dehydrogenase [ubiquinone] iron-sulfur protein 3, mitochondrial OS=Homo sapiens GN=NDUFS3 PE=1 SV=1	NDUS3_HUMAN	NDUFS3	30 kDa	0.5	0	[]	0.093	5	[]	0	0	0	0	0	1	1	2	2
	Inverted formin-2 OS=Homo sapiens GN=INF2 PE=1 SV=2	INF2_HUMAN	INF2	136 kDa	0.51	2	[]	0.73	1	[]	0	0	2	0	0	1	0	0	1
	Squalene synthase OS=Homo sapiens GN=FDFT1 PE=1 SV=1	FDFT_HUMAN (+2)	FDFT1	48 kDa	0.31	0.3	[]	0.34	0.3	[]	1	0	0	1	0	2	0	1	0
	V-type proton ATPase subunit B, brain isoform OS=Homo sapiens GN=ATP6V1B2 PE=1 SV=3	VATB2_HUMAN	ATP6V1B2	57 kDa	0.51	2	[]	0.47	2	[]	0	0	2	1	0	0	0	1	1
	Aldehyde dehydrogenase family 16 member A1 OS=Homo sapiens GN=ALDH16A1 PE=1 SV=2	A16A1_HUMAN	ALDH16A1	85 kDa	0.49	0.5	[]	0.66	1	[]	0	1	0	0	0	2	0	0	2
	ADP-ribosylation factor-like protein 3 OS=Homo sapiens GN=ARL3 PE=1 SV=2	ARL3_HUMAN	ARL3	20 kDa	0.13	INF	[]	0.48	INF	[]	2	1	0	0	0	0	1	0	0
	Ribosomal RNA small subunit methyltransferase NEP1 OS=Homo sapiens GN=EMG1 PE=1 SV=4	NEP1_HUMAN (+4)	EMG1	27 kDa	0.19	4	[]	0.52	0	[]	3	0	1	1	0	0	0	0	0
	Heterogeneous nuclear ribonucleoprotein H2 OS=Homo sapiens GN=HNRNPH2 PE=1 SV=1	HNRH2_HUMAN	HNRNPH2	49 kDa	0.5	INF	[]	0.054	INF	[]	0	0	1	0	0	0	1	0	3
	Activating signal cointegrator 1 complex subunit 2 OS=Homo sapiens GN=ASCC2 PE=1 SV=3	ASCC2_HUMAN (+2)	ASCC2	86 kDa	0.49	0.5	[]	0.53	0.5	[]	0	0	1	0	0	2	0	0	1
	WAP four-disulfide core domain protein 5 OS=Homo sapiens GN=WFDC5 PE=2 SV=1	WFDC5_HUMAN	WFDC5	24 kDa	0.5	0	[]	0.47	2	[]	0	0	0	1	0	0	1	1	0
	Hsp70-binding protein 1 OS=Homo sapiens GN=HSPBP1 PE=1 SV=1	HPBP1_HUMAN	HSPBP1	39 kDa	0.31	0.3	[]	0.53	0.7	[]	1	0	0	2	0	1	0	0	2
	Pterin-4-alpha-carbinolamine dehydratase OS=Homo sapiens GN=PCBD1 PE=1 SV=2	PHS_HUMAN (+2)	PCBD1	12 kDa	0.25	0	[]	0.47	1.5	[]	0	0	0	0	1	1	1	1	1
	COP9 signalosome complex subunit 5 OS=Homo sapiens GN=COPS5 PE=1 SV=4	CSN5_HUMAN (+1)	COPS5	38 kDa	0.31	0.3	[]	0.53	0.7	[]	0	1	0	1	0	2	0	1	1
	Golgi to ER traffic protein 4 homolog OS=Homo sapiens GN=GET4 PE=1 SV=1	GET4_HUMAN (+1)	GET4	37 kDa	0.75	1	[]	0.47	2	[]	0	1	0	1	0	0	2	0	0
	tRNA 2'-phosphotransferase 1 OS=Homo sapiens GN=TRPT1 PE=1 SV=2	TRPT1_HUMAN	TRPT1	28 kDa	0.13	INF	[]	0.48	INF	[]	0	0	3	0	0	0	1	0	0
	Uncharacterized protein CXorf57 OS=Homo sapiens GN=CXorf57 PE=1 SV=2	CX057_HUMAN	CXorf57	98 kDa	0.75	1	[]	0.73	1	[]	0	0	1	0	0	1	0	0	1
	Pescadillo homolog OS=Homo sapiens GN=PES1 PE=1 SV=1	PESC_HUMAN (+2)	PES1	68 kDa	0.49	0.5	[]	0.27	0	[]	0	0	1	0	0	2	0	0	0
	RNA-binding protein PNO1 OS=Homo sapiens GN=PNO1 PE=1 SV=1	PNO1_HUMAN	PNO1	28 kDa	0.68	1	[]	0.27	0	[]	0	0	2	0	0	2	0	0	0
	Loricrin OS=Homo sapiens GN=LOR PE=1 SV=2	LORI_HUMAN	LOR	26 kDa	0.12	0	[]	0.14	0	[]	0	0	0	0	2	1	0	0	0
	Migration and invasion enhancer 1 OS=Homo sapiens GN=MIEN1 PE=1 SV=1	MIEN1_HUMAN	MIEN1	12 kDa	0.061	0	[]	0.21	0.2	[]	0	0	0	0	1	3	0	1	0
	Serine/threonine-protein phosphatase PGAM5, mitochondrial OS=Homo sapiens GN=PGAM5 PE=1 SV=2	PGAM5_HUMAN	PGAM5	32 kDa	0.75	1	[]	0.29	3	[]	0	1	0	0	0	1	1	2	0
	Glutamine--fructose-6-phosphate aminotransferase [isomerizing] 1 OS=Homo sapiens GN=GFPT1 PE=1 SV=3	GFPT1_HUMAN	GFPT1	79 kDa	0.51	2	[]	0.52	0	[]	0	1	1	0	0	1	0	0	0
	GMP synthase [glutamine-hydrolyzing] OS=Homo sapiens GN=GMPS PE=1 SV=1	GUAA_HUMAN	GMPS	77 kDa	0.31	0.3	[]	0.34	0.3	[]	0	1	0	0	0	3	0	0	1
	Glucosylceramidase OS=Homo sapiens GN=GBA PE=1 SV=3	GLCM_HUMAN	GBA	60 kDa	0.25	0	[]	0.31	2	[]	0	0	0	2	0	0	0	1	3
	EH domain-containing protein 4 OS=Homo sapiens GN=EHD4 PE=1 SV=1	EHD4_HUMAN (+3)	EHD4	61 kDa	0.5	INF	[]	1	INF	[]	1	0	0	0	0	0	0	0	0
	Complement component 1 Q subcomponent-binding protein, mitochondrial OS=Homo sapiens GN=C1QBP PE=1 SV=1	C1QBP_HUMAN (+1)	C1QBP	31 kDa	0.32	3	[]	0.47	2	[]	0	0	3	1	0	0	0	0	2
	Importin subunit alpha-5 OS=Homo sapiens GN=KPNA1 PE=1 SV=3	IMA5_HUMAN (+5)	KPNA1	60 kDa	0.32	3	[]	0.73	1	[]	0	3	0	0	0	1	0	0	1
	Neurabin-2 OS=Homo sapiens GN=PPP1R9B PE=1 SV=2	NEB2_HUMAN (+1)	PPP1R9B	89 kDa	0.25	0	[]	0.27	0	[]	0	0	0	0	0	2	0	0	0
	Charged multivesicular body protein 6 OS=Homo sapiens GN=CHMP6 PE=1 SV=3	CHMP6_HUMAN (+2)	CHMP6	23 kDa	1	INF	[]	1	INF	[]	0	0	0	0	0	0	0	0	0
	Sulfotransferase family cytosolic 2B member 1 OS=Homo sapiens GN=SULT2B1 PE=1 SV=2	ST2B1_HUMAN	SULT2B1	41 kDa	0.5	INF	[]	0.11	INF	[]	0	0	1	0	0	0	0	0	3
	Aconitate hydratase, mitochondrial OS=Homo sapiens GN=ACO2 PE=1 SV=2	ACON_HUMAN	ACO2	85 kDa	0.5	0	[]	0.73	1	[]	0	0	0	0	0	1	0	1	0
	Transmembrane protein 214 OS=Homo sapiens GN=TMEM214 PE=1 SV=2	TM214_HUMAN	TMEM214	77 kDa	0.25	INF	[]	1	INF	[]	0	0	2	0	0	0	0	0	0
	Inosine triphosphate pyrophosphatase OS=Homo sapiens GN=ITPA PE=1 SV=2	ITPA_HUMAN	ITPA	21 kDa	1	INF	[]	0.026	INF	Sensitive cells low, Sensitive cells+ T high	0	0	0	0	0	0	3	0	2
	Alpha/beta hydrolase domain-containing protein 14B OS=Homo sapiens GN=ABHD14B PE=1 SV=1	F8W9U3		?	1	INF	[]	0.026	INF	Sensitive cells low, Sensitive cells+ T high	0	0	0	0	0	0	2	0	3
	Deoxynucleoside triphosphate triphosphohydrolase SAMHD1 OS=Homo sapiens GN=SAMHD1 PE=1 SV=2	SAMH1_HUMAN	SAMHD1	72 kDa	0.25	INF	[]	0.48	INF	[]	0	0	2	0	0	0	0	0	1
	NADP-dependent malic enzyme OS=Homo sapiens GN=ME1 PE=1 SV=1	MAOX_HUMAN	ME1	64 kDa	0.5	0	[]	0.29	3	[]	0	0	0	1	0	0	0	0	3
	Importin-9 OS=Homo sapiens GN=IPO9 PE=1 SV=3	IPO9_HUMAN	IPO9	116 kDa	0.18	0.2	[]	0.072	0	[]	0	1	0	0	0	4	0	0	0
	Epsin-2 OS=Homo sapiens GN=EPN2 PE=1 SV=3	EPN2_HUMAN (+6)	EPN2	68 kDa	0.25	INF	[]	0.11	INF	[]	0	0	2	0	0	0	0	0	3
	Calreticulin OS=Homo sapiens GN=CALR PE=1 SV=1	CALR_HUMAN (+3)	CALR	48 kDa	0.13	INF	[]	0.23	INF	[]	0	0	3	0	0	0	0	2	0
	Ubiquitin-like modifier-activating enzyme 5 OS=Homo sapiens GN=UBA5 PE=1 SV=1	E7EQ61 (+2)		?	0.25	0	[]	0.27	0	[]	0	0	0	2	0	0	0	0	0
	Ig kappa chain V-II region TEW OS=Homo sapiens PE=1 SV=1	KV204_HUMAN		12 kDa	0.13	INF	[]	1	INF	[]	0	0	3	0	0	0	0	0	0
	cDNA FLJ53092, moderately similar to Surfeit locus protein 4 OS=Homo sapiens PE=2 SV=1	B7Z605_HUMAN		24 kDa	0.25	0	[]	0.31	2	[]	0	0	0	0	2	0	0	4	0
	C2 domain-containing protein 2-like OS=Homo sapiens GN=C2CD2L PE=1 SV=3	C2C2L_HUMAN	C2CD2L	76 kDa	0.13	INF	[]	1	INF	[]	0	0	3	0	0	0	0	0	0
	Carcinoembryonic antigen-related cell adhesion molecule 6 OS=Homo sapiens GN=CEACAM6 PE=1 SV=3	CEAM6_HUMAN	CEACAM6	37 kDa	0.11	0.2	[]	0.037	0	Sensitive cells high, Sensitive cells+ T low	0	0	1	0	5	0	0	0	0
	Actin-related protein 2/3 complex subunit 1B OS=Homo sapiens GN=ARPC1B PE=1 SV=3	ARC1B_HUMAN	ARPC1B	41 kDa	0.061	0	[]	0.072	0	[]	0	0	0	0	3	1	0	0	0
	Protein-arginine deiminase type-4 OS=Homo sapiens GN=PADI4 PE=1 SV=2	PADI4_HUMAN	PADI4	74 kDa	0.061	0	[]	0.072	0	[]	0	0	0	0	3	1	0	0	0
	cDNA FLJ57187, highly similar to Glycerol-3-phosphate dehydrogenase, mitochondrial (EC 1.1.99.5) OS=Homo sapiens PE=2 SV=1	B7Z601 (+1)		?	0.68	1	[]	0.66	1	[]	0	0	2	0	0	2	0	0	2
	Phosphopantothenate--cysteine ligase OS=Homo sapiens GN=PPCS PE=1 SV=2	PPCS_HUMAN	PPCS	34 kDa	0.5	0	[]	0.17	4	[]	0	0	0	0	0	1	0	0	4
	PH-interacting protein OS=Homo sapiens GN=PHIP PE=1 SV=2	PHIP_HUMAN	PHIP	207 kDa	0.13	INF	[]	1	INF	[]	0	0	3	0	0	0	0	0	0
	Thyroxine-binding globulin OS=Homo sapiens GN=SERPINA7 PE=1 SV=2	THBG_HUMAN	SERPINA7	46 kDa	0.5	0	[]	0.73	1	[]	0	0	0	0	0	1	0	0	1
	Carnitine O-acetyltransferase OS=Homo sapiens GN=CRAT PE=1 SV=5	CACP_HUMAN	CRAT	71 kDa	0.25	0	[]	0.27	0	[]	0	0	0	0	0	2	0	0	0
	Ankyrin repeat domain-containing protein 17 OS=Homo sapiens GN=ANKRD17 PE=1 SV=3	ANR17_HUMAN	ANKRD17	274 kDa	0.75	1	[]	0.52	0	[]	0	0	1	0	0	1	0	0	0
	Cytochrome c oxidase subunit NDUFA4 OS=Homo sapiens GN=NDUFA4 PE=1 SV=1	NDUA4_HUMAN (+1)	NDUFA4	9 kDa	0.12	0	[]	0.14	0	[]	0	0	0	0	0	3	0	0	0
	Protein SDA1 homolog OS=Homo sapiens GN=SDAD1 PE=1 SV=3	SDA1_HUMAN (+2)	SDAD1	80 kDa	1	INF	[]	1	INF	[]	0	0	0	0	0	0	0	0	0
	Neutrophil collagenase OS=Homo sapiens GN=MMP8 PE=1 SV=1	MMP8_HUMAN	MMP8	53 kDa	0.12	0	[]	0.14	0	[]	0	0	0	0	3	0	0	0	0
	Presequence protease, mitochondrial OS=Homo sapiens GN=PITRM1 PE=1 SV=3	PREP_HUMAN (+2)	PITRM1	117 kDa	0.061	0	[]	0.072	0	[]	0	0	0	0	0	4	0	0	0
	cDNA FLJ56136, highly similar to Solute carrier family 2, facilitated glucosetransporter member 14 OS=Homo sapiens PE=2 SV=1	B7Z5J8_HUMAN		58 kDa	0.12	0	[]	0.14	0	[]	0	0	0	0	3	0	0	0	0
	ADP-ribosylation factor-like protein 2 OS=Homo sapiens GN=ARL2 PE=1 SV=4	ARL2_HUMAN (+1)	ARL2	21 kDa	0.51	2	[]	0.73	1	[]	1	0	1	0	0	1	1	0	0
	Xanthine dehydrogenase/oxidase OS=Homo sapiens GN=XDH PE=1 SV=4	XDH_HUMAN	XDH	146 kDa	0.5	0	[]	0.73	1	[]	0	0	0	0	0	1	0	0	1
	cDNA, FLJ94921, highly similar to Homo sapiens prolyl endopeptidase (PREP), mRNA OS=Homo sapiens PE=2 SV=1	B2RAH7 (+1)		?	0.25	0	[]	0.47	1.5	[]	0	0	0	2	0	0	1	0	2
	Translocon-associated protein subunit delta OS=Homo sapiens GN=SSR4 PE=1 SV=1	SSRD_HUMAN	SSR4	19 kDa	0.25	0	[]	0.66	1	[]	0	0	0	2	0	0	2	0	0
	Transmembrane protein 238 OS=Homo sapiens GN=TMEM238 PE=1 SV=1	TM238_HUMAN	TMEM238	18 kDa	0.25	INF	[]	1	INF	[]	2	0	0	0	0	0	0	0	0
	Protein phosphatase 1 regulatory subunit 7 OS=Homo sapiens GN=PPP1R7 PE=1 SV=1	PP1R7_HUMAN (+1)	PPP1R7	42 kDa	1	INF	[]	0.026	INF	Sensitive cells low, Sensitive cells+ T high	0	0	0	0	0	0	1	1	3
	Anti-TN-C scFv (Fragment) OS=Homo sapiens PE=2 SV=1	A2KBC4		?	0.13	INF	[]	1	INF	[]	0	0	3	0	0	0	0	0	0
	Unconventional myosin-Ie OS=Homo sapiens GN=MYO1E PE=1 SV=2	MYO1E_HUMAN (+1)	MYO1E	127 kDa	0.32	3	[]	0.73	1	[]	0	0	3	1	0	0	0	0	1
	Bifunctional coenzyme A synthase OS=Homo sapiens GN=COASY PE=1 SV=4	COASY_HUMAN	COASY	62 kDa	0.32	3	[]	0.73	1	[]	0	0	3	0	0	1	0	0	1
	Triokinase/FMN cyclase (Fragment) OS=Homo sapiens GN=TKFC PE=1 SV=1	H0YCY6		?	0.5	0	[]	0.17	4	[]	0	0	0	0	0	1	3	0	1
	Ribosome biogenesis protein NSA2 homolog OS=Homo sapiens GN=NSA2 PE=1 SV=1	NSA2_HUMAN (+1)	NSA2	30 kDa	0.32	3	[]	0.52	0	[]	0	0	3	0	0	1	0	0	0
	Alpha-aminoadipic semialdehyde dehydrogenase OS=Homo sapiens GN=ALDH7A1 PE=1 SV=5	AL7A1_HUMAN	ALDH7A1	58 kDa	0.5	0	[]	0.47	2	[]	0	0	0	0	0	1	0	1	1
	cDNA FLJ58821, highly similar to Septin-6 OS=Homo sapiens PE=2 SV=1	B4DZW0		?	0.25	INF	[]	1	INF	[]	0	0	2	0	0	0	0	0	0
	ATP-dependent RNA helicase DHX36 OS=Homo sapiens GN=DHX36 PE=1 SV=2	DHX36_HUMAN	DHX36	115 kDa	0.25	0	[]	0.27	0	[]	0	0	0	2	0	0	0	0	0
	39S ribosomal protein L54, mitochondrial OS=Homo sapiens GN=MRPL54 PE=1 SV=1	RM54_HUMAN	MRPL54	16 kDa	1	INF	[]	0.48	INF	[]	0	0	0	0	0	0	1	0	0
	Enoyl-CoA hydratase, mitochondrial OS=Homo sapiens GN=ECHS1 PE=1 SV=4	ECHM_HUMAN	ECHS1	31 kDa	0.5	0	[]	0.17	4	[]	0	0	0	0	0	1	1	3	0
	Exosome complex component RRP41 OS=Homo sapiens GN=EXOSC4 PE=1 SV=3	EXOS4_HUMAN (+1)	EXOSC4	26 kDa	0.51	2	[]	0.52	0	[]	0	0	2	0	0	1	0	0	0
	DNA-directed RNA polymerases I, II, and III subunit RPABC3 OS=Homo sapiens GN=POLR2H PE=1 SV=4	RPAB3_HUMAN (+1)	POLR2H	17 kDa	0.25	INF	[]	0.11	INF	[]	0	2	0	0	0	0	0	2	1
	Rab GTPase-activating protein 1 OS=Homo sapiens GN=RABGAP1 PE=1 SV=3	RBGP1_HUMAN	RABGAP1	122 kDa	0.68	1	[]	0.53	0.5	[]	0	2	0	0	0	2	0	1	0
	Small proline-rich protein 2F OS=Homo sapiens GN=SPRR2F PE=3 SV=1	SPR2F_HUMAN	SPRR2F	8 kDa	0.5	INF	[]	0.48	INF	[]	0	0	1	0	0	0	0	0	1
	Oxysterol-binding protein 2 OS=Homo sapiens GN=OSBP2 PE=1 SV=2	OSBP2_HUMAN (+1)	OSBP2	101 kDa	0.51	2	[]	0.52	0	[]	0	0	2	0	0	1	0	0	0
	Protein O-GlcNAcase OS=Homo sapiens GN=MGEA5 PE=1 SV=2	OGA_HUMAN	MGEA5	103 kDa	0.31	0.3	[]	0.14	0	[]	0	1	0	1	0	2	0	0	0
	Annexin A11 OS=Homo sapiens GN=ANXA11 PE=1 SV=1	ANX11_HUMAN	ANXA11	54 kDa	0.49	0.5	[]	0.53	0.5	[]	0	0	1	0	2	0	1	0	0
	Cysteine and glycine-rich protein 1 OS=Homo sapiens GN=CSRP1 PE=1 SV=3	CSRP1_HUMAN (+7)	CSRP1	21 kDa	1	INF	[]	0.11	INF	[]	0	0	0	0	0	0	2	0	1
	L-aminoadipate-semialdehyde dehydrogenase-phosphopantetheinyl transferase OS=Homo sapiens GN=AASDHPPT PE=1 SV=2	ADPPT_HUMAN	AASDHPPT	36 kDa	0.75	1	[]	0.52	0	[]	0	0	1	0	0	1	0	0	0
	Heme-binding protein 2 OS=Homo sapiens GN=HEBP2 PE=1 SV=1	HEBP2_HUMAN (+1)	HEBP2	23 kDa	0.25	INF	[]	0.11	INF	[]	0	0	2	0	0	0	1	0	2
	Nucleolar and coiled-body phosphoprotein 1 OS=Homo sapiens GN=NOLC1 PE=1 SV=2	NOLC1_HUMAN	NOLC1	74 kDa	0.25	INF	[]	0.48	INF	[]	0	1	1	0	0	0	0	0	1
	B-cell receptor-associated protein 31 OS=Homo sapiens GN=BCAP31 PE=1 SV=3	BAP31_HUMAN	BCAP31	28 kDa	0.5	0	[]	0.47	2	[]	0	0	0	0	0	1	0	2	0
	cDNA FLJ77998, highly similar to Homo sapiens synaptotagmin-like 4 (granuphilin-a), mRNA OS=Homo sapiens PE=2 SV=1	A8K973 (+1)		?	0.75	1	[]	0.52	0	[]	0	0	1	0	0	1	0	0	0
	PCNA-associated factor OS=Homo sapiens GN=KIAA0101 PE=1 SV=1	PAF15_HUMAN (+2)	KIAA0101	12 kDa	0.25	0	[]	0.27	0	[]	0	0	0	2	0	0	0	0	0
	Long-chain fatty acid transport protein 4 OS=Homo sapiens GN=SLC27A4 PE=1 SV=1	S27A4_HUMAN	SLC27A4	72 kDa	0.25	INF	[]	0.48	INF	[]	0	0	2	0	0	0	0	0	1
	Rab effector Noc2 OS=Homo sapiens GN=RPH3AL PE=1 SV=1	RPH3L_HUMAN (+8)	RPH3AL	34 kDa	0.12	0	[]	0.14	0	[]	0	0	0	1	2	0	0	0	0
	Uncharacterized protein OS=Homo sapiens PE=2 SV=1	B4DLN1		?	0.75	1	[]	0.52	0	[]	0	0	1	0	0	1	0	0	0
	MHC class I antigen (Fragment) OS=Homo sapiens GN=HLA-B PE=3 SV=1	C5J3Q8		?	0.13	INF	[]	0.23	INF	[]	0	0	3	0	0	0	0	0	2
	LETM1 and EF-hand domain-containing protein 1, mitochondrial OS=Homo sapiens GN=LETM1 PE=1 SV=1	LETM1_HUMAN	LETM1	83 kDa	0.25	0	[]	0.47	1.5	[]	0	0	0	0	0	2	0	0	3
	Integrator complex subunit 7 OS=Homo sapiens GN=INTS7 PE=1 SV=1	INT7_HUMAN	INTS7	107 kDa	0.12	0	[]	0.14	0	[]	0	0	0	0	0	3	0	0	0
	Protein phosphatase methylesterase 1 OS=Homo sapiens GN=PPME1 PE=1 SV=3	PPME1_HUMAN	PPME1	42 kDa	0.5	INF	[]	0.48	INF	[]	0	1	0	0	0	0	0	0	1
	DnaJ homolog subfamily B member 6 OS=Homo sapiens GN=DNAJB6 PE=1 SV=2	DNJB6_HUMAN (+3)	DNAJB6	36 kDa	0.5	0	[]	0.29	3	[]	0	0	0	1	0	0	0	0	3
	HEAT repeat-containing protein 6 OS=Homo sapiens GN=HEATR6 PE=1 SV=1	HEAT6_HUMAN	HEATR6	129 kDa	0.12	0	[]	0.14	0	[]	0	0	0	3	0	0	0	0	0
	Casein kinase 1, delta, isoform CRA_a OS=Homo sapiens GN=CSNK1D PE=4 SV=1	A0A024R8X3 (+1)		?	0.13	INF	[]	1	INF	[]	0	0	3	0	0	0	0	0	0
	Ubiquitin carboxyl-terminal hydrolase 7 OS=Homo sapiens GN=USP7 PE=1 SV=2	UBP7_HUMAN (+3)	USP7	128 kDa	0.12	0	[]	0.34	0.3	[]	0	0	0	0	0	3	0	0	1
	Proliferation-associated protein 2G4 OS=Homo sapiens GN=PA2G4 PE=1 SV=3	PA2G4_HUMAN (+1)	PA2G4	44 kDa	0.5	0	[]	0.17	4	[]	0	0	0	0	0	1	0	0	4
	UDP-glucose 6-dehydrogenase OS=Homo sapiens GN=UGDH PE=1 SV=1	UGDH_HUMAN	UGDH	55 kDa	0.13	INF	[]	0.48	INF	[]	0	3	0	0	0	0	0	1	0
	Serine/threonine-protein kinase Sgk3 OS=Homo sapiens GN=SGK3 PE=1 SV=1	SGK3_HUMAN (+4)	SGK3	57 kDa	0.5	INF	[]	1	INF	[]	0	0	1	0	0	0	0	0	0
	Cytosolic phospholipase A2 epsilon OS=Homo sapiens GN=PLA2G4E PE=2 SV=3	PA24E_HUMAN	PLA2G4E	98 kDa	0.5	INF	[]	0.11	INF	[]	0	0	1	0	0	0	0	0	3
	DNA replication licensing factor MCM6 OS=Homo sapiens GN=MCM6 PE=1 SV=1	MCM6_HUMAN	MCM6	93 kDa	0.18	0.2	[]	0.072	0	[]	0	1	0	0	0	4	0	0	0
	2'-5'-oligoadenylate synthase 2 OS=Homo sapiens GN=OAS2 PE=1 SV=3	OAS2_HUMAN (+2)	OAS2	82 kDa	0.5	INF	[]	0.23	INF	[]	0	0	1	0	0	0	0	0	2
	Transferrin variant (Fragment) OS=Homo sapiens PE=2 SV=1	Q53H26		?	0.13	INF	[]	1	INF	[]	0	0	3	0	0	0	0	0	0
	cDNA, FLJ79014, highly similar to cAMP-dependent protein kinase, beta-catalytic subunit (EC 2.7.11.11) OS=Homo sapiens PE=2 SV=1	B7ZA00		?	0.13	INF	[]	1	INF	[]	0	0	3	0	0	0	0	0	0
	Claudin-3 OS=Homo sapiens GN=CLDN3 PE=1 SV=1	CLD3_HUMAN (+11)	CLDN3	23 kDa	0.25	0	[]	0.47	1.5	[]	0	0	0	2	0	0	0	3	0
	Sorting nexin-12 OS=Homo sapiens GN=SNX12 PE=1 SV=3	SNX12_HUMAN (+4)	SNX12	20 kDa	1	INF	[]	0.054	INF	[]	0	0	0	0	0	0	2	2	0
	Cytochrome c1, heme protein, mitochondrial OS=Homo sapiens GN=CYC1 PE=1 SV=3	CY1_HUMAN (+1)	CYC1	35 kDa	0.5	INF	[]	0.23	INF	[]	0	0	1	0	0	0	0	1	1
	Tubulin-specific chaperone D OS=Homo sapiens GN=TBCD PE=1 SV=2	TBCD_HUMAN	TBCD	133 kDa	0.061	0	[]	0.21	0.2	[]	0	0	0	0	0	4	0	0	1
	Sorbitol dehydrogenase OS=Homo sapiens GN=SORD PE=1 SV=4	DHSO_HUMAN	SORD	38 kDa	0.5	0	[]	0.73	1	[]	0	0	0	0	0	1	0	0	1
	Histidine--tRNA ligase, cytoplasmic OS=Homo sapiens GN=HARS PE=1 SV=2	SYHC_HUMAN	HARS	57 kDa	1	INF	[]	0.054	INF	[]	0	0	0	0	0	0	2	0	2
	Plasminogen OS=Homo sapiens GN=PLG PE=2 SV=1	A0A0F7G8J1		?	1	INF	[]	0.11	INF	[]	0	0	0	0	0	0	0	0	3
	Glycylpeptide N-tetradecanoyltransferase 1 OS=Homo sapiens GN=NMT1 PE=1 SV=2	NMT1_HUMAN (+1)	NMT1	57 kDa	0.25	0	[]	0.53	0.5	[]	0	0	0	0	0	2	1	0	0
	Acidic fibroblast growth factor intracellular-binding protein OS=Homo sapiens GN=FIBP PE=1 SV=3	FIBP_HUMAN (+1)	FIBP	42 kDa	0.061	0	[]	0.072	0	[]	0	0	0	0	0	4	0	0	0
	Ras-related protein Rab-27B OS=Homo sapiens GN=RAB27B PE=1 SV=4	RB27B_HUMAN	RAB27B	25 kDa	1	INF	[]	0.23	INF	[]	0	0	0	0	0	0	0	0	2
	Glycogen synthase kinase-3 beta OS=Homo sapiens GN=GSK3B PE=1 SV=2	GSK3B_HUMAN (+2)	GSK3B	47 kDa	1	INF	[]	0.48	INF	[]	0	0	0	0	0	0	0	0	1
	Ribose-phosphate pyrophosphokinase 2 OS=Homo sapiens GN=PRPS2 PE=1 SV=2	PRPS2_HUMAN	PRPS2	35 kDa	0.25	0	[]	0.27	0	[]	0	0	0	0	0	2	0	0	0
	Tensin-2 OS=Homo sapiens GN=TNS2 PE=1 SV=2	TNS2_HUMAN (+2)	TNS2	153 kDa	1	INF	[]	1	INF	[]	0	0	0	0	0	0	0	0	0
	1-phosphatidylinositol 4,5-bisphosphate phosphodiesterase beta-4 OS=Homo sapiens GN=PLCB4 PE=1 SV=3	PLCB4_HUMAN	PLCB4	134 kDa	0.5	INF	[]	1	INF	[]	0	0	1	0	0	0	0	0	0
	AP-2 complex subunit alpha-2 OS=Homo sapiens GN=AP2A2 PE=1 SV=2	AP2A2_HUMAN	AP2A2	104 kDa	0.25	0	[]	0.27	0	[]	0	0	0	0	0	2	0	0	0
	Myomesin-1 OS=Homo sapiens GN=MYOM1 PE=1 SV=2	MYOM1_HUMAN	MYOM1	188 kDa	1	INF	[]	0.23	INF	[]	0	0	0	0	0	0	0	0	2
	A-kinase anchor protein 9 OS=Homo sapiens GN=AKAP9 PE=1 SV=3	AKAP9_HUMAN	AKAP9	454 kDa	0.5	INF	[]	1	INF	[]	0	0	1	0	0	0	0	0	0
	HEAT repeat-containing protein 1 OS=Homo sapiens GN=HEATR1 PE=1 SV=3	HEAT1_HUMAN	HEATR1	242 kDa	0.5	0	[]	0.52	0	[]	0	0	0	0	0	1	0	0	0
	Putative ciliary rootlet coiled-coil protein 2 OS=Homo sapiens GN=CROCC2 PE=5 SV=3	CRCC2_HUMAN	CROCC2	186 kDa	0.5	0	[]	0.52	0	[]	0	0	0	1	0	0	0	0	0
	Uncharacterized protein C8orf59 OS=Homo sapiens GN=C8orf59 PE=1 SV=4	CH059_HUMAN (+1)	C8orf59	11 kDa	0.25	INF	[]	1	INF	[]	2	0	0	0	0	0	0	0	0
	Protein TBRG4 OS=Homo sapiens GN=TBRG4 PE=1 SV=1	TBRG4_HUMAN	TBRG4	71 kDa	0.061	0	[]	0.072	0	[]	0	0	0	0	0	4	0	0	0
	Glyceraldehyde-3-phosphate dehydrogenase (Fragment) OS=Homo sapiens PE=2 SV=1	G9BZK0		?	0.25	0	[]	0.27	0	[]	0	0	0	0	0	2	0	0	0
	Fatty aldehyde dehydrogenase OS=Homo sapiens GN=ALDH3A2 PE=1 SV=1	AL3A2_HUMAN	ALDH3A2	55 kDa	0.5	0	[]	0.47	2	[]	0	0	0	0	0	1	0	1	1
	Sulfurtransferase (Fragment) OS=Homo sapiens PE=2 SV=1	Q59HD5		?	0.25	0	[]	0.53	0.5	[]	0	0	0	1	0	1	1	0	0
	Persulfide dioxygenase ETHE1, mitochondrial OS=Homo sapiens GN=ETHE1 PE=1 SV=2	ETHE1_HUMAN	ETHE1	28 kDa	0.5	0	[]	0.47	2	[]	0	0	0	0	0	1	1	0	1
	Cytoplasmic dynein 1 light intermediate chain 2 OS=Homo sapiens GN=DYNC1LI2 PE=1 SV=1	DC1L2_HUMAN (+1)	DYNC1LI2	54 kDa	0.5	INF	[]	0.11	INF	[]	0	1	0	0	0	0	1	0	2
	Golgin subfamily A member 3 OS=Homo sapiens GN=GOLGA3 PE=1 SV=2	GOGA3_HUMAN	GOLGA3	167 kDa	0.51	2	[]	0.73	1	[]	0	0	2	0	0	1	0	0	1
	Coiled-coil-helix-coiled-coil-helix domain-containing protein 2 OS=Homo sapiens GN=CHCHD2 PE=1 SV=1	CHCH2_HUMAN	CHCHD2	16 kDa	0.75	1	[]	0.52	0	[]	0	1	0	1	0	0	0	0	0
	N(G),N(G)-dimethylarginine dimethylaminohydrolase 2 OS=Homo sapiens GN=DDAH2 PE=1 SV=1	DDAH2_HUMAN	DDAH2	30 kDa	0.5	INF	[]	0.11	INF	[]	0	1	0	0	0	0	1	2	0
	Cytosolic non-specific dipeptidase OS=Homo sapiens GN=CNDP2 PE=1 SV=2	CNDP2_HUMAN	CNDP2	53 kDa	0.5	INF	[]	0.11	INF	[]	0	0	1	0	0	0	0	1	2
	Serine/arginine-rich splicing factor 1 OS=Homo sapiens GN=SRSF1 PE=1 SV=2	SRSF1_HUMAN	SRSF1	28 kDa	0.13	INF	[]	0.48	INF	[]	0	2	1	0	0	0	0	0	1
	Apoptosis regulator BAX OS=Homo sapiens GN=BAX PE=1 SV=1	BAX_HUMAN	BAX	21 kDa	0.5	0	[]	0.29	3	[]	0	0	0	0	0	1	1	0	2
	28S ribosomal protein S14, mitochondrial OS=Homo sapiens GN=MRPS14 PE=1 SV=1	RT14_HUMAN (+1)	MRPS14	15 kDa	0.13	INF	[]	1	INF	[]	1	0	2	0	0	0	0	0	0
	Synaptotagmin-7 OS=Homo sapiens GN=SYT7 PE=1 SV=3	SYT7_HUMAN	SYT7	46 kDa	0.75	1	[]	0.52	0	[]	0	0	1	0	0	1	0	0	0
	Semenogelin-1 OS=Homo sapiens GN=SEMG1 PE=1 SV=2	SEMG1_HUMAN	SEMG1	52 kDa	0.5	INF	[]	1	INF	[]	0	0	1	0	0	0	0	0	0
	Prostaglandin E synthase OS=Homo sapiens GN=PTGES PE=1 SV=2	PTGES_HUMAN (+2)	PTGES	17 kDa	0.5	INF	[]	0.11	INF	[]	0	1	0	0	0	0	2	0	1
	Syntaxin-5 OS=Homo sapiens GN=STX5 PE=1 SV=2	STX5_HUMAN (+2)	STX5	40 kDa	0.5	0	[]	0.73	1	[]	0	0	0	0	0	1	0	0	1
	Solute carrier family 2, facilitated glucose transporter member 1 OS=Homo sapiens GN=SLC2A1 PE=1 SV=2	GTR1_HUMAN	SLC2A1	54 kDa	0.49	0.5	[]	0.53	0.5	[]	0	0	1	0	0	2	0	0	1
	Catechol O-methyltransferase domain-containing protein 1 OS=Homo sapiens GN=COMTD1 PE=1 SV=1	CMTD1_HUMAN (+1)	COMTD1	29 kDa	0.49	0.5	[]	0.27	0	[]	0	0	1	0	0	2	0	0	0
	Glutaredoxin-3 OS=Homo sapiens GN=GLRX3 PE=1 SV=2	GLRX3_HUMAN	GLRX3	37 kDa	0.75	1	[]	0.47	2	[]	0	0	1	1	0	0	0	0	2
	Nuclear receptor subfamily 2 group F member 6 OS=Homo sapiens GN=NR2F6 PE=1 SV=2	NR2F6_HUMAN (+3)	NR2F6	43 kDa	0.25	0	[]	0.27	0	[]	0	0	0	1	0	1	0	0	0
	cDNA FLJ60167, highly similar to Cytosolic acyl coenzyme A thioester hydrolase(EC 3.1.2.2) OS=Homo sapiens PE=2 SV=1	B4DUX0_HUMAN (+2)		30 kDa	0.5	INF	[]	0.48	INF	[]	0	1	0	0	0	0	0	1	0
	Arylamine N-acetyltransferase 1 OS=Homo sapiens GN=NAT1 PE=1 SV=2	ARY1_HUMAN (+5)	NAT1	34 kDa	0.5	0	[]	0.47	2	[]	0	0	0	0	0	1	1	0	1
	Membrane-associated progesterone receptor component 2 OS=Homo sapiens GN=PGRMC2 PE=1 SV=1	PGRC2_HUMAN	PGRMC2	24 kDa	1	INF	[]	0.054	INF	[]	0	0	0	0	0	0	1	2	1
	26S proteasome non-ATPase regulatory subunit 4 OS=Homo sapiens GN=PSMD4 PE=1 SV=1	PSMD4_HUMAN (+2)	PSMD4	41 kDa	0.5	INF	[]	0.48	INF	[]	0	0	1	0	0	0	0	1	0
	Sec1 family domain-containing protein 1 OS=Homo sapiens GN=SCFD1 PE=1 SV=4	SCFD1_HUMAN	SCFD1	72 kDa	0.49	0.5	[]	0.27	0	[]	0	1	0	2	0	0	0	0	0
	Forkhead box protein O3 OS=Homo sapiens GN=FOXO3 PE=1 SV=1	FOXO3_HUMAN	FOXO3	71 kDa	0.5	INF	[]	1	INF	[]	0	0	1	0	0	0	0	0	0
	Serpin H1 OS=Homo sapiens GN=SERPINH1 PE=1 SV=2	SERPH_HUMAN	SERPINH1	46 kDa	0.25	0	[]	0.66	1	[]	0	0	0	0	0	2	0	2	0
	2',3'-cyclic-nucleotide 3'-phosphodiesterase OS=Homo sapiens GN=CNP PE=1 SV=2	CN37_HUMAN	CNP	48 kDa	0.49	0.5	[]	0.27	0	[]	0	0	1	0	0	2	0	0	0
	Microtubule-associated protein 1S OS=Homo sapiens GN=MAP1S PE=1 SV=2	MAP1S_HUMAN (+1)	MAP1S	112 kDa	0.12	0	[]	0.14	0	[]	0	0	0	3	0	0	0	0	0
	Catenin beta-1 OS=Homo sapiens GN=CTNNB1 PE=1 SV=1	CTNB1_HUMAN (+3)	CTNNB1	85 kDa	0.25	INF	[]	0.23	INF	[]	0	0	2	0	0	0	0	0	2
	Serine/threonine-protein kinase N1 OS=Homo sapiens GN=PKN1 PE=1 SV=2	PKN1_HUMAN	PKN1	104 kDa	0.5	0	[]	0.73	1	[]	0	0	0	0	0	1	0	0	1
	Lupus La protein OS=Homo sapiens GN=SSB PE=1 SV=2	LA_HUMAN (+1)	SSB	47 kDa	0.25	0	[]	0.66	1	[]	0	0	0	0	0	2	0	0	2
	60 kDa SS-A/Ro ribonucleoprotein OS=Homo sapiens GN=TROVE2 PE=1 SV=2	RO60_HUMAN	TROVE2	61 kDa	0.5	0	[]	0.29	3	[]	0	0	0	0	0	1	0	0	3
	Sideroflexin-1 OS=Homo sapiens GN=SFXN1 PE=1 SV=4	SFXN1_HUMAN	SFXN1	36 kDa	0.12	0	[]	0.34	0.3	[]	0	0	0	0	0	3	0	1	0
	Plakophilin-2 OS=Homo sapiens GN=PKP2 PE=1 SV=2	PKP2_HUMAN	PKP2	97 kDa	0.5	INF	[]	1	INF	[]	0	1	0	0	0	0	0	0	0
	Calcyphosin OS=Homo sapiens GN=CAPS PE=1 SV=1	CAYP1_HUMAN (+3)	CAPS	21 kDa	0.31	0.3	[]	0.14	0	[]	0	0	1	0	0	3	0	0	0
	Serine/threonine-protein kinase DCLK1 OS=Homo sapiens GN=DCLK1 PE=1 SV=2	DCLK1_HUMAN	DCLK1	82 kDa	0.25	0	[]	0.27	0	[]	0	0	0	2	0	0	0	0	0
	Ras-related protein Rab-8A OS=Homo sapiens GN=RAB8A PE=1 SV=1	RAB8A_HUMAN	RAB8A	24 kDa	0.13	INF	[]	1	INF	[]	3	0	0	0	0	0	0	0	0
	F-box/LRR-repeat protein 15 OS=Homo sapiens GN=FBXL15 PE=1 SV=2	FXL15_HUMAN (+4)	FBXL15	33 kDa	0.25	INF	[]	1	INF	[]	0	0	2	0	0	0	0	0	0
	ATP-binding cassette sub-family F member 2 OS=Homo sapiens GN=ABCF2 PE=1 SV=2	ABCF2_HUMAN	ABCF2	71 kDa	1	INF	[]	0.48	INF	[]	0	0	0	0	0	0	1	0	0
	Resistin OS=Homo sapiens GN=RETN PE=1 SV=1	RETN_HUMAN	RETN	11 kDa	0.31	0.3	[]	0.14	0	[]	0	0	1	0	3	0	0	0	0
	Regulation of nuclear pre-mRNA domain-containing protein 2 OS=Homo sapiens GN=RPRD2 PE=1 SV=1	RPRD2_HUMAN	RPRD2	156 kDa	0.5	INF	[]	1	INF	[]	0	0	1	0	0	0	0	0	0
	Ubiquitin fusion degradation protein 1 homolog OS=Homo sapiens GN=UFD1L PE=1 SV=3	UFD1_HUMAN (+3)	UFD1L	35 kDa	0.25	0	[]	0.27	0	[]	0	0	0	2	0	0	0	0	0
	Copine-2 OS=Homo sapiens GN=CPNE2 PE=1 SV=3	CPNE2_HUMAN	CPNE2	61 kDa	0.25	0	[]	0.27	0	[]	0	0	0	0	0	2	0	0	0
	5'-3' exoribonuclease 1 OS=Homo sapiens GN=XRN1 PE=1 SV=1	XRN1_HUMAN	XRN1	194 kDa	0.51	2	[]	0.52	0	[]	0	0	2	0	0	1	0	0	0
	Proteasome subunit beta type-9 OS=Homo sapiens GN=PSMB9 PE=1 SV=2	PSB9_HUMAN (+4)	PSMB9	23 kDa	0.25	INF	[]	0.23	INF	[]	0	0	2	0	0	0	0	0	2
	rRNA-processing protein FCF1 homolog OS=Homo sapiens GN=FCF1 PE=2 SV=1	FCF1_HUMAN (+5)	FCF1	23 kDa	0.5	INF	[]	1	INF	[]	0	0	1	0	0	0	0	0	0
	39S ribosomal protein L40, mitochondrial OS=Homo sapiens GN=MRPL40 PE=1 SV=1	RM40_HUMAN	MRPL40	24 kDa	0.13	INF	[]	1	INF	[]	0	0	3	0	0	0	0	0	0
	Zinc finger CCCH-type antiviral protein 1 OS=Homo sapiens GN=ZC3HAV1 PE=1 SV=3	ZCCHV_HUMAN (+2)	ZC3HAV1	101 kDa	0.5	INF	[]	1	INF	[]	0	0	1	0	0	0	0	0	0
	Aldehyde dehydrogenase family 1 member A3 OS=Homo sapiens GN=ALDH1A3 PE=1 SV=2	AL1A3_HUMAN (+2)	ALDH1A3	56 kDa	0.25	INF	[]	0.48	INF	[]	0	0	2	0	0	0	0	0	1
	Protein transport protein Sec24B OS=Homo sapiens GN=SEC24B PE=1 SV=2	SC24B_HUMAN	SEC24B	137 kDa	0.31	0.3	[]	0.14	0	[]	0	0	1	0	0	3	0	0	0
	Zinc finger CCHC-type and RNA-binding motif-containing protein 1 OS=Homo sapiens GN=ZCRB1 PE=1 SV=2	ZCRB1_HUMAN (+2)	ZCRB1	25 kDa	0.68	1	[]	0.27	0	[]	0	0	2	0	0	2	0	0	0
	Ig gamma-1 chain C region OS=Homo sapiens GN=IGHG1 PE=1 SV=1	A0A087WYE1		?	0.68	1	[]	0.27	0	[]	0	0	2	0	2	0	0	0	0
	Retinol-binding protein 4 OS=Homo sapiens GN=RBP4 PE=1 SV=3	RET4_HUMAN (+2)	RBP4	23 kDa	0.31	0.3	[]	0.14	0	[]	0	0	1	0	3	0	0	0	0
	Zinc finger protein 652 OS=Homo sapiens GN=ZNF652 PE=1 SV=3	ZN652_HUMAN (+1)	ZNF652	70 kDa	0.5	INF	[]	1	INF	[]	0	0	1	0	0	0	0	0	0
	KNG1 protein OS=Homo sapiens GN=KNG1 PE=2 SV=1	Q05CF8		?	0.5	INF	[]	1	INF	[]	0	0	1	0	0	0	0	0	0
	Synaptogyrin-2 OS=Homo sapiens GN=SYNGR2 PE=1 SV=1	SNG2_HUMAN (+6)	SYNGR2	25 kDa	0.12	0	[]	0.34	0.3	[]	0	0	0	0	3	0	0	0	1
	Gamma-aminobutyric acid receptor-associated protein-like 2 OS=Homo sapiens GN=GABARAPL2 PE=1 SV=1	GBRL2_HUMAN (+1)	GABARAPL2	14 kDa	0.5	INF	[]	0.23	INF	[]	0	0	1	0	0	0	0	0	2
	YTH domain-containing protein 1 OS=Homo sapiens GN=YTHDC1 PE=1 SV=3	YTDC1_HUMAN (+1)	YTHDC1	85 kDa	0.5	INF	[]	1	INF	[]	0	0	1	0	0	0	0	0	0
	Serine hydroxymethyltransferase, mitochondrial OS=Homo sapiens GN=SHMT2 PE=1 SV=3	GLYM_HUMAN	SHMT2	56 kDa	0.12	0	[]	0.34	0.3	[]	0	0	0	0	0	3	0	1	0
	Nucleolar protein 10 OS=Homo sapiens GN=NOL10 PE=1 SV=1	NOL10_HUMAN	NOL10	80 kDa	0.5	INF	[]	1	INF	[]	0	0	1	0	0	0	0	0	0
	Ubiquitin-fold modifier-conjugating enzyme 1 OS=Homo sapiens GN=UFC1 PE=1 SV=3	UFC1_HUMAN	UFC1	19 kDa	0.5	INF	[]	0.23	INF	[]	1	0	0	0	0	0	1	1	0
	Succinyl-CoA ligase [ADP/GDP-forming] subunit alpha, mitochondrial OS=Homo sapiens GN=SUCLG1 PE=1 SV=4	SUCA_HUMAN	SUCLG1	36 kDa	0.5	0	[]	0.29	3	[]	0	0	0	0	0	1	0	3	0
	Protein IGKV2D-24 (Fragment) OS=Homo sapiens GN=IGKV2D-24 PE=4 SV=1	A0A075B6R9 (+1)		?	0.25	INF	[]	1	INF	[]	0	0	2	0	0	0	0	0	0
	Tight junction protein 2 (Zona occludens 2), isoform CRA_a OS=Homo sapiens GN=TJP2 PE=4 SV=1	A0A024R233		?	0.5	0	[]	0.52	0	[]	0	0	0	1	0	0	0	0	0
	Transcription factor ETV6 OS=Homo sapiens GN=ETV6 PE=1 SV=1	ETV6_HUMAN	ETV6	53 kDa	0.75	1	[]	0.52	0	[]	0	0	1	0	0	1	0	0	0
	Synaptotagmin-like protein 2 OS=Homo sapiens GN=SYTL2 PE=1 SV=3	SYTL2_HUMAN	SYTL2	105 kDa	1	INF	[]	1	INF	[]	0	0	0	0	0	0	0	0	0
	EH domain-binding protein 1 OS=Homo sapiens GN=EHBP1 PE=1 SV=3	EHBP1_HUMAN	EHBP1	140 kDa	0.75	1	[]	0.52	0	[]	0	0	1	0	0	1	0	0	0
	UDP-glucose:glycoprotein glucosyltransferase 1 OS=Homo sapiens GN=UGGT1 PE=1 SV=3	UGGG1_HUMAN (+1)	UGGT1	177 kDa	0.75	1	[]	0.73	1	[]	0	0	1	0	0	1	0	0	1
	Phosphoserine aminotransferase OS=Homo sapiens GN=PSAT1 PE=1 SV=2	SERC_HUMAN	PSAT1	40 kDa	0.5	INF	[]	0.11	INF	[]	0	0	1	0	0	0	0	1	2
	Dehydrogenase/reductase SDR family member 4 OS=Homo sapiens GN=DHRS4 PE=1 SV=3	DHRS4_HUMAN	DHRS4	30 kDa	0.5	0	[]	0.29	3	[]	0	0	0	0	0	1	0	3	0
	Ragulator complex protein LAMTOR3 OS=Homo sapiens GN=LAMTOR3 PE=1 SV=1	LTOR3_HUMAN (+2)	LAMTOR3	14 kDa	0.75	1	[]	0.73	1	[]	0	0	1	0	1	0	1	0	0
	1-phosphatidylinositol 4,5-bisphosphate phosphodiesterase beta-3 OS=Homo sapiens GN=PLCB3 PE=1 SV=2	PLCB3_HUMAN	PLCB3	139 kDa	0.5	0	[]	0.52	0	[]	0	0	0	0	0	1	0	0	0
	5'-AMP-activated protein kinase subunit gamma-1 OS=Homo sapiens GN=PRKAG1 PE=1 SV=1	AAKG1_HUMAN (+3)	PRKAG1	38 kDa	0.5	INF	[]	1	INF	[]	0	0	1	0	0	0	0	0	0
	cDNA FLJ50651, highly similar to Histidyl-tRNA synthetase homolog (EC 6.1.1.21) OS=Homo sapiens PE=2 SV=1	B4DSY5		?	0.5	0	[]	0.52	0	[]	0	0	0	0	0	1	0	0	0
	Ig kappa chain V-I region Wes OS=Homo sapiens PE=1 SV=1	KV119_HUMAN		12 kDa	0.5	INF	[]	1	INF	[]	0	0	1	0	0	0	0	0	0
	Nuclear pore complex protein Nup133 OS=Homo sapiens GN=NUP133 PE=1 SV=2	NU133_HUMAN	NUP133	129 kDa	0.5	0	[]	0.29	3	[]	0	0	0	0	0	1	0	0	3
	Copine-7 OS=Homo sapiens GN=CPNE7 PE=1 SV=1	CPNE7_HUMAN	CPNE7	70 kDa	0.75	1	[]	0.52	0	[]	0	0	1	0	0	1	0	0	0
	Ladinin 1 OS=Homo sapiens GN=LAD1 PE=2 SV=1	Q6IPJ9		?	0.5	INF	[]	0.23	INF	[]	0	0	1	0	0	0	0	0	2
	39S ribosomal protein L43, mitochondrial OS=Homo sapiens GN=MRPL43 PE=1 SV=1	RM43_HUMAN	MRPL43	23 kDa	1	INF	[]	0.48	INF	[]	0	0	0	0	0	0	0	1	0
	Heme-binding protein 1 OS=Homo sapiens GN=HEBP1 PE=1 SV=1	HEBP1_HUMAN (+1)	HEBP1	21 kDa	1	INF	[]	0.11	INF	[]	0	0	0	0	0	0	0	3	0
	DNA polymerase OS=Homo sapiens GN=POLD1 PE=1 SV=1	M0QZR8 (+1)		?	0.5	0	[]	0.52	0	[]	0	0	0	0	0	1	0	0	0
	Rho-associated protein kinase 1 OS=Homo sapiens GN=ROCK1 PE=1 SV=1	ROCK1_HUMAN	ROCK1	158 kDa	0.25	0	[]	0.27	0	[]	0	0	0	0	0	2	0	0	0
	Acetyltransferase component of pyruvate dehydrogenase complex OS=Homo sapiens GN=DLAT PE=3 SV=1	A0A024R3D8 (+1)		?	0.12	0	[]	0.14	0	[]	0	0	0	0	0	3	0	0	0
	Histone H1.3 OS=Homo sapiens GN=HIST1H1D PE=1 SV=2	H13_HUMAN	HIST1H1D	22 kDa	1	INF	[]	1	INF	[]	0	0	0	0	0	0	0	0	0
	NADH dehydrogenase [ubiquinone] 1 alpha subcomplex subunit 13 OS=Homo sapiens GN=NDUFA13 PE=2 SV=1	B4DEZ3 (+4)		?	1	INF	[]	0.48	INF	[]	0	0	0	0	0	0	0	0	1
	Plasminogen activator inhibitor 2 OS=Homo sapiens GN=SERPINB2 PE=1 SV=2	PAI2_HUMAN	SERPINB2	47 kDa	0.13	INF	[]	1	INF	[]	0	0	3	0	0	0	0	0	0
	NudE neurodevelopment protein 1 isoform A OS=Homo sapiens GN=NDE1 PE=2 SV=1	X5DP35 (+1)		?	0.5	INF	[]	1	INF	[]	0	0	1	0	0	0	0	0	0
	IQ motif and SEC7 domain-containing protein 1 OS=Homo sapiens GN=IQSEC1 PE=1 SV=1	IQEC1_HUMAN	IQSEC1	108 kDa	0.12	0	[]	0.14	0	[]	0	0	0	0	0	3	0	0	0
	Zinc finger C2HC domain-containing protein 1A (Fragment) OS=Homo sapiens GN=ZC2HC1A PE=1 SV=1	H0YAP0		?	1	INF	[]	1	INF	[]	0	0	0	0	0	0	0	0	0
	Cytochrome b-245 heavy chain OS=Homo sapiens GN=CYBB PE=1 SV=2	CY24B_HUMAN	CYBB	65 kDa	0.12	0	[]	0.14	0	[]	0	0	0	0	3	0	0	0	0
	Pyrroline-5-carboxylate reductase 1, mitochondrial OS=Homo sapiens GN=PYCR1 PE=1 SV=2	P5CR1_HUMAN	PYCR1	33 kDa	0.061	0	[]	0.072	0	[]	0	0	0	0	0	4	0	0	0
	28S ribosomal protein S29, mitochondrial OS=Homo sapiens GN=DAP3 PE=1 SV=1	RT29_HUMAN	DAP3	46 kDa	0.064	INF	[]	1	INF	[]	0	0	4	0	0	0	0	0	0
	Ly6/PLAUR domain-containing protein 3 OS=Homo sapiens GN=LYPD3 PE=1 SV=2	LYPD3_HUMAN	LYPD3	36 kDa	0.25	INF	[]	1	INF	[]	0	0	2	0	0	0	0	0	0
	BPI fold-containing family A member 2 OS=Homo sapiens GN=BPIFA2 PE=1 SV=2	BPIA2_HUMAN	BPIFA2	27 kDa	1	INF	[]	1	INF	[]	0	0	0	0	0	0	0	0	0
	Succinyl-CoA ligase [GDP-forming] subunit beta, mitochondrial OS=Homo sapiens GN=SUCLG2 PE=1 SV=2	SUCB2_HUMAN (+1)	SUCLG2	47 kDa	0.25	0	[]	0.27	0	[]	0	0	0	0	0	2	0	0	0
	Protein AMBP OS=Homo sapiens GN=AMBP PE=1 SV=1	AMBP_HUMAN	AMBP	39 kDa	0.064	INF	[]	1	INF	[]	0	0	4	0	0	0	0	0	0
	rRNA methyltransferase 1, mitochondrial OS=Homo sapiens GN=MRM1 PE=1 SV=1	MRM1_HUMAN	MRM1	39 kDa	0.12	0	[]	0.14	0	[]	0	0	0	0	0	3	0	0	0
	Uncharacterized protein OS=Homo sapiens GN=DKFZp686P15220 PE=1 SV=1	Q6N089_HUMAN	DKFZp686P15220	52 kDa	0.061	0	[]	0.072	0	[]	0	0	0	0	4	0	0	0	0
	Plasminogen OS=Homo sapiens GN=PLG PE=1 SV=2	PLMN_HUMAN	PLG	91 kDa	0.25	INF	[]	1	INF	[]	0	0	2	0	0	0	0	0	0
	26S proteasome non-ATPase regulatory subunit 8 OS=Homo sapiens GN=PSMD8 PE=1 SV=2	PSMD8_HUMAN (+1)	PSMD8	40 kDa	1	INF	[]	0.23	INF	[]	0	0	0	0	0	0	0	0	2
	Asparagine synthetase [glutamine-hydrolyzing] OS=Homo sapiens GN=ASNS PE=1 SV=4	ASNS_HUMAN	ASNS	64 kDa	0.061	0	[]	0.072	0	[]	0	0	0	0	0	4	0	0	0
	Proline dehydrogenase 1, mitochondrial OS=Homo sapiens GN=PRODH PE=1 SV=1	A0A087WWM6		?	0.5	0	[]	0.52	0	[]	0	0	0	0	0	1	0	0	0
	Rho-related GTP-binding protein RhoG OS=Homo sapiens GN=RHOG PE=1 SV=1	RHOG_HUMAN	RHOG	21 kDa	0.25	0	[]	0.27	0	[]	0	0	0	0	2	0	0	0	0
	3-keto-steroid reductase OS=Homo sapiens GN=HSD17B7 PE=1 SV=1	DHB7_HUMAN (+3)	HSD17B7	38 kDa	0.12	0	[]	0.14	0	[]	0	0	0	0	0	3	0	0	0
	Mitochondrial Rho GTPase 2 OS=Homo sapiens GN=RHOT2 PE=1 SV=2	MIRO2_HUMAN	RHOT2	68 kDa	0.061	0	[]	0.072	0	[]	0	0	0	0	0	4	0	0	0
	Phospholipid-transporting ATPase OS=Homo sapiens PE=2 SV=1	B4DR18_HUMAN (+1)		117 kDa	1	INF	[]	0.054	INF	[]	0	0	0	0	0	0	0	4	0
	Peptidyl-prolyl cis-trans isomerase FKBP2 OS=Homo sapiens GN=FKBP2 PE=1 SV=2	FKBP2_HUMAN (+1)	FKBP2	16 kDa	1	INF	[]	0.11	INF	[]	0	0	0	0	0	0	0	3	0
	Bactericidal /Permeability Increasing Protein OS=Homo sapiens GN=BPI' PE=4 SV=1	A2NX48_HUMAN	BPI	28 kDa	0.25	0	[]	0.27	0	[]	0	0	0	0	2	0	0	0	0
	CDNA FLJ25298 fis, clone STM07683, highly similar to Protein Tro alpha1 H,myeloma OS=Homo sapiens PE=2 SV=1	Q96DK0_HUMAN		54 kDa	0.061	0	[]	0.072	0	[]	0	0	0	0	4	0	0	0	0
	Complement C4-B OS=Homo sapiens GN=C4B PE=1 SV=2	CO4B_HUMAN (+2)	C4B	193 kDa	0.064	INF	[]	1	INF	[]	0	0	4	0	0	0	0	0	0
	Acyl-coenzyme A thioesterase 1 OS=Homo sapiens GN=ACOT1 PE=1 SV=1	ACOT1_HUMAN (+4)	ACOT1	46 kDa	1	INF	[]	0.48	INF	[]	0	0	0	0	0	0	0	1	0
	UPF0688 protein C1orf174 OS=Homo sapiens GN=C1orf174 PE=1 SV=2	CA174_HUMAN	C1orf174	26 kDa	0.25	INF	[]	1	INF	[]	1	0	1	0	0	0	0	0	0
	Kinesin-like protein KIF2A OS=Homo sapiens GN=KIF2A PE=1 SV=3	KIF2A_HUMAN	KIF2A	80 kDa	0.25	INF	[]	1	INF	[]	1	0	1	0	0	0	0	0	0
	Interferon-induced, double-stranded RNA-activated protein kinase OS=Homo sapiens GN=EIF2AK2 PE=1 SV=2	E2AK2_HUMAN (+3)	EIF2AK2	62 kDa	0.25	0	[]	0.53	0.5	[]	0	0	0	1	0	1	0	0	1
	Vacuolar protein sorting-associated protein 29 OS=Homo sapiens GN=VPS29 PE=1 SV=1	VPS29_HUMAN	VPS29	21 kDa	1	INF	[]	0.23	INF	[]	0	0	0	0	0	0	0	1	1
	Small glutamine-rich tetratricopeptide repeat-containing protein alpha OS=Homo sapiens GN=SGTA PE=1 SV=1	SGTA_HUMAN (+4)	SGTA	34 kDa	0.5	INF	[]	0.48	INF	[]	0	1	0	0	0	0	1	0	0
	Serine/threonine-protein phosphatase PP1-gamma catalytic subunit OS=Homo sapiens GN=PPP1CC PE=1 SV=1	PP1G_HUMAN	PPP1CC	37 kDa	0.5	INF	[]	1	INF	[]	0	1	0	0	0	0	0	0	0
	Nucleolar complex protein 4 homolog OS=Homo sapiens GN=NOC4L PE=1 SV=1	NOC4L_HUMAN	NOC4L	58 kDa	0.25	INF	[]	1	INF	[]	1	0	1	0	0	0	0	0	0
	AP-3 complex subunit sigma-1 OS=Homo sapiens GN=AP3S1 PE=1 SV=1	AP3S1_HUMAN	AP3S1	22 kDa	0.51	2	[]	0.52	0	[]	0	1	1	0	0	1	0	0	0
	N-terminal kinase-like protein OS=Homo sapiens GN=SCYL1 PE=1 SV=1	NTKL_HUMAN	SCYL1	90 kDa	0.5	INF	[]	0.48	INF	[]	0	1	0	0	0	0	0	0	1
	Nuclear transcription factor Y subunit alpha OS=Homo sapiens GN=NFYA PE=1 SV=2	NFYA_HUMAN (+2)	NFYA	37 kDa	0.5	INF	[]	0.48	INF	[]	0	0	1	0	0	0	0	0	1
	Calcium binding protein P22, isoform CRA_a OS=Homo sapiens GN=CHP PE=4 SV=1	A0A024R9M9 (+4)		?	0.5	0	[]	0.73	1	[]	0	0	0	1	0	0	0	0	1
	Nuclear pore complex protein Nup155 OS=Homo sapiens GN=NUP155 PE=1 SV=1	NU155_HUMAN	NUP155	155 kDa	0.75	1	[]	0.73	1	[]	0	0	1	0	0	1	0	0	1
	Transforming growth factor-beta-induced protein ig-h3 OS=Homo sapiens GN=TGFBI PE=1 SV=1	BGH3_HUMAN (+5)	TGFBI	75 kDa	0.5	INF	[]	0.48	INF	[]	0	0	1	0	0	0	0	0	1
	Abhydrolase domain containing 5 (Fragment) OS=Homo sapiens GN=ABHD5 PE=4 SV=1	F6K7K4 (+1)		?	0.75	1	[]	0.73	1	[]	0	0	1	1	0	0	0	0	1
	Coatomer subunit epsilon OS=Homo sapiens GN=COPE PE=1 SV=3	COPE_HUMAN (+2)	COPE	34 kDa	0.25	0	[]	0.27	0	[]	0	0	0	2	0	0	0	0	0
	Far upstream element-binding protein 3 OS=Homo sapiens GN=FUBP3 PE=1 SV=2	FUBP3_HUMAN	FUBP3	62 kDa	0.51	2	[]	0.52	0	[]	0	2	0	1	0	0	0	0	0
	Acylamino-acid-releasing enzyme OS=Homo sapiens GN=APEH PE=1 SV=4	ACPH_HUMAN (+2)	APEH	81 kDa	0.25	INF	[]	0.48	INF	[]	0	0	2	0	0	0	0	0	1
	Endoplasmic reticulum aminopeptidase 1 OS=Homo sapiens GN=ERAP1 PE=1 SV=3	ERAP1_HUMAN (+14)	ERAP1	107 kDa	0.25	INF	[]	0.48	INF	[]	0	0	2	0	0	0	0	0	1
	Uridine 5'-monophosphate synthase OS=Homo sapiens GN=UMPS PE=1 SV=1	UMPS_HUMAN (+8)	UMPS	52 kDa	0.25	0	[]	0.53	0.5	[]	0	0	0	0	0	2	0	0	1
	Xylosyltransferase 2 OS=Homo sapiens GN=XYLT2 PE=1 SV=2	XYLT2_HUMAN	XYLT2	97 kDa	0.25	0	[]	0.53	0.5	[]	0	0	0	0	0	2	0	0	1
	NAD(P)H-hydrate epimerase OS=Homo sapiens GN=NAXE PE=1 SV=2	NNRE_HUMAN (+1)	NAXE	32 kDa	1	INF	[]	0.11	INF	[]	0	0	0	0	0	0	0	2	1
	Phospholipase B-like 1 OS=Homo sapiens GN=PLBD1 PE=1 SV=2	PLBL1_HUMAN	PLBD1	63 kDa	0.25	0	[]	0.53	0.5	[]	0	0	0	0	2	0	0	0	1
	Protein SPECC1L-ADORA2A OS=Homo sapiens GN=SPECC1L-ADORA2A PE=4 SV=2	F8WAN1		?	0.25	INF	[]	1	INF	[]	0	0	2	0	0	0	0	0	0
	ATP-dependent RNA helicase DDX39A OS=Homo sapiens GN=DDX39A PE=1 SV=2	DX39A_HUMAN	DDX39A	49 kDa	0.5	0	[]	0.73	1	[]	0	0	0	0	0	1	0	0	1
	Protein transport protein Sec23B OS=Homo sapiens GN=SEC23B PE=1 SV=2	SC23B_HUMAN (+2)	SEC23B	86 kDa	0.5	0	[]	0.47	2	[]	0	0	0	0	0	1	0	0	2
	Protein NDRG1 OS=Homo sapiens GN=NDRG1 PE=1 SV=1	NDRG1_HUMAN (+3)	NDRG1	43 kDa	0.5	INF	[]	0.48	INF	[]	0	1	0	0	0	0	0	0	1
	Small proline-rich protein 2G OS=Homo sapiens GN=SPRR2G PE=3 SV=1	SPR2G_HUMAN	SPRR2G	8 kDa	0.5	0	[]	0.52	0	[]	0	0	0	0	1	0	0	0	0
	Protein arginine N-methyltransferase 5 OS=Homo sapiens GN=PRMT5 PE=1 SV=4	ANM5_HUMAN (+1)	PRMT5	73 kDa	0.49	0.5	[]	0.27	0	[]	0	0	1	0	0	2	0	0	0
	DNA polymerase epsilon catalytic subunit A OS=Homo sapiens GN=POLE PE=1 SV=5	DPOE1_HUMAN	POLE	262 kDa	0.5	INF	[]	1	INF	[]	0	0	1	0	0	0	0	0	0
	Hydroxymethylglutaryl-CoA lyase, mitochondrial OS=Homo sapiens GN=HMGCL PE=1 SV=2	HMGCL_HUMAN	HMGCL	34 kDa	1	INF	[]	0.23	INF	[]	0	0	0	0	0	0	1	1	0
	Dual specificity mitogen-activated protein kinase kinase 2 OS=Homo sapiens GN=MAP2K2 PE=1 SV=1	MP2K2_HUMAN	MAP2K2	44 kDa	0.5	0	[]	0.73	1	[]	0	0	0	0	0	1	0	0	1
	Nuclear export mediator factor NEMF (Fragment) OS=Homo sapiens GN=NEMF PE=1 SV=6	G3V5V3		?	0.75	1	[]	0.52	0	[]	0	0	1	0	0	1	0	0	0
	Transcription initiation factor IIB OS=Homo sapiens GN=GTF2B PE=1 SV=1	TF2B_HUMAN	GTF2B	35 kDa	0.13	INF	[]	1	INF	[]	2	0	1	0	0	0	0	0	0
	Kynureninase OS=Homo sapiens GN=KYNU PE=1 SV=1	KYNU_HUMAN	KYNU	52 kDa	0.5	INF	[]	0.48	INF	[]	0	0	1	0	0	0	0	0	1
	39S ribosomal protein L18, mitochondrial OS=Homo sapiens GN=MRPL18 PE=1 SV=1	RM18_HUMAN (+1)	MRPL18	21 kDa	0.25	0	[]	0.53	0.5	[]	0	0	0	0	0	2	0	0	1
	SWI/SNF complex subunit SMARCC2 OS=Homo sapiens GN=SMARCC2 PE=1 SV=1	SMRC2_HUMAN (+4)	SMARCC2	133 kDa	0.25	0	[]	0.53	0.5	[]	0	0	0	0	0	2	0	0	1
	Exportin-5 OS=Homo sapiens GN=XPO5 PE=1 SV=1	XPO5_HUMAN (+1)	XPO5	136 kDa	0.25	0	[]	0.53	0.5	[]	0	0	0	0	0	2	0	0	1
	Probable ATP-dependent RNA helicase DDX56 OS=Homo sapiens GN=DDX56 PE=1 SV=1	DDX56_HUMAN (+1)	DDX56	62 kDa	0.5	0	[]	0.52	0	[]	0	0	0	0	0	1	0	0	0
	StAR-related lipid transfer protein 3 OS=Homo sapiens GN=STARD3 PE=1 SV=2	STAR3_HUMAN (+3)	STARD3	51 kDa	0.5	0	[]	0.52	0	[]	0	0	0	0	0	1	0	0	0
	Vesicle-trafficking protein SEC22b OS=Homo sapiens GN=SEC22B PE=1 SV=4	SC22B_HUMAN	SEC22B	25 kDa	1	INF	[]	0.11	INF	[]	0	0	0	0	0	0	0	2	1
	Septin 9, isoform CRA_a OS=Homo sapiens GN=SEPT9 PE=3 SV=1	A0A024R8V0		?	1	INF	[]	1	INF	[]	0	0	0	0	0	0	0	0	0
	Gap junction beta-2 protein OS=Homo sapiens GN=GJB2 PE=1 SV=3	CXB2_HUMAN (+6)	GJB2	26 kDa	0.25	INF	[]	0.48	INF	[]	0	0	2	0	0	0	0	0	1
	Guanine nucleotide-binding protein subunit beta-4 OS=Homo sapiens GN=GNB4 PE=1 SV=3	GBB4_HUMAN	GNB4	38 kDa	0.25	INF	[]	1	INF	[]	0	0	2	0	0	0	0	0	0
	Pre-mRNA-splicing factor SPF27 OS=Homo sapiens GN=BCAS2 PE=1 SV=1	SPF27_HUMAN (+1)	BCAS2	26 kDa	0.25	INF	[]	1	INF	[]	0	0	2	0	0	0	0	0	0
	Zinc finger protein 768 OS=Homo sapiens GN=ZNF768 PE=1 SV=2	ZN768_HUMAN (+3)	ZNF768	60 kDa	0.49	0.5	[]	0.27	0	[]	0	0	1	0	0	2	0	0	0
	Protein PRRC2B OS=Homo sapiens GN=PRRC2B PE=1 SV=2	PRC2B_HUMAN	PRRC2B	243 kDa	0.5	INF	[]	1	INF	[]	0	1	0	0	0	0	0	0	0
	DCN1-like protein 1 OS=Homo sapiens GN=DCUN1D1 PE=1 SV=1	DCNL1_HUMAN (+6)	DCUN1D1	30 kDa	0.25	INF	[]	0.48	INF	[]	0	2	0	0	0	0	0	1	0
	Guanylate kinase OS=Homo sapiens GN=GUK1 PE=1 SV=2	KGUA_HUMAN	GUK1	22 kDa	0.5	0	[]	0.73	1	[]	0	0	0	0	0	1	0	1	0
	Probable ATP-dependent RNA helicase DDX60 OS=Homo sapiens GN=DDX60 PE=1 SV=3	DDX60_HUMAN	DDX60	198 kDa	0.5	0	[]	0.73	1	[]	0	0	0	1	0	0	0	0	1
	Protein PRRC2A OS=Homo sapiens GN=PRRC2A PE=1 SV=3	PRC2A_HUMAN	PRRC2A	229 kDa	0.5	INF	[]	1	INF	[]	0	1	0	0	0	0	0	0	0
	Replication initiator 1 OS=Homo sapiens GN=REPIN1 PE=1 SV=1	REPI1_HUMAN	REPIN1	64 kDa	0.25	INF	[]	1	INF	[]	0	1	1	0	0	0	0	0	0
	Carbonic anhydrase 2 OS=Homo sapiens GN=CA2 PE=1 SV=2	CAH2_HUMAN (+2)	CA2	29 kDa	0.25	INF	[]	0.48	INF	[]	0	0	2	0	0	0	0	0	1
	PAX3- and PAX7-binding protein 1 OS=Homo sapiens GN=PAXBP1 PE=1 SV=2	PAXB1_HUMAN	PAXBP1	105 kDa	0.5	INF	[]	1	INF	[]	0	0	1	0	0	0	0	0	0
	Ly-6/neurotoxin-like protein 1 OS=Homo sapiens GN=LYNX1 PE=1 SV=3	LYNX1_HUMAN	LYNX1	14 kDa	0.25	0	[]	0.53	0.5	[]	0	0	0	2	0	0	1	0	0
	Survival of motor neuron-related-splicing factor 30 OS=Homo sapiens GN=SMNDC1 PE=1 SV=1	SPF30_HUMAN	SMNDC1	27 kDa	0.5	INF	[]	1	INF	[]	1	0	0	0	0	0	0	0	0
	Serine/threonine-protein kinase PAK 1 OS=Homo sapiens GN=PAK1 PE=1 SV=2	PAK1_HUMAN	PAK1	61 kDa	0.13	INF	[]	1	INF	[]	1	2	0	0	0	0	0	0	0
	Gamma-glutamyl hydrolase OS=Homo sapiens GN=GGH PE=1 SV=2	GGH_HUMAN (+1)	GGH	36 kDa	0.5	INF	[]	0.23	INF	[]	0	0	1	0	0	0	0	0	2
	Ubiquitin-associated protein 2 OS=Homo sapiens GN=UBAP2 PE=1 SV=1	UBAP2_HUMAN (+6)	UBAP2	117 kDa	0.25	INF	[]	1	INF	[]	0	2	0	0	0	0	0	0	0
	Methylthioribose-1-phosphate isomerase OS=Homo sapiens GN=MRI1 PE=1 SV=1	MTNA_HUMAN	MRI1	39 kDa	1	INF	[]	0.11	INF	[]	0	0	0	0	0	0	1	0	2
	Dolichol-phosphate mannosyltransferase subunit 3 OS=Homo sapiens GN=DPM3 PE=1 SV=2	DPM3_HUMAN (+8)	DPM3	10 kDa	0.25	0	[]	0.27	0	[]	0	0	0	1	1	0	0	0	0
	Deoxyribose-phosphate aldolase OS=Homo sapiens GN=DERA PE=1 SV=1	E9PPM8 (+1)		?	0.5	0	[]	0.47	2	[]	0	0	0	0	0	1	0	0	2
	Vesicular integral-membrane protein VIP36 OS=Homo sapiens GN=LMAN2 PE=1 SV=1	LMAN2_HUMAN	LMAN2	40 kDa	0.5	0	[]	0.73	1	[]	0	0	0	1	0	0	0	1	0
	Transportin-3 OS=Homo sapiens GN=TNPO3 PE=1 SV=3	TNPO3_HUMAN	TNPO3	104 kDa	0.25	0	[]	0.53	0.5	[]	0	0	0	0	0	2	0	0	1
	Cytochrome c oxidase subunit 5B, mitochondrial OS=Homo sapiens GN=COX5B PE=1 SV=2	COX5B_HUMAN (+2)	COX5B	14 kDa	0.5	0	[]	0.73	1	[]	0	0	0	1	0	0	0	1	0
	FAD synthase OS=Homo sapiens GN=FLAD1 PE=1 SV=1	FAD1_HUMAN	FLAD1	65 kDa	0.25	0	[]	0.53	0.5	[]	0	0	0	0	0	2	0	0	1
	Shugoshin 2 OS=Homo sapiens GN=SGO2 PE=1 SV=2	SGO2_HUMAN (+1)	SGO2	145 kDa	0.25	INF	[]	1	INF	[]	0	0	2	0	0	0	0	0	0
	Zinc finger protein with KRAB and SCAN domains 1 OS=Homo sapiens GN=ZKSCAN1 PE=1 SV=3	ZKSC1_HUMAN	ZKSCAN1	64 kDa	0.5	INF	[]	1	INF	[]	0	0	1	0	0	0	0	0	0
	39S ribosomal protein L9, mitochondrial OS=Homo sapiens GN=MRPL9 PE=1 SV=2	RM09_HUMAN	MRPL9	30 kDa	0.51	2	[]	0.52	0	[]	0	0	2	0	0	1	0	0	0
	Vesicle-associated membrane protein-associated protein A OS=Homo sapiens GN=VAPA PE=1 SV=3	VAPA_HUMAN	VAPA	28 kDa	0.5	INF	[]	0.48	INF	[]	0	0	1	0	0	0	0	1	0
	Enhancer of mRNA-decapping protein 4 OS=Homo sapiens GN=EDC4 PE=1 SV=1	EDC4_HUMAN	EDC4	152 kDa	0.25	0	[]	0.27	0	[]	0	0	0	1	0	1	0	0	0
	Serine/arginine repetitive matrix protein 2 OS=Homo sapiens GN=SRRM2 PE=1 SV=2	SRRM2_HUMAN	SRRM2	300 kDa	0.13	INF	[]	1	INF	[]	0	2	1	0	0	0	0	0	0
	Putative cytochrome b-c1 complex subunit Rieske-like protein 1 OS=Homo sapiens GN=UQCRFS1P1 PE=5 SV=1	UCRIL_HUMAN (+1)	UQCRFS1P1	31 kDa	0.5	0	[]	0.73	1	[]	0	0	0	0	0	1	0	0	1
	Phosphomannomutase 2 OS=Homo sapiens GN=PMM2 PE=1 SV=1	PMM2_HUMAN (+1)	PMM2	28 kDa	0.5	0	[]	0.47	2	[]	0	0	0	0	0	1	0	0	2
	Werner syndrome ATP-dependent helicase OS=Homo sapiens GN=WRN PE=1 SV=2	WRN_HUMAN	WRN	162 kDa	0.5	0	[]	0.73	1	[]	0	0	0	0	0	1	0	0	1
	Attractin OS=Homo sapiens GN=ATRN PE=1 SV=2	ATRN_HUMAN	ATRN	159 kDa	0.75	1	[]	0.52	0	[]	0	0	1	0	1	0	0	0	0
	TBC1 domain family member 10B OS=Homo sapiens GN=TBC1D10B PE=1 SV=3	TB10B_HUMAN	TBC1D10B	87 kDa	0.5	INF	[]	1	INF	[]	0	0	1	0	0	0	0	0	0
	Transcriptional repressor CTCF OS=Homo sapiens GN=CTCF PE=1 SV=1	CTCF_HUMAN	CTCF	83 kDa	0.75	1	[]	0.52	0	[]	0	0	1	0	0	1	0	0	0
	Phosphoacetylglucosamine mutase OS=Homo sapiens GN=PGM3 PE=1 SV=1	AGM1_HUMAN (+1)	PGM3	60 kDa	1	INF	[]	0.23	INF	[]	0	0	0	0	0	0	0	0	2
	Apolipoprotein B-100 OS=Homo sapiens GN=APOB PE=1 SV=2	APOB_HUMAN	APOB	516 kDa	0.5	0	[]	0.73	1	[]	0	0	0	0	1	0	0	0	1
	Peptidyl-prolyl cis-trans isomerase-like 1 OS=Homo sapiens GN=PPIL1 PE=1 SV=1	PPIL1_HUMAN (+1)	PPIL1	18 kDa	0.5	0	[]	0.73	1	[]	0	0	0	0	0	1	0	0	1
	Ubiquitin-conjugating enzyme E2 L3 OS=Homo sapiens GN=UBE2L3 PE=1 SV=1	UB2L3_HUMAN	UBE2L3	18 kDa	0.5	0	[]	0.52	0	[]	0	0	0	1	0	0	0	0	0
	Dual specificity protein phosphatase 14 OS=Homo sapiens GN=DUSP14 PE=1 SV=1	DUS14_HUMAN (+1)	DUSP14	22 kDa	1	INF	[]	0.48	INF	[]	0	0	0	0	0	0	1	0	0
	Cullin-3 OS=Homo sapiens GN=CUL3 PE=1 SV=2	CUL3_HUMAN (+2)	CUL3	89 kDa	0.5	0	[]	0.47	2	[]	0	0	0	0	0	1	0	0	2
	Protein AHNAK2 OS=Homo sapiens GN=AHNAK2 PE=1 SV=2	AHNK2_HUMAN	AHNAK2	617 kDa	0.25	INF	[]	1	INF	[]	0	0	2	0	0	0	0	0	0
	Pleckstrin homology domain-containing family H member 2 OS=Homo sapiens GN=PLEKHH2 PE=1 SV=2	PKHH2_HUMAN	PLEKHH2	168 kDa	0.25	0	[]	0.27	0	[]	0	0	0	2	0	0	0	0	0
	DNA topoisomerase 2-alpha OS=Homo sapiens GN=TOP2A PE=1 SV=3	TOP2A_HUMAN	TOP2A	174 kDa	0.5	0	[]	0.73	1	[]	0	0	0	0	0	1	0	0	1
	Centrosomal protein 170kDa OS=Homo sapiens GN=CEP170 PE=2 SV=1	B2RTS4 (+1)		?	0.5	INF	[]	1	INF	[]	0	0	1	0	0	0	0	0	0
	Liprin-alpha-1 (Fragment) OS=Homo sapiens GN=PPFIA1 PE=1 SV=1	H0YEF9		?	0.5	INF	[]	1	INF	[]	0	0	1	0	0	0	0	0	0
	Nesprin-2 OS=Homo sapiens GN=SYNE2 PE=1 SV=3	SYNE2_HUMAN	SYNE2	796 kDa	0.5	INF	[]	1	INF	[]	0	1	0	0	0	0	0	0	0
	Ribonuclease P protein subunit p38 OS=Homo sapiens GN=RPP38 PE=1 SV=2	RPP38_HUMAN	RPP38	32 kDa	1	INF	[]	1	INF	[]	0	0	0	0	0	0	0	0	0
	Alpha-2-antiplasmin OS=Homo sapiens GN=SERPINF2 PE=1 SV=3	A2AP_HUMAN (+1)	SERPINF2	55 kDa	1	INF	[]	0.23	INF	[]	0	0	0	0	0	0	0	0	2
	Dystonin OS=Homo sapiens GN=DST PE=1 SV=4	DYST_HUMAN	DST	861 kDa	0.5	INF	[]	1	INF	[]	0	0	1	0	0	0	0	0	0
	Serine/threonine-protein phosphatase 4 regulatory subunit 1 (Fragment) OS=Homo sapiens GN=PPP4R1 PE=1 SV=1	J3QQV0		?	0.5	0	[]	0.52	0	[]	0	0	0	0	0	1	0	0	0
	E3 SUMO-protein ligase RanBP2 OS=Homo sapiens GN=RANBP2 PE=1 SV=2	RBP2_HUMAN	RANBP2	358 kDa	0.25	INF	[]	1	INF	[]	0	2	0	0	0	0	0	0	0
	U3 small nucleolar ribonucleoprotein protein IMP4 OS=Homo sapiens GN=IMP4 PE=1 SV=1	IMP4_HUMAN (+2)	IMP4	34 kDa	1	INF	[]	1	INF	[]	0	0	0	0	0	0	0	0	0
	Glycerol-3-phosphate dehydrogenase 1-like protein OS=Homo sapiens GN=GPD1L PE=1 SV=1	GPD1L_HUMAN	GPD1L	38 kDa	1	INF	[]	0.23	INF	[]	0	0	0	0	0	0	0	2	0
	NADH dehydrogenase [ubiquinone] 1 alpha subcomplex subunit 5 OS=Homo sapiens GN=NDUFA5 PE=1 SV=3	NDUA5_HUMAN	NDUFA5	13 kDa	1	INF	[]	0.48	INF	[]	0	0	0	0	0	0	0	0	1
	Fermitin family homolog 1 OS=Homo sapiens GN=FERMT1 PE=1 SV=1	FERM1_HUMAN (+1)	FERMT1	77 kDa	0.13	INF	[]	1	INF	[]	0	0	3	0	0	0	0	0	0
	Membrane-associated progesterone receptor component 1 OS=Homo sapiens GN=PGRMC1 PE=1 SV=3	PGRC1_HUMAN (+1)	PGRMC1	22 kDa	1	INF	[]	0.23	INF	[]	0	0	0	0	0	0	0	2	0
	Chromosome 11 open reading frame 54, isoform CRA_a OS=Homo sapiens GN=C11orf54 PE=4 SV=1	A0A024R396 (+4)		?	1	INF	[]	0.11	INF	[]	0	0	0	0	0	0	3	0	0
	Methyltransferase-like protein 7A OS=Homo sapiens GN=METTL7A PE=1 SV=1	MET7A_HUMAN (+3)	METTL7A	28 kDa	1	INF	[]	0.11	INF	[]	0	0	0	0	0	0	0	3	0
	Proactivator polypeptide-like 1 OS=Homo sapiens GN=PSAPL1 PE=2 SV=2	SAPL1_HUMAN	PSAPL1	57 kDa	1	INF	[]	1	INF	[]	0	0	0	0	0	0	0	0	0
	Succinate dehydrogenase [ubiquinone] flavoprotein subunit, mitochondrial OS=Homo sapiens GN=SDHA PE=1 SV=2	SDHA_HUMAN (+3)	SDHA	73 kDa	0.12	0	[]	0.14	0	[]	0	0	0	0	0	3	0	0	0
	SH3 domain-binding glutamic acid-rich-like protein OS=Homo sapiens GN=SH3BGRL PE=1 SV=1	SH3L1_HUMAN (+1)	SH3BGRL	13 kDa	0.12	0	[]	0.14	0	[]	0	0	0	0	3	0	0	0	0
	E3 ubiquitin-protein ligase UBR4 OS=Homo sapiens GN=UBR4 PE=1 SV=1	UBR4_HUMAN	UBR4	574 kDa	0.13	INF	[]	1	INF	[]	0	3	0	0	0	0	0	0	0
	Structural maintenance of chromosomes protein 4 OS=Homo sapiens GN=SMC4 PE=1 SV=2	SMC4_HUMAN (+2)	SMC4	147 kDa	0.25	0	[]	0.27	0	[]	0	0	0	0	0	2	0	0	0
	U3 small nucleolar RNA-associated protein 15 homolog OS=Homo sapiens GN=UTP15 PE=1 SV=3	UTP15_HUMAN	UTP15	58 kDa	0.13	INF	[]	1	INF	[]	0	0	3	0	0	0	0	0	0
	Carnitine O-palmitoyltransferase 1, liver isoform OS=Homo sapiens GN=CPT1A PE=1 SV=2	CPT1A_HUMAN	CPT1A	88 kDa	0.25	0	[]	0.27	0	[]	0	0	0	0	0	2	0	0	0
	Ras-related protein Rab-22A OS=Homo sapiens GN=RAB22A PE=1 SV=2	RB22A_HUMAN	RAB22A	22 kDa	1	INF	[]	0.11	INF	[]	0	0	0	0	0	0	0	3	0
	Apoptosis-inducing factor 1, mitochondrial OS=Homo sapiens GN=AIFM1 PE=1 SV=1	AIFM1_HUMAN	AIFM1	67 kDa	0.25	0	[]	0.27	0	[]	0	0	0	0	0	2	0	0	0
	cDNA FLJ55712, highly similar to F-box-like/WD repeat protein TBL1XR1 OS=Homo sapiens PE=2 SV=1	B7Z475_HUMAN		41 kDa	0.13	INF	[]	1	INF	[]	0	3	0	0	0	0	0	0	0
	Protein scribble homolog OS=Homo sapiens GN=SCRIB PE=1 SV=4	SCRIB_HUMAN	SCRIB	175 kDa	0.13	INF	[]	1	INF	[]	0	3	0	0	0	0	0	0	0
	Microsomal glutathione S-transferase 1 (Fragment) OS=Homo sapiens GN=MGST1 PE=1 SV=1	F5H760_HUMAN	MGST1	12 kDa	0.25	0	[]	0.27	0	[]	0	0	0	0	2	0	0	0	0
	Diphosphomevalonate decarboxylase OS=Homo sapiens GN=MVD PE=1 SV=1	MVD1_HUMAN	MVD	43 kDa	0.25	0	[]	0.27	0	[]	0	0	0	0	0	2	0	0	0
	cDNA, FLJ96276, highly similar to Homo sapiens G1 to S phase transition 1 (GSPT1), mRNA OS=Homo sapiens PE=2 SV=1	B2RCT6 (+3)		?	0.25	0	[]	0.27	0	[]	0	0	0	0	0	2	0	0	0
	FYVE, RhoGEF and PH domain-containing protein 4 OS=Homo sapiens GN=FGD4 PE=1 SV=2	FGD4_HUMAN (+3)	FGD4	87 kDa	0.25	INF	[]	1	INF	[]	0	0	2	0	0	0	0	0	0
	Serpin B8 OS=Homo sapiens GN=SERPINB8 PE=1 SV=2	SPB8_HUMAN	SERPINB8	43 kDa	1	INF	[]	0.48	INF	[]	0	0	0	0	0	0	0	0	1
	Protein IWS1 homolog OS=Homo sapiens GN=IWS1 PE=1 SV=2	IWS1_HUMAN (+2)	IWS1	92 kDa	0.13	INF	[]	1	INF	[]	0	0	3	0	0	0	0	0	0
	Nuclear protein localization protein 4 homolog OS=Homo sapiens GN=NPLOC4 PE=1 SV=3	NPL4_HUMAN (+1)	NPLOC4	68 kDa	1	INF	[]	0.48	INF	[]	0	0	0	0	0	0	0	0	1
	Disabled homolog 2-interacting protein OS=Homo sapiens GN=DAB2IP PE=1 SV=2	DAB2P_HUMAN	DAB2IP	132 kDa	0.5	INF	[]	1	INF	[]	0	0	1	0	0	0	0	0	0
	Ribosome biogenesis protein BMS1 homolog OS=Homo sapiens GN=BMS1 PE=1 SV=1	BMS1_HUMAN	BMS1	146 kDa	0.5	0	[]	0.52	0	[]	0	0	0	0	0	1	0	0	0
	BCL2/adenovirus E1B 19 kDa protein-interacting protein 2 OS=Homo sapiens GN=BNIP2 PE=1 SV=1	BNIP2_HUMAN (+1)	BNIP2	36 kDa	1	INF	[]	1	INF	[]	0	0	0	0	0	0	0	0	0
	Rho-related GTP-binding protein RhoB OS=Homo sapiens GN=RHOB PE=1 SV=1	RHOB_HUMAN	RHOB	22 kDa	1	INF	[]	0.23	INF	[]	0	0	0	0	0	0	0	2	0
	Beta-microseminoprotein OS=Homo sapiens GN=MSMB PE=1 SV=1	MSMB_HUMAN	MSMB	13 kDa	0.25	0	[]	0.27	0	[]	0	0	0	0	2	0	0	0	0
	Signal transducer and activator of transcription OS=Homo sapiens GN=STAT2 PE=3 SV=1	R9QDZ0 (+4)		?	0.25	INF	[]	1	INF	[]	0	0	2	0	0	0	0	0	0
	Parkinson disease 7 domain-containing protein 1 OS=Homo sapiens GN=PDDC1 PE=1 SV=1	PDDC1_HUMAN (+3)	PDDC1	23 kDa	1	INF	[]	0.23	INF	[]	0	0	0	0	0	0	2	0	0
	DDB1- and CUL4-associated factor 13 OS=Homo sapiens GN=DCAF13 PE=1 SV=1	A0A087WT20		?	1	INF	[]	1	INF	[]	0	0	0	0	0	0	0	0	0
	Thioredoxin-related transmembrane protein 1 OS=Homo sapiens GN=TMX1 PE=1 SV=1	TMX1_HUMAN	TMX1	32 kDa	1	INF	[]	0.23	INF	[]	0	0	0	0	0	0	0	2	0
	GTP-binding protein Rit1 OS=Homo sapiens GN=RIT1 PE=1 SV=1	RIT1_HUMAN	RIT1	25 kDa	1	INF	[]	1	INF	[]	0	0	0	0	0	0	0	0	0
	General transcription factor IIE subunit 1 OS=Homo sapiens GN=GTF2E1 PE=1 SV=2	T2EA_HUMAN (+2)	GTF2E1	49 kDa	0.25	INF	[]	1	INF	[]	0	0	2	0	0	0	0	0	0
	Guanine nucleotide-binding protein-like 3 OS=Homo sapiens GN=GNL3 PE=1 SV=2	GNL3_HUMAN	GNL3	62 kDa	0.5	0	[]	0.52	0	[]	0	0	0	0	0	1	0	0	0
	Ribosomal biogenesis protein LAS1L OS=Homo sapiens GN=LAS1L PE=1 SV=2	LAS1L_HUMAN	LAS1L	83 kDa	0.12	0	[]	0.14	0	[]	0	0	0	0	0	3	0	0	0
	Solute carrier family 2, facilitated glucose transporter member 10 OS=Homo sapiens GN=SLC2A10 PE=1 SV=2	GTR10_HUMAN	SLC2A10	57 kDa	1	INF	[]	0.11	INF	[]	0	0	0	0	0	0	0	3	0
	Interferon-induced transmembrane protein 1 OS=Homo sapiens GN=IFITM1 PE=1 SV=3	IFM1_HUMAN (+10)	IFITM1	14 kDa	0.12	0	[]	0.14	0	[]	0	0	0	0	3	0	0	0	0
	Carbonic anhydrase 1 OS=Homo sapiens GN=CA1 PE=1 SV=2	CAH1_HUMAN (+7)	CA1	29 kDa	0.13	INF	[]	1	INF	[]	0	0	3	0	0	0	0	0	0
	28S ribosomal protein S25, mitochondrial OS=Homo sapiens GN=MRPS25 PE=1 SV=1	RT25_HUMAN (+1)	MRPS25	20 kDa	0.13	INF	[]	1	INF	[]	0	0	3	0	0	0	0	0	0
	NLR family member X1 OS=Homo sapiens GN=NLRX1 PE=1 SV=1	NLRX1_HUMAN (+1)	NLRX1	108 kDa	1	INF	[]	0.23	INF	[]	0	0	0	0	0	0	0	0	2
	Isoleucine--tRNA ligase, mitochondrial OS=Homo sapiens GN=IARS2 PE=1 SV=2	SYIM_HUMAN (+1)	IARS2	114 kDa	0.5	0	[]	0.52	0	[]	0	0	0	0	0	1	0	0	0
	DENN/MADD domain containing 2D, isoform CRA_e OS=Homo sapiens GN=DENND2D PE=4 SV=1	A0A024R0G2 (+3)		?	0.5	INF	[]	1	INF	[]	1	0	0	0	0	0	0	0	0
	Centrosomal protein of 41 kDa OS=Homo sapiens GN=CEP41 PE=1 SV=1	CEP41_HUMAN	CEP41	41 kDa	0.5	INF	[]	1	INF	[]	1	0	0	0	0	0	0	0	0
	Osteoclast-stimulating factor 1 OS=Homo sapiens GN=OSTF1 PE=1 SV=2	OSTF1_HUMAN (+1)	OSTF1	24 kDa	0.5	0	[]	0.73	1	[]	0	0	0	1	0	0	1	0	0
	Golgi phosphoprotein 3 OS=Homo sapiens GN=GOLPH3 PE=1 SV=1	GOLP3_HUMAN (+4)	GOLPH3	34 kDa	1	INF	[]	0.23	INF	[]	0	0	0	0	0	0	1	0	1
	Twinfilin-2 OS=Homo sapiens GN=TWF2 PE=1 SV=2	TWF2_HUMAN	TWF2	40 kDa	1	INF	[]	0.23	INF	[]	0	0	0	0	0	0	1	0	1
	Guanine nucleotide-binding protein G(k) subunit alpha OS=Homo sapiens GN=GNAI3 PE=1 SV=3	GNAI3_HUMAN	GNAI3	41 kDa	0.5	INF	[]	0.48	INF	[]	1	0	0	0	0	0	0	1	0
	Putative uncharacterized protein DKFZp686N1815 OS=Homo sapiens GN=DKFZp686N1815 PE=2 SV=1	Q5HYI3_HUMAN (+7)	DKFZp686N1815	18 kDa	1	INF	[]	0.23	INF	[]	0	0	0	0	0	0	1	1	0
	Ras-related protein Rap-1A OS=Homo sapiens GN=RAP1A PE=1 SV=1	RAP1A_HUMAN (+1)	RAP1A	21 kDa	1	INF	[]	1	INF	[]	0	0	0	0	0	0	0	0	0
	Protein FAM207A OS=Homo sapiens GN=FAM207A PE=1 SV=2	F207A_HUMAN	FAM207A	25 kDa	0.25	INF	[]	1	INF	[]	1	0	1	0	0	0	0	0	0
	Ras-related C3 botulinum toxin substrate 3 OS=Homo sapiens GN=RAC3 PE=1 SV=1	RAC3_HUMAN	RAC3	21 kDa	0.25	INF	[]	1	INF	[]	1	0	1	0	0	0	0	0	0
	Cytosolic Fe-S cluster assembly factor NUBP2 OS=Homo sapiens GN=NUBP2 PE=1 SV=1	NUBP2_HUMAN (+4)	NUBP2	29 kDa	0.5	0	[]	0.73	1	[]	0	0	0	1	0	0	0	1	0
	Glutamate-rich WD repeat-containing protein 1 OS=Homo sapiens GN=GRWD1 PE=1 SV=1	GRWD1_HUMAN (+4)	GRWD1	49 kDa	0.5	0	[]	0.73	1	[]	0	0	0	0	0	1	0	0	1
	Methylcrotonoyl-CoA carboxylase subunit alpha, mitochondrial OS=Homo sapiens GN=MCCC1 PE=1 SV=3	MCCA_HUMAN	MCCC1	80 kDa	0.5	0	[]	0.73	1	[]	0	0	0	0	0	1	0	0	1
	POLR1C protein (Fragment) OS=Homo sapiens GN=POLR1C PE=2 SV=1	Q96HT3 (+1)		?	0.75	1	[]	0.52	0	[]	0	0	1	1	0	0	0	0	0
	Barrier-to-autointegration factor OS=Homo sapiens GN=BANF1 PE=1 SV=1	BAF_HUMAN (+1)	BANF1	10 kDa	0.75	1	[]	0.52	0	[]	0	1	0	1	0	0	0	0	0
	Endothelial differentiation-related factor 1 OS=Homo sapiens GN=EDF1 PE=1 SV=1	EDF1_HUMAN	EDF1	16 kDa	0.75	1	[]	0.52	0	[]	0	1	0	1	0	0	0	0	0
	Acid phosphatase type 7 OS=Homo sapiens GN=ACP7 PE=2 SV=2	ACP7_HUMAN	ACP7	50 kDa	0.5	INF	[]	0.48	INF	[]	0	0	1	0	0	0	0	0	1
	Cytochrome P450 4F22 OS=Homo sapiens GN=CYP4F22 PE=2 SV=1	CP4FN_HUMAN	CYP4F22	62 kDa	0.5	INF	[]	0.48	INF	[]	0	0	1	0	0	0	0	0	1
	NADH dehydrogenase [ubiquinone] 1 beta subcomplex subunit 10 OS=Homo sapiens GN=NDUFB10 PE=1 SV=3	NDUBA_HUMAN (+4)	NDUFB10	21 kDa	0.5	INF	[]	0.48	INF	[]	0	0	1	0	0	0	0	0	1
	Xaa-Pro aminopeptidase 1 OS=Homo sapiens GN=XPNPEP1 PE=1 SV=3	XPP1_HUMAN	XPNPEP1	70 kDa	0.5	INF	[]	0.48	INF	[]	0	0	1	0	0	0	0	0	1
	Ig gamma-1 chain C region OS=Homo sapiens GN=IGHG1 PE=1 SV=1	A0A087WYC5		?	0.5	INF	[]	1	INF	[]	0	0	1	0	0	0	0	0	0
	Protein FAM91A1 OS=Homo sapiens GN=FAM91A1 PE=1 SV=3	F91A1_HUMAN (+3)	FAM91A1	94 kDa	0.5	INF	[]	1	INF	[]	0	0	1	0	0	0	0	0	0
	Alternative protein C11orf48 OS=Homo sapiens GN=C11orf48 PE=4 SV=1	L0R588 (+1)		?	0.5	INF	[]	1	INF	[]	0	0	1	0	0	0	0	0	0
	Methyl-CpG-binding domain protein 2 OS=Homo sapiens GN=MBD2 PE=1 SV=1	MBD2_HUMAN	MBD2	43 kDa	0.5	INF	[]	1	INF	[]	0	0	1	0	0	0	0	0	0
	Nucleolar protein 7 OS=Homo sapiens GN=NOL7 PE=1 SV=2	NOL7_HUMAN (+1)	NOL7	29 kDa	0.5	INF	[]	1	INF	[]	0	0	1	0	0	0	0	0	0
	39S ribosomal protein L27, mitochondrial (Fragment) OS=Homo sapiens GN=MRPL27 PE=1 SV=1	H7C5U8		?	0.75	1	[]	0.52	0	[]	0	0	1	0	0	1	0	0	0
	Testis-expressed sequence 2 protein OS=Homo sapiens GN=TEX2 PE=1 SV=2	TEX2_HUMAN	TEX2	125 kDa	0.75	1	[]	0.52	0	[]	0	0	1	0	0	1	0	0	0
	Ras-related protein Rab-1A OS=Homo sapiens GN=RAB1A PE=1 SV=3	RAB1A_HUMAN	RAB1A	23 kDa	0.5	INF	[]	0.48	INF	[]	0	0	1	0	0	0	0	1	0
	Serine/arginine-rich splicing factor 11 OS=Homo sapiens GN=SRSF11 PE=1 SV=1	SRS11_HUMAN	SRSF11	54 kDa	0.75	1	[]	0.52	0	[]	0	0	1	0	1	0	0	0	0
	Alpha-galactosidase A OS=Homo sapiens GN=GLA PE=1 SV=1	AGAL_HUMAN (+2)	GLA	49 kDa	0.5	0	[]	0.73	1	[]	0	0	0	0	0	1	0	0	1
	THUMP domain-containing protein 3 OS=Homo sapiens GN=THUMPD3 PE=1 SV=1	THUM3_HUMAN (+2)	THUMPD3	57 kDa	0.5	INF	[]	1	INF	[]	0	0	1	0	0	0	0	0	0
	Aurora kinase A OS=Homo sapiens GN=AURKA PE=1 SV=2	AURKA_HUMAN (+2)	AURKA	46 kDa	0.75	1	[]	0.52	0	[]	1	0	0	0	0	1	0	0	0
	Drebrin-like protein OS=Homo sapiens GN=DBNL PE=1 SV=1	DBNL_HUMAN	DBNL	48 kDa	1	INF	[]	0.23	INF	[]	0	0	0	0	0	0	1	1	0
	Translation initiation factor eIF-2B subunit alpha OS=Homo sapiens GN=EIF2B1 PE=1 SV=1	F5H0D0		?	1	INF	[]	0.23	INF	[]	0	0	0	0	0	0	1	0	1
	MRG/MORF4L-binding protein OS=Homo sapiens GN=MRGBP PE=1 SV=1	MRGBP_HUMAN	MRGBP	22 kDa	0.25	INF	[]	1	INF	[]	1	0	1	0	0	0	0	0	0
	Normal mucosa of esophagus-specific gene 1 protein OS=Homo sapiens GN=NMES1 PE=2 SV=1	NMES1_HUMAN (+1)	NMES1	10 kDa	0.5	INF	[]	0.48	INF	[]	0	0	1	0	0	0	0	0	1
	Glutathione reductase, mitochondrial OS=Homo sapiens GN=GSR PE=1 SV=2	GSHR_HUMAN (+1)	GSR	56 kDa	0.25	0	[]	0.27	0	[]	0	0	0	0	1	1	0	0	0
	Astrocytic phosphoprotein PEA-15 OS=Homo sapiens GN=PEA15 PE=1 SV=2	PEA15_HUMAN (+3)	PEA15	15 kDa	0.75	1	[]	0.52	0	[]	0	0	1	1	0	0	0	0	0
	Serine/threonine-protein phosphatase 6 catalytic subunit OS=Homo sapiens GN=PPP6C PE=1 SV=1	PPP6_HUMAN	PPP6C	35 kDa	0.75	1	[]	0.52	0	[]	0	1	0	0	0	1	0	0	0
	SWI/SNF-related matrix-associated actin-dependent regulator of chromatin subfamily A-like protein 1 OS=Homo sapiens GN=SMARCAL1 PE=1 SV=1	SMAL1_HUMAN	SMARCAL1	106 kDa	0.5	0	[]	0.52	0	[]	0	0	0	0	0	1	0	0	0
	Mitochondrial import inner membrane translocase subunit TIM14 OS=Homo sapiens GN=DNAJC19 PE=1 SV=3	TIM14_HUMAN	DNAJC19	12 kDa	0.5	INF	[]	0.48	INF	[]	1	0	0	0	0	0	0	0	1
	PERQ amino acid-rich with GYF domain-containing protein 2 OS=Homo sapiens GN=GIGYF2 PE=1 SV=1	PERQ2_HUMAN (+2)	GIGYF2	150 kDa	0.5	INF	[]	1	INF	[]	0	0	1	0	0	0	0	0	0
	LAG1 longevity assurance homolog 3 (S. cerevisiae), isoform CRA_b OS=Homo sapiens GN=LASS3 PE=4 SV=1	A0A024RC91 (+1)		?	0.5	INF	[]	0.48	INF	[]	0	0	1	0	0	0	0	0	1
	Semaphorin-3C OS=Homo sapiens GN=SEMA3C PE=2 SV=2	SEM3C_HUMAN (+1)	SEMA3C	85 kDa	0.5	0	[]	0.52	0	[]	0	0	0	0	0	1	0	0	0
	26S proteasome non-ATPase regulatory subunit 10 OS=Homo sapiens GN=PSMD10 PE=1 SV=1	PSD10_HUMAN (+2)	PSMD10	24 kDa	0.5	0	[]	0.73	1	[]	0	0	0	0	0	1	0	0	1
	AP-1 complex subunit gamma-like 2 OS=Homo sapiens GN=AP1G2 PE=1 SV=1	AP1G2_HUMAN (+1)	AP1G2	87 kDa	0.5	0	[]	0.52	0	[]	0	0	0	0	0	1	0	0	0
	Complement C1q subcomponent subunit C OS=Homo sapiens GN=C1QC PE=1 SV=3	C1QC_HUMAN	C1QC	26 kDa	0.75	1	[]	0.52	0	[]	0	0	1	0	1	0	0	0	0
	Emerin OS=Homo sapiens GN=EMD PE=1 SV=1	EMD_HUMAN (+1)	EMD	29 kDa	0.5	0	[]	0.73	1	[]	0	0	0	1	0	0	1	0	0
	TBC1 domain family member 9B OS=Homo sapiens GN=TBC1D9B PE=1 SV=3	TBC9B_HUMAN	TBC1D9B	141 kDa	0.5	0	[]	0.73	1	[]	0	0	0	0	0	1	0	0	1
	cAMP-dependent protein kinase catalytic subunit alpha OS=Homo sapiens GN=PRKACA PE=1 SV=2	KAPCA_HUMAN (+2)	PRKACA	41 kDa	1	INF	[]	0.23	INF	[]	0	0	0	0	0	0	1	0	1
	Dihydrolipoyllysine-residue succinyltransferase component of 2-oxoglutarate dehydrogenase complex, mitochondrial OS=Homo sapiens GN=DLST PE=1 SV=4	ODO2_HUMAN	DLST	49 kDa	0.5	0	[]	0.73	1	[]	0	0	0	0	0	1	0	1	0
	Scaffold attachment factor B2 OS=Homo sapiens GN=SAFB2 PE=1 SV=1	SAFB2_HUMAN	SAFB2	107 kDa	0.5	INF	[]	0.48	INF	[]	0	0	1	0	0	0	0	0	1
	Myocyte-specific enhancer factor 2D OS=Homo sapiens GN=MEF2D PE=1 SV=1	MEF2D_HUMAN (+3)	MEF2D	56 kDa	0.5	INF	[]	1	INF	[]	0	0	1	0	0	0	0	0	0
	Fascin OS=Homo sapiens GN=FSCN1 PE=1 SV=3	FSCN1_HUMAN (+1)	FSCN1	55 kDa	0.5	INF	[]	0.48	INF	[]	0	0	1	0	0	0	0	0	1
	Calponin (Fragment) OS=Homo sapiens GN=CNN2 PE=2 SV=1	Q6FHC3		?	0.5	INF	[]	1	INF	[]	0	0	1	0	0	0	0	0	0
	G-rich sequence factor 1 OS=Homo sapiens GN=GRSF1 PE=1 SV=3	GRSF1_HUMAN	GRSF1	53 kDa	0.5	0	[]	0.52	0	[]	0	0	0	0	0	1	0	0	0
	DNA mismatch repair protein Msh2 OS=Homo sapiens GN=MSH2 PE=1 SV=1	E9PHA6 (+3)		?	0.25	0	[]	0.27	0	[]	0	0	0	0	0	2	0	0	0
	Glyoxalase domain-containing protein 4 OS=Homo sapiens GN=GLOD4 PE=1 SV=1	F6TLX2 (+1)		?	1	INF	[]	0.23	INF	[]	0	0	0	0	0	0	0	0	2
	Peptidyl-tRNA hydrolase ICT1, mitochondrial (Fragment) OS=Homo sapiens GN=ICT1 PE=1 SV=1	J3KS15		?	1	INF	[]	1	INF	[]	0	0	0	0	0	0	0	0	0
	24-kDa subunit of complex I (Fragment) OS=Homo sapiens GN=NDUFV2 PE=4 SV=1	Q9UEH5_HUMAN	NDUFV2	25 kDa	1	INF	[]	0.23	INF	[]	0	0	0	0	0	0	0	2	0
	Receptor-type tyrosine-protein phosphatase C OS=Homo sapiens GN=PTPRC PE=1 SV=2	PTPRC_HUMAN	PTPRC	147 kDa	0.25	0	[]	0.27	0	[]	0	0	0	0	2	0	0	0	0
	Sulfide:quinone oxidoreductase, mitochondrial OS=Homo sapiens GN=SQRDL PE=1 SV=1	SQRD_HUMAN (+4)	SQRDL	50 kDa	1	INF	[]	0.23	INF	[]	0	0	0	0	0	0	0	0	2
	Protein strawberry notch homolog 1 OS=Homo sapiens GN=SBNO1 PE=1 SV=1	SBNO1_HUMAN	SBNO1	154 kDa	0.25	INF	[]	1	INF	[]	0	0	2	0	0	0	0	0	0
	Glycogen [starch] synthase, muscle OS=Homo sapiens GN=GYS1 PE=1 SV=2	GYS1_HUMAN (+3)	GYS1	84 kDa	0.25	0	[]	0.27	0	[]	0	0	0	0	0	2	0	0	0
	Protein LSM12 homolog OS=Homo sapiens GN=LSM12 PE=1 SV=2	LSM12_HUMAN	LSM12	22 kDa	0.25	INF	[]	1	INF	[]	2	0	0	0	0	0	0	0	0
	Putative RNA-binding protein Luc7-like 2 OS=Homo sapiens GN=LUC7L2 PE=1 SV=2	LC7L2_HUMAN (+4)	LUC7L2	47 kDa	1	INF	[]	1	INF	[]	0	0	0	0	0	0	0	0	0
	Major vault protein OS=Homo sapiens GN=MVP PE=1 SV=4	MVP_HUMAN (+3)	MVP	99 kDa	0.25	INF	[]	1	INF	[]	0	0	2	0	0	0	0	0	0
	Myomegalin OS=Homo sapiens GN=PDE4DIP PE=1 SV=1	MYOME_HUMAN	PDE4DIP	265 kDa	1	INF	[]	1	INF	[]	0	0	0	0	0	0	0	0	0
	Retinal dehydrogenase 1 OS=Homo sapiens GN=ALDH1A1 PE=1 SV=2	AL1A1_HUMAN	ALDH1A1	55 kDa	0.25	0	[]	0.27	0	[]	0	0	0	0	0	2	0	0	0
	Carbonyl reductase [NADPH] 3 OS=Homo sapiens GN=CBR3 PE=1 SV=3	CBR3_HUMAN (+2)	CBR3	31 kDa	1	INF	[]	0.23	INF	[]	0	0	0	0	0	0	0	0	2
	Non-secretory ribonuclease OS=Homo sapiens GN=RNASE2 PE=1 SV=2	RNAS2_HUMAN (+1)	RNASE2	18 kDa	0.25	0	[]	0.27	0	[]	0	0	0	0	2	0	0	0	0
	Nuclear pore complex protein Nup153 OS=Homo sapiens GN=NUP153 PE=1 SV=2	NU153_HUMAN	NUP153	154 kDa	0.25	0	[]	0.27	0	[]	0	0	0	0	0	2	0	0	0
	Nucleoporin NUP188 homolog OS=Homo sapiens GN=NUP188 PE=1 SV=1	NU188_HUMAN	NUP188	196 kDa	0.25	0	[]	0.27	0	[]	0	0	0	0	0	2	0	0	0
	General transcription factor 3C polypeptide 4 OS=Homo sapiens GN=GTF3C4 PE=1 SV=2	TF3C4_HUMAN	GTF3C4	92 kDa	0.25	0	[]	0.27	0	[]	0	0	0	0	0	2	0	0	0
	Peroxisomal membrane protein 2 OS=Homo sapiens GN=PXMP2 PE=1 SV=3	PXMP2_HUMAN (+1)	PXMP2	22 kDa	0.5	0	[]	0.52	0	[]	0	0	0	0	0	1	0	0	0
	Probable 2-oxoglutarate dehydrogenase E1 component DHKTD1, mitochondrial OS=Homo sapiens GN=DHTKD1 PE=1 SV=2	DHTK1_HUMAN	DHTKD1	103 kDa	0.5	0	[]	0.52	0	[]	0	0	0	0	0	1	0	0	0
	Prefoldin subunit 6, isoform CRA_b OS=Homo sapiens GN=PFDN6 PE=2 SV=1	Q5STK2		?	1	INF	[]	0.48	INF	[]	0	0	0	0	0	0	1	0	0
	Trafficking protein particle complex subunit 1 OS=Homo sapiens GN=TRAPPC1 PE=1 SV=1	TPPC1_HUMAN (+1)	TRAPPC1	17 kDa	0.5	INF	[]	1	INF	[]	0	0	1	0	0	0	0	0	0
	N-alpha-acetyltransferase 25, NatB auxiliary subunit OS=Homo sapiens GN=NAA25 PE=1 SV=1	NAA25_HUMAN	NAA25	112 kDa	0.25	0	[]	0.27	0	[]	0	0	0	0	0	2	0	0	0
	Nuclear pore complex protein Nup93 OS=Homo sapiens GN=NUP93 PE=1 SV=2	NUP93_HUMAN (+1)	NUP93	93 kDa	0.5	0	[]	0.52	0	[]	0	0	0	0	0	1	0	0	0
	Brain-specific angiogenesis inhibitor 1-associated protein 2 OS=Homo sapiens GN=BAIAP2 PE=1 SV=1	BAIP2_HUMAN (+5)	BAIAP2	61 kDa	1	INF	[]	1	INF	[]	0	0	0	0	0	0	0	0	0
	Guanine nucleotide-binding protein G(I)/G(S)/G(O) subunit gamma-7 OS=Homo sapiens GN=GNG7 PE=1 SV=1	GBG7_HUMAN	GNG7	8 kDa	0.5	0	[]	0.52	0	[]	0	0	0	0	0	1	0	0	0
	SUMO-activating enzyme subunit 2 OS=Homo sapiens GN=UBA2 PE=1 SV=2	SAE2_HUMAN (+2)	UBA2	71 kDa	0.5	0	[]	0.52	0	[]	0	0	0	0	0	1	0	0	0
	MAP/microtubule affinity-regulating kinase 3 OS=Homo sapiens GN=MARK3 PE=1 SV=4	MARK3_HUMAN (+3)	MARK3	84 kDa	0.5	INF	[]	1	INF	[]	0	0	1	0	0	0	0	0	0
	Phosphatidylinositol 3,4,5-trisphosphate 5-phosphatase 2 OS=Homo sapiens GN=INPPL1 PE=1 SV=2	SHIP2_HUMAN	INPPL1	139 kDa	0.5	0	[]	0.52	0	[]	0	0	0	0	0	1	0	0	0
	Ribosomal protein S6 kinase beta-2 OS=Homo sapiens GN=RPS6KB2 PE=1 SV=2	KS6B2_HUMAN	RPS6KB2	53 kDa	1	INF	[]	1	INF	[]	0	0	0	0	0	0	0	0	0
	Condensin complex subunit 3 OS=Homo sapiens GN=NCAPG PE=1 SV=1	CND3_HUMAN (+2)	NCAPG	114 kDa	0.5	0	[]	0.52	0	[]	0	0	0	0	0	1	0	0	0
	Elongation of very long chain fatty acids protein 1 OS=Homo sapiens GN=ELOVL1 PE=1 SV=1	ELOV1_HUMAN	ELOVL1	33 kDa	1	INF	[]	0.23	INF	[]	0	0	0	0	0	0	0	0	2
	Tubulin-specific chaperone A OS=Homo sapiens GN=TBCA PE=1 SV=3	TBCA_HUMAN (+4)	TBCA	13 kDa	1	INF	[]	0.48	INF	[]	0	0	0	0	0	0	1	0	0
	Vasodilator-stimulated phosphoprotein OS=Homo sapiens GN=VASP PE=1 SV=3	VASP_HUMAN	VASP	40 kDa	1	INF	[]	0.48	INF	[]	0	0	0	0	0	0	0	0	1
	NADH dehydrogenase [ubiquinone] 1 beta subcomplex subunit 7 OS=Homo sapiens GN=NDUFB7 PE=1 SV=4	NDUB7_HUMAN	NDUFB7	16 kDa	0.5	0	[]	0.52	0	[]	0	0	0	0	0	1	0	0	0
	Structural maintenance of chromosomes protein 2 OS=Homo sapiens GN=SMC2 PE=1 SV=2	SMC2_HUMAN (+4)	SMC2	136 kDa	0.5	0	[]	0.52	0	[]	0	0	0	0	0	1	0	0	0
	Semaphorin-3B OS=Homo sapiens GN=SEMA3B PE=2 SV=1	SEM3B_HUMAN (+1)	SEMA3B	83 kDa	1	INF	[]	1	INF	[]	0	0	0	0	0	0	0	0	0
	Isopentenyl-diphosphate Delta-isomerase 1 OS=Homo sapiens GN=IDI1 PE=1 SV=2	IDI1_HUMAN (+1)	IDI1	26 kDa	0.5	0	[]	0.52	0	[]	0	0	0	0	0	1	0	0	0
	UPF0598 protein C8orf82 (Fragment) OS=Homo sapiens GN=C8orf82 PE=1 SV=1	H0YF29_HUMAN	C8orf82	29 kDa	1	INF	[]	0.48	INF	[]	0	0	0	0	0	0	0	1	0
	Neuroguidin OS=Homo sapiens GN=NGDN PE=1 SV=1	NGDN_HUMAN	NGDN	36 kDa	0.5	0	[]	0.52	0	[]	0	0	0	0	0	1	0	0	0
	Active regulator of SIRT1 OS=Homo sapiens GN=RPS19BP1 PE=1 SV=1	AROS_HUMAN (+1)	RPS19BP1	15 kDa	0.25	INF	[]	1	INF	[]	2	0	0	0	0	0	0	0	0
	Pleckstrin homology-like domain family A member 2 OS=Homo sapiens GN=PHLDA2 PE=1 SV=2	PHLA2_HUMAN	PHLDA2	17 kDa	0.25	INF	[]	1	INF	[]	2	0	0	0	0	0	0	0	0
	Ribonuclease P protein subunit p20 OS=Homo sapiens GN=POP7 PE=1 SV=2	POP7_HUMAN (+1)	POP7	16 kDa	0.25	INF	[]	1	INF	[]	2	0	0	0	0	0	0	0	0
	Tight junction protein ZO-1 OS=Homo sapiens GN=TJP1 PE=1 SV=3	ZO1_HUMAN	TJP1	195 kDa	1	INF	[]	1	INF	[]	0	0	0	0	0	0	0	0	0
	Ig kappa chain V-III region NG9 (Fragment) OS=Homo sapiens PE=2 SV=1	KV303_HUMAN		11 kDa	0.5	0	[]	0.52	0	[]	0	0	0	0	1	0	0	0	0
	Guanine nucleotide-binding protein-like 1 OS=Homo sapiens GN=GNL1 PE=1 SV=2	GNL1_HUMAN (+1)	GNL1	69 kDa	1	INF	[]	1	INF	[]	0	0	0	0	0	0	0	0	0
	NADH dehydrogenase [ubiquinone] 1 alpha subcomplex subunit 9, mitochondrial OS=Homo sapiens GN=NDUFA9 PE=1 SV=2	NDUA9_HUMAN (+2)	NDUFA9	43 kDa	0.5	0	[]	0.52	0	[]	0	0	0	0	0	1	0	0	0
	V-type proton ATPase subunit E 1 OS=Homo sapiens GN=ATP6V1E1 PE=1 SV=1	VATE1_HUMAN (+2)	ATP6V1E1	26 kDa	0.5	0	[]	0.52	0	[]	0	0	0	1	0	0	0	0	0
	Poly(U)-specific endoribonuclease OS=Homo sapiens GN=ENDOU PE=1 SV=2	ENDOU_HUMAN	ENDOU	47 kDa	1	INF	[]	1	INF	[]	0	0	0	0	0	0	0	0	0
	Fatty acyl-CoA reductase 2 OS=Homo sapiens GN=FAR2 PE=2 SV=1	FACR2_HUMAN (+3)	FAR2	59 kDa	0.5	0	[]	0.52	0	[]	0	0	0	0	0	1	0	0	0
	ER membrane protein complex subunit 1 OS=Homo sapiens GN=EMC1 PE=1 SV=1	EMC1_HUMAN	EMC1	112 kDa	0.5	0	[]	0.52	0	[]	0	0	0	0	0	1	0	0	0
	DNA repair protein XRCC1 OS=Homo sapiens GN=XRCC1 PE=1 SV=2	XRCC1_HUMAN (+3)	XRCC1	69 kDa	1	INF	[]	1	INF	[]	0	0	0	0	0	0	0	0	0
	Proteasome subunit beta type (Fragment) OS=Homo sapiens GN=PSMB8 PE=2 SV=1	Q6FHU0_HUMAN	PSMB8	30 kDa	1	INF	[]	1	INF	[]	0	0	0	0	0	0	0	0	0
	Interferon-induced protein with tetratricopeptide repeats 5 OS=Homo sapiens GN=IFIT5 PE=1 SV=1	IFIT5_HUMAN	IFIT5	56 kDa	1	INF	[]	0.23	INF	[]	0	0	0	0	0	0	0	0	2
	Serine/threonine-protein kinase N2 OS=Homo sapiens GN=PKN2 PE=1 SV=1	PKN2_HUMAN	PKN2	112 kDa	1	INF	[]	1	INF	[]	0	0	0	0	0	0	0	0	0
	Transmembrane protease serine 11F OS=Homo sapiens GN=TMPRSS11F PE=2 SV=2	TM11F_HUMAN	TMPRSS11F	49 kDa	1	INF	[]	0.48	INF	[]	0	0	0	0	0	0	1	0	0
	Transmembrane 9 superfamily member 3 OS=Homo sapiens GN=TM9SF3 PE=1 SV=2	TM9S3_HUMAN (+2)	TM9SF3	68 kDa	1	INF	[]	0.48	INF	[]	0	0	0	0	0	0	0	0	1
	28S ribosomal protein S2, mitochondrial OS=Homo sapiens GN=MRPS2 PE=1 SV=1	RT02_HUMAN (+1)	MRPS2	33 kDa	0.5	INF	[]	1	INF	[]	0	0	1	0	0	0	0	0	0
	AP-3 complex subunit mu-1 OS=Homo sapiens GN=AP3M1 PE=1 SV=1	AP3M1_HUMAN (+3)	AP3M1	47 kDa	0.25	0	[]	0.27	0	[]	0	0	0	0	0	2	0	0	0
	Enoyl-CoA delta isomerase 1, mitochondrial OS=Homo sapiens GN=ECI1 PE=1 SV=1	ECI1_HUMAN	ECI1	33 kDa	0.25	0	[]	0.27	0	[]	0	0	0	0	0	2	0	0	0
	Protein MAK16 homolog OS=Homo sapiens GN=MAK16 PE=1 SV=2	MAK16_HUMAN (+2)	MAK16	35 kDa	0.25	0	[]	0.27	0	[]	0	0	0	0	0	2	0	0	0
	Nuclear pore membrane glycoprotein 210 OS=Homo sapiens GN=NUP210 PE=1 SV=3	PO210_HUMAN	NUP210	205 kDa	0.25	0	[]	0.27	0	[]	0	0	0	0	0	2	0	0	0
	Guanine nucleotide binding protein-like 2 (Nucleolar) OS=Homo sapiens GN=GNL2 PE=2 SV=1	Q5T0F3		?	0.25	0	[]	0.27	0	[]	0	0	0	0	0	2	0	0	0
	39S ribosomal protein L39, mitochondrial OS=Homo sapiens GN=MRPL39 PE=1 SV=3	RM39_HUMAN (+1)	MRPL39	39 kDa	0.25	0	[]	0.27	0	[]	0	0	0	0	0	2	0	0	0
	Uncharacterized protein C2orf54 OS=Homo sapiens GN=C2orf54 PE=2 SV=2	CB054_HUMAN	C2orf54	50 kDa	0.5	INF	[]	1	INF	[]	0	0	1	0	0	0	0	0	0
	Protein canopy homolog 2 OS=Homo sapiens GN=CNPY2 PE=1 SV=1	CNPY2_HUMAN (+2)	CNPY2	21 kDa	1	INF	[]	0.23	INF	[]	0	0	0	0	0	0	0	2	0
	Maba1 protein (Fragment) OS=Homo sapiens PE=2 SV=1	Q70WY4_HUMAN		2 kDa	1	INF	[]	0.23	INF	[]	0	0	0	0	0	0	0	2	0
	Ribonuclease UK114 OS=Homo sapiens GN=HRSP12 PE=1 SV=1	UK114_HUMAN	HRSP12	14 kDa	1	INF	[]	0.23	INF	[]	0	0	0	0	0	0	0	2	0
	Serine/threonine-protein kinase WNK2 OS=Homo sapiens GN=WNK2 PE=1 SV=4	WNK2_HUMAN	WNK2	243 kDa	0.5	INF	[]	1	INF	[]	0	1	0	0	0	0	0	0	0
	4-trimethylaminobutyraldehyde dehydrogenase OS=Homo sapiens GN=ALDH9A1 PE=1 SV=3	AL9A1_HUMAN (+4)	ALDH9A1	54 kDa	0.5	INF	[]	1	INF	[]	0	0	1	0	0	0	0	0	0
[truncated: 161 more rows]

## Sheet: Go Term analysis Sen vs Res
	GOID	GOTerm	Term PValue	Term PValue Corrected with Bonferroni step down	Group PValue	Group PValue Corrected with Bonferroni step down	% Associated Genes	Nr. Genes	Associated Genes Found
	GO:0101031	chaperone complex	2.3e-11	5.1e-09	2.3e-11	4.8e-10	69.2308	9	[CCT2, CCT3, CCT4, CCT5, CCT6A, CCT7, CCT8, CDC37, TCP1]
	GO:0005615	extracellular space	1.4e-10	3.1e-08	1.4e-10	2.7e-09	6.16766	103	[A2M, A2ML1, ACTG1, ACTN1, AGR2, AHSG, ANXA1, ANXA5, APOA1, ARG1, ARHGDIA, AZU1, BPI, BPIFB2, C3, C4A, C6orf58, CAMP, CAP1, CAT, CNOT1, COL1A2, CPNE2, CRISP3, CST1, CST2, CST3, CST4, CTSD, CTSG, DCD, DEFB103A, DMBT1, ECM1, EIF2S1, ELANE, ENO1, FGA, GDF15, GSTP1, HBB, HDLBP, HMOX1, IDE, IGFBP5, IGHG1, IGHG3, IGHG4, IL36G, IL36RN, ITGAM, JCHAIN, KLK6, LACRT, LCN1, LCN2, LGALS3BP, LGALS7B, LPO, LSR,…
	GO:0030684	preribosome	7.2e-06	0.0013	7.2e-06	5e-05	15.3846	12	[BOP1, KRR1, MDN1, NAT10, NOP56, NOP58, PPAN-P2RY11, RPSA, RSL1D1, TSR1, WDR12, WDR36]
	GO:0005643	nuclear pore	0.00027	0.042	0.00027	0.00055	12.3457	10	[EIF5A, IPO5, IPO7, KPNA2, MYO1C, NXF1, RNASE7, SEC13, TMEM33, XPOT]
	GO:0042470	melanosome	2.5e-16	5.9e-14	2.5e-16	6.3e-15	23.6842	27	[CANX, CCT4, CLTC, CTSD, ERP29, GNA13, GPNMB, LAMP1, NAP1L1, P4HB, PDCD6IP, PDIA3, PDIA6, PPIB, PSMD2, RAB1A, RAB2A, RAB5A, RAB5B, RAB5C, RAB7A, SND1, STOM, SYTL1, TFRC, TMEM33, YWHAE]
	GO:0042645	mitochondrial nucleoid	1.1e-05	0.002	1.1e-05	6.8e-05	20	9	[ATP5B, HADHA, HADHB, LONP1, LRPPRC, SOD2, SSBP1, TFAM, UQCC2]
	GO:0044297	cell body	0.00028	0.043	0.00028	0.00028	6.23853	34	[ARG1, C4A, CAD, CANX, CCT2, CCT3, CCT4, CCT5, CCT7, CCT8, CDK5, COMT, CST3, EIF4A3, FKBP4, FUS, GLUL, GOT2, HIP1R, LAMP1, MYO1D, NF2, NQO1, PARK7, PPP1CA, RAB5A, RACK1, RPL10, RPSA, SRCIN1, STAU1, TCP1, TUBB2A, YKT6]
	GO:0048471	perinuclear region of cytoplasm	0.0001	0.016	0.0001	0.00041	6.05187	42	[ANXA4, APEX1, ARFGEF1, ARHGAP1, C14orf166, CKAP4, CST3, CTNNB1, DNM2, EHD1, EIF4A2, EIF4H, ERBB2, FKBP4, FUS, FXR1, GSDMA, HIP1R, HMOX1, HNRNPL, KIF5B, LAMP1, LMNA, LRPPRC, MAP7, MLPH, MTPN, MYO6, NF2, OSBP, PARK7, PPIB, RAB11A, RACK1, S100A13, SEC31A, SEPT9, SLC9A3R1, STOM, TF, TFRC, YBX3]
	GO:0072562	blood microparticle	2.8e-06	0.00054	2.8e-06	3e-05	10.3448	21	[A2M, ACTG1, AHSG, ANXA5, APOA1, C3, C4A, CPNE2, EIF2S1, FGA, HBB, IGHG1, IGHG3, IGHG4, JCHAIN, LGALS3BP, ORM1, SERPINC1, STOM, TF, TFRC]
	GO:0005739	mitochondrion	3.3e-06	0.00064	3.3e-06	2.9e-05	5.19624	94	[AGR2, ANXA1, AP2M1, APEX1, ARG1, ATIC, ATP5B, ATP5H, CALM1, CAT, CCT7, CDK1, CISD3, CKMT1A, CLTC, COMT, CYB5R1, CYB5R3, CYCS, DDX6, DECR1, DHRS2, DIMT1, DNM2, DRG2, ETFA, ETFB, FAM213A, FEN1, FKBP4, GBAS, GDF15, GLUL, GOT2, GSTK1, GSTP1, HADH, HADHA, HADHB, HIP1R, HK1, HSD17B10, HSD17B4, HSPE1, IDE, IDH1, ILF3, KLK6, LAP3, LDHB, LONP1, LRPPRC, LYPLA1, MDH1, MRPL16, MRPL17, MRPL23, MRPL34, MRPS11…
	GO:0005844	polysome	6.4e-06	0.0012	6.4e-06	5.1e-05	18.8679	10	[ABCF1, EIF2S1, EIF4G1, EIF4H, FUS, FXR1, LARP1, PSMA1, PSMA6, YBX3]
	GO:0005885	Arp2/3 protein complex	2.6e-06	0.00052	2.6e-06	3.2e-05	42.8571	6	[ACTR2, ACTR3, ARPC2, ARPC3, ARPC5, ARPC5L]
	GO:0005913	cell-cell adherens junction	4.2e-07	8.7e-05	4.2e-07	5.5e-06	15.625	15	[ACTN1, ADD1, ANXA1, CTNNA1, CTNNA2, CTNNB1, CTNND1, PAK4, PARK7, PKP3, PPP1CA, RDX, TNKS1BP1, TRIM29, VCL]
	GO:0005852	eukaryotic translation initiation factor 3 complex	0.00027	0.042	2.9e-05	0.00014	26.3158	5	[EIF3B, EIF3C, EIF3E, EIF3I, EIF3K]
	GO:0033290	eukaryotic 48S preinitiation complex	4.3e-06	0.00083	2.9e-05	0.00014	40	6	[EIF2S1, EIF3B, EIF3C, EIF3E, EIF3I, EIF3K]
	GO:0031982	vesicle	1e-90	2.5e-88	1e-90	3.1e-89	8.39367	371	[A2M, A2ML1, ACLY, ACTG1, ACTN1, ACTR2, ACTR3, AHNAK, AHSG, AK1, AKR1B10, AKR7A2, ANXA1, ANXA4, ANXA5, ANXA7, AP1B1, AP1S1, AP2A1, AP2A2, AP2B1, AP2M1, APEX1, APMAP, APOA1, ARG1, ARHGAP1, ARHGDIA, ARHGDIB, ARPC2, ARPC3, ARPC5, ARPC5L, ASNA1, ATIC, ATP5B, ATP5H, AZU1, BAG6, BLVRA, BLVRB, BPI, BPIFB2, C1orf68, C3, C4A, C6orf58, CAD, CALM1, CALML3, CALML5, CAMP, CAND1, CANX, CAP1, CASP14, CAT, CBR1,…
	GO:0070062	extracellular exosome	1e-119	2.7e-117	1e-90	3.1e-89	11.5728	337	[A2M, A2ML1, ACLY, ACTG1, ACTN1, ACTR2, ACTR3, AHNAK, AHSG, AK1, AKR1B10, AKR7A2, ANXA1, ANXA4, ANXA5, ANXA7, AP1S1, AP2M1, APMAP, APOA1, ARG1, ARHGAP1, ARHGDIA, ARHGDIB, ARPC2, ARPC3, ARPC5, ARPC5L, ASNA1, ATIC, ATP5B, ATP5H, AZU1, BAG6, BLVRA, BLVRB, BPI, BPIFB2, C1orf68, C3, C4A, C6orf58, CAD, CALM1, CALML3, CALML5, CAMP, CAND1, CANX, CAP1, CASP14, CAT, CBR1, CC2D1A, CCT2, CCT3, CCT4, CCT5, CC…
	GO:0005681	spliceosomal complex	1.6e-07	3.3e-05	2.2e-07	3.1e-06	11.828	22	[ADAR, EFTUD2, EIF4A3, HNRNPA1, HNRNPA2B1, PABPC1, PRPF19, PRPF31, PRPF6, RALY, RBM28, RBMX, SART1, SEC31A, SF3B1, SF3B3, SNRNP200, SNRPA1, SNRPD1, SNRPF, U2AF1, WBP11]
	GO:0016604	nuclear body	1.3e-05	0.0024	2.2e-07	3.1e-06	6.27451	48	[ADD1, APEX1, ATXN2L, BAZ1B, CKAP4, CLIC3, DDX46, DKC1, EFTUD2, EIF3E, EIF4A3, GAR1, H2AFX, HNRNPA2B1, HP1BP3, IVL, LMNA, MNDA, MYO1C, NAMPT, NHP2, NONO, NOP10, NOP58, NXF1, PABPN1, PARK7, PRPF19, PRPF31, PRPF6, RBM39, RNASE3, RREB1, S100P, SART1, SF3B1, SF3B3, SH3BGRL3, SNRPA1, SRSF5, SUMO2, THOC2, TRIM25, U2AF1, UBE2V1, UQCC2, WBP11, XPO1]
	GO:0016607	nuclear speck	3e-05	0.0053	2.2e-07	3.1e-06	7.45501	29	[APEX1, ATXN2L, CKAP4, DDX46, EFTUD2, EIF4A3, H2AFX, HP1BP3, LMNA, MNDA, NAMPT, NONO, NXF1, PABPN1, PRPF19, PRPF31, PRPF6, RBM39, RNASE3, RREB1, SART1, SF3B1, SF3B3, SNRPA1, SRSF5, THOC2, U2AF1, UBE2V1, WBP11]
	GO:0035770	ribonucleoprotein granule	1.8e-07	3.8e-05	1.8e-07	2.8e-06	11.33	23	[ATXN2L, AZU1, BPI, CAPRIN1, CIRBP, CKAP4, CNOT1, CTSG, DDX6, DHX9, EIF2S1, FXR1, HNRNPL, IQGAP1, KHSRP, LARP1, MOV10, PABPC1, PSMA4, PSMA6, PSMC3, STAU1, TUBB2A]
	GO:0036464	cytoplasmic ribonucleoprotein granule	1.1e-06	0.00022	1.8e-07	2.8e-06	10.9375	21	[ATXN2L, AZU1, BPI, CAPRIN1, CIRBP, CKAP4, CNOT1, CTSG, DDX6, DHX9, EIF2S1, IQGAP1, KHSRP, LARP1, MOV10, PABPC1, PSMA4, PSMA6, PSMC3, STAU1, TUBB2A]
	GO:0010494	cytoplasmic stress granule	9.5e-09	2e-06	1.8e-07	2.8e-06	27.2727	12	[ATXN2L, AZU1, BPI, CAPRIN1, CIRBP, CTSG, DDX6, EIF2S1, KHSRP, LARP1, PABPC1, STAU1]
	GO:0005737	cytoplasm	3.5e-42	8.8e-40	3.5e-42	1e-40	4.54425	516	[A2M, ABCF1, ACLY, ACTG1, ACTN1, ACTR2, ACTR3, ADAR, ADD1, AGR2, AHNAK, AHSG, AIMP2, AK1, AKR1B10, AKR7A2, ALOX12B, ANXA1, ANXA4, ANXA5, ANXA7, AP1B1, AP1S1, AP2A1, AP2A2, AP2B1, AP2M1, APEX1, APMAP, APOA1, ARFGEF1, ARG1, ARHGAP1, ARHGDIA, ARHGDIB, ARPC2, ARPC3, ARPC5, ARPC5L, ASCC3, ASNA1, ATIC, ATP5B, ATP5H, ATXN2L, AZU1, BAG6, BLVRA, BLVRB, BPI, BTF3, BUD23, BZW2, C14orf166, C1orf68, C3, CAD, …
	GO:0044444	cytoplasmic part	4.8e-42	1.2e-39	3.5e-42	1e-40	4.92099	464	[A2M, ABCF1, ACLY, ACTG1, ACTN1, ACTR2, ACTR3, ADD1, AGR2, AHNAK, AHSG, AIMP2, AK1, AKR1B10, AKR7A2, ALOX12B, ANXA1, ANXA4, ANXA5, ANXA7, AP1B1, AP1S1, AP2A1, AP2A2, AP2B1, AP2M1, APEX1, APMAP, APOA1, ARFGEF1, ARG1, ARHGAP1, ARHGDIA, ARHGDIB, ARPC2, ARPC3, ARPC5, ASCC3, ASNA1, ATIC, ATP5B, ATP5H, ATXN2L, AZU1, BAG6, BLVRA, BLVRB, BPI, BTF3, C14orf166, C3, CAD, CALM1, CALML5, CAMP, CAND1, CANX, CA…
	GO:0005829	cytosol	8.5e-57	2.1e-54	3.5e-42	1e-40	6.8834	343	[A2M, ABCF1, ACLY, ACTG1, ACTN1, ACTR2, ACTR3, ADD1, AHNAK, AIMP2, AK1, AKR1B10, AKR7A2, ALOX12B, ANXA1, ANXA5, ANXA7, AP1B1, AP1S1, AP2A1, AP2A2, AP2B1, AP2M1, APEX1, APOA1, ARFGEF1, ARG1, ARHGAP1, ARHGDIA, ARHGDIB, ARPC2, ARPC3, ARPC5, ASCC3, ATIC, ATP5H, ATXN2L, BAG6, BLVRA, BLVRB, BTF3, C14orf166, CAD, CALM1, CAND1, CAPRIN1, CASP14, CAT, CBR1, CC2D1A, CCT2, CCT3, CCT4, CCT5, CCT6A, CCT7, CCT8…
	GO:0005732	small nucleolar ribonucleoprotein complex	7.6e-06	0.0014	2.8e-06	2.8e-05	29.1667	7	[DKC1, GAR1, NHP2, NOP10, NOP56, NOP58, SNRPF]
	GO:0044452	nucleolar part	6.6e-06	0.0012	2.8e-06	2.8e-05	10.4972	19	[BOP1, CC2D1A, DDX46, DKC1, EEF1D, GAR1, MRPL23, NFIC, NHP2, NOP10, NOP56, NOP58, RNASE7, RREB1, SCGB1D1, SMARCA5, UBE2N, WDR12, WDR36]
	GO:0001650	fibrillar center	0.0001	0.016	2.8e-06	2.8e-05	10.5263	14	[CC2D1A, DDX46, DKC1, EEF1D, GAR1, MRPL23, NFIC, NOP56, NOP58, RNASE7, RREB1, SCGB1D1, SMARCA5, UBE2N]
	GO:0000502	proteasome complex	3.2e-12	7.3e-10	3.2e-12	7.1e-11	26.4706	18	[IDE, PSMA1, PSMA3, PSMA4, PSMA5, PSMA6, PSMB4, PSMB5, PSMB6, PSMC3, PSMC6, PSMD1, PSMD2, PSMD5, PSME1, PSME2, TXNL1, USP14]
	GO:0005839	proteasome core complex	1.5e-07	3.3e-05	3.2e-12	7.1e-11	38.0952	8	[PSMA1, PSMA3, PSMA4, PSMA5, PSMA6, PSMB4, PSMB5, PSMB6]
	GO:0022624	proteasome accessory complex	1.3e-05	0.0024	3.2e-12	7.1e-11	26.9231	7	[PSMC3, PSMC6, PSMD1, PSMD2, PSMD5, PSME1, PSME2]
	GO:0019773	proteasome core complex, alpha-subunit complex	1.7e-06	0.00035	3.2e-12	7.1e-11	62.5	5	[PSMA1, PSMA3, PSMA4, PSMA5, PSMA6]
	GO:0005694	chromosome	0.00012	0.019	0.00012	0.00037	5.51583	54	[APEX1, BAZ1B, CDK1, CHD4, CKAP5, CLTC, CSNK2A1, CTNNB1, DDX6, DNMT1, EIF3E, FEN1, FIGNL1, GAR1, H1FX, H2AFX, HDAC2, HIST1H1C, HMGN2, HNRNPA2B1, HP1BP3, LRPPRC, NAT10, NHP2, PADI2, PARK7, PDS5B, PPP1CA, PPP1CB, PPP2CB, PPP2R1A, PRKDC, PRPF19, PTGES3, RAD50, RBBP4, RBM19, RBMX, RCC2, RPLP1, SEC13, SEPT7, SF3B3, SMARCA4, SMARCA5, SMCHD1, SUMO2, SUPT16H, TCP1, THOC2, TNKS1BP1, XPO1, XRCC5, XRCC6]
	GO:0044427	chromosomal part	6.5e-05	0.01	0.00012	0.00037	5.8072	50	[APEX1, BAZ1B, CDK1, CHD4, CKAP5, CLTC, CSNK2A1, CTNNB1, DDX6, DNMT1, EIF3E, FEN1, GAR1, H1FX, H2AFX, HDAC2, HIST1H1C, HMGN2, HNRNPA2B1, HP1BP3, NAT10, NHP2, PADI2, PARK7, PDS5B, PPP1CA, PPP1CB, PPP2CB, PPP2R1A, PRKDC, PRPF19, PTGES3, RAD50, RBBP4, RBMX, RCC2, RPLP1, SEC13, SEPT7, SF3B3, SMARCA4, SMARCA5, SMCHD1, SUMO2, TCP1, THOC2, TNKS1BP1, XPO1, XRCC5, XRCC6]
	GO:0098687	chromosomal region	1.1e-05	0.0021	0.00012	0.00037	7.95455	28	[APEX1, BAZ1B, CDK1, CKAP5, DNMT1, FEN1, GAR1, H2AFX, HNRNPA2B1, NAT10, NHP2, PDS5B, PPP1CA, PPP1CB, PPP2CB, PPP2R1A, PRKDC, PTGES3, RAD50, RCC2, SEC13, SEPT7, SMCHD1, SUMO2, THOC2, XPO1, XRCC5, XRCC6]
	GO:0000781	chromosome, telomeric region	1.7e-05	0.003	0.00012	0.00037	10.625	17	[APEX1, CDK1, FEN1, GAR1, H2AFX, HNRNPA2B1, NAT10, NHP2, PPP1CA, PPP1CB, PRKDC, PTGES3, RAD50, SMCHD1, THOC2, XRCC5, XRCC6]
	GO:0000784	nuclear chromosome, telomeric region	3.6e-05	0.0063	0.00012	0.00037	11.5702	14	[APEX1, CDK1, FEN1, GAR1, NAT10, NHP2, PPP1CA, PPP1CB, PRKDC, RAD50, SMCHD1, THOC2, XRCC5, XRCC6]
	GO:0012506	vesicle membrane	2.1e-08	4.4e-06	2.4e-14	5.8e-13	7.17949	56	[ANXA1, ANXA4, ANXA7, AP1B1, AP1S1, AP2A1, AP2A2, AP2B1, AP2M1, AZU1, CALM1, CEACAM1, CKAP4, CLTC, COPB1, COPB2, COPG1, CYB5R1, DIAPH1, DMBT1, DNM2, DSC1, DSG1, FABP5, HIP1R, IQGAP1, ITGAM, LAMP1, MYO6, NCALD, PIGR, PKP1, PLA2G4D, RAB11A, RAB11FIP1, RAB13, RAB18, RAB1A, RAB3D, RAB5A, RAB5B, RAB5C, RAB7A, RAC2, SAR1B, SEC13, SEC31A, SERPINB6, SFN, STOM, TF, TFRC, YKT6, YWHAE, YWHAG, YWHAH]
	GO:0030667	secretory granule membrane	0.00014	0.022	2.4e-14	5.8e-13	7.52351	24	[ANXA7, AP2A2, AZU1, CEACAM1, CKAP4, COPB1, CYB5R1, DIAPH1, DMBT1, DSC1, DSG1, FABP5, IQGAP1, ITGAM, LAMP1, PIGR, PKP1, RAB18, RAB3D, RAB5B, RAB5C, RAB7A, SERPINB6, STOM]
	GO:0042581	specific granule	4.4e-05	0.0074	2.4e-14	5.8e-13	9.88372	17	[ARG1, BPI, CAMP, CEACAM1, CKAP4, CRISP3, CTSD, ELANE, ITGAM, LCN2, LTF, LYZ, ORM1, SLPI, SPTAN1, STOM, VCL]
	GO:0070820	tertiary granule	1.4e-08	3e-06	2.4e-14	5.8e-13	12.9944	23	[AP2A2, CAMP, CEACAM1, COPB1, CRISP3, CST3, CTSD, DIAPH1, DSC1, DSG1, FLG2, HBB, IDH1, ITGAM, LAMP1, LTF, LYZ, MMP9, ORM1, PKP1, SERPINB6, SPTAN1, STOM]
	GO:1904724	tertiary granule lumen	5.7e-07	0.00011	2.4e-14	5.8e-13	19.3548	12	[CAMP, CRISP3, CST3, CTSD, FLG2, HBB, IDH1, LTF, LYZ, MMP9, ORM1, SPTAN1]
	GO:0035580	specific granule lumen	2.7e-07	5.5e-05	2.4e-14	5.8e-13	18.8406	13	[ARG1, BPI, CAMP, CRISP3, CTSD, ELANE, LCN2, LTF, LYZ, ORM1, SLPI, SPTAN1, VCL]
	GO:0012506	vesicle membrane	2.1e-08	4.4e-06	9.1e-25	2.4e-23	7.17949	56	[ANXA1, ANXA4, ANXA7, AP1B1, AP1S1, AP2A1, AP2A2, AP2B1, AP2M1, AZU1, CALM1, CEACAM1, CKAP4, CLTC, COPB1, COPB2, COPG1, CYB5R1, DIAPH1, DMBT1, DNM2, DSC1, DSG1, FABP5, HIP1R, IQGAP1, ITGAM, LAMP1, MYO6, NCALD, PIGR, PKP1, PLA2G4D, RAB11A, RAB11FIP1, RAB13, RAB18, RAB1A, RAB3D, RAB5A, RAB5B, RAB5C, RAB7A, RAC2, SAR1B, SEC13, SEC31A, SERPINB6, SFN, STOM, TF, TFRC, YKT6, YWHAE, YWHAG, YWHAH]
	GO:0031410	cytoplasmic vesicle	1.5e-24	3.8e-22	9.1e-25	2.4e-23	7.21785	165	[A2M, ACLY, ACTN1, ACTR2, AHSG, ANXA1, ANXA7, AP1B1, AP1S1, AP2A1, AP2A2, AP2B1, AP2M1, APEX1, APOA1, ARG1, ARHGAP1, ARHGDIB, ARPC2, ARPC5, AZU1, BPI, C3, CALM1, CALML5, CAMP, CAND1, CANX, CAP1, CAT, CCT2, CCT4, CCT8, CEACAM1, CHMP5, CKAP4, CLTC, COPB1, COPB2, COPG1, CRISP3, CST3, CTNNA1, CTSD, CTSG, CYB5R1, CYB5R3, DIAPH1, DMBT1, DNM2, DSC1, DSG1, DYNC1H1, ECM1, EHD1, ELANE, ERBB2, ERP29, FABP5,…
	GO:0044433	cytoplasmic vesicle part	1e-27	2.5e-25	9.1e-25	2.4e-23	8.9129	132	[A2M, ACLY, ACTN1, ACTR2, AHSG, ANXA1, ANXA7, AP1B1, AP1S1, AP2A1, AP2A2, AP2B1, AP2M1, APOA1, ARG1, ARHGAP1, ARPC5, AZU1, BPI, C3, CALM1, CALML5, CAMP, CAND1, CAP1, CAT, CCT2, CCT8, CEACAM1, CHMP5, CKAP4, CLTC, COPB1, COPB2, COPG1, CRISP3, CST3, CTSD, CTSG, CYB5R1, CYB5R3, DIAPH1, DMBT1, DNM2, DSC1, DSG1, DYNC1H1, ECM1, EHD1, ELANE, ERBB2, FABP5, FGA, FLG2, GNPNAT1, GSTP1, HBB, HIP1R, HSPH1, HUW…
	GO:0030135	coated vesicle	9.7e-05	0.016	9.1e-25	2.4e-23	7.97101	22	[AP1B1, AP1S1, AP2A1, AP2A2, AP2B1, AP2M1, CLTC, COPB1, COPB2, COPG1, DNM2, HIP1R, MYO6, NCALD, RAB5A, SAR1B, SEC13, SEC31A, SERPINA1, SNX3, TF, TFRC]
	GO:0030139	endocytic vesicle	1.1e-07	2.3e-05	9.1e-25	2.4e-23	9.83051	29	[AP1B1, AP1S1, AP2A1, AP2A2, AP2B1, AP2M1, APOA1, CLTC, DMBT1, DNM2, EHD1, HBB, HSPH1, HYOU1, KIF5B, LAMP1, LTF, MYO6, PDIA3, RAB11A, RAB11FIP1, RAB13, RAB5A, RAB5B, RAB5C, RAB7A, RAC2, SNX3, TF]
	GO:0030662	coated vesicle membrane	4e-06	0.00078	9.1e-25	2.4e-23	10.8571	19	[AP1B1, AP1S1, AP2A1, AP2A2, AP2B1, AP2M1, CLTC, COPB1, COPB2, COPG1, HIP1R, MYO6, NCALD, RAB5A, SAR1B, SEC13, SEC31A, TF, TFRC]
	GO:0030667	secretory granule membrane	0.00014	0.022	9.1e-25	2.4e-23	7.52351	24	[ANXA7, AP2A2, AZU1, CEACAM1, CKAP4, COPB1, CYB5R1, DIAPH1, DMBT1, DSC1, DSG1, FABP5, IQGAP1, ITGAM, LAMP1, PIGR, PKP1, RAB18, RAB3D, RAB5B, RAB5C, RAB7A, SERPINB6, STOM]
	GO:0031252	cell leading edge	2e-05	0.0036	8.6e-11	1.7e-09	7.4813	30	[ACTN1, ACTR2, ACTR3, ARPC2, ARPC3, ARPC5, CDC42BPG, CDK5, CTNNA1, CTNNA2, CTNNB1, CTNND1, DIAPH1, DNM2, HIP1R, IQGAP1, MYO1C, MYO1D, MYO6, NF2, NME1, PXDN, RAB13, RAB5A, RAC2, RDX, SH3BGRL3, SLC9A3R1, SRCIN1, TLN1]
	GO:0005912	adherens junction	1.8e-16	4.2e-14	8.6e-11	1.7e-09	10.9462	59	[ACTG1, ACTN1, ACTR2, ACTR3, ADD1, AHNAK, ANXA1, ANXA5, ARPC2, ARPC3, ARPC5, ARPC5L, CAP1, CAT, CEACAM1, CLTC, CTNNA1, CTNNA2, CTNNB1, CTNND1, DNM2, EPB41L1, EPB41L2, FAM129B, FLII, GNA13, HYOU1, IQGAP1, ITGB6, LAP3, MRPL23, NF2, P4HB, PABPC1, PAK4, PARK7, PDCD6IP, PDIA3, PKP3, PPIA, PPIB, PPP1CA, PPP1CB, PXDN, RAC2, RDX, RPL10A, RPL37A, RPL5, RPLP1, RPLP2, RPS15, S100A7, TLN1, TNKS1BP1, TRIM29, …
	GO:0030027	lamellipodium	0.00023	0.036	8.6e-11	1.7e-09	8.62944	17	[ACTR2, ACTR3, ARPC3, ARPC5, CDK5, CTNNA1, CTNNA2, CTNNB1, CTNND1, DNM2, NF2, PXDN, RAB13, RAC2, RDX, SH3BGRL3, SRCIN1]
	GO:0005925	focal adhesion	5.5e-14	1.2e-11	8.6e-11	1.7e-09	11.215	48	[ACTG1, ACTN1, ACTR2, ACTR3, ADD1, AHNAK, ANXA1, ANXA5, ARPC2, ARPC3, ARPC5, ARPC5L, CAP1, CAT, CLTC, CTNNA1, CTNNB1, DNM2, EPB41L2, FLII, GNA13, HYOU1, IQGAP1, ITGB6, LAP3, MRPL23, P4HB, PABPC1, PAK4, PDCD6IP, PDIA3, PPIA, PPIB, PPP1CB, PXDN, RAC2, RDX, RPL10A, RPL37A, RPL5, RPLP1, RPLP2, RPS15, S100A7, TLN1, VCL, YWHAE, YWHAG]
	GO:0005856	cytoskeleton	9.1e-07	0.00018	8.6e-11	1.7e-09	5.11257	109	[ACTG1, ACTN1, ACTR2, ACTR3, ADD1, AHNAK, AK1, APEX1, ARHGDIA, ARHGDIB, ARPC2, ARPC3, ARPC5, ARPC5L, C14orf166, CALM1, CAP1, CASP14, CC2D1A, CCT2, CCT3, CCT4, CCT5, CCT6A, CCT7, CCT8, CDC42BPG, CDK1, CDK5, CFAP20, CHD4, CKAP4, CKAP5, CLTC, CTNNA1, CTNNA2, CTNNB1, DDX6, DHX9, DIAPH1, DNM2, DYNC1H1, EPB41L1, EPB41L2, EPPK1, FARP2, FHOD1, FKBP4, FLG, FLII, HIP1R, HSPH1, IQGAP1, IVL, KIF13B, KIF1A, K…
	GO:0044430	cytoskeletal part	1.8e-06	0.00037	8.6e-11	1.7e-09	5.40708	87	[ACTG1, ACTN1, ACTR2, ACTR3, ADD1, AK1, APEX1, ARPC2, ARPC3, ARPC5, ARPC5L, C14orf166, CALM1, CAP1, CASP14, CC2D1A, CCT2, CCT3, CCT4, CCT5, CCT6A, CCT7, CCT8, CDC42BPG, CDK1, CFAP20, CHD4, CKAP5, CLTC, CTNNB1, DDX6, DHX9, DIAPH1, DNM2, DYNC1H1, EPB41L2, EPPK1, FHOD1, FKBP4, FLG, FLII, HSPH1, IQGAP1, IVL, KIF13B, KIF1A, KIF5B, LMNA, LMNB1, LRPPRC, MAP7, MAPRE1, MTPN, MYO18A, MYO1C, MYO1D, MYO6, NF…
	GO:0015629	actin cytoskeleton	3.6e-05	0.0062	8.6e-11	1.7e-09	6.99588	34	[ACTG1, ACTN1, ACTR2, ACTR3, ADD1, AHNAK, APEX1, ARPC2, ARPC3, ARPC5, ARPC5L, CAP1, CTNNA1, CTNNA2, EPB41L2, FHOD1, IQGAP1, MTPN, MYO18A, MYO1C, MYO1D, MYO6, NF2, PDCD6IP, PXDN, RAB5A, RAC2, RDX, SEPT7, SEPT9, SLC9A3R1, SPTAN1, SRCIN1, VCL]
	GO:0019013	viral nucleocapsid	2.6e-06	0.00052	5.3e-08	8.6e-07	27.5862	8	[AHNAK, HNRNPA1, HNRNPA2B1, HNRNPL, PRPF31, SNRNP200, SNRPA1, SNRPD1]
	GO:0005681	spliceosomal complex	1.6e-07	3.3e-05	5.3e-08	8.6e-07	11.828	22	[ADAR, EFTUD2, EIF4A3, HNRNPA1, HNRNPA2B1, PABPC1, PRPF19, PRPF31, PRPF6, RALY, RBM28, RBMX, SART1, SEC31A, SF3B1, SF3B3, SNRNP200, SNRPA1, SNRPD1, SNRPF, U2AF1, WBP11]
	GO:0030532	small nuclear ribonucleoprotein complex	1.8e-05	0.0032	5.3e-08	8.6e-07	15.2778	11	[ARFGEF1, EFTUD2, PRPF31, PRPF6, SART1, SF3B1, SF3B3, SNRNP200, SNRPA1, SNRPD1, SNRPF]
	GO:0071013	catalytic step 2 spliceosome	1.4e-08	3e-06	5.3e-08	8.6e-07	17.3469	17	[EFTUD2, EIF4A3, HNRNPA1, HNRNPA2B1, PABPC1, PRPF19, PRPF6, RALY, RBMX, SART1, SF3B1, SF3B3, SNRNP200, SNRPA1, SNRPD1, SNRPF, U2AF1]
	GO:0097525	spliceosomal snRNP complex	0.00018	0.028	5.3e-08	8.6e-07	14.2857	9	[EFTUD2, PRPF31, PRPF6, SART1, SF3B1, SNRNP200, SNRPA1, SNRPD1, SNRPF]
	GO:0097526	spliceosomal tri-snRNP complex	0.00022	0.035	5.3e-08	8.6e-07	21.4286	6	[EFTUD2, PRPF31, PRPF6, SART1, SNRNP200, SNRPD1]
	GO:0016607	nuclear speck	3e-05	0.0053	5.3e-08	8.6e-07	7.45501	29	[APEX1, ATXN2L, CKAP4, DDX46, EFTUD2, EIF4A3, H2AFX, HP1BP3, LMNA, MNDA, NAMPT, NONO, NXF1, PABPN1, PRPF19, PRPF31, PRPF6, RBM39, RNASE3, RREB1, SART1, SF3B1, SF3B3, SNRPA1, SRSF5, THOC2, U2AF1, UBE2V1, WBP11]
	GO:0005732	small nucleolar ribonucleoprotein complex	7.6e-06	0.0014	1.3e-08	2.2e-07	29.1667	7	[DKC1, GAR1, NHP2, NOP10, NOP56, NOP58, SNRPF]
	GO:0005697	telomerase holoenzyme complex	7e-05	0.011	1.3e-08	2.2e-07	26.087	6	[DKC1, GAR1, NAT10, NHP2, NOP10, PTGES3]
	GO:0090661	box H/ACA telomerase RNP complex	5.2e-06	0.001	1.3e-08	2.2e-07	80	4	[DKC1, GAR1, NHP2, NOP10]
	GO:0044452	nucleolar part	6.6e-06	0.0012	1.3e-08	2.2e-07	10.4972	19	[BOP1, CC2D1A, DDX46, DKC1, EEF1D, GAR1, MRPL23, NFIC, NHP2, NOP10, NOP56, NOP58, RNASE7, RREB1, SCGB1D1, SMARCA5, UBE2N, WDR12, WDR36]
	GO:0031429	box H/ACA snoRNP complex	1.5e-05	0.0027	1.3e-08	2.2e-07	66.6667	4	[DKC1, GAR1, NHP2, NOP10]
	GO:0072589	box H/ACA scaRNP complex	5.2e-06	0.001	1.3e-08	2.2e-07	80	4	[DKC1, GAR1, NHP2, NOP10]
	GO:0015030	Cajal body	3.9e-07	8e-05	1.3e-08	2.2e-07	20	12	[DDX46, DKC1, EFTUD2, GAR1, HNRNPA2B1, NHP2, NOP10, NOP58, PRPF31, SART1, U2AF1, XPO1]
	GO:0099512	supramolecular fiber	1e-05	0.0019	7.5e-31	2.1e-29	5.9448	56	[ACTG1, ACTN1, AHNAK, AK1, ARPC3, CALM1, CASP14, CCT2, CCT3, CCT4, CCT5, CCT6A, CCT7, CCT8, CDK1, CFAP20, CKAP5, CLTC, COL1A2, CST3, CTNNB1, DDX6, DNM2, DYNC1H1, ENO1, EPPK1, FKBP4, FLG, FXR1, HSPH1, IQGAP1, KHSRP, KIF13B, KIF1A, KIF5B, LMNA, LMNB1, LRPPRC, MAP7, MAPRE1, MYO1C, MYO6, NUDC, PKP1, PSMA6, RAB11A, RAB3D, RAC2, RCC2, RPL15, SEPT9, TCP1, TUBA1C, TUBA4A, TUBB2A, VCL]
	GO:0043232	intracellular non-membrane-bounded organelle	9.9e-31	2.4e-28	7.5e-31	2.1e-29	6.2591	258	[ABCF1, ACTG1, ACTN1, ACTR2, ACTR3, ADAR, ADD1, AHNAK, AK1, APEX1, ARFGEF1, ARHGDIA, ARHGDIB, ARPC2, ARPC3, ARPC5, ARPC5L, ASNA1, ATP5B, ATXN2L, AZU1, BAZ1B, BOP1, BPI, BRIX1, BUD23, C14orf166, CALM1, CANX, CAP1, CAPRIN1, CASP14, CC2D1A, CCT2, CCT3, CCT4, CCT5, CCT6A, CCT7, CCT8, CDC42BPG, CDK1, CDK5, CFAP20, CHD4, CIRBP, CKAP4, CKAP5, CLTC, CMPK1, CNOT1, CSNK2A1, CST3, CTNNA1, CTNNA2, CTNNB1, CT…
	GO:0005856	cytoskeleton	9.1e-07	0.00018	7.5e-31	2.1e-29	5.11257	109	[ACTG1, ACTN1, ACTR2, ACTR3, ADD1, AHNAK, AK1, APEX1, ARHGDIA, ARHGDIB, ARPC2, ARPC3, ARPC5, ARPC5L, C14orf166, CALM1, CAP1, CASP14, CC2D1A, CCT2, CCT3, CCT4, CCT5, CCT6A, CCT7, CCT8, CDC42BPG, CDK1, CDK5, CFAP20, CHD4, CKAP4, CKAP5, CLTC, CTNNA1, CTNNA2, CTNNB1, DDX6, DHX9, DIAPH1, DNM2, DYNC1H1, EPB41L1, EPB41L2, EPPK1, FARP2, FHOD1, FKBP4, FLG, FLII, HIP1R, HSPH1, IQGAP1, IVL, KIF13B, KIF1A, K…
	GO:0044430	cytoskeletal part	1.8e-06	0.00037	7.5e-31	2.1e-29	5.40708	87	[ACTG1, ACTN1, ACTR2, ACTR3, ADD1, AK1, APEX1, ARPC2, ARPC3, ARPC5, ARPC5L, C14orf166, CALM1, CAP1, CASP14, CC2D1A, CCT2, CCT3, CCT4, CCT5, CCT6A, CCT7, CCT8, CDC42BPG, CDK1, CFAP20, CHD4, CKAP5, CLTC, CTNNB1, DDX6, DHX9, DIAPH1, DNM2, DYNC1H1, EPB41L2, EPPK1, FHOD1, FKBP4, FLG, FLII, HSPH1, IQGAP1, IVL, KIF13B, KIF1A, KIF5B, LMNA, LMNB1, LRPPRC, MAP7, MAPRE1, MTPN, MYO18A, MYO1C, MYO1D, MYO6, NF…
	GO:0015629	actin cytoskeleton	3.6e-05	0.0062	7.5e-31	2.1e-29	6.99588	34	[ACTG1, ACTN1, ACTR2, ACTR3, ADD1, AHNAK, APEX1, ARPC2, ARPC3, ARPC5, ARPC5L, CAP1, CTNNA1, CTNNA2, EPB41L2, FHOD1, IQGAP1, MTPN, MYO18A, MYO1C, MYO1D, MYO6, NF2, PDCD6IP, PXDN, RAB5A, RAC2, RDX, SEPT7, SEPT9, SLC9A3R1, SPTAN1, SRCIN1, VCL]
	GO:0099513	polymeric cytoskeletal fiber	1.1e-05	0.002	7.5e-31	2.1e-29	6.43357	46	[ACTG1, ACTN1, AK1, ARPC3, CALM1, CASP14, CCT2, CCT3, CCT4, CCT5, CCT6A, CCT7, CCT8, CDK1, CFAP20, CKAP5, CLTC, DDX6, DNM2, DYNC1H1, EPPK1, FKBP4, FLG, HSPH1, IQGAP1, KIF13B, KIF1A, KIF5B, LMNA, LMNB1, LRPPRC, MAP7, MAPRE1, MYO1C, MYO6, NUDC, PKP1, RAB11A, RAB3D, RAC2, RCC2, SEPT9, TCP1, TUBA1C, TUBA4A, TUBB2A]
	GO:0005874	microtubule	5.8e-06	0.0011	7.5e-31	2.1e-29	7.76699	32	[CALM1, CCT2, CCT3, CCT4, CCT5, CCT6A, CCT7, CCT8, CDK1, CFAP20, CKAP5, CLTC, DNM2, DYNC1H1, FKBP4, HSPH1, IQGAP1, KIF13B, KIF1A, KIF5B, LRPPRC, MAP7, MAPRE1, NUDC, RAB11A, RAB3D, RCC2, SEPT9, TCP1, TUBA1C, TUBA4A, TUBB2A]
	GO:0030529	intracellular ribonucleoprotein complex	2e-37	5e-35	2e-43	6.1e-42	12.9371	111	[ABCF1, ADAR, APEX1, ARFGEF1, ATXN2L, AZU1, BOP1, BPI, CANX, CAPRIN1, CIRBP, CKAP4, CNOT1, CTSG, DDX6, DHX9, DKC1, EFTUD2, EIF2S1, EIF3B, EIF3C, EIF3E, EIF3I, EIF3K, EIF4A3, EIF4G1, EIF4H, FUS, FXR1, GAR1, HNRNPA1, HNRNPA2B1, HNRNPH2, HNRNPL, HSD17B10, ILF3, IQGAP1, KHSRP, KRR1, LARP1, LRPPRC, MDN1, MOV10, MRPL16, MRPL17, MRPL23, MRPL34, MRPS11, MRPS21, NAT10, NDUFA7, NHP2, NOP10, NOP56, NOP58, P…
	GO:0005840	ribosome	9.2e-12	2e-09	2e-43	6.1e-42	13.0435	33	[ABCF1, APEX1, CANX, EIF2S1, EIF4G1, MRPL16, MRPL17, MRPL23, MRPL34, MRPS11, MRPS21, NDUFA7, RACK1, RPL10, RPL10A, RPL15, RPL18A, RPL26, RPL29, RPL32, RPL34, RPL35, RPL36, RPL37A, RPL5, RPL7L1, RPLP1, RPLP2, RPS12, RPS15, RPS26, RPS28, RPSA]
	GO:0044391	ribosomal subunit	6.5e-12	1.4e-09	2e-43	6.1e-42	14.8718	29	[EIF2S1, EIF4G1, MRPL16, MRPL17, MRPL23, MRPL34, MRPS11, MRPS21, RACK1, RPL10, RPL10A, RPL15, RPL18A, RPL26, RPL29, RPL32, RPL34, RPL35, RPL36, RPL37A, RPL5, RPL7L1, RPLP1, RPLP2, RPS12, RPS15, RPS26, RPS28, RPSA]
	GO:0044445	cytosolic part	3.5e-17	8.3e-15	2e-43	6.1e-42	15.7088	41	[BAG6, CCT2, CCT3, CCT4, CCT5, CCT6A, CCT7, CCT8, CYB5R3, EIF2S1, EIF4G1, ENO1, HBA2, HBB, IDE, MRPL23, PRDX3, PSMC3, PSMC6, PYCARD, RPL10, RPL10A, RPL15, RPL18A, RPL26, RPL29, RPL32, RPL34, RPL35, RPL36, RPL37A, RPL5, RPL7L1, RPLP1, RPLP2, RPS12, RPS15, RPS26, RPS28, RPSA, TCP1]
	GO:0015934	large ribosomal subunit	7.5e-09	1.6e-06	2e-43	6.1e-42	16.1017	19	[MRPL16, MRPL17, MRPL23, MRPL34, RPL10, RPL10A, RPL15, RPL18A, RPL26, RPL29, RPL32, RPL34, RPL35, RPL36, RPL37A, RPL5, RPL7L1, RPLP1, RPLP2]
	GO:0015935	small ribosomal subunit	0.0002	0.031	2e-43	6.1e-42	12.8205	10	[EIF2S1, EIF4G1, MRPS11, MRPS21, RACK1, RPS12, RPS15, RPS26, RPS28, RPSA]
	GO:0022626	cytosolic ribosome	1.1e-11	2.6e-09	2e-43	6.1e-42	18.4	23	[EIF2S1, EIF4G1, MRPL23, RPL10, RPL10A, RPL15, RPL18A, RPL26, RPL29, RPL32, RPL34, RPL35, RPL36, RPL37A, RPL5, RPL7L1, RPLP1, RPLP2, RPS12, RPS15, RPS26, RPS28, RPSA]
	GO:0022625	cytosolic large ribosomal subunit	1.7e-10	3.7e-08	2e-43	6.1e-42	24.6154	16	[MRPL23, RPL10, RPL10A, RPL15, RPL18A, RPL26, RPL29, RPL32, RPL34, RPL35, RPL36, RPL37A, RPL5, RPL7L1, RPLP1, RPLP2]
	GO:0043229	intracellular organelle	1.3e-23	3.3e-21	1.3e-23	3.6e-22	4.08507	509	[A2M, ABCF1, ACLY, ACTG1, ACTN1, ACTR2, ACTR3, ADAR, ADD1, AGR2, AHNAK, AHSG, AIMP2, AK1, AKR1B10, AKR7A2, ANXA1, ANXA4, ANXA7, AP1B1, AP1S1, AP2A1, AP2A2, AP2B1, AP2M1, APEX1, APMAP, APOA1, ARFGEF1, ARG1, ARHGAP1, ARHGDIA, ARHGDIB, ARPC2, ARPC3, ARPC5, ARPC5L, ASCC3, ASNA1, ATIC, ATP5B, ATP5H, ATXN2L, AZU1, BAG6, BAZ1B, BLVRB, BOP1, BPI, BRIX1, BTF3, BUD23, C14orf166, C3, CAD, CALM1, CALML5, CAM…
	GO:0044446	intracellular organelle part	3.2e-35	8.1e-33	1.3e-23	3.6e-22	4.88106	435	[A2M, ABCF1, ACLY, ACTG1, ACTN1, ACTR2, ACTR3, ADAR, ADD1, AHNAK, AHSG, AK1, AKR1B10, ANXA1, ANXA4, ANXA7, AP1B1, AP1S1, AP2A1, AP2A2, AP2B1, AP2M1, APEX1, APOA1, ARFGEF1, ARG1, ARHGAP1, ARPC2, ARPC3, ARPC5, ARPC5L, ASCC3, ASNA1, ATP5B, ATP5H, ATXN2L, AZU1, BAG6, BAZ1B, BLVRB, BOP1, BPI, BRIX1, BUD23, C14orf166, C3, CAD, CALM1, CALML5, CAMP, CAND1, CANX, CAP1, CASP14, CAT, CC2D1A, CCT2, CCT3, CCT…
	GO:0043231	intracellular membrane-bounded organelle	9.2e-18	2.2e-15	1.3e-23	3.6e-22	4.15659	447	[ABCF1, ACLY, ACTG1, ACTR2, ADAR, ADD1, AGR2, AHNAK, AHSG, AIMP2, AKR1B10, AKR7A2, ANXA1, ANXA4, ANXA7, AP1B1, AP1S1, AP2A1, AP2A2, AP2B1, AP2M1, APEX1, APMAP, APOA1, ARFGEF1, ARG1, ARHGDIA, ASCC3, ASNA1, ATIC, ATP5B, ATP5H, ATXN2L, AZU1, BAG6, BAZ1B, BLVRB, BOP1, BPI, BRIX1, BTF3, BUD23, C14orf166, C3, CAD, CALM1, CAND1, CANX, CAP1, CASP14, CAT, CC2D1A, CCT2, CCT4, CCT5, CCT7, CCT8, CDK1, CDK5, …
	GO:0070013	intracellular organelle lumen	2.5e-36	6.2e-34	1.3e-23	3.6e-22	6.03516	309	[A2M, ABCF1, ACLY, ACTN1, ACTR2, ADAR, ADD1, AHSG, ANXA1, APEX1, APOA1, ARFGEF1, ARG1, ARPC5, ASCC3, ASNA1, ATP5B, ATP5H, ATXN2L, AZU1, BAG6, BAZ1B, BLVRB, BOP1, BPI, BRIX1, BUD23, C14orf166, C3, CAD, CALM1, CALML5, CAMP, CAND1, CANX, CAP1, CAT, CC2D1A, CCT2, CCT4, CCT5, CCT8, CDK1, CDK5, CHD4, CIRBP, CKAP4, CLIC3, CMPK1, COL1A2, CRABP2, CRISP3, CSNK2A1, CST3, CTNNB1, CTSD, CTSG, CYB5R3, CYCS, DD…
	GO:0005634	nucleus	4.4e-14	1e-11	1.3e-23	3.6e-22	4.47658	325	[ABCF1, ACLY, ACTG1, ADAR, ADD1, AHNAK, AIMP2, ANXA1, ANXA4, ANXA7, APEX1, APOA1, ARFGEF1, ARG1, ARHGDIA, ASCC3, ASNA1, ATP5B, ATP5H, ATXN2L, BAG6, BAZ1B, BLVRB, BOP1, BRIX1, BTF3, BUD23, C14orf166, CAD, CALM1, CAND1, CASP14, CC2D1A, CCT4, CCT5, CCT8, CDK1, CDK5, CFAP20, CHD4, CHMP5, CIRBP, CKAP4, CLIC3, CMPK1, CNOT1, CPNE2, CPNE7, CRABP2, CSNK2A1, CST3, CTNNA2, CTNNB1, CTNND1, CTSG, CYCS, DDX21,…
	GO:0044428	nuclear part	1.3e-17	3.3e-15	1.3e-23	3.6e-22	5.32518	235	[ABCF1, ACLY, ADAR, ADD1, ANXA1, ANXA4, ANXA7, APEX1, ARFGEF1, ASCC3, ASNA1, ATP5H, ATXN2L, BAG6, BAZ1B, BLVRB, BOP1, BRIX1, BUD23, C14orf166, CAD, CALM1, CAND1, CC2D1A, CCT4, CCT5, CCT8, CDK1, CDK5, CHD4, CIRBP, CKAP4, CLIC3, CMPK1, CRABP2, CSNK2A1, CST3, CTNNB1, DDX21, DDX46, DDX52, DDX54, DDX6, DECR1, DHRS2, DHX9, DIMT1, DKC1, DNMT1, DRG2, EEF1D, EEF1E1, EFTUD2, EIF3E, EIF4A3, EIF5A, ELAVL1, E…
	GO:0031981	nuclear lumen	1.7e-17	4.1e-15	1.3e-23	3.6e-22	5.46218	221	[ABCF1, ACLY, ADAR, ADD1, ANXA1, APEX1, ARFGEF1, ASCC3, ASNA1, ATP5H, ATXN2L, BAG6, BAZ1B, BLVRB, BOP1, BRIX1, BUD23, C14orf166, CAD, CALM1, CAND1, CC2D1A, CCT4, CCT5, CCT8, CDK1, CDK5, CHD4, CIRBP, CKAP4, CLIC3, CMPK1, CRABP2, CSNK2A1, CTNNB1, DDX21, DDX46, DDX52, DDX54, DDX6, DECR1, DHX9, DIMT1, DKC1, DNMT1, DRG2, EEF1D, EEF1E1, EFTUD2, EIF3E, EIF4A3, ELAVL1, EPB41L2, EPPK1, EWSR1, FABP5, FAM12…
	GO:0005654	nucleoplasm	3.4e-11	7.6e-09	1.3e-23	3.6e-22	5.14385	177	[ABCF1, ACLY, ADAR, ADD1, ANXA1, APEX1, ARFGEF1, ASCC3, ATP5H, ATXN2L, BAG6, BAZ1B, BLVRB, BOP1, BUD23, C14orf166, CAD, CALM1, CAND1, CCT4, CCT8, CDK1, CDK5, CHD4, CIRBP, CKAP4, CLIC3, CRABP2, CSNK2A1, CTNNB1, DDX21, DDX46, DDX52, DECR1, DHX9, DIMT1, DKC1, DNMT1, DRG2, EEF1E1, EFTUD2, EIF3E, EIF4A3, ELAVL1, EPB41L2, FABP5, FAM129B, FDPS, FEN1, FKBP4, FLII, FUS, GAR1, GOT1, GTF3C5, H2AFX, HADH, HA…
	GO:0005730	nucleolus	8.4e-17	1.9e-14	1.3e-23	3.6e-22	8.67769	84	[ADAR, APEX1, ARFGEF1, ASNA1, BOP1, BRIX1, BUD23, CC2D1A, CCT5, CIRBP, CMPK1, DDX21, DDX46, DDX52, DDX54, DDX6, DHX9, DIMT1, DKC1, EEF1D, EEF1E1, EWSR1, FEN1, FTSJ3, FXR1, GAR1, H1FX, HMOX1, ILF3, IPO5, KLK6, KRR1, LONP1, MAGED2, MARS, MDN1, MNDA, MRPL23, MYBBP1A, MYO1C, NAT10, NF2, NFIC, NHP2, NONO, NOP10, NOP56, NOP58, OLA1, OSBP, PPP1CA, PPP1CB, PRKDC, PYCARD, RBM19, RBM28, RCC2, RNASE7, RPL26…
	GO:0098589	membrane region	6.9e-05	0.011	1e-09	1.9e-08	7.28643	29	[AHNAK, AP1S1, AP2A1, AP2A2, AP2B1, AP2M1, CLTC, CTNNA1, CTNNB1, CTSD, DNM2, EIF5A, HIP1R, HK1, HMOX1, IQGAP1, LDHB, MYO1C, MYO1D, MYO6, PARK7, RAB5A, SLC9A3R1, STOM, TF, TFRC, TUBB2A, VCL, XPO1]
	GO:0005905	clathrin-coated pit	2.1e-05	0.0036	1e-09	1.9e-08	15.0685	11	[AP1S1, AP2A1, AP2A2, AP2B1, AP2M1, CLTC, DNM2, HIP1R, MYO6, TF, TFRC]
	GO:0012506	vesicle membrane	2.1e-08	4.4e-06	1e-09	1.9e-08	7.17949	56	[ANXA1, ANXA4, ANXA7, AP1B1, AP1S1, AP2A1, AP2A2, AP2B1, AP2M1, AZU1, CALM1, CEACAM1, CKAP4, CLTC, COPB1, COPB2, COPG1, CYB5R1, DIAPH1, DMBT1, DNM2, DSC1, DSG1, FABP5, HIP1R, IQGAP1, ITGAM, LAMP1, MYO6, NCALD, PIGR, PKP1, PLA2G4D, RAB11A, RAB11FIP1, RAB13, RAB18, RAB1A, RAB3D, RAB5A, RAB5B, RAB5C, RAB7A, RAC2, SAR1B, SEC13, SEC31A, SERPINB6, SFN, STOM, TF, TFRC, YKT6, YWHAE, YWHAG, YWHAH]
	GO:0030117	membrane coat	1e-05	0.0018	1e-09	1.9e-08	13.8298	13	[AP1B1, AP1S1, AP2A1, AP2A2, AP2B1, AP2M1, CLTC, COPB1, COPB2, COPG1, NCALD, SEC31A, TF]
	GO:0030118	clathrin coat	0.00013	0.021	1e-09	1.9e-08	16.6667	8	[AP1B1, AP1S1, AP2A1, AP2A2, AP2B1, AP2M1, CLTC, NCALD]
	GO:0030132	clathrin coat of coated pit	0.00027	0.042	1e-09	1.9e-08	26.3158	5	[AP2A1, AP2A2, AP2B1, AP2M1, CLTC]
	GO:0030135	coated vesicle	9.7e-05	0.016	1e-09	1.9e-08	7.97101	22	[AP1B1, AP1S1, AP2A1, AP2A2, AP2B1, AP2M1, CLTC, COPB1, COPB2, COPG1, DNM2, HIP1R, MYO6, NCALD, RAB5A, SAR1B, SEC13, SEC31A, SERPINA1, SNX3, TF, TFRC]
	GO:0030139	endocytic vesicle	1.1e-07	2.3e-05	1e-09	1.9e-08	9.83051	29	[AP1B1, AP1S1, AP2A1, AP2A2, AP2B1, AP2M1, APOA1, CLTC, DMBT1, DNM2, EHD1, HBB, HSPH1, HYOU1, KIF5B, LAMP1, LTF, MYO6, PDIA3, RAB11A, RAB11FIP1, RAB13, RAB5A, RAB5B, RAB5C, RAB7A, RAC2, SNX3, TF]
	GO:0030662	coated vesicle membrane	4e-06	0.00078	1e-09	1.9e-08	10.8571	19	[AP1B1, AP1S1, AP2A1, AP2A2, AP2B1, AP2M1, CLTC, COPB1, COPB2, COPG1, HIP1R, MYO6, NCALD, RAB5A, SAR1B, SEC13, SEC31A, TF, TFRC]
	GO:0030665	clathrin-coated vesicle membrane	8.8e-05	0.014	1e-09	1.9e-08	11.3043	13	[AP1B1, AP1S1, AP2A1, AP2A2, AP2B1, AP2M1, CLTC, HIP1R, MYO6, NCALD, RAB5A, TF, TFRC]
	GO:0036020	endolysosome membrane	5.4e-05	0.0092	1e-09	1.9e-08	35.7143	5	[AP2A1, AP2A2, AP2B1, AP2M1, CLTC]
	GO:0012505	endomembrane system	7.8e-11	1.7e-08	1.8e-13	4.1e-12	4.82396	211	[A2M, ABCF1, ACLY, ACTN1, ACTR2, AGR2, AHSG, AKR1B10, AKR7A2, ANXA1, ANXA4, ANXA7, AP1B1, AP1S1, AP2A1, AP2A2, AP2B1, AP2M1, APEX1, APMAP, APOA1, ARFGEF1, ARG1, ARHGAP1, ARPC2, ARPC5, ASNA1, AZU1, BPI, C3, CALM1, CALML5, CAMP, CAND1, CANX, CAP1, CAT, CCT2, CCT8, CEACAM1, CHMP5, CKAP4, CLTC, COL1A2, COPB1, COPB2, COPG1, CRABP2, CRISP3, CST3, CTNNA1, CTSD, CTSG, CYB5R1, CYB5R3, DDX54, DEFB103A, DHR…
	GO:0012506	vesicle membrane	2.1e-08	4.4e-06	1.8e-13	4.1e-12	7.17949	56	[ANXA1, ANXA4, ANXA7, AP1B1, AP1S1, AP2A1, AP2A2, AP2B1, AP2M1, AZU1, CALM1, CEACAM1, CKAP4, CLTC, COPB1, COPB2, COPG1, CYB5R1, DIAPH1, DMBT1, DNM2, DSC1, DSG1, FABP5, HIP1R, IQGAP1, ITGAM, LAMP1, MYO6, NCALD, PIGR, PKP1, PLA2G4D, RAB11A, RAB11FIP1, RAB13, RAB18, RAB1A, RAB3D, RAB5A, RAB5B, RAB5C, RAB7A, RAC2, SAR1B, SEC13, SEC31A, SERPINB6, SFN, STOM, TF, TFRC, YKT6, YWHAE, YWHAG, YWHAH]
	GO:0005773	vacuole	7.3e-10	1.5e-07	1.8e-13	4.1e-12	7.53086	61	[ACLY, ACTR2, AHNAK, AKR1B10, ANXA1, AP1B1, AP1S1, AP2A1, AP2A2, AP2B1, AP2M1, APEX1, ARG1, AZU1, BPI, C3, CAP1, CAT, CCT2, CCT8, CKAP4, CLTC, CST3, CTSD, CTSG, CYB5R3, DYNC1H1, ELANE, FABP5, GOT1, KPNA2, LAMP1, LRBA, LYZ, MNDA, MYO6, NAPA, PADI2, PIGR, PIP4K2A, PIP4K2C, PRDX6, PSMD1, PYCARD, PYGB, RAB2A, RAB3D, RAB5C, RAB7A, RALB, RNASE3, RPSA, S100A13, S100A7, SCGB1D1, SEPT9, SERPINB3, STOM, TU…
	GO:0031410	cytoplasmic vesicle	1.5e-24	3.8e-22	1.8e-13	4.1e-12	7.21785	165	[A2M, ACLY, ACTN1, ACTR2, AHSG, ANXA1, ANXA7, AP1B1, AP1S1, AP2A1, AP2A2, AP2B1, AP2M1, APEX1, APOA1, ARG1, ARHGAP1, ARHGDIB, ARPC2, ARPC5, AZU1, BPI, C3, CALM1, CALML5, CAMP, CAND1, CANX, CAP1, CAT, CCT2, CCT4, CCT8, CEACAM1, CHMP5, CKAP4, CLTC, COPB1, COPB2, COPG1, CRISP3, CST3, CTNNA1, CTSD, CTSG, CYB5R1, CYB5R3, DIAPH1, DMBT1, DNM2, DSC1, DSG1, DYNC1H1, ECM1, EHD1, ELANE, ERBB2, ERP29, FABP5,…
	GO:0044433	cytoplasmic vesicle part	1e-27	2.5e-25	1.8e-13	4.1e-12	8.9129	132	[A2M, ACLY, ACTN1, ACTR2, AHSG, ANXA1, ANXA7, AP1B1, AP1S1, AP2A1, AP2A2, AP2B1, AP2M1, APOA1, ARG1, ARHGAP1, ARPC5, AZU1, BPI, C3, CALM1, CALML5, CAMP, CAND1, CAP1, CAT, CCT2, CCT8, CEACAM1, CHMP5, CKAP4, CLTC, COPB1, COPB2, COPG1, CRISP3, CST3, CTSD, CTSG, CYB5R1, CYB5R3, DIAPH1, DMBT1, DNM2, DSC1, DSG1, DYNC1H1, ECM1, EHD1, ELANE, ERBB2, FABP5, FGA, FLG2, GNPNAT1, GSTP1, HBB, HIP1R, HSPH1, HUW…
	GO:0044437	vacuolar part	3.9e-09	8.5e-07	1.8e-13	4.1e-12	8.16327	48	[ACLY, ACTR2, AHNAK, AP1B1, AP1S1, AP2A1, AP2A2, AP2B1, AP2M1, ARG1, AZU1, BPI, C3, CAP1, CCT2, CCT8, CKAP4, CLTC, CTSD, CTSG, CYB5R3, DYNC1H1, ELANE, FABP5, KPNA2, LAMP1, LYZ, MNDA, MYO6, NAPA, PADI2, PIGR, PRDX6, PSMD1, PYCARD, PYGB, RAB2A, RAB3D, RAB5C, RAB7A, RNASE3, RPSA, S100A7, SCGB1D1, SEPT9, SERPINB3, STOM, TUBB2A]
	GO:0030141	secretory granule	1.2e-25	2.9e-23	1.8e-13	4.1e-12	10.7588	95	[A2M, ACLY, ACTN1, ACTR2, AHSG, ANXA7, AP2A2, APOA1, ARG1, ARPC5, AZU1, BPI, C3, CALML5, CAMP, CAND1, CAP1, CAT, CCT2, CCT8, CEACAM1, CKAP4, COPB1, CRISP3, CST3, CTNNA1, CTSD, CTSG, CYB5R1, CYB5R3, DIAPH1, DMBT1, DSC1, DSG1, DYNC1H1, ECM1, ELANE, FABP5, FGA, FLG2, GSTP1, HBB, HUWE1, IDH1, IMPDH2, IQGAP1, ITGAM, LACRT, LAMP1, LCN2, LGALS3BP, LTF, LYZ, MAGED2, MMP9, MNDA, OLA1, ORM1, PADI2, PDAP1, …
	GO:0005775	vacuolar lumen	1e-10	2.2e-08	1.8e-13	4.1e-12	14.2105	27	[ACLY, ACTR2, ARG1, AZU1, BPI, C3, CAP1, CCT2, CCT8, CTSD, CTSG, CYB5R3, DYNC1H1, ELANE, FABP5, LYZ, MNDA, PADI2, PRDX6, PSMD1, PYCARD, PYGB, RNASE3, S100A7, SCGB1D1, SERPINB3, TUBB2A]
	GO:0060205	cytoplasmic vesicle lumen	2.3e-29	5.8e-27	1.8e-13	4.1e-12	17.4263	65	[A2M, ACLY, ACTN1, ACTR2, AHSG, APOA1, ARG1, ARPC5, AZU1, BPI, C3, CAMP, CAND1, CAP1, CAT, CCT2, CCT8, CRISP3, CTSD, CTSG, CYB5R3, DYNC1H1, ECM1, ELANE, FABP5, FGA, GSTP1, HBB, HSPH1, HUWE1, HYOU1, IDH1, IMPDH2, LCN2, LGALS3BP, LTF, LYZ, MAGED2, MNDA, OLA1, ORM1, PADI2, PGAM1, PNP, PPIA, PRDX4, PRDX6, PSMA5, PSMC3, PSMD1, PSMD2, PYCARD, PYGB, RNASE3, S100A7, S100P, SERPINA1, SERPINB3, SLPI, SPTAN…
	GO:0099503	secretory vesicle	8e-24	1.9e-21	1.8e-13	4.1e-12	9.86056	99	[A2M, ACLY, ACTN1, ACTR2, AHSG, ANXA7, AP2A2, APEX1, APOA1, ARG1, ARPC5, AZU1, BPI, C3, CALM1, CALML5, CAMP, CAND1, CAP1, CAT, CCT2, CCT8, CEACAM1, CKAP4, COPB1, CRISP3, CST3, CTNNA1, CTSD, CTSG, CYB5R1, CYB5R3, DIAPH1, DMBT1, DSC1, DSG1, DYNC1H1, ECM1, ELANE, FABP5, FGA, FLG2, GSTP1, HBB, HUWE1, IDH1, IMPDH2, IQGAP1, ITGAM, LACRT, LAMP1, LCN2, LGALS3BP, LTF, LYZ, MAGED2, MMP9, MNDA, OLA1, ORM1, …
	GO:0034774	secretory granule lumen	5.2e-28	1.2e-25	1.8e-13	4.1e-12	17.4157	62	[A2M, ACLY, ACTN1, ACTR2, AHSG, APOA1, ARG1, ARPC5, AZU1, BPI, C3, CAMP, CAND1, CAP1, CAT, CCT2, CCT8, CRISP3, CTSD, CTSG, CYB5R3, DYNC1H1, ECM1, ELANE, FABP5, FGA, GSTP1, HUWE1, IDH1, IMPDH2, LCN2, LGALS3BP, LTF, LYZ, MAGED2, MNDA, OLA1, ORM1, PADI2, PGAM1, PNP, PPIA, PRDX4, PRDX6, PSMA5, PSMC3, PSMD1, PSMD2, PYCARD, PYGB, RNASE3, S100A7, S100P, SERPINA1, SERPINB3, SLPI, SPTAN1, TF, TUBB2A, VCL,…
	GO:0005764	lysosome	6.6e-10	1.4e-07	1.8e-13	4.1e-12	8.00582	55	[ACLY, ACTR2, AHNAK, AKR1B10, ANXA1, AP1B1, AP1S1, AP2A1, AP2A2, AP2B1, AP2M1, APEX1, ARG1, AZU1, BPI, C3, CAP1, CAT, CCT2, CCT8, CKAP4, CLTC, CST3, CTSD, CTSG, CYB5R3, DYNC1H1, ELANE, FABP5, GOT1, LAMP1, LRBA, LYZ, MNDA, MYO6, PADI2, PIGR, PRDX6, PSMD1, PYCARD, PYGB, RAB2A, RAB3D, RAB5C, RAB7A, RNASE3, RPSA, S100A13, S100A7, SCGB1D1, SERPINB3, STOM, TUBB2A, USP5, VPS26A]
	GO:1904813	ficolin-1-rich granule lumen	7.4e-15	1.7e-12	1.8e-13	4.1e-12	20	28	[ACLY, ACTR2, ARPC5, CALML5, CAND1, CAT, CCT8, CST3, CTSD, GSTP1, HBB, HUWE1, IDH1, IMPDH2, MMP9, MNDA, PDAP1, PGAM1, PNP, PPIA, PRDX4, PSMA5, PSMC3, PSMD2, PXDN, SERPINA1, VCL, XRCC6]
	GO:0042582	azurophil granule	4.7e-15	1e-12	1.8e-13	4.1e-12	18.1287	31	[ACLY, ACTR2, ARG1, AZU1, BPI, C3, CAP1, CCT2, CCT8, CKAP4, CTSG, CYB5R3, DYNC1H1, ELANE, FABP5, LAMP1, LYZ, MNDA, PADI2, PIGR, PRDX6, PSMD1, PYCARD, PYGB, RAB3D, RAB5C, RNASE3, S100A7, SERPINB3, STOM, TUBB2A]
	GO:0035578	azurophil granule lumen	1.3e-15	3.2e-13	1.8e-13	4.1e-12	24.5098	25	[ACLY, ACTR2, ARG1, AZU1, BPI, C3, CAP1, CCT2, CCT8, CTSG, CYB5R3, DYNC1H1, ELANE, FABP5, LYZ, MNDA, PADI2, PRDX6, PSMD1, PYCARD, PYGB, RNASE3, S100A7, SERPINB3, TUBB2A]

## Sheet: Go Term Analysis Sen vs Sen T
	GOID	GOTerm	Term PValue	Term PValue Corrected with Bonferroni step down	Group Pvalue	Group PValue Corrected with Bonferroni step down	% Associated Genes	Nr. Genes	Associated Genes Found
	GO:0005615	extracellular space	1.4e-06	0.00026	1.4e-06	1.5e-05	5.26946	88	[A2ML1, ACTBL2, ACTG1, AGR2, AHSG, ALDOA, ANXA5, APOD, ARHGDIA, BPI, BPIFA1, BPIFB2, C3, C6orf58, CAMP, CAP1, CAT, CNOT1, CRISP3, CST1, CST2, CST3, CST4, CSTB, CTSD, CTSG, CYR61, DCD, DEFB103A, DMBT1, EIF2S1, ELANE, FGA, FGG, GDF15, GPI, GSTP1, HBB, HDLBP, HSPD1, IDE, IGFBP5, IGHG1, IGHG3, IL36G, KLK6, LACRT, LCN1, LCN2, LCP1, LGALS3BP, LGALS7B, LPO, LSR, LTF, MDH1, MIF, MMP9, MOV10, MSN, MUC5AC,…
	GO:0030684	preribosome	0.00016	0.024	0.00016	0.00032	12.8205	10	[EIF6, IMP3, MDN1, NOP58, PPAN-P2RY11, RPSA, RRP15, SNU13, TSR1, WDR12]
	GO:0042470	melanosome	5.5e-07	0.0001	5.5e-07	7.7e-06	14.0351	16	[AHCY, ANXA6, CLTC, CTSD, HSP90B1, LAMP1, NAP1L1, PDIA3, RAB5B, SLC3A2, SND1, STOM, SYTL1, TFRC, TMED10, TMEM33]
	GO:0048471	perinuclear region of cytoplasm	2e-06	0.00037	2e-06	1.8e-05	6.62824	46	[ANXA4, ANXA6, APOD, ARHGAP1, ATP2A2, C14orf166, CKAP4, CST3, CYFIP1, DLG1, EHD1, EIF4A2, EIF4H, ERBB2, FKBP4, FLNA, FUS, FXR1, GSDMA, HNRNPL, HSP90B1, LAMP1, LRPPRC, MAP7, MLPH, MSN, MTPN, MX1, MYO6, NF2, PLA2G2A, PRDX5, RAB11A, RAB14, RACK1, RAP1A, S100A14, SEPT2, SEPT9, SERBP1, SLC9A3R1, STOM, TF, TFRC, USO1, YBX3]
	GO:0072562	blood microparticle	2.3e-05	0.004	2.3e-05	0.00011	9.35961	19	[ACTG1, AHSG, ANXA5, C3, EIF2S1, FGA, FGG, HBB, IGHG1, IGHG3, LGALS3BP, MSN, ORM1, PFN1, SERPINA3, SERPINC1, STOM, TF, TFRC]
	GO:0005832	chaperonin-containing T-complex	7.4e-07	0.00014	7.4e-07	8.9e-06	50	6	[CCT2, CCT5, CCT6A, CCT7, CCT8, TCP1]
	GO:0005844	polysome	5e-06	0.00089	5e-06	3.5e-05	18.8679	10	[ABCF1, DRG1, EIF2S1, EIF4H, FUS, FXR1, GCN1, PSMA1, PSMA6, YBX3]
	GO:0005885	Arp2/3 protein complex	2.2e-06	0.00041	2.2e-06	1.8e-05	42.8571	6	[ACTR2, ACTR3, ARPC1A, ARPC2, ARPC3, ARPC5]
	GO:0008290	F-actin capping protein complex	0.0001	0.016	0.0001	0.00032	44.4444	4	[ADD1, CAPZA1, CAPZA2, MTPN]
	GO:0032432	actin filament bundle	0.00021	0.032	0.00016	0.00032	13.6364	9	[FHOD1, LCP1, MARCKS, MYH14, MYL12A, PXDN, SEPT11, SEPT7, SEPT9]
	GO:0042641	actomyosin	0.00033	0.047	0.00016	0.00032	12.8571	9	[FHOD1, LCP1, MYH14, MYL12A, MYO18A, PXDN, SEPT11, SEPT7, SEPT9]
	GO:0000781	chromosome, telomeric region	0.00016	0.025	0.00016	0.00016	9.375	15	[ALYREF, CBX3, CDK1, FEN1, GAR1, H2AFX, H2AFY, NLRP2, PCNA, PPP1CC, PRKDC, PTGES3, RAD50, UPF1, XRCC5]
	GO:0000784	nuclear chromosome, telomeric region	0.00011	0.017	0.00016	0.00016	10.7438	13	[ALYREF, CBX3, CDK1, FEN1, GAR1, H2AFY, NLRP2, PCNA, PPP1CC, PRKDC, RAD50, UPF1, XRCC5]
	GO:0031982	vesicle	3.5e-88	8.4e-86	3.5e-88	9.1e-87	8.16742	361	[A2ML1, AARS, ACACA, ACTBL2, ACTG1, ACTR2, ACTR3, AHCY, AHSA1, AHSG, AK1, AKR1B10, AKR7A2, ALDH2, ALDOA, ALYREF, ANXA3, ANXA4, ANXA5, ANXA6, ANXA7, AP1B1, AP1G1, AP1M2, AP1S1, AP2A1, AP2A2, AP3B1, APMAP, APOD, ARHGAP1, ARHGDIA, ARHGDIB, ARL1, ARPC1A, ARPC2, ARPC3, ARPC5, ARRDC1, ASNA1, ATP2A2, ATP5H, ATP5J2, BASP1, BLVRA, BLVRB, BPI, BPIFB2, C3, C6orf58, CACYBP, CAD, CALM1, CALML3, CAMP, CAND1, C…
	GO:0070062	extracellular exosome	1.1e-122	2.7e-120	3.5e-88	9.1e-87	11.5041	335	[A2ML1, AARS, ACACA, ACTBL2, ACTG1, ACTR2, ACTR3, AHCY, AHSA1, AHSG, AK1, AKR1B10, AKR7A2, ALDH2, ALDOA, ALYREF, ANXA3, ANXA4, ANXA5, ANXA6, ANXA7, AP1S1, APMAP, APOD, ARHGAP1, ARHGDIA, ARHGDIB, ARL1, ARPC1A, ARPC2, ARPC3, ARPC5, ARRDC1, ASNA1, ATP5H, ATP5J2, BASP1, BLVRA, BLVRB, BPI, BPIFB2, C3, C6orf58, CACYBP, CAD, CALM1, CALML3, CAMP, CAND1, CAP1, CAPN1, CAPZA1, CAPZA2, CAT, CC2D1A, CCT2, CCT…
	GO:0005912	adherens junction	3.1e-22	7e-20	3.1e-22	6.5e-21	12.4304	67	[ACTG1, ACTR2, ACTR3, ADD1, ANXA5, ANXA6, ARPC2, ARPC3, ARPC5, CAP1, CAPN1, CAT, CEACAM1, CLTC, CTNNA1, CTNND1, CYFIP1, DLG1, DYNLL1, EPB41L1, FAM129B, FLNA, G3BP1, GDI2, HMGA1, HSP90B1, HSPA9, ITGB6, LCP1, MARCKS, MRPL23, MSN, NF2, NPM1, PABPC1, PAK4, PDIA3, PFN1, PKP3, PPP1CC, PXDN, RAB10, RHOA, RPL10A, RPL17, RPL23, RPL37A, RPL38, RPL5, RPL8, RPLP1, RPS11, RPS13, RPS14, RPS15, RPS16, RPS17, RP…
	GO:0005925	focal adhesion	3.4e-21	7.6e-19	3.1e-22	6.5e-21	13.5514	58	[ACTG1, ACTR2, ACTR3, ADD1, ANXA5, ANXA6, ARPC2, ARPC3, ARPC5, CAP1, CAPN1, CAT, CLTC, CTNNA1, CYFIP1, DYNLL1, FLNA, G3BP1, GDI2, HMGA1, HSP90B1, HSPA9, ITGB6, LCP1, MARCKS, MRPL23, MSN, NPM1, PABPC1, PAK4, PDIA3, PFN1, PPP1CC, PXDN, RAB10, RHOA, RPL10A, RPL17, RPL23, RPL37A, RPL38, RPL5, RPL8, RPLP1, RPS11, RPS13, RPS14, RPS15, RPS16, RPS17, RPS19, RPS3A, RPS5, RPS7, SRP68, TLN1, VCL, VIM]
	GO:0016604	nuclear body	1.1e-05	0.0019	1.1e-05	6.8e-05	6.14379	47	[ADD1, ALYREF, ATXN2L, BASP1, BAZ1B, CKAP4, CLIC3, DDX17, DDX39A, DDX3X, DKC1, DRG1, GAR1, H2AFX, HNRNPM, IVL, LARS, LSG1, MNDA, MYO1C, NAMPT, NONO, NOP10, NOP58, NXF1, PABPN1, PCNA, PPP1CC, PRPF19, PRPF31, PRPF6, PRPF8, RBM39, RNASE3, RREB1, S100A14, SF3B3, SNRPA1, SRSF3, SRSF5, TARDBP, TKT, TRIM25, U2AF1, UBE2V1, UQCC2, XPO1]
	GO:0016607	nuclear speck	2e-05	0.0035	1.1e-05	6.8e-05	7.45501	29	[ALYREF, ATXN2L, BASP1, CKAP4, DDX17, DDX39A, DDX3X, H2AFX, MNDA, NAMPT, NONO, NXF1, PABPN1, PPP1CC, PRPF19, PRPF31, PRPF6, PRPF8, RBM39, RNASE3, RREB1, SF3B3, SNRPA1, SRSF3, SRSF5, TARDBP, TKT, U2AF1, UBE2V1]
	GO:0000502	proteasome complex	2.3e-09	4.7e-07	2.3e-09	3.9e-08	22.0588	15	[IDE, PSMA1, PSMA3, PSMA4, PSMA5, PSMA6, PSMB4, PSMB6, PSMC3, PSMC6, PSME1, PSME2, RAD23B, TXNL1, USP14]
	GO:0005839	proteasome core complex	2.3e-06	0.00042	2.3e-09	3.9e-08	33.3333	7	[PSMA1, PSMA3, PSMA4, PSMA5, PSMA6, PSMB4, PSMB6]
	GO:0019773	proteasome core complex, alpha-subunit complex	1.5e-06	0.00029	2.3e-09	3.9e-08	62.5	5	[PSMA1, PSMA3, PSMA4, PSMA5, PSMA6]
	GO:0035770	ribonucleoprotein granule	1.1e-07	2.2e-05	1.1e-07	1.8e-06	11.33	23	[ATXN2L, BPI, CAPRIN1, CIRBP, CKAP4, CNOT1, CTSG, DDX3X, DDX6, EIF2S1, FXR1, G3BP1, HNRNPL, MOV10, NSUN2, PABPC1, PSMA4, PSMA6, PSMC3, STAU1, TUBB2A, UPF1, YBX1]
	GO:0036464	cytoplasmic ribonucleoprotein granule	7.3e-07	0.00014	1.1e-07	1.8e-06	10.9375	21	[ATXN2L, BPI, CAPRIN1, CIRBP, CKAP4, CNOT1, CTSG, DDX3X, DDX6, EIF2S1, G3BP1, MOV10, NSUN2, PABPC1, PSMA4, PSMA6, PSMC3, STAU1, TUBB2A, UPF1, YBX1]
	GO:0010494	cytoplasmic stress granule	7e-09	1.4e-06	1.1e-07	1.8e-06	27.2727	12	[ATXN2L, BPI, CAPRIN1, CIRBP, CTSG, DDX3X, DDX6, EIF2S1, G3BP1, PABPC1, STAU1, YBX1]
	GO:0005852	eukaryotic translation initiation factor 3 complex	1.8e-05	0.0031	1.5e-06	1.5e-05	31.5789	6	[DDX3X, EIF3A, EIF3C, EIF3I, EIF3K, EIF6]
	GO:0043614	multi-eIF complex	3e-05	0.0051	1.5e-06	1.5e-05	100	3	[EIF2S1, EIF3A, EIF6]
	GO:0033290	eukaryotic 48S preinitiation complex	3.7e-06	0.00066	1.5e-06	1.5e-05	40	6	[EIF2S1, EIF3A, EIF3C, EIF3I, EIF3K, EIF6]
	GO:0005737	cytoplasm	3.1e-47	7.3e-45	3.1e-47	7.4e-46	4.50903	512	[AARS, ABCF1, ACACA, ACTBL2, ACTG1, ACTR2, ACTR3, ADAR, ADD1, AGR2, AHCY, AHSA1, AHSG, AIMP2, AK1, AKR1B10, AKR7A2, ALDH18A1, ALDH2, ALDOA, ALOX12B, ALYREF, ANXA3, ANXA4, ANXA5, ANXA6, ANXA7, AP1B1, AP1G1, AP1M2, AP1S1, AP2A1, AP2A2, AP3B1, APMAP, APOD, ARHGAP1, ARHGDIA, ARHGDIB, ARL1, ARPC1A, ARPC2, ARPC3, ARPC5, ARRDC1, ASCC3, ASNA1, ATP2A2, ATP5H, ATP5I, ATP5J2, ATXN2L, BASP1, BLVRA, BLVRB, BP…
	GO:0044444	cytoplasmic part	3.2e-49	7.8e-47	3.1e-47	7.4e-46	4.9422	466	[AARS, ABCF1, ACACA, ACTG1, ACTR2, ACTR3, ADD1, AGR2, AHCY, AHSA1, AHSG, AIMP2, AK1, AKR1B10, AKR7A2, ALDH18A1, ALDH2, ALDOA, ALOX12B, ALYREF, ANXA3, ANXA4, ANXA5, ANXA6, ANXA7, AP1B1, AP1G1, AP1M2, AP1S1, AP2A1, AP2A2, AP3B1, APMAP, APOD, ARHGAP1, ARHGDIA, ARHGDIB, ARL1, ARPC1A, ARPC2, ARPC3, ARPC5, ARRDC1, ASCC3, ASNA1, ATP2A2, ATP5H, ATP5I, ATP5J2, ATXN2L, BLVRA, BLVRB, BPI, BTF3, BYSL, C14orf…
	GO:0005829	cytosol	1.5e-58	3.7e-56	3.1e-47	7.4e-46	6.80313	339	[AARS, ABCF1, ACACA, ACTG1, ACTR2, ACTR3, ADD1, AHCY, AHSA1, AIMP2, AK1, AKR1B10, AKR7A2, ALDH18A1, ALDOA, ALOX12B, ALYREF, ANXA3, ANXA5, ANXA7, AP1B1, AP1G1, AP1M2, AP1S1, AP2A1, AP2A2, APOD, ARHGAP1, ARHGDIA, ARHGDIB, ARL1, ARPC1A, ARPC2, ARPC3, ARPC5, ASCC3, ATP5H, ATXN2L, BLVRA, BLVRB, BTF3, BYSL, C14orf166, CACYBP, CAD, CALM1, CAND1, CAPN1, CAPRIN1, CAPZA1, CAPZA2, CAT, CC2D1A, CCT2, CCT5, C…
	GO:0005732	small nucleolar ribonucleoprotein complex	7.8e-05	0.012	2.6e-05	0.0001	25	6	[DKC1, GAR1, NOP10, NOP58, SNRPF, SNU13]
	GO:0044452	nucleolar part	6e-05	0.0097	2.6e-05	0.0001	9.39227	17	[ACACA, CC2D1A, CHCHD1, DKC1, GAR1, IMP3, MRPL23, NFIC, NOP10, NOP58, PAFAH1B2, RREB1, SCGB1D1, SNU13, UBE2N, USO1, WDR12]
	GO:0001650	fibrillar center	0.00029	0.042	2.6e-05	0.0001	9.77444	13	[ACACA, CC2D1A, CHCHD1, DKC1, GAR1, MRPL23, NFIC, NOP58, PAFAH1B2, RREB1, SCGB1D1, UBE2N, USO1]
	GO:0072589	box H/ACA scaRNP complex	0.00029	0.042	2.6e-05	0.0001	60	3	[DKC1, GAR1, NOP10]
	GO:0019013	viral nucleocapsid	0.00024	0.036	5.5e-07	7.2e-06	20.6897	6	[HNRNPL, PRPF31, SNRNP200, SNRPA1, SNRPD2, SNRPN]
	GO:0005681	spliceosomal complex	4.3e-07	8.4e-05	5.5e-07	7.2e-06	11.2903	21	[ADAR, ALYREF, CCAR2, DDX39A, HNRNPM, PABPC1, PRPF19, PRPF31, PRPF6, PRPF8, RALY, SF3B3, SNRNP200, SNRPA1, SNRPD2, SNRPF, SNRPN, SNU13, U2AF1, UPF1, YBX1]
	GO:0030532	small nuclear ribonucleoprotein complex	8.1e-05	0.012	5.5e-07	7.2e-06	13.8889	10	[PRPF31, PRPF6, PRPF8, SF3B3, SNRNP200, SNRPA1, SNRPD2, SNRPF, SNRPN, SNU13]
	GO:0071013	catalytic step 2 spliceosome	2.2e-06	0.00041	5.5e-07	7.2e-06	14.2857	14	[ALYREF, HNRNPM, PABPC1, PRPF19, PRPF6, PRPF8, RALY, SF3B3, SNRNP200, SNRPA1, SNRPD2, SNRPF, SNRPN, U2AF1]
	GO:0005687	U4 snRNP	0.00026	0.039	5.5e-07	7.2e-06	36.3636	4	[PRPF31, SNRPD2, SNRPF, SNRPN]
	GO:0046540	U4/U6 x U5 tri-snRNP complex	3.3e-06	0.00059	5.5e-07	7.2e-06	31.8182	7	[PRPF31, PRPF6, PRPF8, SNRNP200, SNRPD2, SNRPN, SNU13]
	GO:0012506	vesicle membrane	0.00033	0.047	5.4e-17	1e-15	5.51282	43	[ANXA3, ANXA4, ANXA7, AP1B1, AP1G1, AP1M2, AP1S1, AP2A1, AP2A2, AP3B1, ATP2A2, CALM1, CEACAM1, CHMP4B, CKAP4, CLTC, COPB1, COPB2, CYB5R1, DIAPH1, DMBT1, DSC1, DSG1, DYNLL1, LAMP1, MYO6, RAB10, RAB11A, RAB14, RAB18, RAB3D, RAB5B, RAB8A, RAP1A, RHOA, SERPINB12, SERPINB6, STOM, TF, TFRC, TMED10, USO1, YKT6]
	GO:0030117	membrane coat	3.8e-05	0.0062	5.4e-17	1e-15	12.766	12	[AP1B1, AP1G1, AP1M2, AP1S1, AP2A1, AP2A2, AP3B1, CHMP4B, CLTC, COPB1, COPB2, TF]
	GO:0044433	cytoplasmic vesicle part	9.6e-18	2e-15	5.4e-17	1e-15	7.42741	110	[ACTR2, AHSG, ALDOA, ANXA3, ANXA6, ANXA7, AP1B1, AP1G1, AP1M2, AP1S1, AP2A1, AP2A2, AP3B1, ARHGAP1, ARPC5, BPI, C3, CALM1, CAMP, CAND1, CAP1, CAPN1, CAT, CCT2, CCT8, CEACAM1, CHMP4B, CHMP5, CKAP4, CLTC, COPB1, COPB2, CRISP3, CST3, CSTB, CTSD, CTSG, CYB5R1, CYB5R3, CYFIP1, DDX3X, DIAPH1, DMBT1, DSC1, DSG1, DYNC1H1, DYNLL1, EHD1, ELANE, ERBB2, FGA, FGG, GDI2, GNPNAT1, GPI, GSTP1, HBB, HSP90B1, HUWE…
	GO:0030118	clathrin coat	0.00011	0.017	5.4e-17	1e-15	16.6667	8	[AP1B1, AP1G1, AP1M2, AP1S1, AP2A1, AP2A2, AP3B1, CLTC]
	GO:0030139	endocytic vesicle	6.3e-05	0.01	5.4e-17	1e-15	7.79661	23	[ANXA3, AP1B1, AP1G1, AP1M2, AP1S1, AP2A1, AP2A2, CLTC, DMBT1, EHD1, HBB, HSP90B1, LAMP1, LTF, MYO6, PDIA3, RAB10, RAB11A, RAB14, RAB5B, RAB8A, RAP1A, TF]
	GO:0030667	secretory granule membrane	0.00023	0.035	5.4e-17	1e-15	7.21003	23	[ANXA7, AP2A2, CEACAM1, CKAP4, COPB1, CYB5R1, DIAPH1, DMBT1, DSC1, DSG1, DYNLL1, LAMP1, RAB10, RAB14, RAB18, RAB3D, RAB5B, RAP1A, RHOA, SERPINB12, SERPINB6, STOM, TMED10]
	GO:0030140	trans-Golgi network transport vesicle	0.00029	0.042	5.4e-17	1e-15	20	6	[AP1S1, AP2A1, CLTC, RAB14, RAB8A, TMED10]
	GO:0031967	organelle envelope	2.3e-05	0.004	2.2e-11	4e-10	5.39419	65	[ABCF1, ALDH18A1, ANXA4, ANXA7, ATP5H, ATP5I, ATP5J2, CACYBP, CALM1, CAT, CBX3, CHCHD1, CHMP4B, CKMT1A, COX2, CST3, CYB5R3, CYCS, DDX3X, DHRS2, EIF5A, FIS1, GARS, GOT2, HADH, HADHA, HADHB, HK1, HSPD1, IPO4, IPO5, LMNB1, LRPPRC, MRPL16, MRPL17, MRPL22, MRPL23, MRPL33, MRPS11, MX1, MYO1C, MYO6, NDUFA7, NDUFB4, NDUFS5, NXF1, PPP1CC, RNASE3, RRP12, SLC25A4, SLC25A6, SOD2, TMEM33, TOMM20, TOMM34, TRAP…
	GO:0005739	mitochondrion	9.9e-11	2e-08	2.2e-11	4e-10	5.91487	107	[ACACA, AGR2, ALDH18A1, ALDH2, ANXA6, ATP5H, ATP5I, ATP5J2, CALM1, CAPN1, CAT, CCAR2, CCT7, CDK1, CHCHD1, CISD3, CKMT1A, CLTC, COMT, COX2, CYB5R1, CYB5R3, CYCS, DDX3X, DDX6, DHRS2, DIMT1, DRG2, DYNLL1, ECH1, ETFA, ETFB, FAM213A, FEN1, FIS1, FKBP4, GARS, GART, GDF15, GLUL, GOT2, GSTP1, HADH, HADHA, HADHB, HK1, HSD17B10, HSD17B4, HSPA9, HSPD1, HSPE1, IDE, IDH1, ILF3, KLK6, LDHB, LONP1, LRPPRC, LYPL…
	GO:0019866	organelle inner membrane	7.4e-05	0.011	2.2e-11	4e-10	6.31579	36	[ALDH18A1, ATP5H, ATP5I, ATP5J2, CBX3, CHCHD1, CKMT1A, COX2, CYB5R3, CYCS, GARS, GOT2, HADH, HADHA, HADHB, HSPD1, LMNB1, LRPPRC, MRPL16, MRPL17, MRPL22, MRPL23, MRPL33, MRPS11, NDUFA7, NDUFB4, NDUFS5, SLC25A4, SLC25A6, SOD2, TRAP1, TUFM, UQCC1, UQCC2, VDAC1, VDAC2]
	GO:0044429	mitochondrial part	9.2e-07	0.00017	2.2e-11	4e-10	6.02294	63	[ALDH18A1, ALDH2, ATP5H, ATP5I, ATP5J2, CALM1, CAT, CCAR2, CDK1, CHCHD1, CKMT1A, COX2, CYB5R3, CYCS, DDX3X, DHRS2, DIMT1, ETFA, ETFB, FIS1, GARS, GART, GOT2, HADH, HADHA, HADHB, HK1, HSD17B10, HSPA9, HSPD1, HSPE1, LONP1, LRPPRC, MPG, MRPL16, MRPL17, MRPL22, MRPL23, MRPL33, MRPS11, MX1, NDUFA7, NDUFB4, NDUFS5, PCK2, PPP1CC, PRDX3, PRDX5, RNASE3, SLC25A4, SLC25A6, SOD2, SSBP1, TFAM, TOMM20, TOMM34,…
	GO:0042645	mitochondrial nucleoid	7.4e-10	1.5e-07	2.2e-11	4e-10	28.8889	13	[HADHA, HADHB, HSPA9, LONP1, LRPPRC, MPG, SOD2, SSBP1, TFAM, TUFM, UQCC2, VDAC1, VDAC2]
	GO:0005740	mitochondrial envelope	0.00026	0.039	2.2e-11	4e-10	5.63565	43	[ALDH18A1, ATP5H, ATP5I, ATP5J2, CALM1, CAT, CHCHD1, CKMT1A, COX2, CYB5R3, CYCS, DDX3X, FIS1, GOT2, HADH, HADHA, HADHB, HK1, HSPD1, MRPL16, MRPL17, MRPL22, MRPL23, MRPL33, MRPS11, MX1, NDUFA7, NDUFB4, NDUFS5, PPP1CC, RNASE3, SLC25A4, SLC25A6, SOD2, TOMM20, TOMM34, TRAP1, TUFM, UQCC1, UQCC2, VDAC1, VDAC2, VDAC3]
	GO:0005759	mitochondrial matrix	2.8e-08	5.7e-06	2.2e-11	4e-10	8.3871	39	[ALDH2, CCAR2, CDK1, CHCHD1, DHRS2, DIMT1, ETFA, ETFB, GARS, GART, GOT2, HADH, HADHA, HADHB, HSD17B10, HSPA9, HSPD1, HSPE1, LONP1, LRPPRC, MPG, MRPL16, MRPL17, MRPL22, MRPL23, MRPL33, MRPS11, NDUFA7, PCK2, PRDX3, PRDX5, SOD2, SSBP1, TFAM, TRAP1, TUFM, UQCC2, VDAC1, VDAC2]
	GO:0005743	mitochondrial inner membrane	0.00023	0.035	2.2e-11	4e-10	6.28684	32	[ALDH18A1, ATP5H, ATP5I, ATP5J2, CHCHD1, CKMT1A, COX2, CYB5R3, CYCS, GOT2, HADH, HADHA, HADHB, HSPD1, MRPL16, MRPL17, MRPL22, MRPL23, MRPL33, MRPS11, NDUFA7, NDUFB4, NDUFS5, SLC25A4, SLC25A6, SOD2, TRAP1, TUFM, UQCC1, UQCC2, VDAC1, VDAC2]
	GO:0012506	vesicle membrane	0.00033	0.047	5.2e-22	1e-20	5.51282	43	[ANXA3, ANXA4, ANXA7, AP1B1, AP1G1, AP1M2, AP1S1, AP2A1, AP2A2, AP3B1, ATP2A2, CALM1, CEACAM1, CHMP4B, CKAP4, CLTC, COPB1, COPB2, CYB5R1, DIAPH1, DMBT1, DSC1, DSG1, DYNLL1, LAMP1, MYO6, RAB10, RAB11A, RAB14, RAB18, RAB3D, RAB5B, RAB8A, RAP1A, RHOA, SERPINB12, SERPINB6, STOM, TF, TFRC, TMED10, USO1, YKT6]
	GO:0030141	secretory granule	1e-24	2.5e-22	5.2e-22	1e-20	10.419	92	[ACTR2, AHSG, ALDOA, ANXA3, ANXA7, AP2A2, ARPC5, BPI, C3, CAMP, CAND1, CAP1, CAPN1, CAT, CCT2, CCT8, CEACAM1, CKAP4, COPB1, CRISP3, CST3, CSTB, CTNNA1, CTSD, CTSG, CYB5R1, CYB5R3, CYFIP1, DDX3X, DIAPH1, DMBT1, DSC1, DSG1, DYNC1H1, DYNLL1, ELANE, FGA, FGG, GARS, GART, GDI2, GPI, GSTP1, HBB, HSPD1, HUWE1, IDH1, ILF2, IMPDH2, LACRT, LAMP1, LCN2, LGALS3BP, LTF, MIF, MMP9, MNDA, ORM1, PADI2, PAFAH1B2,…
	GO:0030667	secretory granule membrane	0.00023	0.035	5.2e-22	1e-20	7.21003	23	[ANXA7, AP2A2, CEACAM1, CKAP4, COPB1, CYB5R1, DIAPH1, DMBT1, DSC1, DSG1, DYNLL1, LAMP1, RAB10, RAB14, RAB18, RAB3D, RAB5B, RAP1A, RHOA, SERPINB12, SERPINB6, STOM, TMED10]
	GO:0042581	specific granule	8.4e-06	0.0014	5.2e-22	1e-20	10.4651	18	[ANXA3, BPI, CAMP, CEACAM1, CKAP4, CRISP3, CTSD, CYFIP1, ELANE, ILF2, LCN2, LTF, ORM1, RAP1A, SLPI, SPTAN1, STOM, VCL]
	GO:0070820	tertiary granule	1e-11	2.1e-09	5.2e-22	1e-20	15.2542	27	[ALDOA, AP2A2, CAMP, CEACAM1, COPB1, CRISP3, CST3, CSTB, CTSD, CYFIP1, DIAPH1, DSC1, DSG1, DYNLL1, HBB, IDH1, ILF2, LAMP1, LTF, MMP9, ORM1, RAB14, RHOA, SERPINB12, SERPINB6, SPTAN1, STOM]
	GO:0101003	ficolin-1-rich granule membrane	3.7e-05	0.0062	5.2e-22	1e-20	15.1515	10	[AP2A2, COPB1, DIAPH1, DSC1, DSG1, DYNLL1, LAMP1, RHOA, SERPINB12, SERPINB6]
	GO:1904724	tertiary granule lumen	5.7e-09	1.1e-06	5.2e-22	1e-20	22.5806	14	[ALDOA, CAMP, CRISP3, CST3, CSTB, CTSD, CYFIP1, HBB, IDH1, ILF2, LTF, MMP9, ORM1, SPTAN1]
	GO:0035580	specific granule lumen	1.9e-07	3.9e-05	5.2e-22	1e-20	18.8406	13	[BPI, CAMP, CRISP3, CTSD, CYFIP1, ELANE, ILF2, LCN2, LTF, ORM1, SLPI, SPTAN1, VCL]
	GO:0030529	intracellular ribonucleoprotein complex	1.2e-44	2.9e-42	1.4e-48	3.5e-47	13.8695	119	[ABCF1, ADAR, ALYREF, APOD, ATXN2L, BPI, CAPRIN1, CCAR2, CHCHD1, CIRBP, CKAP4, CNOT1, CTSG, CYFIP1, DDX39A, DDX3X, DDX6, DKC1, DRG1, EIF2S1, EIF3A, EIF3C, EIF3I, EIF3K, EIF4H, EIF6, FUS, FXR1, G3BP1, G3BP2, GAR1, GCN1, HNRNPH2, HNRNPL, HNRNPM, HSD17B10, ILF2, ILF3, IMP3, LRPPRC, MDN1, MOV10, MRPL16, MRPL17, MRPL22, MRPL23, MRPL33, MRPS11, NDUFA7, NOP10, NOP58, NPM1, NSUN2, PABPC1, PABPN1, PKP3, P…
	GO:0005840	ribosome	3.6e-23	8.1e-21	1.4e-48	3.5e-47	18.5771	47	[ABCF1, APOD, CHCHD1, DDX3X, EIF2S1, GCN1, IMP3, MRPL16, MRPL17, MRPL22, MRPL23, MRPL33, MRPS11, NDUFA7, RACK1, RPL10A, RPL17, RPL18A, RPL21, RPL23, RPL26, RPL34, RPL36, RPL36A, RPL37A, RPL38, RPL5, RPL8, RPLP1, RPS11, RPS12, RPS13, RPS14, RPS15, RPS16, RPS17, RPS19, RPS23, RPS25, RPS26, RPS27, RPS28, RPS3A, RPS5, RPS7, RPSA, SRP68]
	GO:0044391	ribosomal subunit	1.5e-21	3.4e-19	1.4e-48	3.5e-47	20.5128	40	[DDX3X, EIF2S1, MRPL16, MRPL17, MRPL22, MRPL23, MRPL33, MRPS11, RACK1, RPL10A, RPL17, RPL18A, RPL21, RPL23, RPL26, RPL34, RPL36, RPL36A, RPL37A, RPL38, RPL5, RPL8, RPLP1, RPS11, RPS12, RPS13, RPS14, RPS15, RPS16, RPS17, RPS19, RPS23, RPS25, RPS26, RPS27, RPS28, RPS3A, RPS5, RPS7, RPSA]
	GO:0044445	cytosolic part	3.1e-25	7.3e-23	1.4e-48	3.5e-47	19.1571	50	[APOD, CCT2, CCT5, CCT6A, CCT7, CCT8, CYB5R3, DDX3X, EIF2S1, HBA2, HBB, IDE, MRPL23, PFKL, PRDX3, PSMC3, PSMC6, PYCARD, RPL10A, RPL17, RPL18A, RPL21, RPL23, RPL26, RPL34, RPL36, RPL36A, RPL37A, RPL38, RPL5, RPL8, RPLP1, RPS11, RPS12, RPS13, RPS14, RPS15, RPS16, RPS17, RPS19, RPS23, RPS25, RPS26, RPS27, RPS28, RPS3A, RPS5, RPS7, RPSA, TCP1]
	GO:0015934	large ribosomal subunit	4.8e-09	9.9e-07	1.4e-48	3.5e-47	16.1017	19	[MRPL16, MRPL17, MRPL22, MRPL23, MRPL33, RPL10A, RPL17, RPL18A, RPL21, RPL23, RPL26, RPL34, RPL36, RPL36A, RPL37A, RPL38, RPL5, RPL8, RPLP1]
	GO:0015935	small ribosomal subunit	2e-14	4.3e-12	1.4e-48	3.5e-47	26.9231	21	[DDX3X, EIF2S1, MRPS11, RACK1, RPS11, RPS12, RPS13, RPS14, RPS15, RPS16, RPS17, RPS19, RPS23, RPS25, RPS26, RPS27, RPS28, RPS3A, RPS5, RPS7, RPSA]
	GO:0022626	cytosolic ribosome	8.4e-24	1.9e-21	1.4e-48	3.5e-47	28	35	[APOD, DDX3X, EIF2S1, MRPL23, RPL10A, RPL17, RPL18A, RPL21, RPL23, RPL26, RPL34, RPL36, RPL36A, RPL37A, RPL38, RPL5, RPL8, RPLP1, RPS11, RPS12, RPS13, RPS14, RPS15, RPS16, RPS17, RPS19, RPS23, RPS25, RPS26, RPS27, RPS28, RPS3A, RPS5, RPS7, RPSA]
	GO:0022625	cytosolic large ribosomal subunit	1.1e-09	2.4e-07	1.4e-48	3.5e-47	23.0769	15	[MRPL23, RPL10A, RPL17, RPL18A, RPL21, RPL23, RPL26, RPL34, RPL36, RPL36A, RPL37A, RPL38, RPL5, RPL8, RPLP1]
	GO:0022627	cytosolic small ribosomal subunit	6.2e-16	1.3e-13	1.4e-48	3.5e-47	36.5385	19	[DDX3X, EIF2S1, RPS11, RPS12, RPS13, RPS14, RPS15, RPS16, RPS17, RPS19, RPS23, RPS25, RPS26, RPS27, RPS28, RPS3A, RPS5, RPS7, RPSA]
	GO:0043229	intracellular organelle	4.8e-27	1.1e-24	4.8e-27	1e-25	4.04494	504	[ABCF1, ACACA, ACTBL2, ACTG1, ACTR2, ACTR3, ADAR, ADD1, AGR2, AHCY, AHSA1, AHSG, AIMP2, AK1, AKR1B10, AKR7A2, ALDH18A1, ALDH2, ALDOA, ALYREF, ANXA3, ANXA4, ANXA6, ANXA7, AP1B1, AP1G1, AP1M2, AP1S1, AP2A1, AP2A2, AP3B1, APMAP, APOD, ARHGAP1, ARHGDIA, ARHGDIB, ARL1, ARPC1A, ARPC2, ARPC3, ARPC5, ARRDC1, ASCC3, ASNA1, ATP2A2, ATP5H, ATP5I, ATP5J2, ATXN2L, BASP1, BAZ1B, BLVRB, BPI, BTF3, BUD23, BYSL, …
	GO:0044446	intracellular organelle part	4.3e-33	1e-30	4.8e-27	1e-25	4.72397	421	[ABCF1, ACACA, ACTG1, ACTR2, ACTR3, ADAR, ADD1, AHSG, AK1, AKR1B10, ALDH18A1, ALDH2, ALDOA, ALYREF, ANXA3, ANXA4, ANXA6, ANXA7, AP1B1, AP1G1, AP1M2, AP1S1, AP2A1, AP2A2, AP3B1, ARHGAP1, ARL1, ARPC1A, ARPC2, ARPC3, ARPC5, ASCC3, ASNA1, ATP2A2, ATP5H, ATP5I, ATP5J2, ATXN2L, BASP1, BAZ1B, BLVRB, BPI, BUD23, BYSL, C14orf166, C3, CACYBP, CAD, CALM1, CAMP, CAND1, CAP1, CAPN1, CAPZA1, CAPZA2, CAT, CBX3,…
	GO:0043231	intracellular membrane-bounded organelle	1e-18	2.3e-16	4.8e-27	1e-25	4.0822	439	[ABCF1, ACACA, ACTG1, ACTR2, ADAR, ADD1, AGR2, AHCY, AHSA1, AHSG, AIMP2, AKR1B10, AKR7A2, ALDH18A1, ALDH2, ALDOA, ALYREF, ANXA4, ANXA6, ANXA7, AP1B1, AP1G1, AP1M2, AP1S1, AP2A1, AP2A2, AP3B1, APMAP, APOD, ARHGDIA, ARL1, ASCC3, ASNA1, ATP2A2, ATP5H, ATP5I, ATP5J2, ATXN2L, BASP1, BAZ1B, BLVRB, BPI, BTF3, BUD23, BYSL, C14orf166, C3, CACYBP, CAD, CALM1, CAND1, CAP1, CAPN1, CAT, CBX3, CC2D1A, CCAR2, C…
	GO:0070013	intracellular organelle lumen	1.4e-34	3.4e-32	4.8e-27	1e-25	5.83984	299	[ABCF1, ACACA, ACTR2, ADAR, ADD1, AHSG, ALDH2, ALDOA, ALYREF, ARPC5, ASCC3, ASNA1, ATP2A2, ATP5H, ATP5J2, ATXN2L, BASP1, BAZ1B, BLVRB, BPI, BUD23, BYSL, C14orf166, C3, CACYBP, CAD, CALM1, CAMP, CAND1, CAP1, CAPN1, CAT, CBX3, CC2D1A, CCAR2, CCT2, CCT5, CCT8, CDK1, CDK5, CHCHD1, CHD4, CIRBP, CKAP4, CLIC3, CRABP2, CRISP3, CST3, CSTB, CTSD, CTSG, CUL4A, CYB5R3, CYCS, CYFIP1, DDX17, DDX21, DDX27, DDX3…
	GO:0005634	nucleus	4.1e-13	8.7e-11	4.8e-27	1e-25	4.32507	314	[ABCF1, ACACA, ACTG1, ADAR, ADD1, AHCY, AIMP2, ALDOA, ALYREF, ANXA4, ANXA7, ARHGDIA, ASCC3, ASNA1, ATP2A2, ATP5H, ATP5J2, ATXN2L, BASP1, BAZ1B, BLVRB, BTF3, BUD23, BYSL, C14orf166, CACYBP, CAD, CALM1, CAND1, CBX3, CC2D1A, CCAR2, CCT5, CCT8, CDK1, CDK5, CFAP20, CHCHD1, CHD4, CHMP4B, CHMP5, CIRBP, CKAP4, CLIC3, CNOT1, CPNE7, CRABP2, CST3, CSTB, CTNND1, CTSG, CUL4A, CYCS, CYFIP1, DDX17, DDX21, DDX27…
	GO:0044428	nuclear part	1.8e-18	4e-16	4.8e-27	1e-25	5.27985	233	[ABCF1, ACACA, ADAR, ADD1, ALYREF, ANXA4, ANXA7, ASCC3, ASNA1, ATP2A2, ATP5H, ATP5J2, ATXN2L, BASP1, BAZ1B, BLVRB, BUD23, BYSL, C14orf166, CACYBP, CAD, CALM1, CAND1, CBX3, CC2D1A, CCAR2, CCT5, CCT8, CDK1, CDK5, CHCHD1, CHD4, CHMP4B, CIRBP, CKAP4, CLIC3, CRABP2, CST3, CSTB, CUL4A, CYFIP1, DDX17, DDX21, DDX27, DDX39A, DDX3X, DDX52, DDX54, DDX6, DHRS2, DIMT1, DKC1, DNAJB1, DRG1, DRG2, DYNLL1, EIF3A,…
	GO:0031981	nuclear lumen	1.6e-18	3.6e-16	4.8e-27	1e-25	5.41275	219	[ABCF1, ACACA, ADAR, ADD1, ALYREF, ASCC3, ASNA1, ATP2A2, ATP5H, ATP5J2, ATXN2L, BASP1, BAZ1B, BLVRB, BUD23, BYSL, C14orf166, CACYBP, CAD, CALM1, CAND1, CBX3, CC2D1A, CCAR2, CCT5, CCT8, CDK1, CDK5, CHCHD1, CHD4, CIRBP, CKAP4, CLIC3, CRABP2, CSTB, CUL4A, CYFIP1, DDX17, DDX21, DDX27, DDX39A, DDX3X, DDX52, DDX54, DDX6, DIMT1, DKC1, DNAJB1, DRG1, DRG2, EIF3A, EIF6, ELAVL1, EPPK1, ETF1, EWSR1, FAM129B,…
	GO:0005654	nucleoplasm	1.2e-12	2.6e-10	4.8e-27	1e-25	5.17291	178	[ABCF1, ADAR, ADD1, ALYREF, ASCC3, ATP2A2, ATP5H, ATP5J2, ATXN2L, BASP1, BAZ1B, BLVRB, BUD23, BYSL, C14orf166, CACYBP, CAD, CALM1, CAND1, CCAR2, CCT8, CDK1, CDK5, CHCHD1, CHD4, CIRBP, CKAP4, CLIC3, CRABP2, CUL4A, CYFIP1, DDX17, DDX21, DDX39A, DDX3X, DDX52, DIMT1, DKC1, DNAJB1, DRG1, DRG2, EIF6, ELAVL1, ETF1, FAM129B, FEN1, FKBP4, FUS, GAR1, GARS, GPI, H2AFX, H2AFY, HADH, HADHA, HDAC2, HIST1H2BO, …
	GO:0005730	nucleolus	1.2e-19	2.7e-17	4.8e-27	1e-25	9.09091	88	[ACACA, ADAR, ASNA1, BUD23, BYSL, CC2D1A, CCT5, CHCHD1, CIRBP, CSTB, DDX17, DDX21, DDX27, DDX52, DDX54, DDX6, DIMT1, DKC1, DNAJB1, EIF3A, EIF6, EWSR1, FEN1, FLNA, FTSJ3, FXR1, GAR1, H2AFY, HNRNPM, HSPA9, ILF2, ILF3, IMP3, IPO5, KLK6, LONP1, MARS, MDN1, MNDA, MOB1A, MRPL23, MYBBP1A, MYO1C, NF2, NFIC, NONO, NOP10, NOP2, NOP58, NPM1, NSUN2, PAFAH1B2, PPP1CC, PRKDC, PTBP1, PYCARD, PYM1, RBM19, RPL17,…
	GO:0043232	intracellular non-membrane-bounded organelle	1.3e-33	3e-31	4.6e-34	1e-32	6.28336	259	[ABCF1, ACACA, ACTBL2, ACTG1, ACTR2, ACTR3, ADAR, ADD1, AK1, ALDOA, ALYREF, APOD, ARHGDIA, ARHGDIB, ARPC1A, ARPC2, ARPC3, ARPC5, ASNA1, ATXN2L, BASP1, BAZ1B, BPI, BUD23, BYSL, C14orf166, CALM1, CAP1, CAPRIN1, CAPZA1, CAPZA2, CBX3, CC2D1A, CCAR2, CCT2, CCT5, CCT6A, CCT7, CCT8, CDK1, CDK5, CFAP20, CHCHD1, CHD4, CIRBP, CKAP4, CKAP5, CLTC, CNOT1, CST3, CSTB, CTNNA1, CTSG, CYB5R3, CYFIP1, DDX17, DDX21…
	GO:0005856	cytoskeleton	1.4e-07	2.9e-05	4.6e-34	1e-32	5.15947	110	[ACACA, ACTBL2, ACTG1, ACTR2, ACTR3, ADD1, AK1, ALDOA, ARHGDIA, ARHGDIB, ARPC1A, ARPC2, ARPC3, ARPC5, BASP1, C14orf166, CALM1, CAP1, CAPZA1, CAPZA2, CBX3, CC2D1A, CCT2, CCT5, CCT6A, CCT7, CCT8, CDK1, CDK5, CFAP20, CHD4, CKAP4, CKAP5, CLTC, CTNNA1, CYFIP1, DDX6, DIAPH1, DLG1, DYNC1H1, DYNLL1, EIF3A, EIF6, EPB41L1, EPPK1, FAM83H, FHOD1, FKBP4, FLG, FLNA, IVL, KIF13B, KIF1A, LCP1, LMNB1, LRPPRC, MAC…
	GO:0005938	cell cortex	7.1e-06	0.0012	4.6e-34	1e-32	8.94942	23	[ACTR2, CAP1, CAPZA2, DYNLL1, FGA, FGG, FLNA, MACF1, MAPRE1, MARCKS, MYO6, NF2, PCLO, PFN1, PXDN, RAB10, RALB, RHOA, SEPT2, SEPT7, SEPT9, SPTAN1, VCL]
	GO:0044430	cytoskeletal part	4.2e-06	0.00075	4.6e-34	1e-32	5.22063	84	[ACTG1, ACTR2, ACTR3, ADD1, AK1, ARPC1A, ARPC2, ARPC3, ARPC5, C14orf166, CALM1, CAP1, CAPZA1, CAPZA2, CBX3, CC2D1A, CCT2, CCT5, CCT6A, CCT7, CCT8, CDK1, CFAP20, CHD4, CKAP5, CLTC, DDX6, DIAPH1, DLG1, DYNC1H1, DYNLL1, EIF3A, EIF6, EPPK1, FAM83H, FHOD1, FKBP4, FLG, FLNA, IVL, KIF13B, KIF1A, LCP1, LMNB1, LRPPRC, MACF1, MAP7, MAPRE1, MARCKS, MTPN, MYH14, MYL12A, MYL6, MYO18A, MYO1C, MYO6, NF2, NPM1, …
	GO:0099568	cytoplasmic region	3.3e-05	0.0055	4.6e-34	1e-32	7.76398	25	[ACTR2, AP3B1, CAP1, CAPZA2, DYNLL1, FGA, FGG, FLNA, KIF1A, MACF1, MAPRE1, MARCKS, MYO6, NF2, PCLO, PFN1, PXDN, RAB10, RALB, RHOA, SEPT2, SEPT7, SEPT9, SPTAN1, VCL]
	GO:0015629	actin cytoskeleton	8.7e-07	0.00016	4.6e-34	1e-32	7.61317	37	[ACACA, ACTG1, ACTR2, ACTR3, ADD1, ALDOA, ARPC1A, ARPC2, ARPC3, ARPC5, CAP1, CAPZA1, CAPZA2, CTNNA1, DYNLL1, FHOD1, FLNA, LCP1, MACF1, MARCKS, MTPN, MYH14, MYL12A, MYL6, MYO18A, MYO1C, MYO6, NF2, PXDN, SEPT11, SEPT2, SEPT7, SEPT9, SLC9A3R1, SPTAN1, SRCIN1, VCL]
	GO:0044448	cell cortex part	2.7e-05	0.0046	4.6e-34	1e-32	10.9489	15	[ACTR2, CAP1, CAPZA2, DYNLL1, FLNA, MAPRE1, NF2, PCLO, RAB10, RALB, SEPT2, SEPT7, SEPT9, SPTAN1, VCL]
	GO:0099513	polymeric cytoskeletal fiber	6.4e-05	0.01	4.6e-34	1e-32	6.01399	43	[ACTG1, AK1, ARPC3, CALM1, CCT2, CCT5, CCT6A, CCT7, CCT8, CDK1, CFAP20, CKAP5, CLTC, DDX6, DLG1, DYNC1H1, DYNLL1, EIF3A, EIF6, EPPK1, FAM83H, FKBP4, FLG, FLNA, KIF13B, KIF1A, LCP1, LMNB1, LRPPRC, MACF1, MAP7, MAPRE1, MYO1C, MYO6, RAB11A, RAB3D, SEPT9, TCP1, TUBA4A, TUBB2A, TUBB4A, TUBB6, VIM]
	GO:0005874	microtubule	2e-05	0.0035	4.6e-34	1e-32	7.28155	30	[CALM1, CCT2, CCT5, CCT6A, CCT7, CCT8, CDK1, CFAP20, CKAP5, CLTC, DLG1, DYNC1H1, DYNLL1, EIF3A, EIF6, FKBP4, KIF13B, KIF1A, LRPPRC, MACF1, MAP7, MAPRE1, RAB11A, RAB3D, SEPT9, TCP1, TUBA4A, TUBB2A, TUBB4A, TUBB6]
	GO:0012505	endomembrane system	3.8e-07	7.4e-05	1.8e-07	2.8e-06	4.36671	191	[ABCF1, ACTR2, AGR2, AHSA1, AHSG, AKR1B10, AKR7A2, ALDOA, ANXA3, ANXA4, ANXA6, ANXA7, AP1B1, AP1G1, AP1M2, AP1S1, AP2A1, AP2A2, AP3B1, APMAP, APOD, ARHGAP1, ARL1, ARPC2, ARPC5, ASNA1, ATP2A2, BPI, C3, CACYBP, CALM1, CAMP, CAND1, CAP1, CAPN1, CAT, CBX3, CCT2, CCT8, CEACAM1, CHMP4B, CHMP5, CKAP4, CLTC, COPB1, COPB2, CRABP2, CRISP3, CST3, CSTB, CTNNA1, CTSD, CTSG, CYB5R1, CYB5R3, CYFIP1, DDX3X, DDX5…
	GO:0012506	vesicle membrane	0.00033	0.047	1.8e-07	2.8e-06	5.51282	43	[ANXA3, ANXA4, ANXA7, AP1B1, AP1G1, AP1M2, AP1S1, AP2A1, AP2A2, AP3B1, ATP2A2, CALM1, CEACAM1, CHMP4B, CKAP4, CLTC, COPB1, COPB2, CYB5R1, DIAPH1, DMBT1, DSC1, DSG1, DYNLL1, LAMP1, MYO6, RAB10, RAB11A, RAB14, RAB18, RAB3D, RAB5B, RAB8A, RAP1A, RHOA, SERPINB12, SERPINB6, STOM, TF, TFRC, TMED10, USO1, YKT6]
	GO:0005773	vacuole	1.3e-06	0.00025	1.8e-07	2.8e-06	6.41975	52	[ACTR2, AKR1B10, ANXA6, AP1B1, AP1G1, AP1M2, AP1S1, AP2A1, AP2A2, AP3B1, BPI, C3, CAP1, CAPN1, CAT, CCT2, CCT8, CKAP4, CLTC, CST3, CTSD, CTSG, CYB5R3, DYNC1H1, ELANE, GDI2, GNB4, LAMP1, LARS, LRBA, MIF, MNDA, MYO6, PADI2, PIP4K2A, PIP4K2C, PRDX5, PRTN3, PYCARD, PYGB, RAB14, RAB3D, RALB, RNASE3, RPSA, SCGB1D1, SEPT9, SERPINA3, STOM, TUBB2A, USP5, VPS26A]
	GO:0031410	cytoplasmic vesicle	1.5e-14	3.3e-12	1.8e-07	2.8e-06	6.03675	138	[ACTR2, AHCY, AHSG, ALDOA, ANXA3, ANXA6, ANXA7, AP1B1, AP1G1, AP1M2, AP1S1, AP2A1, AP2A2, AP3B1, ARHGAP1, ARHGDIB, ARPC2, ARPC5, ARRDC1, BPI, C3, CALM1, CAMP, CAND1, CAP1, CAPN1, CAT, CCT2, CCT8, CEACAM1, CHMP4B, CHMP5, CKAP4, CLTC, COPB1, COPB2, CRISP3, CST3, CSTB, CTNNA1, CTSD, CTSG, CYB5R1, CYB5R3, CYFIP1, DDX3X, DIAPH1, DMBT1, DSC1, DSG1, DYNC1H1, DYNLL1, EHD1, ELANE, ERBB2, FGA, FGG, GARS, G…
	GO:0044433	cytoplasmic vesicle part	9.6e-18	2e-15	1.8e-07	2.8e-06	7.42741	110	[ACTR2, AHSG, ALDOA, ANXA3, ANXA6, ANXA7, AP1B1, AP1G1, AP1M2, AP1S1, AP2A1, AP2A2, AP3B1, ARHGAP1, ARPC5, BPI, C3, CALM1, CAMP, CAND1, CAP1, CAPN1, CAT, CCT2, CCT8, CEACAM1, CHMP4B, CHMP5, CKAP4, CLTC, COPB1, COPB2, CRISP3, CST3, CSTB, CTSD, CTSG, CYB5R1, CYB5R3, CYFIP1, DDX3X, DIAPH1, DMBT1, DSC1, DSG1, DYNC1H1, DYNLL1, EHD1, ELANE, ERBB2, FGA, FGG, GDI2, GNPNAT1, GPI, GSTP1, HBB, HSP90B1, HUWE…
	GO:0044437	vacuolar part	2.8e-06	0.00051	1.8e-07	2.8e-06	6.97279	41	[ACTR2, ANXA6, AP1B1, AP1G1, AP1M2, AP1S1, AP2A1, AP2A2, AP3B1, BPI, C3, CAP1, CCT2, CCT8, CKAP4, CLTC, CTSD, CTSG, CYB5R3, DYNC1H1, ELANE, GDI2, GNB4, LAMP1, MIF, MNDA, MYO6, PADI2, PRDX5, PRTN3, PYCARD, PYGB, RAB14, RAB3D, RNASE3, RPSA, SCGB1D1, SEPT9, SERPINA3, STOM, TUBB2A]
	GO:0030141	secretory granule	1e-24	2.5e-22	1.8e-07	2.8e-06	10.419	92	[ACTR2, AHSG, ALDOA, ANXA3, ANXA7, AP2A2, ARPC5, BPI, C3, CAMP, CAND1, CAP1, CAPN1, CAT, CCT2, CCT8, CEACAM1, CKAP4, COPB1, CRISP3, CST3, CSTB, CTNNA1, CTSD, CTSG, CYB5R1, CYB5R3, CYFIP1, DDX3X, DIAPH1, DMBT1, DSC1, DSG1, DYNC1H1, DYNLL1, ELANE, FGA, FGG, GARS, GART, GDI2, GPI, GSTP1, HBB, HSPD1, HUWE1, IDH1, ILF2, IMPDH2, LACRT, LAMP1, LCN2, LGALS3BP, LTF, MIF, MMP9, MNDA, ORM1, PADI2, PAFAH1B2,…
	GO:0005775	vacuolar lumen	3.3e-08	6.7e-06	1.8e-07	2.8e-06	12.1053	23	[ACTR2, BPI, C3, CAP1, CCT2, CCT8, CTSD, CTSG, CYB5R3, DYNC1H1, ELANE, GDI2, MIF, MNDA, PADI2, PRDX5, PRTN3, PYCARD, PYGB, RNASE3, SCGB1D1, SERPINA3, TUBB2A]
	GO:0060205	cytoplasmic vesicle lumen	1.8e-23	4.3e-21	1.8e-07	2.8e-06	15.2815	57	[ACTR2, AHSG, ALDOA, ARPC5, BPI, C3, CAMP, CAND1, CAP1, CAT, CCT2, CCT8, CRISP3, CSTB, CTSD, CTSG, CYB5R3, CYFIP1, DDX3X, DYNC1H1, ELANE, FGA, FGG, GDI2, GPI, GSTP1, HBB, HSP90B1, HUWE1, IDH1, ILF2, IMPDH2, LCN2, LGALS3BP, LTF, MIF, MNDA, ORM1, PADI2, PAFAH1B2, PFKL, PNP, PRDX5, PRTN3, PSMA5, PSMC3, PYCARD, PYGB, RNASE3, SERPINA1, SERPINA3, SLPI, SPTAN1, TF, TUBB2A, VCL, XRCC5]
	GO:0099503	secretory vesicle	1.4e-23	3.2e-21	1.8e-07	2.8e-06	9.66136	97	[ACTR2, AHSG, ALDOA, ANXA3, ANXA7, AP2A2, ARPC5, BPI, C3, CALM1, CAMP, CAND1, CAP1, CAPN1, CAT, CCT2, CCT8, CEACAM1, CKAP4, COPB1, CRISP3, CST3, CSTB, CTNNA1, CTSD, CTSG, CYB5R1, CYB5R3, CYFIP1, DDX3X, DIAPH1, DMBT1, DSC1, DSG1, DYNC1H1, DYNLL1, ELANE, FGA, FGG, GARS, GART, GDI2, GPI, GSTP1, HBB, HSPD1, HUWE1, IDH1, ILF2, IMPDH2, LACRT, LAMP1, LCN2, LGALS3BP, LTF, MIF, MMP9, MNDA, ORM1, PADI2, PA…
	GO:0034774	secretory granule lumen	6.8e-23	1.5e-20	1.8e-07	2.8e-06	15.4494	55	[ACTR2, AHSG, ALDOA, ARPC5, BPI, C3, CAMP, CAND1, CAP1, CAT, CCT2, CCT8, CRISP3, CSTB, CTSD, CTSG, CYB5R3, CYFIP1, DDX3X, DYNC1H1, ELANE, FGA, FGG, GDI2, GPI, GSTP1, HUWE1, IDH1, ILF2, IMPDH2, LCN2, LGALS3BP, LTF, MIF, MNDA, ORM1, PADI2, PAFAH1B2, PFKL, PNP, PRDX5, PRTN3, PSMA5, PSMC3, PYCARD, PYGB, RNASE3, SERPINA1, SERPINA3, SLPI, SPTAN1, TF, TUBB2A, VCL, XRCC5]
	GO:0070820	tertiary granule	1e-11	2.1e-09	1.8e-07	2.8e-06	15.2542	27	[ALDOA, AP2A2, CAMP, CEACAM1, COPB1, CRISP3, CST3, CSTB, CTSD, CYFIP1, DIAPH1, DSC1, DSG1, DYNLL1, HBB, IDH1, ILF2, LAMP1, LTF, MMP9, ORM1, RAB14, RHOA, SERPINB12, SERPINB6, SPTAN1, STOM]
	GO:0005764	lysosome	2.6e-07	5.2e-05	1.8e-07	2.8e-06	6.9869	48	[ACTR2, AKR1B10, ANXA6, AP1B1, AP1G1, AP1M2, AP1S1, AP2A1, AP2A2, AP3B1, BPI, C3, CAP1, CAPN1, CAT, CCT2, CCT8, CKAP4, CLTC, CST3, CTSD, CTSG, CYB5R3, DYNC1H1, ELANE, GDI2, GNB4, LAMP1, LARS, LRBA, MIF, MNDA, MYO6, PADI2, PRDX5, PRTN3, PYCARD, PYGB, RAB14, RAB3D, RNASE3, RPSA, SCGB1D1, SERPINA3, STOM, TUBB2A, USP5, VPS26A]
	GO:1904813	ficolin-1-rich granule lumen	5.1e-17	1.1e-14	1.8e-07	2.8e-06	21.4286	30	[ACTR2, ALDOA, ARPC5, CAND1, CAPN1, CAT, CCT8, CST3, CSTB, CTSD, DDX3X, GPI, GSTP1, HBB, HUWE1, IDH1, ILF2, IMPDH2, MIF, MMP9, MNDA, PAFAH1B2, PDAP1, PFKL, PNP, PSMA5, PSMC3, PXDN, SERPINA1, VCL]
	GO:0042582	azurophil granule	8.4e-10	1.7e-07	1.8e-07	2.8e-06	14.0351	24	[ACTR2, BPI, C3, CAP1, CCT2, CCT8, CKAP4, CTSG, CYB5R3, DYNC1H1, ELANE, GDI2, LAMP1, MNDA, PADI2, PRDX5, PRTN3, PYCARD, PYGB, RAB3D, RNASE3, SERPINA3, STOM, TUBB2A]
	GO:0035578	azurophil granule lumen	4.8e-11	1e-08	1.8e-07	2.8e-06	19.6078	20	[ACTR2, BPI, C3, CAP1, CCT2, CCT8, CTSG, CYB5R3, DYNC1H1, ELANE, GDI2, MNDA, PADI2, PRDX5, PRTN3, PYCARD, PYGB, RNASE3, SERPINA3, TUBB2A]
